# Supplementary material for: Comparative transcriptome analysis unveils unique antiviral immune signatures of Rhinolophus pusillus
Source: Front Immunol. 2026 May 20;17:1797102. doi: 10.3389/fimmu.2026.1797102 (PMC13229797; doi:10.3389/fimmu.2026.1797102)
Supplement: Supplementary file 5 [file Table1.xlsx]

## Sheet: Count
Table S1-1. Count expression matrices of different tissues from R. ferrumequinum and R. pusillus.
gene	Rfe_brain_1	Rfe_brain_2	Rfe_brain_3	Rfe_heart_1	Rfe_heart_2	Rfe_heart_3	Rfe_intestine_1	Rfe_intestine_2	Rfe_intestine_3	Rfe_kidney_1	Rfe_kidney_2	Rfe_kidney_3	Rfe_liver_1	Rfe_liver_2	Rfe_liver_3	Rfe_lung_1	Rfe_lung_2	Rfe_lung_3	Rfe_muscle_1	Rfe_muscle_2	Rfe_muscle_3	Rfe_spleen_1	Rfe_spleen_2	Rfe_spleen_3	Rpu_brain_1	Rpu_brain_2	Rpu_brain_3	Rpu_heart_1	Rpu_heart_2	Rpu_heart_3	Rpu_intestine_1	Rpu_intestine_2	Rpu_intestine_3	Rpu_kidney_1	Rpu_kidney_2	Rpu_kidney_3	Rpu_liver_1	Rpu_liver_2	Rpu_liver_3	Rpu_lung_1	Rpu_lung_2	Rpu_lung_3	Rpu_muscle_1	Rpu_muscle_2	Rpu_muscle_3	Rpu_spleen_1	Rpu_spleen_2	Rpu_spleen_3
UBE2Q1	1895	2097	1351	1595	1718	1862	3885	2804	4385	2698	2256	2077	1974	1699	1536	2143	2771	3097	1232	1618	2088	2784	2721	2546	1714	1898	2313	2234	1622	1642	2299	1874	2472	2543	2556	2823	1800	1990	1768	2590	2818	2699	1710	1726	1468	2773	2563	2689
ATRX	13585	13614	13376	6843	7405	8875	3622	4088	6330	7351	7559	8263	4718	2854	4616	8071	9760	13957	4378	5621	8172	9057	9227	10882	6488	8585	7657	5008	5100	4634	1573	969	1806	3534	4268	5422	1839	2071	2377	5079	5069	4650	3151	3123	3429	5481	6284	6362
LOC117014992	0	0	0	0	0	6	0	0	2	0	0	0	0	0	0	183	184	135	0	0	0	47	163	492	0	0	2	0	0	0	0	0	0	0	3	6	0	0	0	0	0	4	0	0	0	6	0	0
TCOF1	453	716	644	306	546	587	724	412	978	472	918	668	225	258	604	511	1245	1145	471	653	927	1679	2513	2502	423	525	503	521	476	410	767	778	1574	648	754	712	218	308	325	962	981	1021	720	1366	784	2275	2079	2931
NSRP1	954	825	406	810	765	462	970	586	687	1074	846	508	1247	669	730	1068	1099	707	921	844	597	929	736	587	786	904	1293	771	1005	1006	433	360	594	959	1147	1173	524	775	748	1173	1409	1242	751	953	1090	883	914	934
SPPL3	1889	2373	2779	1033	1029	2037	1788	1293	2609	1276	1433	1919	662	639	1021	2433	2393	5160	1002	1000	1769	1907	1723	2054	1771	2072	2040	918	895	790	1316	1001	1469	1121	1464	2014	607	672	562	1420	1263	2034	365	443	491	1302	1064	1374
OPA1	3326	3594	4031	6718	4594	8412	5373	3340	8496	3766	3459	3960	4027	2689	4809	2194	2021	2676	6224	7208	15944	2381	2803	2798	916	1114	1550	2040	2786	1957	677	656	949	878	1245	1328	625	942	900	446	671	568	2878	2944	3124	597	751	755
SLC66A1	293	309	444	319	232	523	705	782	1877	399	544	1063	1340	613	1371	754	750	969	135	190	262	780	540	1087	103	110	185	95	236	147	179	275	482	128	283	200	172	240	376	389	406	545	26	86	76	295	130	280
SLC66A3	131	202	302	651	671	1469	3119	1362	3355	803	633	802	222	132	260	2466	2025	2856	510	454	998	2231	1352	2177	13	24	16	31	35	54	67	14	74	17	20	35	0	11	26	86	58	106	13	1	35	59	43	72
LOC117012690	14	16	9	6	0	11	88	139	128	55	33	79	0	0	0	44	88	48	0	0	17	13	21	15	0	0	4	0	0	6	195	404	736	46	54	164	0	2	6	75	84	127	2	2	0	21	4	6
ITGA9	354	469	756	1379	1350	4251	1830	2385	4750	1238	4053	2207	1390	1456	3095	1991	3572	6041	182	199	412	7566	7047	10710	66	67	135	263	280	450	321	350	449	604	360	326	506	347	481	1111	1497	1400	21	101	79	3008	2579	2968
ITGA1	461	525	649	3884	4650	8845	4652	4876	10916	9046	8905	15587	4119	4224	9771	4071	4262	14128	2092	2253	7910	10652	9613	12060	176	186	447	1241	1463	2397	1097	491	1280	4105	4608	6452	1965	1971	3200	1955	2301	1937	1070	1133	1644	3773	2390	3953
ITGA2	9	65	7	19	9	53	4212	3391	6660	302	151	406	11	14	82	178	367	2118	8	15	35	174	304	345	56	0	63	66	13	75	1575	685	1596	256	224	381	146	108	37	176	435	210	32	5	0	277	191	171
ITGA4	952	1875	196	1248	1041	731	1761	1446	2942	1237	1843	1801	956	642	1341	5575	4863	6425	332	345	538	21436	29514	27232	114	85	96	299	101	238	1004	490	858	282	231	238	471	410	264	6554	2803	3977	112	83	152	14852	11230	11288
ITGA5	129	174	136	13253	9642	23572	2402	1710	4681	839	1223	1438	1808	2137	3356	1221	1507	6628	1415	1242	3933	965	1037	1402	183	75	234	6469	6476	5085	836	884	1323	3556	2042	1343	905	1282	786	3184	3075	3254	1471	695	1627	1188	805	1506
ITGA6	371	588	900	2322	2174	6463	23057	14688	20465	2203	2219	2941	706	608	1454	3104	2409	14940	1364	1392	8706	1640	1510	2101	294	289	536	1372	1468	2782	5509	2412	4966	3211	5042	5472	205	284	505	706	1156	1064	807	1026	1116	1003	1596	2363
ITGA7	408	755	1641	1793	2384	7557	333	200	418	1024	505	1281	120	41	112	70	149	423	1398	1523	5591	373	222	721	690	1256	769	4568	3439	2356	105	83	100	657	534	899	63	17	78	190	177	261	1422	1400	1402	374	178	382
TRHR	38	80	13	0	0	0	0	0	0	0	4	0	0	0	0	0	3	0	0	0	0	5	9	0	64	38	130	0	0	0	0	0	0	0	0	0	0	0	0	0	0	2	0	0	0	0	0	0
ARF4	2868	3909	4258	2395	2434	4756	16360	9849	19527	4750	6441	5518	7395	4112	8086	3629	4389	6781	1478	1353	3374	3910	6790	6013	2411	3136	3053	2837	1862	2631	12085	7326	15270	6666	4740	5573	5030	4160	5343	4576	7005	5311	1127	1290	1456	3676	4182	4468
UFSP1	34	24	32	0	15	0	39	27	66	46	40	0	0	0	27	38	42	54	8	19	49	0	49	0	69	75	66	26	38	15	20	37	61	20	49	42	6	10	14	20	36	37	36	60	57	22	14	27
UFSP2	250	476	299	339	427	363	1107	641	901	672	702	508	805	392	626	400	592	497	416	514	516	617	567	565	245	311	437	194	333	183	305	250	395	365	436	440	212	305	291	228	360	279	236	306	360	350	461	336
CHST9	984	1300	299	203	589	684	6	4	13	124	55	141	35	51	91	130	382	132	0	0	13	14	11	34	248	171	307	13	278	6	4	7	0	19	331	422	11	7	16	182	89	388	0	0	0	4	0	0
CHST8	300	327	146	0	0	0	6	4	36	21	10	15	29	21	36	0	0	0	0	0	6	6	16	11	104	135	124	3	0	2	7	0	0	0	8	0	6	0	8	0	0	0	0	0	0	12	0	9
CHST1	1866	3651	4176	350	318	2068	37	51	308	51	124	239	63	60	131	4	0	34	120	124	935	15	119	1044	1397	1871	951	64	26	108	82	54	43	75	36	72	33	24	17	2	2	4	17	29	27	37	10	23
CHST3	26	39	100	48	137	313	84	112	202	34	50	122	8	15	48	405	412	1017	16	43	149	54	67	70	62	103	301	393	419	588	191	314	270	291	393	617	96	77	141	744	1477	1110	96	265	154	1553	1744	1851
CHST2	943	1532	1652	610	517	1029	385	275	659	661	477	786	141	172	226	1820	925	2211	443	277	568	6189	3276	5814	655	740	782	138	53	67	121	110	118	96	115	148	84	85	39	461	323	512	27	37	42	995	419	1058
CHST4	0	0	9	0	6	16	170	55	38	4	6	39	0	0	6	174	506	99	0	0	0	0	2	14	0	2	2	36	41	67	2	24	15	101	210	180	11	2	0	148	402	149	6	1	4	2	11	20
CHST7	51	81	121	189	290	509	59	54	145	103	109	164	324	265	458	66	135	659	69	78	403	1047	948	1042	23	16	25	33	47	56	22	22	37	44	59	45	67	82	39	15	20	28	39	31	86	491	205	355
ITGAL	94	83	130	280	175	194	684	635	1287	363	638	682	765	736	1115	2473	3596	1157	110	144	267	2746	3067	3423	141	122	279	432	288	229	682	773	721	678	382	178	1941	980	1138	4238	2340	4036	86	62	347	7875	6373	6124
ITGAM	370	792	759	1342	1408	1188	946	898	5489	661	668	1206	484	695	967	1100	2565	1542	393	503	755	900	1851	2000	537	1041	456	433	312	628	424	258	396	314	251	237	298	162	297	1033	569	2941	102	141	316	720	818	1037
IGF2R	3220	3247	3514	7002	9592	16511	5781	4923	14932	15454	13836	19176	3083	3596	5523	6625	9473	23456	4222	5745	13042	7265	8122	9775	2982	3239	4020	10010	6550	7363	3603	3903	4787	11276	13995	14235	4285	4983	2685	8475	8144	11522	5933	6378	5968	5478	4354	5707
SLC36A4	1167	1423	1197	923	890	1355	884	635	1793	1838	1399	2290	767	649	737	1753	1378	2553	412	309	551	943	758	675	2190	1844	4036	1359	1000	1110	1523	795	1399	2516	2507	3192	1849	1752	2131	1573	1612	1966	213	335	372	1466	1007	1320
SLC36A1	1703	2138	3379	699	849	881	2318	2117	4847	987	1627	1534	1303	971	1317	1382	1778	1529	419	679	921	3735	4137	4805	1651	1365	2455	663	469	546	2158	1862	3112	1132	1860	1016	655	752	491	1293	909	1629	341	385	393	1790	1221	2509
ART1	0	0	0	41	54	97	0	0	0	0	0	0	0	0	0	0	0	6	1219	1124	1978	0	0	0	0	0	0	361	267	302	0	0	0	3	4	0	0	5	9	6	4	19	2513	1890	3737	0	0	0
ART3	226	42	17	18452	20485	20756	419	182	441	156	184	63	50	42	21	310	168	928	8883	9984	15591	508	470	291	7	6	24	20209	14378	8358	274	116	239	77	55	75	43	54	34	365	102	429	7355	5093	4593	410	166	164
ART5	2	5	0	45	42	56	0	5	3	0	0	0	0	0	0	0	0	5	539	574	451	0	0	0	6	0	0	219	174	141	0	0	0	7	0	3	0	0	0	4	0	12	695	429	932	0	0	0
ART4	0	0	3	76	81	599	56	15	85	56	111	87	42	8	105	83	81	255	9	20	25	758	1588	1387	0	0	0	49	40	26	6	9	9	43	13	27	9	0	7	28	44	47	0	0	4	204	122	432
RLF	2945	2533	2396	1326	1607	2223	2281	2283	3227	2316	1779	2186	1170	1042	1580	2398	2720	3633	1705	1663	1856	2559	3208	3012	2616	2539	3400	1664	1340	1526	3260	1357	2561	1955	2013	2326	1702	1122	1829	2468	2135	2516	1439	1305	1601	4017	2465	3160
CRTAP	347	565	522	741	1032	1617	619	421	1347	1081	938	1286	436	558	868	1203	1618	3474	429	414	1124	1121	978	1180	166	189	316	1111	865	1151	662	480	760	1223	1861	1519	526	864	559	2076	2021	1870	165	355	431	1717	1150	1543
ADPGK	224	325	514	238	261	344	606	449	1241	501	947	714	580	491	556	373	534	1080	183	267	259	695	602	915	769	867	1363	445	776	593	845	718	989	1086	1067	1236	489	801	635	887	1063	1399	526	1199	892	1589	1680	1939
CPEB4	15933	13320	9527	10647	9511	10193	4515	4056	6068	8571	6339	8261	5877	7069	6099	9679	4498	5631	4712	5345	8946	3428	10621	9065	4091	5199	5252	5140	5818	4171	2443	1531	3103	8843	7776	8971	11606	9395	10441	5768	4290	6508	3272	2560	5791	1802	1317	3462
LOC117038433	2	4	2	0	0	0	0	0	0	0	0	0	0	0	0	0	0	0	0	0	0	0	0	0	12	8	17	0	0	0	0	0	0	0	0	0	0	6	0	0	0	0	0	0	0	51	14	11
CPEB1	2539	2740	1657	39	169	89	43	51	55	82	564	80	0	0	8	743	1503	648	24	40	22	54	70	36	550	569	768	49	22	90	16	38	41	51	98	41	5	8	16	453	479	638	0	7	20	17	32	31
SRBD1	485	790	637	450	585	823	634	453	979	779	1108	1007	444	376	628	736	1194	1070	402	508	615	1209	1856	1621	248	298	281	162	186	181	237	167	265	198	383	352	74	174	96	308	317	352	60	144	74	714	690	946
ABAT	11960	15555	13712	2111	2628	1562	11897	9420	16114	22152	12118	23284	13145	14065	22243	1591	2072	1631	654	727	680	4523	4180	4730	9208	7643	15926	1966	1709	1478	16238	8061	19312	24631	40231	46734	13306	19919	15887	130	102	219	1136	1125	831	685	873	992
PHOX2A	0	4	0	0	17	0	21	4	28	0	209	0	0	0	0	0	6	0	0	0	0	0	3	0	0	0	1	6	0	15	0	6	0	0	18	23	0	0	0	0	0	0	0	0	0	0	0	0
PHOX2B	0	0	0	0	13	0	63	22	98	0	470	2	0	0	0	8	0	0	0	0	0	0	0	0	0	0	29	24	0	25	40	0	23	15	57	33	0	0	0	0	0	0	0	0	0	0	0	0
CFH	2128	2761	3444	1322	1625	2113	27200	6637	38814	2411	1095	3336	86491	99668	107283	2334	3133	4547	505	227	870	1352	847	1079	171	128	211	739	441	1966	498	317	587	3703	3481	5523	7006	6876	9567	2892	2179	1996	24	96	125	221	268	253
CFD	28	43	76	311	462	248	4033	2704	5486	231	841	258	283	278	511	500	983	1101	398	443	1167	3397	3225	5485	78	45	60	341	232	538	4993	4748	11613	645	384	463	563	427	1161	2256	1467	2767	682	421	630	7455	13254	10376
CFB	25	3	2	226	203	295	9931	5337	20009	1116	486	1209	56851	68795	149017	1300	2711	1097	88	27	125	970	354	619	16	25	90	115	148	363	1934	2650	3186	21172	6427	7320	74871	70088	85650	751	1525	2726	109	151	230	730	700	679
CFP	142	97	112	88	97	65	2430	779	10863	68	156	124	527	241	775	407	644	485	59	63	58	3269	2510	4015	82	56	128	47	29	49	1428	1046	1638	112	54	98	271	230	233	1195	454	1847	26	26	38	5581	5307	3812
AAAS	259	218	234	120	235	344	536	321	944	393	456	493	331	280	441	347	445	558	123	194	365	405	598	667	127	76	202	181	76	77	320	195	273	272	243	313	221	234	188	248	184	262	81	30	66	445	339	455
SIDT2	2010	1825	1941	1600	1863	2640	9457	8114	10923	2370	2275	2805	5055	3716	6377	3534	4484	4354	1011	1017	1614	6091	5100	6253	989	1014	1357	952	821	909	2096	2209	2645	1280	1302	1160	2038	2252	2502	1684	1574	1545	373	526	612	3441	3019	3057
UFD1	727	839	629	1286	1107	1391	1338	674	1273	1420	1640	991	1917	1520	1438	1305	1622	1232	1122	1219	1170	1552	1405	1068	302	363	480	662	869	708	278	286	420	502	411	573	426	546	526	352	375	315	460	764	488	399	430	484
AAGAB	2780	3777	4474	1359	1020	2142	1977	1308	2305	2168	2059	2077	1079	652	842	1452	1749	2197	701	829	1681	1679	1399	1516	2356	3085	3218	1509	1486	1211	625	656	720	1234	2069	2276	239	597	246	1111	1688	1269	958	1099	967	855	1085	1044
SLC7A6OS	495	511	557	590	580	883	536	312	651	767	667	617	274	231	367	626	730	863	816	1090	910	690	561	669	322	509	426	402	437	350	364	344	320	435	612	676	126	240	169	378	427	394	403	433	419	583	437	474
ABCE1	2545	2283	2830	3215	2539	4110	2792	1279	3763	2740	3410	2666	3568	1785	3004	2171	3094	3110	1920	1467	2937	2225	2836	3095	1473	2308	2398	2362	3429	2485	1617	1277	1919	2374	2780	2894	1145	1630	1534	2009	3742	2267	1439	1604	1560	1894	2722	2445
ZNF114	10	3	15	17	14	22	6	14	18	53	92	63	32	25	10	0	5	8	0	0	0	6	13	20	29	149	56	135	110	146	75	55	93	123	481	455	18	20	28	238	336	404	5	24	35	110	99	110
ZNF112	358	389	248	89	145	306	232	120	226	178	239	270	41	30	101	172	249	345	78	87	105	328	220	183	343	427	480	121	238	157	66	23	57	93	206	164	10	42	15	130	177	128	50	137	69	45	37	72
SEZ6L	24789	24725	15577	0	12	13	13	20	21	7	66	27	0	0	4	258	205	0	36	66	322	0	4	7	12463	14570	13016	40	0	29	2	18	12	151	74	133	19	0	0	2	0	0	0	0	44	0	2	0
NOC2L	1090	1162	1415	858	879	2164	1772	924	3186	1919	1759	2729	2373	1673	4030	939	1460	1783	1196	1368	3420	1408	1338	1775	996	1244	2063	640	824	706	936	1218	1124	1108	1761	1286	748	1330	939	779	1272	1100	783	1300	1368	1008	1106	1223
PRKAR2A	2528	2728	2800	4632	3673	8034	3275	1599	4353	2240	2853	2043	1591	1470	1930	2449	3468	4487	2935	3520	6352	2153	3116	3242	310	387	461	1219	1154	641	528	368	562	562	357	503	282	304	251	433	442	410	1325	1275	646	431	392	457
MAGT1	363	333	390	843	724	1369	3652	1681	5227	3014	2516	3922	4598	3364	5662	2105	2275	3798	656	525	1228	2608	2664	3121	328	404	953	1093	1385	1259	1958	2472	2854	4203	5429	5067	4090	6770	3080	3152	4253	3433	927	1235	1030	3492	5020	2186
CRYBG2	0	0	16	12	6	0	1871	1467	3892	4	0	10	0	2	4	33	54	23	5	0	0	38	50	33	0	0	0	6	0	18	3355	2273	3604	42	10	15	3	0	1	10	17	27	0	0	0	45	58	76
ITGA2B	184	18	25	44	59	108	29	82	74	148	52	70	117	53	50	135	122	145	64	279	59	145	237	1014	48	74	324	83	36	77	95	64	53	82	71	40	53	43	59	189	273	666	81	169	113	296	60	412
PHACTR4	613	545	351	1021	1493	1578	5334	3945	3312	3609	2179	2451	2583	1742	1486	3530	6295	5142	465	1035	1256	2033	1850	1410	383	358	758	1010	982	1080	2024	1556	2230	2087	2745	2576	1412	1390	2896	3052	8793	3544	882	601	873	1164	1315	1430
PHACTR1	3853	5847	9066	198	356	218	134	67	188	115	469	90	155	78	208	79	147	131	50	74	76	1218	951	1336	584	889	429	46	31	56	18	0	8	17	27	39	0	4	0	179	273	222	4	9	3	28	54	55
PHACTR3	2150	2707	2399	0	3	0	16	0	16	0	81	0	0	0	0	4	8	2	0	3	0	53	13	2	790	988	761	0	0	0	6	0	0	0	3	0	0	0	0	0	0	0	0	0	0	0	0	0
NUP107	716	498	509	567	583	753	1303	585	1599	1081	890	752	584	388	555	1042	1227	1291	471	566	588	1328	1710	1475	213	247	385	301	268	270	236	273	292	274	333	332	105	212	104	426	399	394	166	204	172	918	956	821
LOC117019571	33	3	18	25	11	9	1380	1550	2162	18	5	31	182	220	308	0	0	15	150	43	181	0	2	5	125	88	137	87	116	55	266	211	364	95	157	125	41	49	140	68	104	115	50	62	31	110	83	100
VMP1	1488	1823	2095	1069	945	1327	11245	8461	13237	2644	2879	2795	3550	2950	4004	2127	2651	2370	1415	1306	1615	3441	2953	2830	1294	1580	1687	2273	1114	2377	8840	3860	10815	10064	4178	8451	9441	4716	8932	7886	9966	8412	1243	1285	1399	10845	6391	8353
NR1D1	4235	2415	1491	3757	2707	1249	4574	2364	197	4457	2342	322	1829	2330	324	4958	3477	259	5589	1592	406	1929	1084	141	1451	1371	1476	909	1659	781	1285	864	1022	1543	1361	718	2464	730	878	723	686	298	3171	694	777	429	356	206
NR1D2	5748	5271	5562	4006	5157	3694	6615	5291	3163	7446	6471	3321	2515	3124	1504	7917	8552	5937	4272	4446	5423	5202	4272	2304	2291	2502	3449	2417	2774	1765	2351	2545	2966	1849	3041	2350	1668	1635	1353	2230	3852	2801	2412	2831	2370	979	1227	1019
PLPBP	1107	1524	1804	1070	1215	1352	753	677	1155	2392	2105	2439	2675	2620	2217	471	804	768	1075	1223	2011	561	619	766	914	1264	1549	753	1196	781	513	365	710	1212	1890	2469	774	1772	1275	347	404	456	887	1089	1067	368	291	455
C4H8orf48	126	179	207	33	26	31	50	8	22	81	49	71	20	5	4	53	70	52	20	8	36	26	13	20	126	270	112	15	28	8	4	8	8	10	33	25	0	0	0	21	39	43	2	11	0	11	13	6
OGFR	793	580	536	495	513	819	1257	733	2102	607	870	1011	646	598	889	764	1091	1174	346	306	613	1550	1411	1397	546	610	639	699	1071	409	924	1148	891	704	1440	683	576	2329	447	1451	2137	912	364	481	265	2029	2563	1249
C21H17orf80	240	215	234	403	422	747	217	173	367	319	331	435	170	65	277	269	390	511	364	265	711	359	693	729	255	247	395	774	654	634	296	162	422	323	440	579	181	154	318	441	437	641	500	578	501	626	502	721
PTCH2	425	489	588	74	200	176	113	51	309	161	311	168	20	3	4	50	78	496	52	6	104	1072	1153	1506	166	183	318	114	22	28	17	16	18	83	88	65	61	15	0	41	30	15	15	12	13	631	341	586
PTCH1	2643	2210	2122	895	1020	1244	1543	989	3771	2407	1716	2126	526	391	508	3575	3984	5661	521	541	657	754	527	612	2138	2520	3668	982	830	594	584	611	719	1001	2267	2014	170	267	110	1770	1482	2060	209	310	309	660	353	480
RAD9A	282	380	446	235	259	360	385	271	442	428	532	492	408	405	401	331	466	608	198	250	292	712	671	503	112	125	160	113	101	102	106	133	188	235	272	240	153	115	95	202	183	192	43	119	68	353	445	331
ERGIC2	1078	1149	1006	1519	1560	2148	2119	1382	2319	1318	1623	1210	1415	1192	1208	1179	1598	1786	1106	1048	1970	1377	1581	1185	1310	1517	2164	2715	3394	2245	1492	1019	1749	1956	2122	2310	2495	2727	3248	2452	2333	2260	2616	3443	2618	2411	3484	2085
ERGIC3	771	1027	1004	379	452	962	2508	1487	3363	1190	1345	1266	1417	1362	2724	769	992	1525	231	269	645	917	963	1219	704	781	933	560	400	591	1011	934	1126	1301	1314	1233	1100	1259	1557	820	845	894	284	232	314	812	1067	749
B3GAT3	782	898	1039	120	191	438	165	115	377	212	442	277	83	108	200	118	249	306	62	106	261	116	163	256	564	777	737	308	303	170	116	159	141	296	250	214	131	145	117	176	170	202	146	156	124	164	143	161
SPG21	774	880	1040	639	574	741	1343	940	1700	2242	1131	1544	555	386	348	3642	2574	1813	452	515	1105	1648	1413	1233	586	606	763	683	494	552	847	606	993	783	1119	1354	360	546	387	982	1222	1133	269	244	271	842	817	981
CALM1	43292	61559	57769	7461	8066	12774	38921	20779	29991	7386	14134	5790	5261	4107	5423	13185	15845	15730	7284	6009	8185	13876	11841	10690	13811	15501	14623	1938	1137	2998	3896	1747	5181	2240	2230	3182	975	740	1254	4927	5069	6349	705	787	1397	2109	2072	3475
GSDMA	23	21	20	0	0	0	0	0	0	0	0	0	0	0	0	88	73	0	0	0	0	4	0	3	0	3	0	6	0	0	0	0	0	0	0	0	0	0	0	0	0	0	0	0	0	8	0	3
GSDMB	93	68	25	13	46	32	1380	2048	4459	34	39	49	99	203	109	21	42	14	4	6	31	39	72	42	61	50	82	85	23	65	166	93	256	119	88	104	123	180	128	19	71	51	7	33	17	55	43	67
GSDMD	52	142	132	65	107	212	592	341	1510	395	387	817	442	501	1021	301	460	782	57	107	275	403	514	771	12	13	23	89	93	141	229	216	293	279	230	231	361	387	265	424	312	342	175	117	135	490	418	332
UPK1A	35	21	20	25	0	0	9	5	0	52	14	95	0	0	0	15	10	28	0	0	0	28	8	6	0	0	6	4	6	12	0	0	0	492	182	268	0	0	0	0	21	21	0	0	0	0	0	0
UPK1B	0	0	3	19	77	255	15	0	90	142	23	90	0	11	42	52	393	246	0	0	0	87	49	178	0	0	0	18	24	42	0	0	4	152	145	135	5	0	0	40	65	91	0	0	0	24	20	30
DLGAP2	1649	3099	3900	2	13	0	10	0	13	9	73	7	0	0	6	8	18	33	0	0	0	12	24	14	479	686	222	0	0	0	0	0	10	0	5	2	0	0	0	4	0	0	0	0	0	0	0	0
DLGAP3	3051	3816	4213	0	47	47	74	53	275	37	299	59	52	36	62	3	23	51	8	17	196	60	77	80	886	703	568	3	0	7	31	23	5	20	20	3	14	0	11	11	0	10	8	2	2	10	4	11
DLGAP1	10285	13093	11856	1	4	2	11	24	42	4	193	8	4	0	4	0	10	2	6	2	10	62	27	6	8915	15271	5754	104	0	20	60	18	61	37	22	23	0	11	0	0	7	0	7	4	13	185	219	139
DLGAP4	5577	6739	5496	1766	1833	2031	2202	1365	2340	1334	1647	1201	460	401	548	1573	2469	2438	1075	1223	1807	1820	1520	1402	1501	1945	1311	220	267	180	134	115	142	143	253	149	22	86	35	262	281	224	159	179	179	285	253	266
DLGAP5	14	16	30	78	72	75	728	126	959	70	125	61	84	15	68	267	264	282	19	32	45	1115	6494	2285	0	0	35	0	5	176	170	158	209	0	3	4	8	6	38	38	66	80	0	4	4	228	617	803
OIP5	222	313	63	137	171	122	175	125	280	110	118	62	100	101	51	176	173	88	243	268	135	193	456	361	0	0	5	0	4	8	37	29	63	6	11	0	0	0	6	2	0	7	0	3	0	35	51	75
PTPN18	51	52	108	34	18	69	1387	1320	1891	114	42	216	47	27	106	61	66	117	11	9	62	269	216	468	53	34	67	17	12	22	556	477	475	91	73	119	26	49	41	78	66	152	8	7	9	383	309	432
PTPN13	1431	2231	2279	778	1357	1459	239	134	532	8634	5498	12837	54	62	226	10281	13461	4903	197	218	619	2129	2504	3144	1636	1951	1556	758	463	1177	209	223	198	3940	9026	9667	154	169	111	7602	5366	10807	33	154	261	2083	2098	2352
PTPN11	2966	3389	3118	8945	7645	9214	4434	2206	3331	3488	4447	2805	3297	2532	2000	5779	7342	7750	4482	5725	6291	2545	2836	2524	2040	2130	3495	3910	4906	4089	1111	884	1360	2755	2573	2754	2031	2136	2301	4289	4400	4666	3852	4118	3640	2399	1983	2262
MEIOSIN	0	0	0	0	0	0	0	0	0	0	0	0	0	0	0	0	0	0	0	0	0	0	0	0	0	0	0	4	7	0	0	14	0	0	0	0	0	0	0	0	0	0	0	0	0	0	0	0
PTPN14	402	601	272	1642	2237	4292	384	516	1090	3474	1805	3440	78	123	274	4752	6323	7047	1151	1313	4772	686	910	1481	572	411	490	3386	3204	2639	674	464	672	3008	4427	5181	296	359	317	10128	16759	7103	3599	5779	3625	1256	855	970
LYAR	222	262	160	261	327	314	382	135	363	248	445	249	178	147	278	306	547	446	271	333	321	550	703	549	131	161	211	379	294	285	235	144	321	336	406	357	168	204	189	438	510	398	260	310	203	590	772	695
DMRTB1	0	0	0	0	0	0	0	0	4	0	0	0	0	0	0	0	0	0	0	0	4	12	0	2	0	0	0	0	0	0	0	0	0	0	0	0	0	0	0	0	0	0	0	0	0	0	0	0
MSMP	17	36	0	15	33	0	19	4	19	22	18	0	10	0	2	10	20	0	20	8	5	21	12	4	4	3	13	0	7	3	4	4	0	5	0	3	0	0	3	0	0	0	0	4	3	0	0	6
CDK2	51	59	44	221	354	576	1745	549	1901	422	421	452	533	664	566	556	773	1083	216	255	599	756	1424	1225	29	20	58	317	142	362	656	524	697	472	412	458	260	367	396	501	336	559	153	190	357	696	574	1025
MSMB	0	2	0	390	624	141	55	109	92	445	203	114	4	28	24	248	358	1057	19	31	327	746	1000	729	0	8	16	12	0	0	1091	2074	1851	61	28	89	8	7	0	7729	4535	7041	0	4	0	0	0	0
FOXS1	125	488	491	299	292	590	1734	1281	1876	378	317	524	331	13	464	459	568	730	22	80	230	1678	1432	2028	13	21	26	137	116	46	36	92	103	52	102	44	33	120	14	82	135	59	15	48	7	220	267	116
CDK9	4573	5188	3888	1402	1853	1790	1807	1677	2785	2527	2519	2343	1311	1649	1500	2828	3990	3276	772	971	1254	2849	3269	2795	2931	3421	3246	1465	814	1302	1854	1073	1616	2040	1977	2167	1767	1425	1884	2680	1806	2769	730	621	682	2462	1533	2526
CAMKK1	1312	2022	1609	179	160	236	273	108	447	110	1123	190	73	65	61	256	376	228	293	280	48	154	585	407	539	718	966	85	48	64	68	88	51	69	113	70	17	13	0	176	140	211	15	7	8	14	9	38
MYDGF	131	234	225	210	292	753	695	596	1933	416	662	695	782	851	1879	341	627	970	108	145	453	302	403	530	65	90	117	124	74	76	104	211	338	253	249	265	187	239	200	165	191	196	44	80	92	137	243	202
RPL36AL	1436	1785	1093	3068	3290	3222	7406	3952	5694	5391	5405	2765	5745	5172	4677	3431	5630	3699	3420	2450	3633	5348	5695	4194	722	1087	1404	2994	2294	2466	4005	2888	4267	2812	2767	3114	2254	2359	2950	2794	2483	2775	2301	2580	2423	3813	3671	4040
CHMP7	1598	2142	2417	908	1309	2437	1684	2184	3517	2123	2364	2535	1347	1365	2607	1060	1595	3185	842	1041	2595	890	1395	1746	779	771	1016	852	714	515	378	470	546	569	814	741	310	444	313	547	453	420	447	468	419	784	514	703
CHMP6	353	484	426	448	460	811	593	368	745	526	623	606	439	420	547	464	676	822	384	444	734	368	416	491	259	429	389	619	630	269	569	436	587	387	511	458	149	224	217	420	512	404	494	741	398	282	249	345
CHMP5	996	1289	1391	984	1017	1822	1858	1387	2526	2248	2036	2326	916	861	1151	1595	1849	3278	710	749	1452	1214	1127	1394	693	982	783	878	845	693	971	694	924	1127	1830	1389	760	1412	627	1453	1921	1134	460	688	425	719	1165	690
LY6G6C	15	10	4	0	5	0	317	554	545	9	6	13	0	0	0	11	14	14	0	2	0	2	0	8	1	0	3	5	2	4	577	156	550	39	13	7	0	0	0	22	18	24	0	0	0	19	0	21
LY6G6F	0	0	4	0	0	13	4	0	2	0	0	0	4	2	4	48	20	12	0	0	0	22	21	135	6	26	38	14	31	16	14	9	2	22	12	2	9	10	0	27	18	9	15	26	11	21	9	35
GALNTL5	186	275	313	0	0	2	0	0	0	785	671	1351	40	126	295	9	18	7	0	0	16	0	0	0	142	292	164	14	23	7	61	21	50	134	324	180	44	185	21	50	44	23	0	23	0	4	27	43
LOC117027174	926	1368	1686	92	150	376	2106	1821	6195	1480	1177	1926	2059	2497	3219	288	496	367	42	42	92	131	188	173	933	1254	994	89	42	80	1445	1337	1563	1432	2200	2046	1479	1017	1051	297	249	252	0	5	29	86	48	91
TDG	615	611	839	466	413	798	1297	835	2072	626	716	1001	418	263	809	847	837	1632	251	253	689	1845	1763	2078	261	412	496	255	219	276	403	439	687	436	421	546	317	391	431	553	429	766	153	146	228	597	808	907
LRRC27	1089	1897	1122	226	230	183	268	128	238	1407	662	947	170	108	130	417	492	379	135	102	79	169	170	141	176	295	118	0	0	0	7	10	5	8	79	84	0	0	0	39	12	55	2	0	0	0	0	0
LRRC25	0	3	34	108	115	168	77	53	322	44	35	74	115	110	346	56	101	77	11	25	100	938	1001	1679	18	7	17	100	64	118	206	130	189	131	36	80	309	284	292	570	145	524	44	32	48	2963	2410	2206
LRRC24	147	180	392	27	29	100	23	23	116	41	71	51	19	13	32	9	35	62	49	38	114	36	11	26	359	154	420	45	9	26	127	33	30	41	18	53	33	32	20	68	75	93	13	30	12	3	12	15
LRRC23	32	26	45	0	6	0	3	0	0	4	12	4	4	0	3	27	111	28	0	0	0	2	36	29	4	0	22	0	0	0	0	0	0	0	4	4	0	0	0	49	21	116	0	0	0	0	0	0
MPDU1	487	486	699	213	296	494	1731	899	2931	966	1546	1280	1251	1211	2042	726	1103	1031	224	209	372	731	954	1210	408	402	525	240	180	200	782	769	872	987	920	868	730	1009	1182	658	759	690	139	169	173	788	689	779
LRRC28	709	760	722	1574	1710	2506	696	476	803	1106	1084	851	847	1029	773	752	997	865	2383	2287	3223	780	672	709	122	157	139	579	646	514	129	154	129	303	260	344	377	238	229	123	120	121	488	607	642	297	210	263
GCNT4	164	565	554	148	213	220	43	37	144	377	175	301	444	2098	2999	705	530	605	15	37	57	167	135	101	184	312	243	773	560	241	320	169	210	1087	283	1135	1239	1303	1274	1266	1013	2122	579	634	240	363	289	373
GCNT1	355	121	64	52	152	188	226	191	505	305	278	466	46	27	50	206	281	201	39	52	112	749	1151	1358	44	15	14	125	54	59	54	25	82	191	397	361	15	19	4	78	91	351	25	11	16	176	309	264
GCNT3	10	1	0	0	0	2	3413	3246	5020	4	0	6	5	0	0	5	4	4	0	2	0	31	143	113	2	4	0	2	3	0	35	368	83	11	38	0	16	6	14	0	0	2	0	0	0	10	78	85
GCNT2	178	216	284	6206	6650	12496	8201	11960	13500	1913	1557	2895	4084	3363	5882	6722	7754	7573	56	109	224	1025	1980	2157	63	34	107	2152	1301	1083	246	159	361	331	202	236	220	45	372	925	769	1272	29	48	35	612	365	272
LPCAT4	1026	1126	1272	36	48	184	47	52	224	77	128	162	32	69	146	36	78	287	9	13	106	168	119	188	869	974	1451	71	43	138	254	144	125	95	126	154	82	77	86	110	73	135	5	18	32	232	119	164
LPCAT3	467	478	542	979	1129	1287	9122	8626	16461	3135	3261	2980	1850	2745	5874	4183	4031	3328	573	752	1543	1284	1606	1659	98	173	209	802	314	598	1667	1261	2024	1799	1197	1341	1135	941	1153	1276	1127	1987	381	228	488	652	492	790
LPCAT1	602	685	1049	354	472	661	2456	1413	2387	796	477	858	95	128	182	9680	11249	11265	107	203	375	1487	1280	1794	697	1209	1028	742	570	486	1782	1964	2896	442	566	621	264	175	275	9541	13134	8807	283	179	325	2716	1824	2559
LOC117019636	3419	3598	4059	1928	2185	4767	3434	1745	5852	2782	4602	3702	1244	1412	2810	1878	2874	4677	1233	1279	2937	2218	2265	2837	3437	4152	4770	2139	1930	1706	3981	4850	5524	3132	2804	3004	1147	1563	821	2724	2574	3527	1109	1315	1006	1954	2307	2374
TAGLN	213	203	169	1689	5974	4205	5365	4208	10456	2867	1963	2114	465	286	474	3584	4518	4261	705	856	1651	3979	3350	3878	297	221	964	2644	1022	3318	2607	3039	3166	3966	2700	5865	896	298	644	2850	4701	3378	998	958	693	4007	2855	4397
SNAPC3	788	608	801	541	625	1122	489	325	699	829	805	826	346	170	430	747	788	1354	208	210	658	655	591	737	546	710	1062	365	639	443	345	236	405	409	910	981	102	309	165	493	610	650	136	416	251	515	643	850
CCDC170	979	606	282	691	695	349	40	44	51	865	1550	916	708	817	669	812	952	682	289	305	328	476	469	345	126	164	273	76	80	35	0	9	4	362	470	55	22	44	23	310	374	398	9	93	35	46	94	37
CCDC171	227	108	90	156	155	144	35	53	127	284	165	261	48	49	36	232	206	151	165	76	112	203	203	233	96	98	210	156	80	79	14	23	16	59	105	150	4	18	13	74	38	51	86	73	47	71	60	36
CCDC174	350	412	423	529	609	501	632	569	534	824	625	641	355	374	338	677	867	800	434	420	396	995	1049	734	1052	1111	1409	864	1052	802	529	387	683	653	1237	1290	436	747	577	1189	1156	1202	457	704	918	992	1184	1239
CCDC175	812	738	509	16	36	42	3	10	20	143	171	147	0	0	5	39	64	29	3	4	8	24	18	36	53	304	79	0	0	4	0	0	0	4	82	33	0	0	0	0	4	16	0	0	0	0	0	0
CCDC177	917	1236	1488	3	0	4	0	0	0	0	0	0	0	0	0	0	4	13	0	0	0	0	0	0	212	302	277	0	0	0	0	0	0	0	10	0	0	0	0	0	0	0	0	0	4	0	4	8
PDK1	2619	2532	2031	11324	9142	14359	1485	1290	1102	6762	3443	4157	2121	1278	2258	3053	2888	1597	4846	4167	7262	4927	4024	3339	330	646	431	6481	7343	6006	316	227	362	1026	2294	2671	112	70	87	318	310	621	1236	1036	609	385	464	425
PDK3	1382	1585	1834	387	328	667	1799	1810	3598	2883	2079	5696	171	158	280	403	668	819	139	241	431	397	417	751	664	797	1109	732	528	688	1759	1111	2014	1208	1848	1510	347	431	307	420	224	581	160	145	174	397	221	252
LNPEP	2586	2456	2775	5886	6329	11364	1264	2010	2637	5910	4495	5455	1298	1480	1867	4911	5986	7925	8071	10173	16056	5760	6518	8702	5535	5298	9489	12222	12911	10050	3223	1815	3348	6374	5679	5688	2816	3139	2137	9777	8921	10564	23093	23652	29848	18722	16959	17063
SEC61A1	1644	2046	2537	2248	2912	5693	11430	6283	15456	4204	5222	5440	10320	12231	21726	3375	5836	6791	774	867	2143	3452	4324	5246	885	1061	1551	1579	1110	1625	4712	5545	7814	5322	2743	2927	5266	4436	4643	4372	4314	4603	630	639	676	3780	5094	3863
ALPL	74	105	159	0	10	29	20	27	256	8672	2932	14668	2497	3354	2001	56	288	196	24	10	132	188	261	204	64	114	142	5	19	17	0	13	44	3108	8784	4169	604	897	745	8	1001	245	15	39	10	155	152	110
DDIT3	395	376	270	245	352	375	528	1165	1084	295	506	422	661	601	367	356	565	385	146	174	254	262	295	420	263	276	541	436	436	278	711	574	567	806	424	434	547	818	296	658	846	569	304	268	222	386	265	285
DDIT4	1639	1867	1365	11141	12766	8528	4259	3399	2728	6061	4022	3148	1140	1442	1056	7092	8585	5174	10698	11734	5683	7648	8071	5845	970	626	1211	10950	5362	5484	2647	1124	1986	5412	2781	2239	7019	1068	5927	9979	4814	5193	13825	4534	17565	9392	5568	3608
PALS1	778	807	1096	1469	1396	1770	4200	4864	5537	3275	2159	4333	2028	1643	1709	6434	8390	5386	1416	1570	1886	2380	1853	1637	726	518	1375	911	1018	754	2202	1437	2115	1455	2526	3144	688	1072	547	2668	3858	2522	1038	725	907	585	555	563
PTPMT1	177	176	176	312	304	626	271	199	400	220	299	240	313	324	422	179	268	270	336	256	625	231	234	219	267	292	502	550	455	433	309	212	289	290	375	458	286	349	360	434	364	433	529	342	315	297	266	343
VMO1	46	72	74	88	28	97	279	219	304	162	100	197	153	88	167	53	124	118	22	21	41	251	148	247	43	38	105	65	37	76	105	69	60	46	50	76	49	35	23	56	65	155	19	16	13	52	39	102
C3H6orf89	3546	4620	4359	1807	1674	3255	2430	1803	4542	4457	3265	4695	2233	2045	3013	2658	3230	4880	1233	1290	2440	2913	2835	3597	2518	2629	2318	1660	1662	1329	731	1024	931	1677	3231	3324	960	1667	1524	1143	1675	1552	597	862	928	2093	1598	1410
NPC1	1166	2391	1723	1702	1392	1829	2377	1534	1422	6835	3928	4238	8339	8338	7023	3581	4891	3818	942	1043	1418	1514	1750	1435	986	715	2516	1187	1688	1422	1096	662	1789	6948	9448	7351	3574	5820	2685	3154	4122	3408	553	752	1059	1511	1191	1926
RAB3GAP2	4557	5548	6437	4817	4193	7936	3435	3538	6147	3717	4400	4766	1615	1576	2203	3779	4839	6639	2557	2648	4644	2770	2755	3882	3372	3375	4326	1819	1826	2011	1850	1785	2176	2778	3196	2917	1453	1357	837	3060	2738	2850	1173	1407	1352	2025	1656	2129
DAG1	2091	2122	3000	8282	6659	8012	3419	1796	5403	6414	4042	8631	1098	768	1474	6182	7936	11577	3841	3999	6209	1833	1726	686	1692	2371	2478	10063	13888	9095	6957	5546	9468	2835	5317	4381	380	506	448	3632	3674	5367	4767	6423	3972	1496	1534	1760
ETHE1	204	297	321	377	396	1063	966	414	2710	563	504	857	1168	845	3068	299	448	658	571	670	1938	200	276	375	266	382	361	618	984	1005	916	597	772	1138	937	1117	1251	1894	1383	412	527	476	1636	2060	1692	338	214	344
SGSM3	889	873	1195	757	720	1620	1234	514	2415	509	518	699	559	430	677	352	428	1086	457	566	1619	198	142	222	954	862	1281	540	302	520	803	1002	837	729	469	641	230	230	283	502	337	561	466	549	530	604	242	630
KDM1A	1179	1152	1440	585	731	1400	1673	1150	3442	1019	1078	1307	336	405	747	931	1463	1765	666	619	1560	766	1058	1204	1254	1580	1639	889	775	735	933	730	1036	836	992	952	323	450	402	736	928	951	526	567	820	946	1155	1326
KDM1B	470	630	1015	552	560	964	1165	748	2206	1287	836	1639	517	1499	1584	692	1103	1040	661	795	1549	1622	1817	3932	121	157	152	225	175	146	264	233	279	275	431	417	164	447	205	205	224	210	289	339	230	481	581	799
CIAO2A	198	323	467	532	409	620	782	438	741	584	618	704	1072	799	1012	491	543	749	507	510	1022	609	801	777	377	542	410	333	363	271	512	299	602	525	510	607	275	563	387	347	379	396	330	310	265	375	578	586
CIAO2B	330	345	245	510	431	728	298	217	499	408	376	310	354	351	412	243	291	396	1179	1082	2011	258	334	315	238	418	222	603	753	430	161	198	162	518	463	553	309	513	417	293	359	266	1179	1352	933	205	200	205
SLC36A2	34	28	21	0	41	60	8	6	3	2	10	25	4	0	0	0	7	2	12	0	53	0	0	6	28	12	18	54	32	164	14	3	5	1024	3758	1913	0	0	4	0	0	0	25	78	22	0	6	92
BTG2	326	137	127	424	796	756	531	472	624	477	650	491	444	692	1297	1168	2059	2222	293	299	458	2207	4806	5366	625	240	544	5925	1214	2727	1216	1059	3702	9163	1295	2605	13751	3546	24485	5297	3229	4832	4109	1535	5690	3506	3890	4052
SRD5A3	220	300	450	210	235	602	147	79	410	202	336	278	109	95	318	564	523	694	196	273	899	99	333	343	254	272	482	199	383	256	167	208	365	368	556	698	319	601	427	222	293	314	170	407	412	271	360	348
SRD5A2	14	34	55	4	10	15	30	13	192	8	12	22	0	6	490	21	65	92	0	4	4	18	15	28	15	0	16	4	0	6	5	0	0	720	11	18	3005	6362	906	9	8	14	3	0	0	8	0	0
SRD5A1	406	323	568	30	50	142	1080	1223	2678	384	222	543	2100	1843	14771	1083	1298	1887	7	21	68	60	76	99	21	30	57	4	7	12	251	139	255	25	10	8	7	22	104	7	14	21	4	4	0	4	2	7
ARMT1	610	819	933	531	429	627	339	184	522	591	414	589	713	631	738	342	376	482	631	576	1112	468	446	594	562	931	951	315	487	340	211	174	238	328	384	427	353	690	436	258	415	353	414	599	406	411	494	540
SEC11C	895	1190	781	229	259	411	992	329	1116	778	1395	647	1708	1597	1703	216	506	284	122	91	227	725	846	625	938	1242	1285	194	234	178	899	1341	1261	773	789	512	441	542	440	410	406	273	51	96	37	1036	1884	938
GGA1	731	832	999	875	984	1527	928	991	1866	774	1447	1198	702	811	1021	928	1343	1544	869	944	1649	1160	1232	1475	706	681	945	1440	1746	1055	956	812	879	1136	1087	1035	708	632	614	1240	993	1029	813	866	1128	897	776	922
GGA3	993	1357	1529	733	1008	1291	832	806	1740	933	1278	1329	421	557	792	1140	2006	1760	828	1047	1458	2763	3301	3987	1311	1358	1694	1071	776	728	1167	1010	1083	1178	1323	1222	722	751	522	1753	1404	1653	608	691	779	4074	2774	4238
FHOD1	119	88	111	499	580	975	511	447	1080	720	548	1271	392	314	708	2713	2553	5737	461	658	1563	855	834	1352	271	260	453	572	792	615	825	514	949	672	711	847	194	232	206	1909	1934	1746	659	440	668	847	595	945
GJC2	160	247	444	7	0	16	5	14	21	7	4	7	5	0	5	9	7	29	4	0	4	32	10	6	44	48	246	3	4	0	5	0	1	0	9	9	0	0	0	3	11	17	0	0	0	0	0	4
GJC3	0	0	0	0	0	12	0	0	18	0	3	0	0	0	0	3	0	0	0	0	135	0	0	0	0	0	4	0	0	0	2	4	0	0	0	0	0	0	0	0	2	0	0	0	0	0	0	0
GJC1	705	438	283	1308	1328	3021	452	465	999	641	555	1006	45	84	210	2078	3376	4522	668	806	1757	593	837	929	79	55	239	429	329	465	75	55	110	304	194	265	41	14	112	836	708	477	155	115	212	349	180	349
PSMB9	9	0	10	127	79	112	2309	1679	3184	116	189	203	80	46	244	222	322	290	45	78	96	846	936	1251	14	15	12	148	180	59	1019	1025	1813	186	234	100	187	432	164	617	546	367	55	121	53	1595	1454	1286
PSMB6	1010	1115	1065	2165	2055	3591	1640	793	2114	2228	2371	1470	2130	2208	2057	974	1414	1417	3098	2827	4217	1120	1182	1007	910	1186	1521	2429	2612	2374	912	659	1216	2027	2349	2718	1891	2419	2536	1105	1147	1350	2981	2659	3707	734	908	1084
PSMB5	1775	2687	2584	2223	2114	5243	3374	926	4844	2461	4043	2506	3446	2887	3353	1149	1631	2129	3110	3694	6050	923	904	1172	1304	1847	2184	3195	3798	3020	901	1041	1297	2592	2629	3139	1816	3269	3239	971	1271	1443	5078	5097	4981	662	824	892
PSMB4	1020	1186	1626	1440	1301	3419	2276	1281	3841	1497	2939	1671	2062	1978	2315	1207	1589	2403	1624	2020	3491	1586	1418	1726	473	667	881	1000	1012	1185	757	748	865	1106	1064	1155	981	1553	1748	968	1032	948	1077	1063	1525	914	959	1028
PSMB3	700	849	813	1268	1180	2171	2099	1151	3110	1369	2824	1246	2429	1994	1834	992	1303	1224	1753	2062	2251	1271	1149	1145	860	945	1506	1545	1650	1578	964	1031	1421	1464	1603	1701	1122	1726	1751	1265	1215	1413	1828	1790	2128	1316	1249	1484
PSMB2	836	957	1211	1471	1273	2409	2515	1073	3530	1400	2631	1550	3254	1990	2910	1508	1888	1791	1893	2080	2644	1868	1591	1847	901	1156	1156	2359	2365	2001	1043	887	1373	1761	1737	1865	1626	2849	1783	1486	1649	1373	2763	2011	2603	1694	1915	1682
PSMB1	1151	1162	1446	1586	1432	2568	3130	1286	3709	2154	3042	1999	5703	3668	6608	1197	1573	1755	2206	2532	3412	1815	1549	1758	145	276	308	498	892	304	251	325	426	465	702	540	351	855	518	200	522	232	561	1045	858	203	499	196
LMBR1L	243	147	151	277	443	439	1728	1305	1601	2170	886	810	1132	880	909	773	876	686	319	351	422	1307	977	743	111	110	173	379	340	367	688	592	957	935	1002	1241	1114	1260	1086	1014	608	1462	156	239	351	779	471	1068
TDGF1	0	0	0	0	0	23	32	23	35	4	8	36	0	0	10	5	0	11	0	0	6	0	0	0	0	0	0	8	0	5	217	239	320	0	0	0	0	0	0	2	0	0	5	0	6	0	0	0
LTN1	2896	3456	4033	2493	2482	4335	2044	1992	4162	2868	2948	4069	2624	2229	4688	3183	3572	5639	2489	2766	6329	2355	2811	3728	883	821	1048	874	777	640	580	351	614	830	893	1087	519	586	444	827	1009	1013	741	869	813	751	686	842
TRIML2	8	6	11	3	0	5	0	0	0	0	0	1	0	0	0	0	0	2	0	0	0	0	0	0	9	6	7	4	2	5	0	0	0	3	0	0	0	0	0	0	0	0	0	3	0	0	0	0
TRIML1	0	0	0	0	0	0	0	0	0	0	0	0	0	0	0	0	0	0	0	0	0	0	0	0	0	0	0	0	0	0	0	0	0	0	0	0	0	0	0	0	0	0	0	0	0	0	0	0
NACC2	4144	3516	3748	884	1187	2021	1477	1497	2762	1921	1762	2474	1329	1235	1753	1123	1661	1601	861	952	2445	570	474	922	325	244	774	121	113	95	94	132	96	180	205	161	148	139	153	174	186	159	229	192	172	63	58	100
VPS13D	7504	10213	9460	12392	12749	17759	7902	11932	18653	14834	10830	21571	9285	6714	12210	13697	12717	16908	6145	7548	14258	10064	22552	19623	8166	6594	10666	15554	14191	11638	7928	5970	8984	13109	14041	13631	9531	8941	6546	10846	8120	10353	8896	10074	8791	9719	9293	12443
NACC1	2198	2324	2537	349	384	955	1579	768	2191	822	1279	798	318	245	384	840	1317	1493	258	218	559	976	1153	1355	2859	3725	4092	822	975	907	1250	1402	1342	1868	2099	2025	420	706	491	1395	2054	1873	267	308	316	1465	1622	2244
VPS13A	7239	6293	7735	6581	7321	9689	6518	10352	13051	5789	6608	8319	4579	5505	8207	5723	8452	8713	6587	8239	14585	4827	6287	6355	969	1255	1228	1058	1560	810	1698	740	1174	1019	990	1021	806	915	907	817	817	859	870	899	882	812	716	884
SH3KBP1	644	1335	1024	2101	1691	2188	684	473	1287	738	805	462	188	211	209	573	903	868	1752	1509	1475	2089	2516	1896	573	567	580	3746	3858	2105	201	157	328	225	420	318	124	155	57	356	193	859	2617	1178	1563	974	1069	1580
VPS13C	9167	10636	11550	7220	6716	10264	7582	7087	17763	7913	8630	12980	6160	5128	8924	9623	11419	12874	5464	6506	12116	17096	14409	22130	2767	2952	3849	1693	2671	2239	2346	1420	2330	2737	3897	3115	1930	2892	2068	2766	2846	2787	1825	2306	2210	2934	2832	3357
VPS13B	5790	5375	6662	4417	3796	7036	3609	3572	8304	6311	5720	8476	8107	7788	5049	6440	6288	8883	4304	3249	7108	7594	8313	10246	4756	4839	6687	6782	4613	3498	2205	1530	2190	4436	5937	6031	2518	2539	2428	5254	4742	4662	2068	2319	2162	7167	6503	6171
BEX4	1115	1218	918	247	252	373	313	91	247	1322	1277	1009	325	317	309	809	1280	689	211	170	311	104	137	131	527	656	608	432	437	489	149	159	238	518	909	966	269	253	360	199	220	305	220	196	267	175	131	205
TMEM160	138	152	191	135	104	426	188	146	329	156	105	204	133	168	323	111	135	310	70	95	303	184	183	283	153	162	150	381	251	210	245	221	222	314	301	281	183	210	214	138	86	140	237	170	179	206	167	186
TMEM163	678	621	681	268	158	342	73	94	104	48	411	82	49	28	58	1215	1331	758	61	57	30	513	500	639	584	396	768	448	538	516	460	471	401	141	133	152	68	18	38	622	632	563	40	52	47	308	319	234
TMEM165	582	706	1080	421	540	1097	2342	1653	3648	854	844	1064	359	210	647	1232	1638	2540	228	212	562	776	909	1189	238	325	337	236	189	217	689	536	824	367	448	487	58	81	80	535	524	476	88	117	170	314	348	357
TMEM164	1456	1691	2357	351	588	997	743	847	1595	1478	1223	2216	206	258	652	760	850	1628	122	289	612	943	1079	1496	1491	1533	1832	946	600	735	606	551	637	1222	1623	2042	207	192	205	1129	823	1362	286	310	444	1685	1064	2057
TMEM169	214	238	394	5	27	69	25	4	32	11	32	18	9	15	27	12	18	53	21	18	113	30	39	40	299	419	551	65	40	70	41	5	45	46	29	62	36	3	64	57	54	36	28	10	33	66	52	43
TMEM168	869	885	1065	1022	988	1817	1134	911	1743	1428	1730	1864	944	763	1453	1626	1729	2849	770	734	1452	1529	1667	2118	768	1005	1380	746	897	849	648	475	824	1141	1293	1862	417	794	651	1314	1753	1672	603	789	893	1456	1674	1704
EVI2B	72	85	54	444	165	31	763	506	596	359	479	123	547	354	247	1330	1765	532	170	90	67	6945	5437	3101	17	13	22	36	14	62	136	146	151	49	96	36	114	116	55	823	565	1665	24	14	47	2771	2568	2861
FOXN2	1619	612	830	191	523	365	2922	2333	1186	1175	806	1081	2078	2136	2040	2299	2781	3575	428	1245	2573	2630	3104	1025	485	509	1651	695	720	653	2537	1154	2500	1057	1133	1117	1022	1153	910	2520	2557	2929	393	384	519	2056	2123	2235
FOXN3	3375	1224	1120	4427	5004	4819	1594	1732	2302	2719	2125	2369	2960	2603	4047	4480	4780	4774	4519	4857	6860	4249	4432	3335	208	256	613	1426	1009	911	312	304	408	529	499	493	617	724	458	632	640	824	964	1017	1139	732	597	781
COL14A1	31	308	128	836	1525	4557	780	86	2660	118	281	212	48	59	185	483	724	754	984	844	3548	871	686	1626	59	85	124	230	116	751	219	195	235	415	288	241	32	9	54	48	25	67	39	94	319	128	549	325
IFFO2	827	520	477	155	170	281	251	342	512	424	436	504	47	45	122	228	404	390	60	67	128	326	520	455	850	829	1739	270	187	412	593	888	1131	1364	942	1595	560	140	592	895	1566	1635	93	93	94	871	581	709
LOC117030905	0	0	0	0	0	1	0	0	2	0	0	2	2	3	7	0	2	0	0	0	0	3	13	31	3	0	2	0	0	0	0	0	0	0	0	0	0	0	0	0	0	0	0	0	0	0	0	0
LOC117030907	0	0	0	0	0	0	0	0	0	0	0	0	0	0	0	0	0	0	0	0	0	0	0	0	16	0	38	0	0	0	0	0	0	13	7	8	0	0	0	0	0	0	0	0	0	0	0	0
MACROD1	97	139	153	1879	1715	3575	347	245	583	759	519	917	869	980	1294	147	278	337	6390	7108	12915	125	212	319	51	61	108	1186	1434	675	214	183	208	233	258	272	462	483	628	135	99	89	1929	1811	2196	60	25	46
PPIL1	287	368	414	113	192	293	388	159	714	189	292	311	122	112	219	168	316	420	108	106	309	585	740	766	333	307	458	214	291	288	204	194	331	130	308	211	77	177	59	265	366	270	73	147	97	694	654	685
ODF3	0	0	0	5	0	0	0	0	0	3	3	0	0	0	0	2	2	0	0	0	0	0	0	0	0	0	0	0	0	0	0	5	0	0	0	0	0	0	0	1	0	1	0	0	0	2	0	0
KRR1	475	481	350	279	325	292	247	243	247	282	305	230	204	136	294	308	558	300	265	245	415	436	369	248	152	270	260	214	247	265	106	68	148	129	204	349	36	115	84	157	225	251	130	199	377	178	196	273
MB	49	43	28	150274	164776	174344	39	52	20	56	88	13	41	39	11	52	56	761	180047	229314	182495	43	40	72	48	38	60	197727	181932	139991	51	40	40	156	90	66	72	67	289	128	105	525	196608	112158	184148	39	33	70
LOC117025471	140	149	248	90	65	164	158	107	410	262	219	271	134	61	150	167	279	280	31	37	117	127	102	172	128	299	121	28	66	45	14	84	28	28	206	145	3	43	15	127	119	246	31	61	24	31	69	72
LOC117035628	0	0	0	0	0	0	0	0	0	0	0	0	0	0	0	0	0	0	0	0	0	0	0	0	0	0	2	0	0	0	0	0	0	0	0	0	0	0	0	0	3	0	0	0	0	0	0	8
SLC18A3	3	36	62	0	55	5	12	10	58	0	7	0	0	0	3	0	0	0	0	0	0	198	311	480	27	5	111	70	0	128	11	19	23	5	0	2	0	0	0	0	0	0	0	0	4	14	14	0
SLC18A2	72	125	26	30	10	30	158	38	172	12	3089	0	4	17	2	50	51	65	11	13	9	95	114	310	15	0	323	3	3	6	30	25	28	153	200	207	2	2	0	0	4	243	2	5	2	8	0	36
SLC18A1	4	0	0	0	13	0	146	121	176	0	1046	11	0	0	0	3	0	0	0	0	0	0	0	0	26	5	20	35	0	38	7	16	2	241	225	36	0	0	0	0	0	8	0	0	0	0	0	0
RALBP1	1465	2304	1903	2324	2909	3352	1346	1348	2617	2670	2810	2657	1070	1082	1437	9816	15493	12583	2261	2577	4269	2552	3762	3563	2119	2396	2192	4118	2745	1819	1739	1008	1523	2533	2977	2879	1325	1644	985	12915	10508	9721	3966	3634	3157	6480	5723	5517
ZNF830	555	455	314	421	412	403	587	412	488	478	381	269	443	341	418	552	718	603	363	377	403	524	694	539	309	292	385	471	481	318	328	337	507	368	452	403	343	341	361	403	391	479	371	405	450	420	369	428
ZNF839	537	367	256	220	227	300	475	316	521	449	360	334	212	153	304	391	284	174	198	190	354	482	358	383	246	173	346	189	318	390	323	279	404	232	312	339	209	185	171	163	179	217	170	218	293	253	279	391
LOC117035990	623	648	691	508	562	927	895	382	875	489	517	435	97	31	101	366	376	700	224	177	407	393	406	372	441	677	811	127	213	141	67	18	26	24	63	81	16	10	5	6	11	21	17	34	13	4	5	14
PHAX	1718	1983	934	763	856	685	399	303	421	974	1205	591	359	252	207	622	855	639	835	820	920	603	619	462	2351	2363	2719	871	982	704	470	334	582	1174	1290	1415	163	396	212	1156	1019	1002	738	971	632	681	685	695
LOC117029924	0	0	0	0	0	0	0	0	0	0	0	0	0	0	0	0	0	0	0	0	0	0	0	0	0	0	0	0	0	0	0	0	0	0	0	0	0	0	0	0	0	0	0	0	0	0	0	0
RAB33A	281	348	336	10	16	0	0	13	12	3	20	0	0	0	0	0	8	0	0	0	2	4	10	6	199	194	359	42	39	17	8	0	4	11	0	0	0	0	0	0	0	14	4	0	0	4	0	0
SLC17A9	24	10	40	125	100	521	168	45	352	50	44	78	293	227	845	125	152	151	12	15	49	209	226	520	9	14	15	171	48	113	132	212	213	62	48	48	60	90	93	170	126	165	23	46	22	280	374	250
RAB33B	1146	865	1050	754	899	1178	849	832	1101	2908	1990	3187	1554	1412	1549	2521	2215	2927	880	1249	1234	1580	1351	1809	754	858	1774	1083	960	1144	1585	719	1301	2231	1839	2454	2472	3199	2894	2457	1591	2734	919	921	1196	1935	1295	1966
SLC17A5	218	318	418	307	350	590	2362	1575	4542	851	754	1280	885	907	1229	1786	1259	2744	160	139	391	869	781	820	109	101	173	135	97	101	260	227	263	362	361	337	305	267	229	369	327	361	29	32	55	301	196	357
SLC17A6	1319	2969	2175	0	3	0	4	4	0	0	0	0	0	0	0	0	0	0	5	0	2	0	0	0	2671	677	4999	0	0	0	0	0	0	0	0	0	0	0	0	0	0	4	0	0	8	0	0	0
SLC17A7	13431	18108	16068	3	13	34	3	0	2	0	0	9	0	0	2	2	6	4	0	0	0	12	0	11	8562	20148	5961	78	77	473	2	15	12	29	87	58	6	6	4	0	11	6	2	4	14	32	55	25
SLC17A2	31	9	7	25	17	50	18	0	43	589	523	311	2582	3385	14796	0	21	29	0	4	109	50	62	101	3	0	0	0	0	0	0	2	0	1662	1925	3768	2002	608	1806	0	0	0	0	0	0	0	0	0
LOC117020754	760	1222	847	10267	10382	6505	22878	25738	20422	10768	9276	14011	9051	15546	4435	13645	18074	9468	4485	5617	3814	38701	48357	59602	531	296	533	2953	1283	3648	9394	10332	12864	3352	2955	5374	3570	3097	3504	12142	8664	10482	935	1442	2271	30223	32558	37032
CHMP4B	3164	4457	3110	3049	3336	3676	8388	5040	6433	3962	4330	2663	1601	1090	936	2781	4299	3965	2368	2272	3309	2591	2939	2429	2528	3194	4697	3425	3673	3063	2932	2099	3107	2710	2947	3158	1440	1883	1632	2938	3819	3580	2062	2322	2208	2289	1539	2324
CHMP4C	12	17	21	40	97	63	1952	1561	1568	587	345	359	87	79	40	311	440	216	88	103	60	13	7	26	82	14	66	80	47	19	1276	571	755	376	735	529	127	177	72	712	570	650	43	53	41	78	50	13
COBLL1	346	632	575	853	1134	1603	1328	1245	1206	19229	17877	9268	4278	5813	3846	2222	2396	4991	435	488	1140	832	906	724	500	679	623	1589	768	1140	1338	1099	1145	18873	20989	17835	8533	9620	7851	3758	3713	3260	346	317	587	533	297	413
TMEM255B	18	8	6	14	12	47	17	2	0	2	7	7	0	2	0	15	19	17	10	0	16	62	39	73	1	29	38	41	59	46	3	3	0	5	10	15	0	0	6	49	19	134	6	4	26	7	5	9
TMEM255A	735	1376	822	53	102	170	23	60	44	18	136	39	8	0	9	43	70	28	16	19	36	64	137	114	56	48	184	0	0	0	0	0	3	0	4	0	0	2	0	0	0	0	0	0	0	8	10	3
ST7	1830	881	1029	410	505	958	1110	780	1801	979	1284	1034	546	370	887	645	795	998	212	295	515	813	911	974	276	294	426	193	156	154	223	180	229	317	330	299	299	299	314	120	172	221	225	135	369	202	179	257
ZNF300	310	188	312	16	49	89	40	55	134	501	280	389	121	98	382	82	75	388	3	17	25	48	34	60	170	243	280	92	84	72	111	30	46	259	437	445	303	357	766	183	126	95	23	35	30	101	68	57
STS	293	352	367	503	521	927	509	944	1426	196	245	351	660	461	966	159	242	360	286	340	424	362	463	619	97	106	298	16	75	87	141	150	119	45	24	27	100	313	287	39	31	35	82	35	52	107	105	97
HOXB13	0	0	0	0	0	0	0	0	0	0	0	0	0	0	0	0	0	0	0	0	0	0	0	0	0	0	0	0	0	0	0	0	0	0	0	0	0	0	0	0	0	0	0	0	0	0	5	1
RPL12	2459	3043	2442	3652	4750	5861	12995	5904	11473	5447	6550	3596	4838	4300	6336	5440	8060	5344	3736	3463	6216	10077	13238	10487	1774	1926	1856	7305	5759	4914	13058	8267	12006	6377	4603	4493	4440	3809	5335	6975	5366	4863	3679	3916	3521	11780	8434	9441
LOC117018526	85	90	127	110	119	211	135	61	191	125	119	159	185	202	162	53	109	155	184	196	340	100	125	199	94	148	149	235	255	104	78	97	101	146	157	170	133	180	75	49	71	102	237	414	135	57	121	129
RPL18	1068	1291	1342	1868	2207	4394	7832	4130	9245	3175	4009	2902	2710	2908	4478	2593	3853	3993	2464	2322	5053	4235	5148	5252	848	724	980	3456	2155	2176	4991	2581	4528	2921	2275	2585	1787	1704	2167	2820	1894	2456	2037	1541	1966	3396	2948	3676
NCF4	13	45	72	180	226	205	175	159	382	136	295	141	47	53	138	271	619	281	64	84	115	859	1363	1448	47	40	56	91	40	36	181	60	115	74	28	18	104	215	40	1023	343	996	55	11	45	1182	1059	625
ADRA2A	179	310	14	0	11	14	2269	4803	484	2980	2375	1865	12	21	68	134	374	356	6	5	28	50	37	39	152	72	223	4	0	21	1748	292	731	621	1365	712	10	0	6	0	2	5	10	5	10	10	37	0
ADRA2B	4	34	6	45	73	221	36	16	166	490	164	515	160	158	380	0	4	51	80	109	325	553	489	689	24	8	11	14	33	19	2	8	7	37	129	159	23	49	36	2	0	0	21	44	15	460	187	449
GPATCH3	307	273	179	240	264	296	450	409	811	535	410	483	371	313	352	443	532	674	193	256	372	566	523	670	129	136	213	121	118	105	201	156	172	195	198	176	161	188	134	222	199	259	65	116	91	293	231	308
TEX28	0	0	0	0	0	0	0	0	0	0	0	0	0	0	0	0	0	0	0	0	0	0	0	0	0	0	0	0	0	0	0	0	0	0	0	0	0	0	0	0	0	0	0	0	0	0	0	2
SYT8	0	0	0	8	10	53	9	12	11	22	0	34	3	0	6	356	454	512	115	66	325	29	10	33	0	0	0	22	16	19	0	0	5	60	47	61	2	0	2	308	283	185	0	11	2	23	11	11
MTCH2	5408	7577	6221	5591	5110	8375	10350	8012	11697	7746	5156	7099	4299	4441	5499	3874	4270	3960	5082	5469	10370	4084	3595	2803	251	257	304	575	661	466	577	260	497	417	436	531	454	667	676	181	207	248	760	769	852	223	239	269
SYT2	7188	2110	1826	80	87	36	41	29	8	16	361	20	46	21	22	60	114	84	14	34	15	23	10	18	3688	3061	16172	212	57	72	129	409	182	50	48	45	5	9	0	31	26	27	103	56	85	57	73	54
SYT3	861	1065	1217	8	0	14	0	7	15	31	67	30	0	3	20	10	3	19	0	0	9	4	0	23	784	719	1382	11	0	12	10	23	23	45	40	92	94	41	112	0	0	6	3	2	17	16	6	10
SYT4	10212	6540	8305	0	195	14	155	62	234	0	2164	4	0	0	0	0	4	0	0	0	0	0	0	0	7825	8699	14554	257	0	479	253	105	191	1675	337	761	0	2	0	0	4	17	4	18	22	0	0	27
TIAL1	2009	1739	1860	2019	2063	2914	3034	2403	4010	2986	2786	3252	2910	3342	3503	2632	3048	3262	1675	1907	3062	2982	3347	3501	631	662	832	1061	825	742	884	523	945	991	1119	1059	1161	1159	957	1009	834	956	887	758	721	1549	1073	1268
FUBP3	1127	978	1130	1089	1082	1578	2576	1488	2618	2539	1994	2501	4890	3966	4099	1707	2138	2488	833	825	1526	1565	1476	1614	670	773	1189	815	949	890	1022	915	1304	1808	2054	1883	1691	2290	2270	1224	1588	1338	495	611	887	941	1135	1061
MARCO	0	14	7	93	160	8	73	6	86	0	463	0	4095	2868	3789	4	19	66	3	1	43	1010	303	289	4	2	0	32	56	82	18	267	2	1054	66	2	4203	2695	1721	8	6	6	6	5	0	371	149	5
SAP30	167	70	79	423	425	519	769	292	599	344	227	239	217	180	142	416	523	663	301	381	386	373	561	319	74	53	154	207	325	169	156	164	168	94	239	164	25	122	43	287	369	342	260	133	181	226	293	212
NBL1	410	306	710	298	375	1540	653	415	1472	257	342	470	93	24	175	624	735	2716	68	70	265	712	400	627	297	585	396	411	1169	582	291	323	330	277	288	521	24	24	33	481	576	640	83	152	222	315	373	512
DRC7	54	93	152	4	14	33	0	4	8	14	24	34	0	0	12	159	465	1048	0	0	7	15	0	18	463	573	510	112	169	113	167	245	196	241	275	175	52	119	79	294	242	338	105	131	101	1029	583	694
DRC3	59	143	118	6	22	55	16	19	53	66	82	82	0	9	17	50	185	143	0	4	30	19	42	42	40	51	17	11	0	2	45	10	16	83	14	1	97	21	25	106	53	146	0	0	0	14	0	0
DRC1	94	185	257	30	21	24	66	136	385	41	152	138	11	3	21	98	358	132	7	7	16	4	16	32	419	409	538	19	11	5	416	395	299	198	112	83	268	8	125	523	210	472	4	0	9	45	31	19
SMPD4	727	648	1115	510	571	993	804	441	1263	1029	955	1260	554	507	942	868	976	1487	331	404	616	1078	1062	1583	489	565	825	534	501	363	379	449	449	522	754	644	201	349	134	615	622	542	281	289	241	686	741	889
SMPD1	649	730	899	856	1050	2503	198	282	553	898	666	1168	374	368	699	451	702	1079	654	986	1988	413	328	415	687	924	899	1486	2373	1106	265	318	236	778	1455	1124	482	769	675	543	676	583	922	1727	1213	268	380	263
SMPD3	1703	2457	4742	250	1288	293	8367	4733	9876	824	334	153	0	0	9	66	162	498	68	119	294	63	96	148	2446	3477	1778	1863	884	2898	2945	2780	3154	370	427	496	18	394	72	653	671	618	52	570	140	196	506	163
SMPD2	220	216	177	244	241	379	3664	2624	4018	873	505	597	349	490	486	445	737	658	186	212	329	379	481	408	330	511	406	493	388	273	848	521	406	1159	1130	1096	501	445	338	942	747	749	271	281	219	418	348	370
TTC29	0	7	23	19	37	44	0	2	6	8	5	13	0	0	0	37	158	118	8	0	6	4	0	7	3	2	0	86	157	18	0	0	0	0	0	0	0	0	0	0	11	4	0	0	0	0	4	3
TTC27	524	488	562	302	339	659	348	148	585	339	664	424	370	277	586	262	383	489	488	565	733	363	423	504	87	100	181	85	99	99	39	86	107	149	119	98	24	70	60	89	216	101	45	118	112	104	192	129
TTC22	132	451	79	4	7	61	2522	2007	3447	354	185	370	56	6	6	2523	3297	2199	0	0	0	56	40	44	21	24	38	41	25	52	1241	1014	1590	115	142	96	32	61	12	1140	659	259	0	0	0	11	18	61
TTC23	153	140	220	405	521	960	219	138	406	344	366	514	179	103	310	341	431	772	167	156	605	274	286	355	74	37	129	630	394	587	237	134	153	477	337	424	175	164	90	385	297	330	280	205	199	389	187	271
ENO1	4348	5795	5314	1514	1886	3752	16607	9133	17699	6777	13436	9185	13226	8887	12695	1728	2523	3317	582	583	3207	2871	3328	3416	7007	6787	11973	5898	4882	6018	10737	7040	13481	17564	21356	17058	21049	30403	25231	2205	2545	3279	1287	859	1145	4658	3268	4606
ENO2	12142	15056	17355	42	246	285	178	147	391	1294	2371	1911	15	7	8	71	251	159	41	35	108	103	122	146	13022	16471	18609	257	39	276	242	89	192	621	598	716	44	0	6	274	73	168	23	28	79	548	76	118
ENO4	30	35	66	3	6	5	5	0	8	46	29	51	10	15	1	20	45	31	27	9	142	5	13	0	22	9	48	0	0	0	0	0	0	44	29	65	6	16	10	79	15	57	0	6	25	0	0	0
ANKFY1	1990	2227	3286	1733	2246	4407	3250	2905	7609	3117	3436	5218	2688	2737	6554	3298	4723	8524	1159	1403	3323	3593	4295	6181	1909	2127	2686	1794	2144	1548	1908	2157	2269	3060	3989	3634	2250	4793	2926	4538	5568	3639	844	1281	1019	5896	4601	3957
MCL1	3846	3645	3899	12108	11357	17641	19418	17614	25442	22866	14292	23184	5228	4763	11480	23947	25120	34291	13509	13550	17189	13299	11719	16355	4449	3832	6594	17156	16516	15001	25950	14247	32083	36314	26631	35702	48799	32335	35510	41672	31242	40627	19843	11941	17445	20105	16497	24160
SORBS3	959	1260	1407	5371	4523	4115	1986	1231	3303	2953	2519	3078	4819	2226	1242	5443	6616	7061	9069	9923	6802	3592	2933	3747	826	711	1344	3944	4598	3366	3298	2641	2511	2427	3120	3313	2008	944	1716	8142	7219	7491	7754	8291	6605	4439	2557	2781
ODC1	719	845	1215	1062	981	2313	4780	2178	6333	7831	6415	5858	815	428	1087	833	1088	1127	253	439	1122	1893	1993	2325	441	600	734	377	756	576	1208	1536	1913	6212	5564	6031	1147	700	1258	980	1680	1197	233	136	196	1018	1526	1836
IL18RAP	0	0	0	112	93	48	59	39	84	63	49	57	80	80	77	475	484	179	27	9	32	480	376	303	0	0	4	12	14	13	67	33	86	27	6	13	20	40	52	386	126	1019	18	3	5	172	130	234
EOMES	149	12	44	0	0	4	36	23	60	12	65	0	29	14	51	94	77	20	4	4	0	567	507	381	13	9	253	6	3	0	28	26	33	27	0	7	32	12	15	172	25	118	5	0	7	440	183	597
LOC117020252	385	521	340	332	466	421	745	366	803	366	513	203	272	145	221	433	612	347	365	294	294	940	657	505	815	790	918	1205	814	1226	1239	1313	1615	1048	1127	1250	552	438	964	1026	1281	1311	713	505	707	1439	1765	2148
FKBP15	1084	1158	1219	2190	2049	2356	3074	2907	3749	3172	2824	4844	5182	4039	6126	3451	4302	3893	1505	1715	2342	6770	7162	8413	789	841	1049	1306	1265	1242	883	1121	1048	4176	2507	2775	10825	7233	21361	2916	2704	2646	991	1186	1202	5002	5598	6046
UBE2J2	406	371	471	513	452	887	1467	779	1479	889	833	842	682	644	850	677	678	995	506	558	890	646	601	656	212	237	289	524	403	316	481	333	586	543	567	509	519	406	597	464	418	381	374	399	447	353	343	429
FKBP11	90	58	71	59	14	62	327	168	847	32	109	44	477	417	633	29	72	104	7	12	44	89	110	100	1750	2664	1164	116	62	122	281	397	410	333	420	521	218	254	241	226	304	333	39	37	52	245	287	245
FBXO10	829	724	1022	310	406	999	129	143	501	149	218	189	123	104	221	148	157	536	4226	11226	6516	113	157	499	356	497	641	423	928	395	85	85	49	124	207	152	18	39	35	97	87	178	3414	1270	2018	126	131	196
FBXO16	462	727	570	29	26	175	44	52	139	293	388	673	46	8	415	33	107	77	34	59	128	18	7	30	52	118	108	41	12	32	0	13	26	13	42	36	0	0	0	16	9	23	0	0	0	0	0	2
FBXO15	89	146	216	8	4	7	22	16	51	106	106	184	105	24	40	98	151	109	2	20	24	20	97	93	109	124	57	5	5	23	4	17	0	28	27	32	12	33	23	27	27	54	0	3	0	2	4	7
MTARC2	795	990	865	796	668	1274	2730	2291	1786	8069	5769	6330	8533	7884	11129	498	636	1053	446	683	1273	477	463	531	271	289	576	124	295	188	4411	1426	3452	4908	6006	6847	5785	6141	5437	679	574	420	453	500	801	236	223	174
KCNB1	1696	3344	3807	305	387	572	347	269	592	179	135	206	34	30	67	53	47	164	175	226	776	96	59	119	2160	2863	1152	46	35	119	61	67	82	64	48	69	22	2	18	8	6	18	10	14	71	24	56	48
PLA2G6	690	662	789	737	601	1174	413	261	700	937	884	1086	310	274	444	353	440	676	886	853	1153	360	339	443	387	320	610	658	732	666	300	356	381	713	1089	1092	404	494	482	268	215	325	934	1000	2142	194	237	194
PLA2G7	522	634	623	3549	3278	3642	9956	6887	15962	1097	883	964	38763	48773	48725	1000	1454	1750	789	755	1113	4461	3055	2362	194	268	817	1289	858	1450	1272	472	892	525	305	850	765	1195	1468	442	485	839	364	468	672	312	466	1033
PLA2G5	7	10	12	16	49	84	31	3	32	0	7	15	78	105	19	12	61	476	91	104	89	0	0	4	0	33	3	0	6	2	0	0	0	10	0	3	27	2	4	3	19	9	0	10	0	94	0	0
PLA2G3	15	0	0	4	0	0	37	61	30	52	4	5	1408	1093	26	10	35	14	16	0	0	0	0	0	0	0	16	11	43	72	8	25	6	504	8	15	2149	4631	2678	479	366	117	27	19	76	0	0	4
TMDD1	1	4	5	0	0	0	0	0	15	1	0	0	0	0	2	4	0	0	0	0	4	0	0	0	0	6	2	0	0	2	0	0	0	0	2	4	0	2	0	1	0	5	0	0	0	1	0	0
GDPGP1	181	265	421	67	35	246	94	125	287	103	185	277	66	53	140	105	269	396	24	100	195	174	360	628	160	112	173	82	213	68	362	241	218	170	322	341	30	72	12	100	36	87	87	203	95	132	82	132
CCDC77	29	49	57	30	41	62	135	50	172	54	59	67	12	15	16	60	98	108	29	17	58	183	376	326	73	46	39	63	51	60	94	92	90	30	63	56	15	43	23	111	114	87	30	49	38	321	381	322
SIDT1	1308	2100	1992	16	42	34	619	458	1262	184	399	89	77	55	283	178	297	157	6	43	8	891	911	906	1850	3285	1497	48	34	29	1141	734	852	506	1082	1131	31	2	13	212	270	455	6	4	23	628	797	573
CCDC78	30	42	82	0	6	0	4	11	0	36	20	4	3	2	3	94	222	82	0	1	0	6	21	0	26	36	14	0	0	2	0	0	3	0	5	4	0	0	0	44	46	106	0	0	0	10	13	12
GHITM	3352	4769	5568	14967	15616	27041	4923	3523	8859	9683	12372	11163	6761	6734	9763	2444	3313	5537	20397	24676	47674	2082	5019	4548	2300	2393	3441	12330	11708	6424	1774	1235	1668	8425	5809	5882	3586	3821	2421	1823	2133	1468	23467	11833	11186	1454	1145	1194
FKBP1B	426	589	674	85	122	253	30	27	51	34	744	20	184	56	257	193	451	270	51	22	232	252	468	336	168	275	218	27	2	33	15	0	17	40	46	67	4	0	0	69	53	95	22	4	11	51	11	31
FKBP1A	7212	12058	10151	2594	3330	5348	4700	2429	5668	3382	6772	3860	1981	1882	2099	4001	4771	8884	2861	2829	6288	2950	3105	3430	231	349	110	115	131	149	100	124	109	88	136	119	61	91	63	84	140	98	49	91	79	120	83	101
MAP10	257	289	282	291	305	360	609	234	515	446	314	440	457	241	348	485	487	497	261	229	248	800	490	617	183	220	281	189	424	197	129	106	192	166	284	263	28	192	69	259	317	270	68	166	180	307	259	332
UNC50	500	441	524	392	396	657	538	295	852	716	661	746	441	479	759	763	737	1204	319	290	435	486	442	497	396	637	817	430	403	444	440	453	569	610	856	939	270	517	349	658	826	902	151	288	283	494	515	599
NKAIN4	256	209	518	6	14	51	17	7	68	8	9	42	0	4	23	30	20	120	0	0	6	14	10	52	54	14	65	4	0	0	2	0	2	0	0	5	0	0	0	18	6	23	0	0	0	5	6	5
NKAIN2	1092	2031	2709	0	9	110	2	6	0	2	34	13	0	0	0	3	2	28	0	0	13	0	0	0	1714	2268	1640	24	11	52	0	12	18	26	42	71	0	13	3	63	7	150	0	0	6	0	8	20
MAP1A	45737	68342	51383	1116	2745	2243	867	1449	1701	839	6225	868	35	35	88	389	843	1087	569	410	1022	882	841	919	68025	69069	101428	2819	2594	4710	626	633	777	1006	1649	1964	45	36	52	495	434	633	312	896	853	736	602	781
MAP1B	108925	157273	122605	5412	21359	10851	2126	2220	4838	11095	31565	19571	614	158	5484	1971	4919	5433	816	987	2789	1873	1433	2215	83933	96522	110386	6745	2181	10779	1419	884	1362	11830	17127	16747	197	83	320	3565	3796	5278	603	566	926	1936	821	2190
UNC5B	488	705	981	1024	712	1930	361	249	632	2185	1168	1873	169	187	305	382	365	4341	310	259	1027	358	306	537	680	247	1540	833	287	758	613	308	924	1089	1148	1727	259	288	289	341	461	401	221	146	392	251	314	299
VGF	1996	3526	4394	0	14	3	39	16	91	20	662	7	0	0	2	14	26	25	0	0	2	42	45	31	2586	3280	2057	29	0	36	18	51	22	779	181	61	0	3	5	2	23	4	0	0	1	0	4	14
C11H11orf87	5302	9023	10016	0	8	70	7	15	24	0	234	81	0	0	0	0	8	47	8	0	7	4	3	0	829	916	506	0	0	0	0	7	2	4	1	2	0	0	0	1	0	0	0	0	2	2	0	2
C11H11orf86	0	4	9	2	0	2	6376	3417	8835	28	46	34	411	79	898	5	0	8	0	6	55	0	3	0	0	0	0	0	0	0	746	710	1164	4	0	0	0	0	0	2	0	0	0	0	0	0	0	2
C11H11orf80	89	112	101	0	0	2	0	8	2	48	27	43	0	10	8	6	29	4	0	0	0	0	2	0	20	30	36	6	7	4	0	11	0	14	16	29	8	0	2	0	0	0	0	0	0	1	0	0
IQANK1	12	40	29	0	3	19	35	19	60	38	26	74	0	0	9	25	64	9	0	4	6	2	14	6	20	0	20	0	0	0	80	70	92	15	4	14	0	0	6	20	15	48	0	0	0	0	0	0
LOC117015977	467	441	653	63	120	130	40	36	261	52	77	114	50	123	186	121	236	196	35	26	58	244	318	550	13	4	24	0	0	6	7	0	4	6	0	6	5	3	10	18	0	31	0	0	0	64	26	69
LOC117015976	0	0	4	0	33	58	317	748	61	586	4627	153	2	0	0	6	0	0	0	0	0	0	14	12	0	0	10	21	0	27	0	0	14	1430	1026	4484	0	0	3	4	4	38	0	0	0	84	102	37
LOC117013481	0	12	0	0	0	0	0	0	0	0	0	0	0	0	0	9	9	9	0	0	0	0	0	0	0	0	0	0	0	0	0	0	0	2	0	0	0	0	0	0	0	0	0	0	0	0	0	0
CEND1	2161	2591	4517	748	678	1679	32	9	46	140	268	158	0	0	6	6	0	4	8	12	175	15	6	1	1288	1406	2027	19	3	30	0	9	7	7	11	13	0	0	0	3	0	2	6	7	4	0	2	4
BORCS7	447	789	756	549	420	981	410	274	735	1072	2834	1537	630	722	789	469	631	883	417	263	790	533	601	701	122	157	148	70	68	91	38	9	57	94	85	141	64	83	95	51	44	52	56	24	71	75	118	129
BORCS6	174	211	220	119	180	257	125	231	453	206	162	300	119	124	117	125	262	368	74	64	385	130	277	309	65	78	71	73	80	43	67	65	40	71	73	46	47	65	14	60	70	71	43	109	57	87	71	84
BORCS5	271	291	384	233	214	293	399	313	452	253	213	230	215	119	148	183	197	258	158	121	372	270	252	342	125	68	183	92	108	86	44	25	42	64	99	86	26	31	18	199	395	72	71	81	117	53	50	94
BORCS8	230	384	350	230	244	549	207	157	505	218	274	279	88	85	213	229	328	419	216	185	575	194	232	279	234	298	446	554	507	454	275	251	355	373	362	555	172	266	266	391	240	362	402	558	559	312	321	366
SDR42E1	0	0	0	0	0	0	175	184	345	4	0	0	1029	2663	10476	14	107	12	0	0	0	0	0	0	30	51	19	3	33	8	187	324	297	210	728	312	183	1222	147	110	146	72	0	9	0	0	4	0
EPB41L5	708	453	727	775	784	1132	716	768	1085	3008	2109	3659	3545	3932	5833	5191	5204	9312	261	376	560	285	382	476	118	110	286	173	181	254	546	398	676	1170	1455	1427	900	1124	894	1961	2786	2341	73	102	115	119	91	150
ACSS3	422	606	670	601	554	1624	3620	3051	4640	1396	1074	3278	3172	3186	4240	497	654	1136	273	189	1188	375	409	536	44	31	79	195	228	171	151	99	159	220	240	309	247	271	387	73	61	155	89	111	67	172	93	195
ACSS2	1327	1054	1194	1092	1106	2882	7288	5534	6243	2340	1814	1672	2036	1121	3486	2073	2150	2860	1240	727	2746	1225	873	1378	452	448	744	1204	1018	872	2512	1899	1713	1747	823	1643	685	398	905	1501	1931	3290	589	379	330	671	562	1107
ACSS1	330	574	633	897	1514	1262	6253	5276	8379	6036	3523	7547	2614	1892	3876	1135	1699	1816	1266	1455	3202	975	1062	1478	577	702	992	1663	1152	1534	5570	4113	9167	2993	4965	4563	2502	3566	3743	2981	2425	3075	2027	1729	1960	3463	2870	3731
KIDINS220	21755	22992	18855	7577	8630	13778	6982	5151	6235	10092	8043	11353	5147	3394	5873	6654	6459	11478	4346	4138	8090	4281	4238	4048	16896	18528	20021	9325	8627	6695	5126	3816	6287	7432	10055	9921	2969	2320	2619	7331	7427	6698	5444	5410	4103	5848	3870	4675
LOC117030814	0	0	0	0	0	0	0	0	0	0	0	0	0	0	0	0	0	0	0	0	0	0	0	0	0	0	0	0	0	0	0	0	0	0	0	0	0	0	0	0	0	0	0	0	0	0	0	0
PUDP	386	300	510	494	356	777	1529	797	2397	1096	598	1200	750	205	1159	457	422	644	314	361	700	804	636	1041	103	120	137	43	149	59	262	210	384	165	299	241	98	105	152	120	96	134	87	63	72	188	137	221
PCOLCE2	110	85	179	396	512	1223	23	0	10	14	111	87	1067	1328	235	14	11	22	331	272	677	127	107	126	33	20	25	25	27	80	4	7	0	19	20	21	10	53	30	9	11	24	14	53	59	41	36	28
MAGEH1	1282	1226	1027	170	215	196	231	129	310	612	485	540	193	181	209	355	357	539	114	85	230	239	214	162	286	452	454	188	176	119	65	51	45	155	195	232	15	3	24	52	46	114	24	25	69	51	82	85
WNT3	162	281	207	0	0	6	9	0	25	0	3	2	0	0	0	9	0	0	2	0	0	6	0	10	367	494	888	3	0	4	0	0	0	0	0	4	0	0	0	0	0	0	1	0	19	2	0	0
WNT2	0	0	2	0	22	47	58	12	88	81	43	78	113	168	326	1064	1173	2256	2	4	16	78	60	62	8	21	123	95	19	105	33	25	32	363	123	152	1107	868	1167	726	1015	972	0	17	7	122	201	284
WNT1	15	33	22	0	0	0	0	0	0	0	2	5	0	0	0	0	0	0	0	0	0	0	0	0	3	7	0	0	0	0	0	0	0	0	0	0	0	0	0	0	0	0	0	0	0	0	0	0
LRRN4	33	14	14	35	62	262	35	0	112	0	59	28	8	5	30	428	2034	388	0	0	0	132	34	144	35	73	46	263	164	240	55	42	32	96	69	132	30	8	16	718	5591	1643	0	0	0	181	168	192
AGXT	0	0	2	0	0	10	0	0	2	271	286	1328	19703	21069	37115	0	6	0	0	0	0	22	19	4	0	0	0	3	9	0	13	0	0	3178	31	110	13570	14661	21566	3	13	0	2	2	0	0	0	0
LRRN2	1060	1392	1692	84	39	184	62	41	464	24	122	158	264	1114	30	12	14	1103	129	248	264	94	53	147	486	748	562	22	6	8	7	8	9	60	59	48	34	43	16	9	8	4	0	0	0	4	7	22
LRRN1	1527	1172	1447	2021	951	449	73	48	138	563	76	233	45	45	43	11	15	22	23822	23873	18937	772	122	3324	694	563	1939	1277	2272	1250	8	20	33	113	166	235	0	4	39	2	10	37	14264	10644	10830	5	2	130
PCNA	197	190	172	643	539	728	953	298	1973	389	463	498	279	220	343	854	904	1286	563	713	711	1282	2856	2304	265	323	440	585	658	516	589	683	977	533	698	660	208	375	212	813	771	704	391	395	418	1403	2007	1960
ZBTB7A	7233	8450	7667	3984	4484	4989	16776	11414	17713	6063	5440	5360	3649	3481	4152	6134	8771	9065	2666	3214	5002	5690	7097	6313	1302	1503	1637	995	862	878	2583	1654	2543	1152	1140	1282	1134	1029	822	1816	1571	1790	618	606	643	1298	932	1401
ZBTB7C	228	650	503	209	178	371	26	32	77	338	424	349	4	7	4	347	417	308	69	60	128	86	118	116	240	231	209	59	124	85	6	7	0	53	111	147	3	0	8	20	47	56	5	25	22	40	14	67
ZBTB7B	1058	518	515	1343	1292	1839	12011	9517	13060	2151	1480	2193	2426	1372	1905	1318	2170	2284	398	943	2083	940	1134	2002	536	225	1187	2554	2681	1376	15207	9351	14559	3465	3288	3527	2117	2791	1240	3805	2716	4433	2336	2162	1666	2870	1681	2568
PCNP	2640	2891	2624	1752	1709	2546	2584	1552	3360	2861	2661	2864	2261	1894	2349	3451	3391	4717	1363	1395	2926	2832	3102	3026	4782	5275	8293	4269	3660	2935	2474	1341	2955	4099	5065	5696	2349	2778	2510	6110	6427	6204	3605	3493	2998	4465	4060	4516
STIMATE	159	150	136	93	127	158	154	92	211	129	145	162	349	175	277	201	217	359	49	55	108	609	467	651	572	456	701	395	314	484	293	260	375	303	524	480	98	166	177	369	267	510	102	142	160	823	492	880
DNPH1	22	28	30	0	6	20	58	10	236	21	8	50	10	12	36	0	3	18	0	8	225	25	32	56	5	3	7	0	4	0	12	21	13	6	37	17	10	28	8	3	27	0	0	6	6	17	20	0
ILF3	4361	4163	4352	2837	2962	4540	4405	2257	5912	4453	4678	4260	2429	2193	3160	3456	4368	5279	2037	2330	4015	4868	5540	5948	3070	3683	3605	3770	3214	2243	2220	1892	2414	3452	3393	3191	1607	1524	1692	2695	2622	2855	2323	2458	2097	3761	3450	4518
ILF2	1355	1338	1587	735	925	1877	1970	779	2525	1462	1831	1457	1437	1339	2003	1007	1538	1763	717	777	1941	1448	1886	2057	461	425	626	476	442	427	399	386	479	655	763	593	245	329	245	417	478	445	423	466	415	564	607	718
BOC	105	110	121	565	976	1354	279	384	601	1382	677	796	116	160	352	738	1167	1124	344	358	629	718	686	1030	366	121	475	1285	819	1211	254	230	247	501	723	1994	61	10	82	204	128	331	1338	619	434	664	311	379
DENND2B	627	673	739	826	1062	1523	1567	1283	3722	1804	1395	2872	582	800	788	1355	1727	3600	243	460	1227	4023	5154	6097	620	1004	958	1970	1590	1154	580	768	505	1920	3207	3196	611	923	581	996	1395	1138	163	258	198	3606	2931	4495
DENND2C	74	94	71	484	724	1101	116	78	241	324	317	460	200	150	356	609	712	1009	351	562	887	1366	925	1710	44	52	136	582	563	598	117	89	135	408	330	489	161	196	153	453	415	508	619	573	1832	993	416	729
DENND2A	1212	1784	2116	721	1009	2119	398	394	1018	652	870	1366	260	264	501	1874	2145	5754	342	387	936	504	612	771	2529	3888	4089	2769	2216	2819	5153	3361	5360	3668	3805	4391	2380	2187	2206	3955	3409	4720	2060	1901	2620	3442	2205	3569
DENND2D	6	8	10	83	137	65	1931	1605	2806	1261	903	1686	434	364	711	565	1179	500	22	43	32	1461	1637	1534	11	5	9	18	0	55	550	389	679	770	567	514	636	470	732	323	313	507	9	12	0	974	689	923
PPT1	1270	1619	1506	2257	1808	2225	2181	1692	3407	2880	2529	3704	2221	2072	2941	4195	5494	4298	1260	1250	2081	5921	6218	4978	1421	1433	1937	1005	1115	1659	742	726	1114	1563	1844	2009	378	536	857	3243	3659	3498	765	687	1180	2256	2265	2253
SAFB	5006	4434	3078	3727	3916	3366	3632	3164	3558	4451	3530	2960	2573	2619	2131	3918	4346	3805	3006	3500	3014	4814	5430	4303	3847	3797	5075	3822	3116	3188	3062	2022	3381	3466	3111	4160	1697	1361	2344	4115	2700	4405	2354	2460	3356	4723	3248	5097
LOC117013908	18	0	0	0	0	0	0	0	0	2	0	0	0	0	0	0	0	0	0	0	0	2	0	0	0	0	0	0	0	0	4	2	0	2	0	0	0	0	0	0	0	0	0	0	0	0	0	0
PPP1R26	1448	1289	1349	718	573	1379	904	435	1592	2349	1245	2579	833	854	1349	662	903	1469	296	89	614	246	135	368	476	519	854	546	635	259	513	411	759	1158	1095	1108	813	477	729	676	395	505	466	433	375	277	113	191
PPP1R21	1462	1289	1409	294	430	557	441	463	720	717	657	1116	762	630	584	874	854	1090	191	212	382	921	1344	1397	651	952	1027	236	284	255	202	154	219	385	615	593	113	228	103	497	606	483	123	160	129	497	645	655
NGLY1	419	478	681	287	421	669	638	449	1126	800	967	1041	473	434	637	389	767	890	373	462	798	449	668	728	718	643	1031	837	594	441	1146	656	945	1943	1821	1904	1296	978	1058	1229	1005	1315	1144	742	586	980	747	838
MACO1	2401	2164	2144	1290	1742	1995	2816	2051	3335	2291	2453	2402	2874	1861	2878	2284	2815	3033	2333	2230	2070	3230	2822	2419	1644	2102	2246	2384	1974	1924	1824	1099	1799	2334	2306	2315	2451	2197	2545	2740	2683	2473	4929	2856	7006	1790	1489	2025
LMX1A	66	171	244	0	28	56	22	28	110	13	0	20	0	0	4	0	0	0	6	4	6	8	4	4	4	0	26	2	0	0	0	12	7	0	0	0	0	0	0	0	0	0	0	0	0	0	0	0
ZCCHC24	1557	1832	2118	2723	2962	5579	1483	1538	2705	1376	1151	1302	2961	3531	3358	977	1378	2997	2224	2901	6193	1786	1568	1744	1005	1080	2024	4804	5437	4588	871	639	903	3806	3464	2599	7136	7390	4389	1635	2238	1919	5879	8270	5685	1229	1096	1221
LMX1B	4	26	12	25	32	98	7	2	4	627	300	722	0	0	0	3	6	3	15	10	18	0	0	5	2	0	50	0	0	15	0	0	0	41	44	49	0	0	0	0	0	0	0	0	3	0	0	0
MRGPRF	484	150	98	18	110	141	188	215	743	143	109	182	16	23	36	113	115	198	14	33	79	68	76	83	42	56	138	40	10	13	39	76	32	52	58	44	5	5	4	30	19	39	4	2	5	39	26	24
PPP1R2C	0	0	0	0	0	0	0	0	0	12	0	0	0	0	0	0	0	0	0	0	0	0	0	0	0	0	0	0	0	0	0	0	0	0	0	0	0	0	0	0	0	0	0	0	0	0	0	0
KCP	5	4	73	33	39	761	0	0	109	73	36	723	11	2	127	0	0	516	19	28	993	19	31	127	5	0	23	0	0	2	0	0	0	4	18	36	0	0	0	0	0	0	0	0	4	2	3	3
CNR1	7461	4026	4755	18	18	113	102	57	202	40	64	23	0	0	6	54	44	31	16	8	82	74	48	86	1382	2196	1803	25	73	59	26	23	19	42	17	15	2	4	6	731	381	841	2	7	6	16	7	5
GBX2	0	51	10	0	0	0	6	0	35	0	0	0	4	0	0	0	0	0	0	0	0	8	5	6	71	0	31	11	11	0	0	0	4	0	0	0	0	0	0	0	0	0	0	0	0	0	0	0
GNL3L	804	804	819	415	465	797	780	370	947	961	1014	995	548	319	598	689	932	893	281	260	527	800	830	1055	1933	1427	3300	718	642	770	569	562	811	996	1025	1557	377	503	546	950	939	1043	441	522	668	857	925	1221
RABEP2	207	297	336	239	281	504	536	356	755	373	525	510	265	226	247	563	711	1013	151	161	363	759	921	1349	250	130	222	324	130	230	267	208	173	387	378	433	166	145	106	542	316	461	268	124	151	1268	579	984
OTULIN	296	403	403	454	437	689	649	539	964	741	583	843	1005	692	1158	663	681	1091	382	463	738	888	959	1219	336	369	715	623	561	548	1136	875	1267	1394	1046	1063	1801	1508	1842	1614	1367	2001	387	565	369	1938	1836	2101
LOC117017000	0	0	0	0	0	0	0	0	0	0	0	0	0	0	0	0	0	0	0	0	0	0	0	0	0	0	0	0	0	0	0	0	0	0	0	0	0	0	0	0	0	0	0	0	0	0	0	1
TGS1	1541	1148	891	556	653	784	453	288	770	603	670	676	205	272	421	576	899	1086	454	487	855	725	1099	1153	662	682	822	325	317	281	245	139	255	325	377	375	190	207	333	440	521	459	168	231	204	825	773	814
BMT2	896	628	912	714	550	1296	555	885	1077	856	649	1110	329	472	585	746	721	1167	351	328	673	724	743	904	660	888	973	824	831	676	612	319	525	609	799	884	393	511	516	973	658	872	399	400	532	958	836	946
ADAM10	1691	1782	2129	1961	1808	3349	3959	3586	7673	2163	2104	3480	861	1050	1733	3188	4457	8177	1163	1151	3454	2787	5928	5540	437	663	637	389	425	623	1026	772	1035	725	905	935	369	559	245	1320	1480	1505	217	274	340	942	1005	1401
ADAM17	573	762	1058	856	954	1816	1115	816	2424	973	1769	1574	454	498	789	1601	2125	2515	818	786	1950	3138	2935	3846	777	880	1371	1160	1519	1329	921	821	1208	1598	1880	1660	874	1277	761	2334	2133	2191	1109	1374	1228	5882	5492	3526
ADAM19	341	455	468	1379	2268	5145	952	1285	2910	176	1140	899	59	112	311	970	2117	1943	517	613	1709	3841	6234	6859	609	634	680	2220	1722	2339	558	597	887	189	337	313	58	93	280	834	722	6389	190	358	620	3260	4902	6065
HAGH	1576	2122	1899	1856	1669	2289	1334	865	1253	3371	2159	2718	2636	2788	2632	558	679	653	1460	1402	1613	323	1049	549	1547	2219	2293	1097	1793	1322	715	577	711	2317	2530	3137	3005	3945	2674	425	501	551	1185	1489	1542	259	329	344
NEPRO	373	349	344	234	292	308	312	237	430	398	448	437	187	305	286	387	519	479	232	288	351	482	557	656	59	35	21	28	35	40	37	48	46	105	70	89	124	135	142	44	60	58	36	25	38	92	75	86
SHANK3	6675	9846	11146	4577	3496	5516	641	568	968	2972	2179	3374	1269	1169	1981	6701	6064	12137	1718	2012	5182	1533	1418	2056	4277	4516	3105	1765	1477	1952	286	261	226	1367	1620	1689	648	680	941	4500	2913	3361	877	1114	1068	664	505	889
SHANK2	6430	7380	8415	24	23	21	232	227	624	2099	1306	1663	5167	2038	3663	2304	2874	2375	0	0	8	65	74	160	4402	7109	3172	47	4	57	790	670	604	1095	1863	1776	538	669	1030	1818	1755	1647	0	0	4	32	36	37
SHANK1	6441	9133	10084	92	100	399	9	13	46	15	66	98	0	0	47	0	0	111	0	2	23	32	76	138	11322	15622	10625	111	37	163	54	75	51	139	123	103	4	9	44	19	6	31	4	3	17	138	99	300
LOC117029067	2674	556	411	2746	2299	1551	190	170	219	1613	889	1387	878	1020	334	830	753	913	4236	3686	3510	1604	1254	2131	335	259	1200	2905	2633	1633	242	336	232	1775	1217	1018	3769	1761	5176	718	689	907	4165	1927	2272	666	760	1697
LOC117027302	4	13	26	3	2	0	0	2	2	0	2	0	1	0	0	8	0	2	4	0	0	0	0	4	0	0	0	0	0	0	0	0	0	0	0	3	0	0	0	0	0	0	0	0	0	0	0	3
PCSK1	1155	1324	2146	0	12	12	1158	412	3709	0	3923	32	0	0	0	4573	2722	2736	2	0	10	0	2	16	2702	4704	3431	21	9	58	2158	894	1882	2179	941	827	0	0	0	3	281	493	8	10	10	21	8	21
PCSK6	314	732	585	4126	1839	6570	985	763	3496	2199	775	960	17728	8481	20054	1692	1773	2098	4889	2996	3846	59	32	34	233	205	835	622	799	966	720	262	605	2962	2744	4411	5096	5499	6514	349	266	433	3358	2783	4123	10	21	199
PCSK7	865	619	966	799	915	1731	3026	1971	3451	1227	1185	1722	725	456	1134	1470	2202	2140	364	526	1011	1837	1366	2573	421	414	677	740	704	601	933	903	858	906	975	1018	582	591	502	1161	1239	1051	357	451	353	1781	1683	1535
PCSK4	67	131	100	9	22	0	16	17	33	237	133	101	392	435	389	19	31	18	0	17	16	10	7	9	18	12	24	16	5	0	6	4	14	51	84	122	62	89	103	11	2	17	6	2	2	0	0	4
LOC117024576	0	0	0	0	0	0	0	0	0	0	0	0	0	0	0	0	0	0	0	0	0	0	0	0	0	0	2	0	0	0	0	0	3	0	0	2	0	4	0	0	0	0	0	0	0	0	6	0
MKRN2OS	31	97	59	6	23	8	82	49	174	4	23	8	28	0	13	18	18	22	0	5	9	110	94	127	28	15	25	8	10	11	54	39	191	0	16	8	0	18	0	29	40	18	12	6	0	44	79	53
TC2N	50	139	337	1167	1564	1461	1383	533	1507	186	604	129	2495	629	770	3259	2393	1750	181	257	326	426	554	321	90	172	86	1112	629	606	5974	2680	3642	1666	575	858	4089	932	1648	3416	2278	2504	48	33	47	916	398	439
PLTP	1364	1329	1201	2251	2910	2383	468	119	362	932	984	1255	443	573	386	5411	7908	3268	714	701	1175	1778	2705	3022	764	996	1729	463	183	626	42	59	46	424	411	407	43	30	34	3962	2716	2684	100	223	127	3577	2220	2622
SETBP1	5094	3617	4094	3770	6455	4774	2243	2600	3415	8026	3176	7150	756	556	811	4370	5656	7496	4037	4651	3219	2475	2609	2702	1138	2787	2064	2514	2357	1727	1245	961	1116	2340	3513	4333	94	28	92	1953	1522	1918	1052	1289	1454	1039	1606	1181
SAMSN1	91	217	260	259	213	159	568	315	461	249	350	316	237	216	284	937	1105	512	47	41	53	3501	3097	3698	99	103	133	116	127	147	873	258	988	184	162	114	361	367	244	2152	798	1642	57	53	50	7836	6892	5676
LOC117020658	68	46	53	139	146	587	0	0	0	0	0	0	0	0	0	0	0	64	5	0	57	0	0	0	4	0	4	0	0	0	0	0	0	0	0	0	0	0	0	0	0	2	0	5	0	0	0	0
FAM151A	3	4	5	196	104	207	132	85	542	5	2	10	0	0	0	0	0	0	81	41	63	0	0	5	0	17	33	105	133	146	32	39	39	13	18	6	0	0	0	0	0	0	70	191	146	0	0	8
LOC117025225	0	0	0	0	0	0	0	0	0	0	0	0	0	0	0	0	39	0	0	0	0	0	0	4	0	0	0	0	0	0	0	0	0	0	0	0	0	0	0	0	0	0	0	0	0	0	0	0
LOC117023106	1	2	0	4	2	0	0	6	0	0	0	0	3	4	0	0	0	0	4	2	2	4	2	2	0	0	0	0	0	0	0	3	0	0	0	0	0	0	0	4	0	0	0	0	0	0	0	0
PAXIP1	1323	985	883	584	516	733	974	483	1405	1075	831	827	507	428	821	834	957	1108	353	524	586	1001	1512	1413	321	372	585	342	298	259	473	449	621	530	441	510	405	275	426	463	416	560	199	109	278	472	406	657
LOC117019089	7	3	41	0	0	17	0	0	2	89	44	79	0	0	0	88	192	26	0	0	32	9	5	0	0	2	19	0	0	0	0	0	0	9	63	80	0	0	0	29	52	111	0	0	0	3	0	0
USE1	206	264	296	212	214	505	441	357	609	331	427	433	321	267	320	325	369	658	160	151	391	315	294	408	170	269	326	360	361	264	390	435	305	407	688	475	274	489	283	509	491	433	156	247	158	416	569	393
CNRIP1	2040	2825	2675	82	93	202	51	24	167	55	601	84	30	43	66	50	64	378	47	49	188	145	130	125	1664	3177	1809	120	59	209	39	33	51	106	109	153	35	23	71	191	162	185	48	54	78	126	117	140
DTX1	1476	1372	1504	112	156	469	499	560	820	47	402	230	61	54	164	393	236	1460	38	39	207	2475	2975	4071	1273	1634	2160	407	402	416	918	519	904	215	341	398	115	97	142	268	274	265	130	164	115	2693	2106	3525
CDC34	1025	1004	1135	1501	1325	2324	674	488	848	900	712	664	656	561	692	586	723	719	1328	1496	3389	750	832	820	715	903	847	3151	4867	2433	992	809	902	1362	1419	1340	2102	1936	1789	898	703	974	2681	3724	2895	737	628	863
CDC37	1306	1823	1403	1548	1686	2486	964	797	1855	1935	2196	1706	1035	1177	1305	1425	1864	2250	1600	1683	2640	1320	1367	1542	2180	1863	2645	3236	2533	1885	1496	1263	1848	2386	2522	2596	1099	1385	1307	2041	2138	2052	2558	2476	2360	1653	1531	2055
BTBD7	1426	1473	1599	1799	1813	2951	5395	6317	10128	2395	2027	3214	1302	1181	2842	3592	3770	6818	1564	1523	3021	2525	3111	3758	837	784	1239	996	926	947	2598	1602	2730	1043	1224	1261	583	800	448	1393	1417	1384	781	849	859	1880	1290	1555
LOC117017737	0	0	0	5	0	0	11	0	0	0	3	3	0	0	0	0	0	0	0	0	0	2	43	20	0	0	0	2	0	0	117	38	77	16	6	2	0	0	6	11	0	7	0	5	0	240	196	73
LOC117017738	0	0	0	0	0	0	0	0	0	0	8	0	0	0	0	8	9	0	0	0	0	33	69	38	0	0	0	0	0	0	0	0	0	0	0	0	0	0	0	0	0	4	0	0	0	45	23	53
PGLS	367	400	582	259	252	634	1175	696	2680	739	843	1045	554	514	1030	442	651	853	117	162	407	846	1034	1423	235	314	259	175	175	227	708	633	783	686	754	632	457	501	433	462	366	515	86	112	90	681	548	855
CCNA2	71	77	151	56	62	151	1030	267	1264	58	83	133	46	12	68	242	215	303	19	14	64	754	2168	1321	168	85	168	21	20	137	309	255	423	34	44	56	2	6	46	203	193	89	12	0	12	317	624	749
WDR1	2115	2842	2599	2476	3290	6044	14300	8873	20164	4649	5596	5196	2638	2026	2667	4134	5537	6811	1248	1347	3407	6827	6734	10109	2257	2550	3138	2322	2348	2678	7771	6500	9162	5467	6004	6733	2488	2752	2868	7536	7119	7899	1114	1423	1497	6092	7417	8099
CCNA1	59	136	83	0	10	6	0	0	14	3	62	0	0	0	0	29	32	41	3	0	27	6	0	2	40	74	50	4	4	24	5	0	0	8	38	33	0	0	2	84	45	99	0	0	0	23	22	37
VPS28	982	1217	1386	1237	1056	2976	1870	849	3463	1986	1543	2341	1098	1103	3177	1019	1030	2471	914	916	3111	1007	1027	1329	674	767	975	743	701	615	504	597	547	941	1077	977	641	673	538	623	543	639	552	522	500	594	550	640
DYNC1I2	1704	1782	1968	2417	2787	3734	3719	2575	3898	2399	2589	2221	1458	985	1170	2524	3251	4037	1937	1984	3442	1378	1836	1914	836	844	1069	1217	1303	956	859	670	870	969	1099	1258	468	563	636	1173	1417	1408	780	965	721	906	807	832
SKA1	0	14	52	0	6	3	93	14	194	0	9	14	0	4	10	24	31	57	0	0	3	54	107	147	29	46	7	0	2	16	50	34	79	3	15	17	0	0	35	1	26	21	0	0	0	567	301	523
SKA3	523	673	469	171	141	276	1198	236	1172	156	212	126	207	78	150	319	240	189	223	253	374	1116	1802	993	41	38	39	19	28	58	128	111	225	9	17	11	10	3	32	8	19	21	34	44	34	83	306	311
TMC5	0	2	0	4	0	0	14972	12104	12721	5	0	0	0	0	6	942	623	2745	2	0	0	3	0	0	0	4	6	0	3	0	2448	1264	3465	9	2	0	3	0	5	1074	794	1330	0	7	0	7	0	0
WNT10A	11	58	230	0	3	0	4	0	0	16	15	3	3	0	2	18	64	55	0	0	2	3	4	0	12	81	0	2	0	0	0	0	0	0	0	10	0	0	0	0	4	0	4	0	0	0	0	6
WNT10B	40	82	56	7	23	56	0	0	3	0	58	3	0	8	0	18	52	14	0	15	0	7	34	55	15	94	23	7	0	4	0	0	0	10	4	0	0	0	0	17	5	22	0	0	4	0	0	0
PYY	4	6	3	0	0	0	33	23	125	0	0	0	0	0	0	0	0	0	0	0	0	0	0	0	0	0	2	0	0	0	8	10	3	0	0	0	0	0	0	0	0	0	0	0	0	0	0	0
TMEM35A	1260	1508	1313	0	16	8	13	3	78	2	498	19	0	0	0	3	16	54	4	0	14	13	4	15	1150	1372	2327	61	11	66	27	20	44	215	243	153	0	0	0	41	15	25	11	12	30	15	18	6
LAMB3	818	1062	914	543	407	1606	2784	1583	5445	1160	329	749	129	59	373	3357	6444	5449	141	41	1632	506	406	624	325	135	228	4093	1823	605	1261	856	1410	576	436	510	214	115	180	4096	3733	4063	463	576	140	384	237	266
CYSLTR2	43	14	50	20	59	164	114	131	183	21	15	92	20	21	21	37	49	70	18	14	56	53	33	32	14	4	21	10	7	4	28	13	22	4	18	27	6	4	8	39	46	51	0	0	2	24	38	17
ATP7B	614	518	877	1631	2395	3283	4647	6817	7809	180	282	168	3300	3096	6076	341	221	515	65	74	81	260	2104	1690	309	260	322	3020	577	633	1676	877	2206	382	82	133	965	1174	513	366	55	114	25	15	26	218	132	527
MPHOSPH8	2065	1981	1619	414	591	586	494	462	820	791	1019	965	426	674	659	583	960	980	272	377	504	704	1311	1230	1096	1723	1651	668	1016	758	687	558	652	1316	1419	993	1662	1077	914	1059	1127	728	496	920	827	868	1003	731
MPHOSPH6	474	436	331	305	232	241	395	164	271	279	281	137	222	103	184	532	612	486	94	97	163	466	285	272	197	275	240	61	70	56	75	33	66	163	147	195	10	33	22	80	177	137	38	31	54	133	125	136
ASTN2	1973	896	2153	110	205	513	79	97	232	325	2372	545	42	26	63	0	15	44	12	104	161	160	462	557	511	449	1114	41	5	19	31	104	83	127	75	34	0	4	10	2	14	0	2	4	0	60	82	8
ASTN1	7878	12026	13021	0	43	0	41	8	69	24	983	117	0	0	2	0	7	10	6	7	31	256	271	349	1753	2024	1663	8	0	15	21	0	10	12	33	135	0	0	0	0	0	0	8	0	14	0	11	0
RSPH9	177	299	450	346	393	744	87	87	90	434	323	594	183	307	527	71	167	96	2	8	5	8	8	27	108	222	38	0	3	2	10	5	0	12	74	32	35	189	143	52	22	43	0	0	0	9	12	0
MGP	38	29	73	2468	7054	19520	408	36	883	1369	733	1888	32	86	254	10464	14265	29676	926	672	3156	1109	622	1362	24	8	164	2320	1238	2421	231	115	166	2701	654	3707	77	26	56	7859	11599	9852	813	384	221	830	639	589
HS3ST3B1	18	42	38	14	124	77	266	257	498	475	236	422	4679	4521	9664	112	227	99	47	78	66	554	467	353	54	39	71	37	44	62	233	238	371	1514	462	522	5353	5053	5358	62	23	21	54	14	4	890	467	797
SAMD4A	1559	2146	1636	11545	11530	10953	1295	1209	1900	1858	2069	1719	1047	836	837	7819	10132	9390	5119	6985	5184	3283	2397	2764	659	580	1286	4520	6119	4403	349	198	322	1023	992	1604	511	410	709	2976	4049	3518	3835	4079	4295	1364	1118	1073
ADSL	332	406	436	931	992	1519	515	221	888	336	1071	497	657	521	847	232	360	466	3469	3353	7715	399	471	662	177	228	280	1082	1716	973	229	300	334	403	405	374	246	408	401	233	447	319	4252	3385	3605	378	403	463
SAMD4B	1150	1634	2011	1011	1108	1776	1220	782	1784	1941	1906	1984	1494	997	1213	1620	2347	2617	680	930	1293	737	845	1106	954	1197	1259	1226	1010	722	725	680	683	1338	1238	1467	778	787	805	1220	1405	1242	634	572	495	653	552	703
GAS2L1	471	803	951	383	451	1026	2253	1440	4006	803	1132	1469	1549	1322	2280	689	1271	1864	151	231	687	348	367	597	671	772	1051	433	203	434	1719	1085	1855	1839	1615	1343	1872	1420	2463	987	892	900	166	144	234	407	200	552
GAS2L3	172	69	117	1378	1389	1773	663	547	890	96	309	233	129	192	608	282	272	376	353	416	932	353	1039	539	23	39	35	140	60	509	112	112	183	49	25	34	53	12	176	70	56	145	57	26	51	115	88	348
FAM53C	665	596	659	240	360	511	176	115	330	408	312	460	128	164	189	374	421	531	285	297	572	399	870	714	1412	1530	1898	1316	836	1129	552	672	576	1321	1011	1359	796	795	678	1252	983	1463	969	841	1179	1543	1307	1771
TCIM	33	69	132	485	851	1642	191	157	298	1102	514	969	591	776	1356	115	257	661	401	511	1186	406	612	435	26	33	34	476	343	383	40	76	140	897	621	978	1963	1102	1766	79	150	272	31	108	84	74	44	89
ZW10	715	654	688	499	614	913	898	514	1418	747	880	963	665	585	936	1143	1511	1632	454	501	1030	654	1039	999	460	503	780	617	464	405	557	491	766	673	801	922	364	899	385	836	741	776	332	389	361	926	848	1331
RSRC1	589	686	357	466	365	452	546	409	558	622	557	527	278	194	239	383	445	414	279	244	435	572	469	602	150	164	218	144	113	120	68	40	119	114	122	214	48	53	56	130	106	139	70	91	103	224	115	135
CPN2	0	0	0	0	0	16	20	4	0	232	102	357	3783	3000	10552	0	0	0	0	0	0	8	11	0	0	0	14	5	46	28	22	4	8	993	587	377	3254	3777	3236	3	9	0	25	39	7	0	0	3
CPN1	0	0	0	0	0	0	0	0	0	2	0	0	2949	2962	5021	0	0	0	0	0	0	8	0	2	4	0	11	0	0	0	0	0	3	1508	592	507	4620	3445	4166	0	10	0	0	0	2	0	0	0
CDADC1	768	798	809	1275	1213	2151	2858	3606	4020	1305	1233	1382	626	650	982	1164	1167	1549	1129	1465	2963	1050	1056	1251	218	233	265	972	806	542	467	376	312	357	463	370	246	333	214	304	329	312	1232	1301	954	388	378	447
NLGN2	4980	6699	7137	297	473	463	245	298	498	329	520	455	95	163	48	349	490	332	117	137	354	377	512	400	4199	6117	4931	505	323	580	206	225	296	636	666	769	117	106	151	546	586	547	135	142	183	754	505	650
ARHGAP40	116	80	32	1	2	8	244	77	483	491	111	562	0	0	0	42	76	54	47	0	11	0	0	0	2	0	13	17	50	50	417	1	0	74	48	79	12	0	18	45	218	38	293	217	581	2	0	0
ARHGAP42	634	680	478	889	1009	1358	5317	5223	4829	1474	1650	1287	195	252	434	4078	2631	7638	411	467	1098	2350	2077	2097	305	198	354	749	623	560	2503	1067	2040	518	971	1163	270	242	269	1024	1303	1724	120	117	156	1337	1282	1237
SERPINE2	797	1090	999	592	653	1642	49	21	113	60	60	275	2	0	12	21	10	137	380	354	1243	348	290	828	682	636	1172	85	61	107	27	22	38	77	127	73	0	0	0	17	36	30	146	455	100	330	91	299
CDC42EP3	337	479	523	1931	1670	3240	758	447	1655	1110	725	1174	123	128	96	2347	3033	2472	403	553	1202	1106	2573	1629	131	185	130	270	469	285	189	167	152	304	293	357	18	19	30	1162	1317	1166	178	234	91	357	212	304
CDC42EP2	296	225	250	405	510	1114	319	569	1395	1789	1545	2005	198	304	418	628	955	1941	219	292	1342	1184	1910	2041	54	27	153	149	79	241	96	58	130	452	236	492	78	32	151	570	640	470	140	125	102	104	57	198
CDC42EP1	130	289	484	1021	1370	2554	1123	573	1882	580	519	1555	2906	2485	1130	974	1535	4504	730	763	2088	551	584	1088	145	152	529	553	403	1119	1301	1320	1117	892	617	972	1144	876	1857	1291	1442	1824	228	358	696	362	342	522
CDC42EP4	840	622	956	767	874	1896	3371	2106	6123	949	818	1077	751	451	500	1861	1491	3704	625	347	1300	486	1012	849	925	950	1302	1118	663	834	5131	3761	6934	1718	1935	2096	1079	1379	660	4120	2619	1991	400	372	612	832	974	1019
TBKBP1	812	798	530	147	184	323	116	84	139	345	178	345	69	55	126	441	462	754	98	155	291	173	139	196	424	402	877	212	207	163	198	393	266	161	257	337	51	60	53	571	567	601	140	162	174	162	142	130
LOC117030287	1268	1184	1245	928	1005	1464	1079	908	1898	1766	1329	2060	1300	610	1314	1732	1868	2495	638	595	798	2393	2752	2845	555	918	1043	769	812	645	581	453	932	778	1152	1317	516	635	454	1834	1388	1447	328	563	474	1320	1463	1604
LOC117030283	548	596	1089	3351	3114	9892	1961	1191	4329	1950	1043	3202	1385	1354	2864	305	274	1070	5289	5567	15498	366	421	543	33	24	43	200	154	139	46	27	56	61	122	83	60	63	91	14	22	41	227	234	311	24	22	29
ABI3	26	35	45	77	147	209	869	911	477	197	198	372	61	121	205	475	624	709	32	68	170	1748	2174	3206	39	38	39	135	111	153	498	358	342	165	168	156	98	173	88	695	627	546	97	109	77	3429	3092	2798
OTC	17	51	62	25	59	85	407	227	1078	105	73	99	18465	20884	17655	54	130	122	9	16	61	63	55	39	33	18	39	26	16	61	1100	503	1360	5599	116	161	23825	31271	39780	82	85	74	16	26	22	37	8	16
TESC	343	552	707	719	1094	2929	118	133	445	102	156	145	95	55	251	296	544	548	42	36	103	191	399	538	272	339	236	345	91	378	189	147	91	240	134	102	45	26	65	203	94	336	18	23	38	355	237	390
SOX10	425	750	1452	53	82	205	55	38	145	8	216	30	4	0	16	13	5	12	0	4	186	16	31	61	347	267	827	141	41	161	9	16	32	19	37	52	10	0	4	8	7	31	6	17	8	4	24	36
OTP	74	46	0	0	0	0	6	0	0	36	4	0	0	0	0	19	8	0	4	0	0	5	9	0	32	0	135	0	0	0	0	0	0	0	0	0	0	0	0	0	0	0	0	0	0	0	0	0
PITPNC1	2506	1639	3334	2343	1862	1734	867	392	1536	879	2085	1154	847	843	657	1183	1260	3156	2752	1175	1827	1206	3508	2820	460	582	489	1094	1072	692	739	410	581	652	798	624	142	160	189	905	825	999	636	991	1040	654	581	603
KRT39	0	0	0	0	0	0	0	0	3	0	0	0	0	0	0	0	0	0	0	0	0	0	0	0	0	0	0	0	0	0	0	0	0	0	0	0	0	0	0	0	0	0	0	0	0	0	0	0
PARG	1484	1500	1541	943	945	1569	1283	1303	2300	1238	1394	1487	827	669	991	758	1117	1355	911	1073	2361	931	1525	1707	654	801	817	568	692	362	397	281	374	465	805	621	192	385	95	369	544	398	470	602	411	583	860	578
IL20	0	0	0	0	0	0	0	0	0	0	0	0	0	0	0	0	0	0	0	0	0	0	0	0	0	0	0	0	0	0	0	0	0	0	0	0	0	0	0	0	0	0	0	0	0	0	0	0
IL22	0	0	0	0	0	0	0	0	0	0	0	0	0	0	0	0	0	0	0	0	0	0	0	0	0	0	0	0	0	0	2	0	0	0	0	0	0	0	0	2	0	0	0	0	0	0	0	0
IL25	0	6	8	39	0	0	0	0	2	0	0	0	0	0	0	0	0	3	0	0	0	2	0	0	2	0	0	0	0	0	0	0	1	0	2	0	0	0	0	0	0	0	0	0	0	0	0	0
IL24	0	0	0	0	0	0	0	0	0	0	10	0	0	0	0	0	5	0	0	0	0	63	72	14	0	0	0	0	0	0	0	3	0	0	0	0	0	0	0	0	0	0	0	0	0	0	0	0
TIMP1	51	61	88	289	637	1104	245	149	667	533	1115	574	102	50	137	535	1299	869	112	108	311	709	475	718	34	49	56	406	174	1067	154	149	239	2884	604	2881	123	94	279	1832	1166	2099	186	114	141	734	420	927
CLINT1	1636	2023	1986	3246	3002	4217	8477	5693	10724	7298	4814	5545	5687	4068	5028	3626	5532	4505	2262	2335	3528	4459	4526	4115	1353	1769	1961	3582	3081	2031	4860	3377	5492	7294	9787	10182	2816	5187	2641	4179	5316	5312	1748	1876	1635	3032	3216	2977
AHRR	95	143	237	25	26	74	178	229	533	53	191	163	3	10	15	133	60	1102	9	35	41	52	84	159	110	141	120	11	0	7	106	57	80	0	3	25	0	0	0	4	12	11	3	0	0	1	10	32
ADCY4	247	133	215	1124	1500	2448	134	165	211	451	312	684	76	77	137	538	572	2698	640	883	2437	155	130	156	119	38	141	842	599	1377	1075	854	1108	356	488	585	115	132	211	676	696	848	369	347	425	547	503	563
ADCY5	2443	4817	14127	3497	3908	11994	680	710	1980	395	485	1148	186	153	363	986	1054	2714	161	111	215	2029	2027	4324	5010	6094	2640	2869	3592	1704	271	253	355	408	323	722	130	116	166	302	194	369	38	140	41	1456	975	2862
ADCY6	1904	1868	1752	9224	9765	15860	4341	4281	7181	5206	3255	6478	2153	1983	2674	3374	4465	5354	788	1059	1945	1294	1652	2371	1305	1131	1887	10664	14055	7211	3871	2919	3760	2918	4322	5119	1080	1076	1044	2481	2211	3178	832	1359	1109	1209	665	1389
ADCY2	2100	2921	4317	72	250	387	100	57	148	195	360	332	22	19	2	281	394	817	4361	4081	6966	36	96	46	1855	3619	1963	50	38	99	27	32	29	71	56	102	3	0	0	267	91	120	5317	5975	4632	69	82	96
ADCY9	2640	3736	3269	2186	2255	3861	1452	1430	2570	2298	2195	2401	1967	2947	4270	4088	5623	7023	949	1347	2161	861	906	1274	1394	1712	1311	2633	2554	1330	1417	967	1192	1116	1384	1266	1258	1247	1529	2370	2093	2466	1221	1192	1194	516	373	481
DDI1	0	0	0	0	0	0	0	0	0	2	0	2	0	2	0	3	4	0	0	0	0	6	6	0	0	0	0	0	2	0	0	0	0	2	2	0	2	0	0	0	0	0	2	0	3	3	3	3
XRCC1	791	693	568	730	842	943	864	644	1064	1290	1435	883	689	605	660	1120	1594	1623	600	672	933	1405	2272	1415	695	634	1086	688	581	568	495	471	514	666	860	864	231	388	267	864	864	851	298	487	385	1306	1173	1839
XRCC3	33	51	112	33	50	153	24	45	95	37	75	131	10	14	52	31	47	102	35	30	83	35	37	130	75	137	155	137	175	115	410	440	285	126	288	153	73	86	99	135	188	204	91	72	95	205	286	255
XRCC5	334	448	513	546	571	977	932	358	854	889	872	1193	260	233	533	520	736	1109	538	726	1130	429	670	859	397	505	692	697	721	687	175	252	331	518	947	993	80	189	131	486	717	713	607	674	595	592	850	772
XRCC4	143	189	246	125	127	217	132	117	327	76	168	231	85	61	119	120	154	270	66	106	191	175	189	294	277	347	395	275	273	221	211	124	272	216	299	393	58	99	62	244	298	266	96	145	139	298	329	393
XRCC6	1565	1359	1112	1789	1741	2503	1613	1321	2258	1890	1777	1605	2534	3193	2230	1045	1423	1515	766	966	1652	1191	1297	1295	393	383	688	1587	1050	1045	592	625	999	607	886	1007	524	553	685	434	593	716	306	547	528	443	826	863
MEIS3	936	905	853	119	150	199	172	142	402	153	279	367	109	119	197	62	108	230	36	48	104	303	277	468	614	683	1200	38	15	66	78	75	87	226	225	225	24	45	37	31	38	9	6	20	33	214	77	171
CTLA4	1	13	9	8	30	21	131	65	167	19	98	62	4	20	3	99	153	34	4	20	11	446	363	203	0	4	0	0	0	0	5	7	0	0	0	0	0	0	0	15	17	56	0	0	0	104	85	107
ADCY10	63	44	44	52	114	102	34	22	82	230	112	402	33	33	102	22	29	23	4	16	29	32	32	49	311	328	517	2060	2672	1514	388	796	386	1401	1645	1626	1273	1539	1078	489	323	346	2818	2915	2384	320	215	349
KCNA6	129	162	343	0	9	54	14	109	86	0	8	0	0	0	0	0	5	17	0	0	0	0	0	0	203	226	278	11	0	21	7	4	2	4	39	7	0	0	0	0	6	2	0	0	0	0	4	71
KCNA4	997	2075	3269	10	46	10	13	10	29	20	222	64	40	42	83	12	3	18	4	4	8	38	36	28	790	892	406	5	1	12	7	2	14	89	96	29	0	0	0	2	1	4	0	2	2	0	7	0
KCNA5	17	30	69	35	87	355	12	11	64	76	42	139	0	6	3	10	56	54	142	172	1157	72	76	114	53	32	90	207	75	127	22	31	6	95	98	87	4	11	6	23	22	29	592	145	559	756	135	113
KCNA2	8545	11181	9724	581	547	1637	151	500	402	18	369	77	0	0	6	14	36	683	216	420	343	19	14	25	2269	1807	3069	383	454	228	26	39	63	15	26	25	0	0	0	13	2	10	86	86	100	4	10	12
KCNA3	1549	3018	2950	298	305	1061	560	483	353	254	776	780	43	60	98	625	1012	607	47	118	876	2151	2613	3526	391	398	421	20	6	41	44	41	93	57	20	20	7	6	10	114	34	106	7	7	9	261	495	200
MFSD4A	2590	1661	1757	23	11	109	25	10	135	1488	519	1130	4	4	25	59	78	2750	4	6	190	8	15	6	199	315	366	2	0	5	75	78	115	564	1349	762	0	23	16	9	30	10	0	8	0	2	10	42
OPTN	1670	1884	1403	3586	3573	4123	8096	6931	7998	2353	2226	2215	9475	6413	5073	1916	2790	2849	11252	11458	7389	1727	2431	1980	317	348	409	754	966	702	551	423	547	404	732	519	495	678	591	504	865	507	1091	1257	833	262	293	351
BHMT	61	48	24	29	18	45	41	11	47	19369	9508	11732	165388	95036	140165	19	43	45	15	4	4	269	77	6	45	24	225	8	92	24	33	23	10	14205	1949	3254	55129	154940	101754	15	238	14	6	9	0	22	39	35
FTL	2574	3377	3046	13288	13526	7208	17285	10126	18875	17857	17008	20585	38068	25541	26542	22193	26828	10897	5496	4858	6300	70424	52682	37729	3608	4048	5626	7167	5750	7147	10909	9602	9189	28811	20945	18123	51271	44639	42936	15250	16281	12322	2766	3976	3862	32073	22520	35034
MCCC1	610	599	615	4275	3452	5778	1145	690	1249	6254	2928	4395	1964	1590	2001	5160	5649	6729	3481	3377	4770	513	608	625	434	477	804	6030	6278	3898	504	638	742	2787	4543	5168	1513	2736	2079	11673	21986	12660	6994	5975	5552	945	873	893
ACACA	4997	6224	8782	3410	3974	8724	2411	3221	4385	1814	4327	2627	764	2178	3460	5187	7725	10304	1193	2049	3463	1427	1883	2628	4035	4826	6584	2612	5357	6686	881	874	2022	2401	2813	2245	820	1277	1591	7462	11015	11573	1742	3811	5053	1441	1824	1898
ACACB	1452	1526	1638	31199	23359	35647	6632	6911	10585	16103	6561	9734	3518	3554	3043	4031	4387	5393	33908	39710	48419	3160	3536	3730	1720	1114	2948	25470	23011	17379	2828	2842	3389	7332	14038	10328	2912	5733	1802	2475	2014	2598	47675	40834	51731	4272	3386	2850
ZDHHC3	594	700	801	643	655	1194	2446	1502	3128	1008	999	1284	1241	1230	1759	2969	3469	3595	426	398	1101	1447	1425	1701	126	214	408	289	305	266	606	504	452	515	497	436	440	378	436	1228	1423	1108	234	301	286	813	495	556
PLA2G2A	0	6	2	25	55	2	20254	4695	15461	0	4	0	45	31	40	0	0	3	7	9	0	66	31	0	0	0	0	7	0	0	1133	1406	5745	0	0	0	0	0	0	2	4	5	0	4	0	7	0	0
PLA2G2C	23	37	22	13	44	24	23	10	67	710	230	644	11	8	2	106	129	80	6	0	7	13	16	35	0	0	3	0	3	0	0	0	0	6	75	148	0	0	0	2	0	2	0	0	0	0	0	0
PLA2G2E	0	0	0	0	0	0	0	0	0	0	0	0	0	0	0	0	0	0	0	0	0	0	0	0	2	0	0	0	0	0	0	0	0	0	0	0	0	0	0	0	0	0	0	0	0	0	0	0
PLA2G2D	9	27	14	262	679	98	133	6	80	229	109	34	0	0	0	40	85	32	68	91	173	309	169	60	29	16	45	350	68	457	41	128	65	72	117	230	9	4	98	51	30	100	70	143	202	2575	1153	1845
PLA2G2F	0	0	0	0	0	4	21	24	20	6	0	0	0	0	0	0	8	6	0	0	0	0	0	0	0	0	0	0	0	0	0	0	0	0	3	0	0	0	0	0	9	10	0	0	0	0	0	0
CYFIP1	3252	4018	4653	5242	5057	7137	6287	4243	9210	5320	5573	6339	3220	3184	5474	6204	7683	10030	2763	2977	5129	18318	12689	17929	968	1022	1967	1672	1682	1990	3094	2445	3266	2285	2660	2598	1953	2153	1785	4423	3976	4293	929	1006	1146	5251	4136	7259
LHPP	190	390	322	175	246	524	421	585	429	584	710	732	876	1306	1341	108	167	262	269	223	625	190	366	296	94	82	170	64	46	99	87	54	91	125	262	201	224	367	288	51	37	46	90	93	157	50	68	86
NUP188	2047	1683	1901	957	1276	1675	2057	1385	2696	1939	2054	1987	822	789	1258	1856	2389	2491	445	703	888	2786	3939	3940	1573	1565	2318	1079	1110	853	1391	1172	1648	1639	2004	1914	754	923	810	1870	1944	1976	530	788	591	2786	2540	3578
GLT8D2	30	25	38	54	99	299	21	10	80	14	17	22	0	0	0	55	96	561	54	40	211	5	0	5	2	6	0	26	16	53	0	0	0	0	0	0	0	0	0	4	0	6	0	0	14	0	0	0
GLT8D1	784	1016	1026	792	904	1395	693	431	1073	1450	1561	1518	720	645	907	671	1050	1379	600	736	1011	597	679	725	155	217	260	213	257	190	148	113	187	181	318	333	94	141	212	153	174	191	109	178	172	133	134	155
OSR1	70	56	26	78	194	122	136	125	438	63	43	52	0	10	7	132	280	179	149	154	152	0	7	10	12	54	83	126	68	276	107	64	71	191	77	127	10	0	0	97	148	112	11	53	50	15	29	22
OSR2	0	0	0	67	72	71	86	0	386	61	262	82	0	0	0	0	0	19	58	53	148	0	0	7	0	0	2	73	25	25	14	4	0	113	101	92	0	0	0	0	4	0	79	59	67	0	0	0
HES1	242	279	131	512	478	544	611	483	1328	555	391	586	296	339	253	1248	1734	2201	335	279	511	826	662	571	199	187	282	707	477	641	713	268	1158	1035	840	1290	291	171	210	1279	2224	1950	300	92	329	1178	984	1037
BPNT2	4027	4499	5335	2804	2405	7669	3634	3051	4043	2896	3331	3834	2338	2057	4132	2477	3988	6170	2105	2342	6778	2047	2192	2773	5059	5258	6864	4802	4843	3815	3195	1947	2523	3464	4492	4792	1115	1348	1228	4038	3452	3652	4333	3848	3500	2062	1783	2211
BCL9	1554	2344	1335	862	2081	1003	880	589	1008	1440	1299	1839	920	661	763	1050	1664	1505	189	363	617	1444	1409	1500	1260	1464	1579	4615	1779	3516	614	539	614	1954	1955	1667	2504	1576	1569	1501	1303	1506	318	303	466	1424	1378	1356
BCL6	6295	2215	1710	2261	2232	3200	421	630	625	2676	1826	2138	540	563	1252	2050	3523	2815	3802	6272	6893	4957	5180	4757	2515	1447	3879	2507	1164	1368	972	460	437	6296	2273	4387	2416	688	4314	4526	2768	7729	11677	7271	5855	5266	3153	6250
BCL3	18	46	22	303	397	520	2655	2540	3229	417	355	474	535	429	1978	352	646	743	104	123	381	647	842	1366	34	34	106	674	456	989	2394	1003	4114	1222	613	1880	729	367	1595	1950	1235	2356	396	218	401	1103	638	2472
BCL2	922	1048	770	761	1187	1014	1180	940	1319	1412	1915	899	463	241	372	4068	3392	2153	539	321	733	5153	4844	3055	85	34	142	68	50	102	168	140	148	124	96	66	18	14	21	123	73	134	23	49	32	720	377	317
NPEPL1	230	284	295	1421	1351	3389	2973	2487	3852	1465	1027	1736	470	514	649	1035	1545	1637	1522	1563	4121	440	637	744	122	104	280	591	1137	658	732	623	739	694	1246	892	490	694	508	340	555	453	487	607	1081	334	281	328
CLMN	1834	1810	1280	497	340	256	1104	668	2991	6780	3048	9004	2097	1578	1717	110	179	431	111	106	192	334	469	457	4030	908	4462	1763	3493	1276	1382	1049	1004	6328	13453	13356	2833	3899	3664	297	281	571	3189	3967	2279	418	868	529
CLMP	2271	694	211	212	714	853	946	1026	1660	485	423	885	247	257	143	687	1100	1697	177	175	315	1045	1165	947	94	107	342	138	115	209	209	279	227	219	363	426	38	53	55	355	507	530	74	78	78	533	284	448
CSNK1G3	1435	1438	1346	637	858	1385	1790	1532	2459	1070	1399	1132	589	509	719	1104	1411	2309	367	428	905	1625	1878	2146	1472	1990	2043	774	694	795	1659	877	1600	1097	1300	1525	689	803	628	1355	1379	1574	392	516	434	1897	1843	2110
SERPINB1	234	285	343	340	336	497	35509	16341	26116	137	279	135	37	74	77	786	1224	744	227	285	384	733	805	850	321	503	260	282	218	329	14906	8494	12805	329	224	273	99	141	86	793	607	1154	146	206	219	309	205	380
SERPINB5	0	0	0	0	0	0	0	0	0	8	10	10	0	0	0	0	27	0	0	0	0	0	0	6	0	0	0	0	0	0	0	4	0	0	4	8	0	0	0	16	0	24	0	0	0	0	0	0
FAM76B	451	530	534	566	512	420	525	474	726	608	613	670	669	418	545	744	819	1163	338	399	347	1064	1267	1042	723	758	947	847	675	698	804	420	1028	775	855	1276	519	542	345	1381	998	1370	495	638	618	1475	1318	1482
FAM76A	1035	969	1258	889	886	1491	997	573	1252	1992	1167	1240	713	352	431	1496	1786	2221	386	513	1048	1642	1307	1367	624	924	916	899	1016	784	556	467	573	740	1066	1220	341	610	252	1318	1372	1433	598	710	738	868	831	1024
EXD2	1255	1762	1692	99	295	601	200	176	394	276	368	460	84	153	149	160	266	352	137	184	1208	162	280	281	865	1019	748	203	189	264	304	212	286	303	380	333	158	230	113	243	196	243	142	210	182	289	291	236
EXD1	42	50	77	35	49	54	8	17	29	32	44	25	30	24	45	54	57	91	24	24	77	77	75	46	8	0	32	6	8	20	11	13	20	38	58	63	23	74	27	3	9	11	11	21	25	12	8	0
ELP5	648	854	805	937	1038	1637	728	469	1100	1109	1146	1040	1177	1105	1472	784	1077	1317	885	970	1698	983	1102	982	230	366	457	318	557	408	196	238	355	366	508	518	229	509	458	235	470	439	215	400	447	249	371	476
ELP4	497	288	331	163	242	344	178	123	449	337	288	393	211	133	258	315	341	390	248	275	398	350	461	482	33	39	81	41	30	43	26	28	42	48	44	57	9	21	22	29	34	55	47	40	22	50	43	72
ELP3	1275	1387	1281	817	994	1357	1052	767	1516	1700	1475	1516	1093	932	1209	845	1011	1433	762	882	1268	1127	1070	1288	91	127	183	117	144	61	63	53	77	114	223	164	52	176	56	116	123	90	170	144	108	115	157	175
ELP2	815	863	916	753	806	1184	849	550	1192	1214	1130	1139	829	496	1000	983	1148	1180	1296	1188	2185	866	788	1036	86	119	261	166	229	189	132	119	186	215	280	210	143	162	154	142	202	158	164	180	187	163	177	250
ELP1	2999	3641	3470	990	1105	2366	565	515	1549	1092	1785	1936	516	523	1175	882	1320	2353	683	717	1764	953	1474	2202	1410	1487	1668	778	1070	621	319	470	524	1285	1271	1144	236	552	205	803	1172	763	493	927	687	823	1142	1014
SPRYD3	3008	4224	2831	395	618	772	2934	1731	3138	2015	2288	1352	2806	1474	1470	1549	1987	2157	215	177	351	1251	1184	1181	3069	3564	5595	725	508	530	632	1003	1057	1252	1498	1630	254	587	338	1539	1790	1766	277	249	215	918	891	1088
SPRYD4	158	130	129	727	661	728	201	133	332	355	332	385	1375	984	824	251	272	218	793	724	1599	199	189	177	234	301	456	879	1490	772	399	543	584	508	779	860	646	1476	1152	240	371	324	1167	2191	1784	252	422	431
KLHDC4	597	656	623	518	572	756	569	329	890	828	752	720	510	452	768	575	827	744	465	476	702	572	652	674	239	464	501	538	685	433	228	344	329	358	825	920	155	349	239	318	441	373	480	686	455	439	783	510
ASXL1	2280	2132	1907	1661	1925	2719	1983	2017	3666	2840	2354	2920	3479	3079	3459	3315	3793	4283	1854	1613	2011	4671	4851	4697	2098	1962	2662	3108	2118	2211	2403	1470	1790	3435	2613	2703	4137	2664	5097	3515	3240	4421	2005	1455	2050	3779	3443	4442
ASXL3	717	1103	1074	191	121	271	0	4	30	97	94	158	5	4	4	37	59	46	5	6	53	63	12	25	462	770	559	113	46	29	15	14	16	21	61	17	0	0	3	16	40	8	0	0	7	0	0	28
ASXL2	3133	3752	3697	3223	3702	5934	1783	4233	7924	4395	4498	7586	1883	2161	4141	4120	5903	7786	4032	3548	5505	5173	8782	9424	1221	1050	1862	1136	1312	1248	2127	1357	2177	1911	3226	3070	1170	1499	1448	2600	2264	3040	1101	1167	1460	3271	2881	3649
HDDC2	495	772	569	562	621	1059	381	183	344	515	745	439	737	380	395	348	426	675	638	497	1309	620	517	529	49	72	88	126	170	178	72	96	102	128	147	234	51	141	177	25	67	56	154	195	244	55	61	79
HDDC3	203	263	343	245	167	265	411	335	649	442	302	567	53	63	118	112	209	242	213	200	221	189	276	292	159	115	160	344	298	135	96	64	98	149	445	403	44	67	44	155	65	93	258	290	230	65	45	74
SPATA18	11	25	50	5	7	9	0	11	14	24	23	39	4	5	19	97	254	105	4	0	5	42	29	57	67	54	110	0	0	0	0	0	0	23	15	29	0	0	0	90	56	207	0	0	0	24	17	31
HFE	324	210	172	514	792	1220	320	326	1084	580	635	598	1173	1403	2327	531	816	1288	172	289	926	1798	1939	2647	50	58	114	77	102	140	70	125	79	50	85	61	79	146	106	133	110	129	26	63	116	315	225	381
GPR146	440	268	167	921	1126	1165	566	807	1135	1483	874	1240	819	1074	1144	1626	2136	3176	1100	957	1031	631	2650	1545	20	28	46	92	209	73	47	70	26	109	270	130	106	250	182	158	73	135	196	272	179	60	53	102
GPR143	12	0	0	0	0	7	0	0	11	1	15	0	0	0	8	11	0	6	0	0	0	2	0	0	8	0	9	0	0	0	0	0	4	2	0	1	0	0	0	0	0	0	0	0	0	0	5	21
ZNF212	534	343	378	407	379	704	528	332	664	723	447	642	431	387	501	543	553	990	433	510	677	636	494	699	384	392	506	426	670	437	460	614	445	417	612	607	289	391	462	591	565	683	471	464	565	658	516	719
GPR149	45	110	303	0	0	8	21	0	15	13	2	83	0	0	0	128	116	196	0	0	0	0	0	5	139	60	132	3	0	0	13	7	12	0	0	6	0	0	0	0	230	0	0	0	0	0	0	0
KNL1	55	73	169	201	326	253	1899	658	2798	256	349	357	161	60	189	819	755	847	101	90	222	2778	7147	4404	38	51	145	18	37	651	544	483	1014	69	172	153	28	100	229	216	166	572	10	67	49	885	2610	3379
ZWINT	3	14	6	0	7	4	161	30	371	14	31	5	2	0	17	30	36	21	1	3	6	61	478	332	0	0	0	2	0	14	32	108	100	0	3	4	0	0	23	9	10	16	0	0	2	56	118	114
SLC7A4	452	175	281	5	9	0	156	128	434	11	91	10	0	17	4	22	36	16	45	51	0	0	0	12	202	199	387	8	24	73	48	71	67	26	19	65	0	0	21	5	0	16	10	10	49	0	5	14
DAGLA	1250	1439	1663	76	86	214	97	73	352	17	193	148	0	0	4	340	611	607	13	69	184	52	84	112	1287	1521	1201	163	183	167	61	78	53	60	102	71	33	126	26	928	596	1040	73	122	45	208	186	197
SLC7A1	2025	2091	2771	401	343	697	1896	561	2569	742	1677	1000	766	188	1742	700	1017	301	201	171	425	3517	4577	6791	520	448	823	1460	751	797	888	1239	739	703	421	736	96	44	193	326	596	449	352	144	471	527	707	1141
RIN1	808	1247	1312	28	58	78	112	54	159	151	99	211	20	10	14	182	334	290	10	11	29	56	54	129	189	366	154	228	196	167	212	244	253	243	420	396	157	210	142	386	501	532	122	161	137	270	369	508
WWOX	534	247	187	178	243	262	310	332	483	578	412	531	306	328	549	282	451	384	126	130	221	372	430	591	29	6	61	27	20	26	58	37	56	43	42	58	38	13	27	38	23	47	5	9	32	92	41	48
RIPK1	366	432	350	933	967	1073	3417	2996	5038	2742	1930	3214	1660	1325	2566	2489	2857	3079	670	598	880	4619	3560	4171	246	228	400	891	768	898	2551	1254	2262	2002	1901	2089	2073	2365	2164	3649	2719	2848	558	611	838	3832	3308	3358
CRABP2	238	112	131	0	4	10	0	0	0	94	87	212	0	0	0	0	0	0	0	0	61	6	3	6	11	38	28	0	0	0	0	0	0	0	0	0	0	0	0	0	0	4	0	0	0	0	0	0
GLIPR2	23	72	112	111	166	281	110	99	300	89	390	119	50	29	63	464	799	502	50	52	160	771	957	627	22	66	114	175	77	222	71	100	68	113	110	72	49	35	51	929	588	1947	63	71	88	893	893	1208
GLIPR1	11	23	4	137	197	97	126	109	250	44	178	144	90	86	78	243	437	139	51	87	48	1138	1630	946	0	8	10	53	31	40	127	49	100	35	30	34	53	8	48	150	145	258	8	15	28	1073	550	903
POU4F2	0	0	0	0	0	0	0	0	0	0	0	0	0	0	0	0	0	0	0	0	0	0	0	0	0	0	29	0	0	0	0	0	0	0	0	0	0	0	3	0	0	0	0	0	0	0	0	0
POU4F3	2	0	4	3	0	0	167	92	368	0	0	4	21	17	7	2	10	2	0	0	2	0	2	0	6	0	2	0	0	0	12	5	3	0	0	0	5	0	0	0	0	0	0	0	0	0	6	0
HM13	609	621	687	672	695	941	1507	581	1990	1575	2166	1487	3036	2174	3991	1093	1490	1579	439	392	625	1584	1161	1596	410	425	574	854	558	737	1627	1878	1924	1832	1327	1298	1929	1614	2023	1443	1455	1758	538	424	510	1785	2158	1568
RASA3	1249	1064	825	965	1642	1549	850	562	1204	822	1541	868	456	422	526	3185	3903	4395	1047	1358	2110	6068	5968	5079	369	365	510	455	726	541	158	301	172	391	562	313	114	211	110	1273	2163	1741	567	529	295	2997	2977	2817
ACTN3	25	7	29	14	6	27	0	2	6	0	0	6	0	0	4	22	13	15	35770	24399	51721	9	11	25	9	2	14	11	2	0	24	0	9	5	0	0	1	4	3	9	8	0	5405	13343	21101	41	13	10
ACTN2	898	1911	1948	40959	35075	62533	175	352	300	18	114	78	54	13	13	292	131	1406	62043	68582	129131	57	88	35	1634	1901	1337	50958	69310	35761	28	21	37	237	245	81	135	206	149	774	340	1007	60760	60421	58203	27	33	30
ACTN1	1458	3221	3472	1012	3385	2148	3857	3416	6233	1599	2100	2054	2240	1484	1858	2552	6753	4147	354	491	762	6541	8345	13256	2344	2958	1168	1155	647	1845	2076	1988	2294	3270	2187	3509	1108	909	748	3024	4845	5113	392	286	532	17828	15769	14306
ACTN4	3521	6120	8255	6656	7596	7992	45583	28242	42780	17665	14706	17102	5859	5493	7177	10247	12771	18919	3360	3062	5764	10077	9274	11991	5422	5861	4277	7469	5078	6077	20935	14262	21893	14328	17975	17153	5107	5352	4109	9579	12375	9432	4906	3436	3788	9031	6989	9973
LOC117014326	57	136	160	24	54	0	12	4	17	16	73	17	39	34	37	3	19	5	0	13	5	14	10	22	666	665	786	117	81	74	8	12	10	25	109	49	0	0	0	19	0	16	29	30	13	26	26	37
EZR	1452	1962	1130	3782	3483	4113	56123	28674	30555	20609	23241	12358	878	396	774	3161	6055	3386	545	527	1118	3308	4830	3328	630	395	676	3533	2689	1822	30317	16932	32717	9449	13510	11585	686	1364	529	2631	4923	4022	266	330	166	2399	2597	4188
TIMM44	600	620	731	1538	1116	2349	1041	547	1399	1006	974	1025	847	648	908	562	599	751	2245	2344	4794	544	565	647	463	602	658	1533	1550	1171	504	534	658	809	1069	1115	459	738	793	438	485	493	2429	2391	2898	389	426	532
LOC117019323	177	171	310	599	664	1994	485	417	959	616	615	789	583	607	1151	252	240	548	967	1152	4033	274	325	467	354	366	577	1258	1231	789	306	351	555	860	1068	1318	798	879	935	268	271	356	1335	1221	1288	267	275	319
LOC117014492	107	150	175	1419	1259	806	487	331	1003	797	767	1136	1386	1234	1481	976	1560	1122	253	323	412	10605	8782	10179	156	88	142	345	224	363	228	147	209	301	165	166	590	612	576	2544	914	2440	211	127	135	5752	3653	4610
N6AMT1	42	35	59	135	188	299	99	53	207	210	185	255	94	58	205	111	128	231	199	270	847	73	122	176	6	5	7	7	20	14	0	4	6	6	15	23	0	6	4	6	7	8	4	11	5	5	8	5
LOC117018144	239	168	141	249	178	328	424	244	384	325	261	215	261	155	273	173	224	252	196	137	283	331	306	226	93	114	203	162	74	151	198	46	178	206	105	229	72	196	126	114	61	124	123	136	187	141	101	249
ABLIM3	2677	1948	2096	5149	4587	9754	244	212	501	1950	1728	2942	3156	3038	1641	2086	2820	3814	3946	4767	11802	215	284	251	1233	1144	2143	2355	1990	4557	282	424	402	1785	1442	1930	1423	1780	2302	1686	2850	2346	1827	2075	3838	172	101	340
MISP3	46	65	71	20	32	84	130	125	367	316	253	380	0	13	16	317	599	766	31	21	83	51	149	107	6	11	17	5	9	0	205	159	194	135	257	175	17	22	20	189	139	174	0	2	9	6	0	6
LOC117017673	3	2	2	0	0	0	0	0	0	0	0	0	0	0	0	0	0	0	0	0	0	0	0	0	0	0	1	0	0	0	0	0	0	0	0	0	0	0	0	0	0	0	0	0	0	0	0	0
LOC117017679	0	0	0	0	0	0	0	0	0	0	0	0	0	0	0	0	0	0	0	0	0	0	0	0	0	0	0	0	0	0	0	0	0	0	0	0	0	0	0	0	0	0	0	0	0	0	0	0
GSTZ1	107	112	167	200	298	434	161	172	258	2847	1035	3396	8490	5561	6346	151	168	252	309	244	663	198	255	228	249	263	530	553	347	481	344	370	901	4206	2472	4006	6138	17616	11335	340	302	499	442	260	511	562	578	1029
GDI2	7110	8492	7630	4266	4678	6413	19331	12246	20138	8688	9211	8310	8187	6796	8360	6768	8953	9111	3068	3309	6045	9506	9297	9264	5912	6463	7246	6441	5723	5353	12334	7762	13008	9592	9834	9446	8840	9800	8453	8867	8394	8908	3864	3666	4043	8646	7715	10481
GDI1	11094	13370	11885	755	1286	1395	400	369	891	1775	3483	1314	219	297	315	1017	1807	2203	326	422	712	952	1224	1411	10489	11814	15372	1979	1139	1556	537	408	494	1782	2057	2120	409	384	380	2218	2124	2276	563	453	479	2011	1494	1828
TFAP4	430	241	165	299	344	298	1148	562	916	656	496	329	321	276	298	651	706	655	397	415	225	659	606	509	98	63	243	128	178	154	658	436	417	120	157	152	65	58	63	269	218	255	77	95	122	349	294	378
SPDL1	162	155	88	76	60	44	325	83	322	107	133	59	37	20	19	108	130	143	34	56	54	410	640	343	168	115	129	146	34	87	166	59	76	86	43	79	60	58	43	93	60	60	50	18	4	420	326	296
TMEM151B	1188	874	1215	20	25	10	43	25	109	213	279	682	6	0	6	61	43	160	0	0	0	142	114	72	2430	4040	3916	100	6	152	224	143	184	209	315	472	67	101	0	710	283	788	0	0	15	622	218	88
TMEM151A	1037	1834	3167	9	44	45	7	6	15	11	71	13	0	2	0	13	43	14	0	17	27	13	14	9	1190	1974	1330	58	67	29	40	38	23	116	54	33	4	5	9	90	101	87	22	44	12	23	18	26
LOC117013770	10	7	13	0	4	2	0	0	6	898	387	1965	5	0	0	0	0	2	0	0	2	5	0	5	24	54	13	0	0	4	0	0	0	677	2005	1909	0	0	0	2	0	2	0	0	0	0	0	0
HGSNAT	5366	5866	6311	1312	1485	2172	2335	1679	3216	2801	3044	2289	2706	4360	4788	3217	4655	5989	602	634	1353	1788	1987	2148	3126	3012	7210	1445	863	1493	911	566	1043	2077	1770	2169	2048	1856	1354	1981	1851	2160	591	480	777	1337	727	1525
SERF2	823	866	913	3896	3334	5120	6067	3722	5970	3038	2539	2788	2007	1807	2373	2041	2593	3039	5470	3872	8279	2868	3115	2738	1000	1173	1581	6940	6647	4037	2267	1946	2548	3192	3787	3624	2472	2691	2569	2842	2401	3135	6519	4504	4624	2853	2087	2927
NAT9	63	83	147	102	142	176	97	134	106	97	120	154	54	75	77	96	148	233	67	109	124	153	242	335	225	181	99	190	165	45	176	126	104	160	205	104	66	73	46	270	165	225	106	85	54	247	256	167
ADGRL4	291	294	435	2830	2329	4175	353	252	740	1720	1247	2287	501	476	748	1715	1373	5617	1576	1490	4461	1041	972	1176	176	334	263	1324	1539	1902	300	133	427	1527	1849	2416	711	630	646	1287	2062	1645	753	980	1062	997	851	1226
ADGRL1	8932	11339	17337	752	1243	2357	681	1505	1881	2173	2552	2994	800	1286	1804	1486	2329	3812	190	419	1120	1007	1321	2027	10155	14015	10935	982	384	1059	640	627	752	1395	1348	2014	422	243	295	1644	812	1508	292	194	459	1954	940	2086
FAIM2	9193	9339	8908	1331	174	187	73	28	62	17	452	6	0	0	2	13	0	27	27	0	2	44	13	6	18935	20961	27724	535	531	592	79	38	69	305	409	336	4	0	8	18	63	44	0	5	36	0	0	4
TMEM258	139	178	184	432	442	692	847	445	995	331	449	262	404	489	553	230	493	387	500	510	704	308	401	312	90	64	140	271	167	205	314	180	377	202	142	164	150	125	193	160	108	201	206	156	239	196	162	175
TMEM254	133	267	377	74	127	164	345	228	391	465	520	326	180	393	262	212	318	372	33	40	80	216	243	216	632	921	815	241	133	174	1275	1116	2305	1551	1471	2302	1866	3164	4250	1097	1113	1357	35	79	62	313	213	308
TMEM253	8	7	9	3	1	0	2107	1445	3028	11	4	29	6	5	8	207	392	86	5	8	7	7	0	0	4	0	4	0	5	0	166	242	583	4	5	0	0	0	0	5	1	0	0	0	0	0	0	0
TMEM252	0	0	0	5	8	0	3	0	26	976	1288	1702	0	0	0	0	0	0	0	0	0	0	0	0	0	0	0	31	6	19	99	5	79	6082	11457	10567	0	0	0	3	0	5	9	0	0	0	4	0
TMEM250	411	469	765	252	216	894	229	181	636	265	337	604	199	247	435	213	299	761	152	167	1085	198	244	432	32	37	46	55	73	33	32	21	32	41	30	45	24	25	37	37	28	22	34	56	78	35	33	24
SIPA1L1	10126	11914	10705	606	908	1081	1024	779	1425	1928	1265	1522	745	464	578	4849	3970	5119	347	280	848	802	973	1241	8775	11472	4693	428	232	627	687	639	713	1334	1348	1364	451	434	484	3464	2852	1978	115	143	200	1010	884	572
SIPA1L3	3210	2339	2127	1085	1040	1834	10190	7882	12078	5658	2456	5939	2167	1716	2213	3737	4369	6503	774	894	1498	3008	2884	3702	2193	1795	2459	1057	843	1085	6889	4963	5767	4093	5396	4606	1352	1698	1164	3677	3149	4313	694	611	725	3172	2954	4092
SLC35F5	536	411	779	1431	1322	4063	2055	1556	4046	1700	3901	3991	1899	1585	3929	1214	1586	3271	1004	1591	3610	684	925	1599	403	574	779	2198	3118	1530	2438	2590	2556	3361	3678	3038	3977	3942	3247	2087	2315	2066	1778	1833	1442	1300	1534	1106
SLC35F4	567	67	98	0	0	28	10	21	31	0	40	74	0	0	0	0	0	0	0	0	0	0	0	2	29	28	131	0	0	0	0	0	0	0	0	2	0	0	0	0	0	0	0	0	0	4	0	0
SLC35F6	1197	1204	1543	1738	1576	2469	1788	1196	2573	5736	3853	11849	2846	2233	3685	4629	3877	5532	1824	2030	3595	2466	2029	2618	2004	1787	4208	1701	1609	1422	998	718	679	2996	4085	3524	2132	2036	1586	2320	2119	1869	2281	3394	3825	2397	1921	1576
SLC35F3	314	443	593	7	0	6	13	28	104	139	143	95	46	94	179	442	366	87	12	0	30	27	25	18	436	562	604	13	4	3	22	17	17	16	31	24	0	0	0	169	17	228	23	41	0	62	8	71
SLC35F2	80	93	79	0	0	0	1459	692	2982	358	211	496	0	2	4	43	98	23	0	2	0	64	46	70	49	98	70	13	7	20	645	589	998	173	207	254	6	22	8	29	16	11	2	2	0	206	308	169
MAB21L4	0	11	13	0	0	0	0	0	0	27	0	9	3	4	9	292	605	657	0	0	0	0	0	0	30	25	6	0	11	0	0	10	0	0	0	8	0	2	6	421	447	292	0	0	0	0	0	0
SUPV3L1	597	802	818	692	729	1296	558	331	995	664	757	996	486	458	964	351	490	648	915	979	2326	473	633	742	645	843	936	953	1376	912	650	512	773	779	911	988	531	967	670	763	800	840	1207	1496	1773	1060	1092	1176
TRMT112	601	737	477	950	1125	1193	1000	620	1104	1266	1974	941	978	1199	1260	713	1079	1076	1138	990	1314	986	1107	948	588	550	1076	1266	895	845	529	486	689	1358	1062	1256	881	1094	1130	793	876	1002	887	753	686	1006	1123	1343
MPC1	1577	1901	1854	7396	5280	7698	2090	1554	2792	3935	2693	3308	7082	3702	14767	989	1255	1442	12231	10389	17595	882	1045	963	208	307	397	2651	2944	1686	189	359	389	636	937	893	649	1162	845	267	306	232	2756	2878	3672	103	104	143
TSPAN10	115	148	88	60	42	51	19	36	25	55	48	59	12	12	9	9	47	9	62	40	39	18	4	6	0	0	0	0	0	0	0	0	0	0	0	0	0	0	0	0	0	0	0	2	0	1	0	0
TSPAN11	1201	2169	2275	538	447	1959	138	77	521	1389	1054	4284	58	25	344	105	101	3212	123	109	599	113	100	372	46	142	94	5	37	85	4	0	32	0	79	58	0	3	13	4	2	2	0	28	52	0	12	48
TSPAN12	107	207	458	2552	2624	7288	262	656	404	1825	2001	2827	37	50	94	1081	1382	3797	445	531	1991	621	599	1018	20	73	20	815	1048	803	136	164	69	843	809	503	231	183	200	624	404	671	25	69	133	23	15	25
TSPAN14	916	768	879	1196	1175	2094	1234	1280	2254	2481	1632	3182	931	833	1263	1991	1876	4993	740	894	2378	1629	1940	2269	226	195	215	330	257	236	434	424	752	597	684	776	258	253	313	697	548	951	115	167	102	747	660	1025
TSPAN15	67	86	162	229	268	542	721	783	1942	182	177	224	528	280	523	1170	1489	1574	104	182	443	754	911	1075	89	52	211	113	74	156	2024	1401	2356	345	284	451	27	101	92	2146	1826	1957	71	70	97	423	507	568
TSPAN16	0	8	13	0	0	11	2	0	2	0	0	13	0	0	2	0	0	47	0	0	5	9	5	17	0	0	0	0	0	0	0	0	0	0	0	0	0	0	0	0	0	0	0	0	0	0	0	0
TSPAN17	241	581	567	580	467	848	150	130	292	399	984	462	350	461	375	411	520	724	393	342	423	642	653	649	199	183	287	210	313	188	40	31	18	215	373	280	29	54	63	115	119	108	271	331	308	135	117	92
EAF1	1275	1322	1538	1157	1066	1838	3826	2259	3282	3096	2837	2366	3086	1799	2390	2611	2857	2869	993	863	1271	2926	3092	3263	963	1620	1808	1628	1332	1292	3702	2279	3903	4644	6020	5645	2985	3559	5034	3219	3168	2746	897	1014	1130	2163	1991	2350
RBPJL	0	4	61	0	21	24	0	0	6	5	30	56	0	0	0	29	110	64	0	0	0	0	0	0	5	18	2	0	0	0	481	1117	526	0	0	4	0	0	0	17	109	22	0	0	0	0	3	0
SYNCRIP	3861	3691	3699	4732	5179	5394	4682	2320	5859	5164	5313	4240	3374	2515	3761	5559	7226	6902	4683	4636	6162	4797	5246	5330	1024	1375	1718	2671	2492	2306	1174	1040	1772	2124	1892	2432	1259	1515	1507	2309	3060	2580	2093	2498	2127	1967	2450	2705
MMAA	264	293	287	497	546	713	308	303	592	405	441	510	250	301	380	184	350	340	424	502	1034	232	240	348	374	410	446	616	911	621	214	276	376	452	966	932	185	434	338	238	390	439	424	641	750	219	377	353
TYR	0	0	0	0	0	0	0	0	0	0	0	0	0	0	0	0	0	0	0	0	0	0	0	0	3	0	0	0	0	0	0	0	0	0	0	0	0	0	0	0	0	0	0	0	0	0	0	0
PDXK	13503	19986	19026	561	1095	4191	4903	5199	10646	15477	12263	29674	3843	4377	9141	1064	1643	1971	530	731	3768	2590	2379	4373	10336	10331	10530	1609	1793	1280	2281	2720	3889	9639	12872	19079	3848	3784	2719	3468	2750	3001	613	939	684	2100	1235	1521
ALG2	175	266	274	104	190	399	126	142	571	325	439	443	293	239	703	90	237	385	53	116	266	138	218	268	210	220	293	202	219	167	142	144	341	415	383	456	104	204	305	219	270	269	126	193	160	316	330	291
ALG1	92	105	138	63	60	136	140	75	262	206	159	234	106	84	215	158	183	196	59	50	116	161	174	236	134	176	199	48	58	50	110	123	141	118	180	250	54	75	63	90	105	100	25	31	55	105	144	133
ALG6	240	142	219	139	124	250	490	217	760	451	421	568	298	174	520	282	276	326	90	92	184	407	355	369	87	87	85	39	64	27	99	67	159	128	130	133	94	132	74	54	58	53	27	57	27	87	126	108
ALG5	240	322	366	289	318	501	727	269	877	810	653	725	747	447	838	444	543	698	322	309	603	450	458	495	154	188	240	307	241	206	317	331	351	289	402	330	298	342	273	182	271	233	238	153	220	245	318	227
PDXP	2536	2432	2597	38	59	144	326	160	338	196	260	254	173	46	371	238	289	395	16	43	159	196	349	366	1462	2159	1614	66	70	66	135	190	366	77	142	92	142	356	249	92	72	83	42	64	64	134	235	312
MAGEL2	731	1166	1154	21	25	123	53	33	116	23	158	60	5	2	9	30	43	109	8	16	104	59	26	88	746	655	1109	8	1	8	4	8	10	60	16	8	6	4	4	0	4	15	0	6	31	0	11	16
INSL3	0	0	0	3	0	0	5	6	0	0	0	0	0	0	0	0	0	0	0	0	4	8	17	0	0	0	0	0	5	2	0	0	0	0	2	0	0	0	0	0	0	0	0	0	0	6	11	17
HGS	1933	2307	2257	1479	1381	1942	2773	1936	3336	2258	1909	1884	2240	1296	1558	2192	2655	3011	1004	1261	1507	2182	1840	2133	1248	1635	1655	2956	3621	2054	1652	1722	1929	1798	2665	2084	1320	2074	1501	1382	1570	1577	3910	4163	3350	1404	1479	1679
CLUL1	16	9	0	6	3	0	17	12	18	36	10	33	23	18	55	1955	1320	3321	0	0	6	0	0	0	0	0	3	4	2	0	33	18	7	6	42	39	11	33	0	9	57	25	2	0	0	0	0	0
PDX1	0	0	0	0	0	0	145	1006	25	0	0	0	0	0	0	0	0	0	0	0	0	0	0	0	0	0	0	0	0	0	534	252	628	8	0	0	0	0	0	14	0	2	0	0	0	0	0	0
LOC117037847	2	0	0	0	0	0	0	0	0	0	0	0	0	0	0	0	0	0	0	0	0	0	0	0	0	0	0	0	0	0	0	0	0	0	0	0	0	0	0	0	0	0	0	0	0	0	0	0
LOC117037849	4	11	6	0	0	0	0	0	0	0	0	0	0	0	0	0	0	0	0	0	0	0	0	0	0	0	0	0	0	0	0	0	0	0	0	0	0	0	0	0	0	0	0	0	0	0	0	0
FCSK	530	491	839	178	233	622	558	491	1582	518	594	1133	732	863	1380	245	292	716	198	249	514	427	587	1106	240	351	293	290	359	154	352	430	288	442	690	559	326	662	348	289	307	352	272	294	313	345	429	548
ADAP2	74	111	86	532	562	683	310	275	635	467	451	770	131	261	271	381	358	645	248	272	527	320	434	626	55	33	116	127	114	176	258	170	332	144	146	109	258	508	317	311	239	280	80	70	110	321	243	355
KLHL10	0	0	0	0	0	0	0	3	0	0	0	0	0	0	0	0	0	0	0	0	0	0	9	0	0	2	11	0	0	0	0	0	0	0	0	0	0	0	0	0	3	0	0	0	2	0	0	0
KLHL12	1742	1848	1959	898	993	1381	777	607	1159	1172	1196	1284	504	614	1152	1398	1097	1509	635	694	1359	1201	2298	1490	968	1156	1346	2092	1439	1443	676	787	957	1009	1030	1231	935	764	1077	2007	1385	2565	552	656	790	1019	915	1517
KLHL14	13	56	35	4	36	8	0	4	46	394	174	239	4	0	0	133	176	160	0	0	0	493	457	925	5	4	25	0	0	0	2	0	9	20	62	33	0	0	0	4	2	10	0	0	2	44	27	135
KLHL15	1011	972	1412	669	529	1452	474	366	1111	784	1329	1357	564	528	1417	1104	744	1846	162	477	1051	1306	1032	1586	989	1506	1431	744	631	659	477	331	581	1614	1324	1232	1612	1071	1708	746	855	798	435	496	542	1260	1249	1306
KLHL18	758	819	1018	387	461	708	356	431	1082	552	461	708	161	103	290	650	1047	1495	521	544	1020	891	957	1206	295	210	309	84	122	72	67	87	76	110	101	103	50	199	49	181	231	173	48	69	64	161	128	124
LOC117034571	458	500	515	260	248	324	213	129	593	302	404	477	135	64	383	476	581	848	156	151	223	316	389	521	42	50	47	42	45	39	5	24	8	44	38	45	12	16	37	24	44	38	29	48	36	36	27	43
ALDH9A1	643	505	741	941	1003	1694	7766	5562	10193	8267	5996	9031	3793	4049	7391	2235	2880	3229	1142	851	2026	2747	2084	2703	407	370	713	1996	1342	1345	4417	2067	4147	8655	9735	8120	4988	5133	4447	4390	4062	2569	862	936	616	7682	3045	4573
PAQR9	165	370	878	129	103	430	528	754	1678	268	192	482	1448	1490	1812	109	122	174	168	146	487	68	2778	892	99	176	115	98	165	46	358	235	444	55	222	186	62	230	120	33	19	42	90	169	135	103	24	235
NPTX1	42501	24911	15710	39	146	99	15	14	69	92	1224	98	2	14	0	10	38	8	10	10	105	0	4	3	6104	9004	5168	565	60	46	5	4	0	458	37	89	5	0	3	32	0	70	588	351	340	81	10	35
SLK	3418	3615	4161	4323	4081	6166	3852	2472	4819	7234	4891	7194	2785	2076	2976	7255	9504	11569	2463	2623	4623	4813	5181	5012	1903	2844	2206	3149	4210	2839	952	624	1164	2264	3543	3903	756	1104	737	4664	5615	5388	2225	1944	2593	1497	1613	2247
SLA	366	442	732	446	448	233	559	334	985	395	665	423	472	424	548	1216	1663	753	139	171	161	6109	4945	4652	79	86	26	28	24	29	168	74	95	68	87	30	66	106	66	479	212	583	15	2	11	1422	1324	1229
GFY	38	40	10	0	0	0	0	0	0	0	0	0	0	0	0	0	0	0	0	0	0	0	0	0	6	9	8	5	0	4	0	0	0	22	0	0	0	0	0	0	2	0	0	0	0	4	0	4
NOTCH4	294	413	620	3028	3232	5579	411	468	786	2711	1527	3991	539	941	1700	3961	4007	16817	2090	2912	6053	1413	1844	2588	138	161	174	1442	2114	1725	231	230	207	680	1162	1077	244	285	328	1191	1436	1909	979	1276	1413	530	549	666
MEAF6	2958	3275	2510	854	856	1026	1613	1375	853	1364	887	1301	959	732	1122	1398	1735	1900	604	656	844	1605	1888	1825	515	651	758	163	189	154	136	78	169	176	272	309	58	156	84	289	221	271	70	118	104	250	240	358
AZIN1	3886	4366	6850	1810	1724	4113	6442	3917	8708	3025	3448	4984	1577	1487	3254	4394	4752	8861	876	777	3450	3562	4493	6127	10	20	13	6	5	22	19	52	37	15	15	16	6	7	0	9	17	13	3	8	0	11	13	15
NOTCH1	1096	1504	1934	4223	5085	9586	2725	1816	5453	3456	2844	6504	1302	1575	3067	6262	7022	24479	2022	2739	6368	4284	3695	6117	704	596	1260	4717	3169	4632	3016	2055	2821	2692	2508	2949	1600	936	1302	7296	4948	6940	2612	1559	3245	5001	2560	4211
NOTCH2	5670	7544	6584	5006	6534	9095	2719	1835	6267	7945	14397	9774	5391	3823	8029	21646	21783	20281	2097	2012	3703	19853	14530	22280	2651	2901	2595	3252	2171	3470	1849	1864	2110	7141	8127	6767	4240	5177	3566	14186	16142	15761	1146	1569	1330	16773	13841	18080
AZIN2	330	214	303	107	158	78	356	556	445	170	283	174	40	44	46	10	31	40	50	45	59	21	68	84	118	213	509	37	17	54	172	213	330	179	372	281	4	18	0	87	68	148	9	4	26	169	100	224
ZNF653	622	697	513	224	249	242	145	112	228	382	303	350	169	166	184	319	488	426	179	227	137	240	277	323	400	475	621	212	154	164	169	164	178	290	342	304	189	182	207	389	229	437	110	80	120	351	215	359
ZNF652	2472	1906	1723	2331	2066	3309	2236	2138	3375	3278	2580	3756	2164	1863	2698	3582	3634	5369	1466	1640	3846	3831	3125	3454	426	414	814	605	877	508	467	339	526	601	1000	826	281	372	164	834	859	764	777	1241	625	1080	996	1042
NTAQ1	293	323	468	101	126	329	110	52	196	113	198	182	59	30	81	110	178	234	26	52	228	265	276	461	107	160	148	49	45	47	21	52	36	68	45	42	28	39	22	34	54	49	24	19	0	101	113	99
RAPGEF2	10744	11305	8771	9314	9216	12232	4890	4132	5569	24514	12443	19702	5362	3989	4952	10572	10274	16544	10259	8658	10773	8634	10855	9451	6056	7651	6510	7576	7246	7768	3128	1770	3188	12555	9380	12451	10432	6392	3653	8087	9839	7829	7811	4702	9532	13973	11419	10956
RAPGEF3	783	1186	1426	1189	1340	1864	4833	4141	5025	13042	5679	11377	627	471	759	4000	3620	6800	607	908	1590	1690	1769	2323	495	388	754	1700	1102	1141	455	430	572	3439	4222	4744	247	220	232	2892	1843	2621	955	972	684	1441	1159	1521
FADS3	181	279	206	2238	1868	2973	664	289	330	566	848	281	369	228	270	6090	7309	6965	1462	1467	1786	1086	1149	967	69	62	98	374	558	520	65	43	74	192	149	218	50	25	48	2890	4472	5478	281	539	416	191	242	335
RNF135	115	134	160	142	233	435	442	520	1150	366	366	651	189	237	450	255	405	651	50	106	268	284	455	742	112	188	274	170	228	187	748	659	458	225	408	328	74	157	83	416	608	481	100	137	159	613	692	749
SNRPD3	804	790	642	1024	915	1245	1741	692	1720	1393	1179	830	1021	708	1020	684	770	780	1189	878	1377	860	994	925	309	316	460	747	585	468	820	432	919	608	575	752	383	536	344	388	398	322	411	487	434	335	491	421
SNRPD2	348	464	383	414	469	799	889	352	1060	601	839	614	545	526	621	444	608	746	425	411	649	587	772	661	329	443	452	623	599	504	556	445	617	715	843	828	546	646	642	495	468	549	536	568	452	631	791	741
SNRPD1	654	787	456	327	296	406	1099	309	940	450	672	313	237	135	262	370	504	511	270	170	363	962	1129	656	333	507	478	267	285	221	274	174	346	272	300	256	46	167	76	266	406	244	125	217	163	370	628	567
NMBR	13	25	37	0	0	0	0	0	0	0	0	0	0	0	0	0	0	4	0	0	0	0	0	0	14	0	35	0	0	0	0	0	0	0	0	0	0	0	0	0	0	0	0	0	0	0	0	0
IFT43	145	184	117	100	129	129	104	97	170	165	170	102	33	42	40	110	170	168	57	80	89	78	134	127	15	29	29	17	22	0	0	0	8	22	20	49	8	12	17	23	23	22	0	15	18	17	13	20
RFX6	2	0	0	0	0	70	40	60	97	0	0	0	0	0	0	8	0	6	0	0	0	0	0	0	2	0	0	0	0	0	50	24	16	0	0	0	0	0	0	0	0	0	0	0	0	0	0	0
GLDN	81	154	202	7	50	265	16	0	6	4	16	8	0	16	14	577	839	428	21	4	239	83	94	208	95	130	283	248	10	377	3	6	0	200	137	562	0	0	3	92	67	615	28	49	18	41	34	69
GLDC	305	244	442	6	0	95	4	6	249	6219	5731	6949	9051	6120	6405	15	6	27	0	7	22	44	679	403	166	127	355	60	17	93	9	21	10	3898	8145	9531	1863	4338	2513	18	25	96	15	11	21	25	100	207
QPCT	616	493	552	51	56	103	110	78	164	18	113	49	59	41	88	62	68	85	52	32	128	133	143	132	283	375	333	42	18	51	33	31	38	37	40	11	16	14	25	177	47	319	22	24	57	104	67	126
PC	4439	4838	5786	2622	3826	3036	2439	3531	4728	14897	12213	21383	13086	12803	35150	2528	3449	2278	8011	10575	7639	1173	1299	1593	2811	2350	3811	1909	2815	2287	2063	1017	1692	7720	7111	8303	7495	6436	8320	914	766	1128	8761	7687	7864	606	334	490
DHRS11	128	163	201	7230	6432	11192	4257	2867	4573	774	400	705	121	23	13	190	186	629	203	226	270	137	2084	949	153	287	317	9714	9925	6150	1639	1092	1774	476	977	929	28	43	7	155	86	289	139	185	172	38	41	413
DHRS13	239	217	360	261	266	428	162	261	455	606	743	739	163	252	239	357	484	676	141	121	346	135	431	475	174	170	496	452	440	401	698	456	623	862	863	878	531	483	417	603	489	530	351	299	417	522	312	463
LGMN	1004	1332	1585	4979	4612	5988	4357	3189	7247	31770	23554	47391	9846	7079	9099	5065	5488	4240	2282	2166	4720	14802	8960	10270	1346	1053	2460	3054	2207	3357	4211	1307	2488	8835	12778	10001	4686	3017	5261	4311	2018	3415	1515	1421	2117	10789	3532	7346
EHMT1	1675	1772	2303	1475	1682	3558	1855	1751	3748	2064	2190	3427	1117	1262	2023	2459	3102	5720	1041	1114	2954	1980	2629	3433	1101	1232	1384	1415	1413	1225	1348	1249	1424	2292	2125	2000	3234	3512	2587	2436	2273	2336	921	1142	1189	1795	1776	2239
ADIPOR1	1100	1208	1493	3719	3520	5541	8151	5029	7883	7207	5249	5202	4909	3602	3575	4993	5538	5771	3720	3860	7486	5951	6005	5393	745	1058	1379	4852	4129	3620	3408	2996	4308	5704	4849	6887	4828	3016	6137	5577	4054	7309	4725	4332	4222	3531	2249	4120
MARK4	1754	2565	2473	1027	1313	1474	1419	1091	1584	1922	1489	1543	1129	1132	905	1537	2269	2100	517	657	941	1110	1113	1373	3332	3878	3464	2139	1889	1599	1161	922	1304	2229	2069	2231	1425	1460	1240	2501	1932	2395	1191	1145	1183	1517	1075	1712
MARK2	2471	3391	3310	1901	2869	3618	6958	5733	9054	4343	3363	4187	1270	1156	1514	5562	7553	5519	1107	1284	1987	2225	3508	3450	2245	3021	2402	4786	5924	2950	5647	4153	5539	3544	4049	4136	1544	1371	1213	4152	3467	3961	1225	1076	1230	3062	2448	3324
TPD52L3	0	0	0	0	0	0	0	0	0	0	0	0	0	0	0	0	0	0	0	0	0	0	0	0	0	0	0	0	0	0	0	0	0	0	0	0	0	0	4	0	0	0	0	0	0	0	0	0
TPD52L1	58	206	327	322	429	415	49	38	45	715	674	364	490	538	318	55	91	62	951	1059	1461	111	125	46	293	379	241	452	425	260	17	4	42	627	741	951	341	508	1167	85	70	106	1286	1230	978	11	2	115
EFCAB11	36	92	85	228	260	115	103	35	129	296	224	199	116	118	107	116	174	139	92	149	129	68	86	146	52	115	109	303	518	197	41	51	28	41	105	180	32	96	42	33	92	103	62	225	145	65	82	74
EFCAB14	1692	2113	2057	3173	2992	4750	13859	8473	10479	6118	4067	5084	2939	1657	1818	5379	5680	8377	10246	13192	8875	4356	4459	4433	1558	1913	2410	4229	3898	2895	8287	5234	7720	4258	5631	5874	1219	1933	898	4983	5118	5115	4985	3578	4152	3474	3897	3718
CAPSL	5	20	57	0	0	0	6	2	0	235	107	636	0	0	10	109	205	69	0	0	0	0	0	0	86	30	119	45	37	44	3	5	5	73	271	534	6	50	6	236	147	516	17	0	8	132	201	119
WDR13	907	1254	1462	628	640	1384	538	397	937	753	773	1017	419	326	686	368	599	997	335	350	938	353	416	570	944	1175	1203	701	714	782	404	385	783	571	800	1002	298	263	623	586	557	918	329	325	425	442	363	724
WDR12	577	788	718	377	509	771	884	298	926	515	849	549	485	389	725	338	579	556	734	715	1157	595	591	649	298	395	411	384	355	279	254	200	315	264	341	406	124	254	231	240	342	254	256	361	379	269	320	340
WDR11	1834	2162	2049	694	771	1140	2118	1625	3511	3148	2685	3885	1132	939	1635	1606	1857	2571	477	524	960	2443	2290	3918	770	1061	1303	180	307	427	514	553	645	934	1467	1474	326	830	295	656	868	761	129	240	275	781	1034	1029
WDR19	911	1116	1295	371	472	797	427	268	915	2052	1736	3377	487	227	403	871	1141	1546	274	297	573	662	842	1127	360	382	601	194	128	210	75	66	189	635	1212	1540	82	104	243	278	226	369	81	128	558	113	103	213
WDR18	864	910	1131	471	428	1286	463	310	1026	618	753	817	417	326	965	508	773	1258	418	407	1213	552	615	915	207	248	279	187	167	151	146	211	150	210	248	252	135	212	194	269	262	255	150	135	137	233	234	234
FAM204A	830	1065	1034	289	266	477	418	231	614	681	549	594	306	146	195	489	446	597	405	316	637	234	225	320	315	363	248	140	173	134	65	73	61	145	236	212	71	122	39	129	155	100	127	114	142	126	110	107
USP9X	9787	11291	12988	9258	8956	14998	9845	9345	16183	9416	10260	14382	8289	6765	9175	12696	13218	21504	7820	8713	14710	11342	15749	17921	6166	6351	6400	8847	6507	6305	6324	3481	5558	9040	6454	8056	6465	5345	4960	13341	7938	9451	7363	5950	6193	10756	6522	9477
ZFP42	0	2	0	0	0	0	0	0	1	0	2	1	0	0	0	0	0	7	0	0	0	0	0	0	0	0	0	0	0	0	0	0	0	0	0	0	0	0	0	0	0	0	0	0	0	0	0	0
LOC117029378	121	116	105	140	195	159	79	57	184	144	169	208	183	205	326	207	506	514	36	68	83	991	897	1676	4	27	22	103	56	139	133	88	73	90	47	65	33	36	89	1023	380	1963	40	34	35	3377	1910	2437
LDLRAD1	2560	3015	1922	423	370	479	373	366	486	969	790	943	223	229	207	730	1048	1016	271	252	335	386	478	366	558	581	1061	840	717	791	1521	1034	1474	2023	2258	2508	1646	1731	1419	1865	1468	1904	462	408	539	1247	906	1203
LDLRAD3	628	210	269	29	132	122	99	46	138	535	297	744	159	131	317	140	106	146	37	45	84	21	52	173	366	478	892	126	57	113	197	163	402	602	1157	1017	347	316	192	439	1092	465	79	68	84	619	1004	486
LDLRAD4	2803	2442	3473	567	1075	1711	485	458	891	1466	923	2195	107	285	485	1458	1261	2436	203	222	475	1349	1465	1489	2363	3290	2548	1002	405	803	152	111	333	733	762	730	344	362	255	340	330	443	190	125	306	507	236	452
CGAS	11	18	72	49	43	75	144	47	287	66	53	91	41	53	70	128	158	207	20	9	32	298	434	483	3	40	11	4	64	4	20	55	28	19	87	7	16	103	10	40	165	17	0	33	0	184	241	25
APEH	897	898	1043	707	819	1407	1189	876	1799	1418	1378	1621	1404	1973	1828	840	1164	1388	716	810	1640	846	1362	1475	669	1101	961	979	734	764	793	791	768	1099	1264	1106	926	1018	1190	785	799	685	728	601	952	829	760	877
NKX6-2	40	98	107	0	0	31	6	0	8	38	10	10	0	0	0	0	0	0	0	0	4	0	0	4	68	48	181	0	0	0	0	0	0	19	0	0	0	0	0	0	3	0	0	0	4	0	0	0
NKX6-3	30	0	10	0	0	0	7	2	4	127	54	325	0	0	0	8	12	6	0	0	0	0	119	8	10	12	29	0	5	0	16	0	0	0	2	10	0	0	0	57	83	12	0	0	0	0	0	6
KCTD13	1726	2247	1964	62	79	61	177	89	220	223	204	170	67	38	83	165	170	156	86	64	53	207	210	194	1259	1700	1109	115	108	104	162	133	136	179	233	279	36	74	48	164	205	208	26	71	55	210	262	315
KCTD12	4945	4029	5175	4414	4092	8035	1573	1069	5673	4469	5471	6141	1068	1136	2529	5920	6416	18462	1091	1550	3822	8991	10323	18279	204	349	463	178	243	287	174	241	174	361	608	534	49	35	129	1533	1017	912	34	84	71	628	701	773
CRCP	1586	1869	1830	1559	1512	2606	2229	1481	3752	2873	2649	3349	2863	3109	3295	1314	1767	2047	1898	1838	3934	1014	1424	1734	436	418	689	734	1004	632	728	686	973	1038	1173	1181	1459	1379	1950	484	496	562	929	1225	991	542	636	761
KCTD10	714	773	898	1002	1934	2091	2090	1410	2441	2627	2888	2471	783	636	949	2158	2879	4690	473	611	1146	1616	1694	1855	814	832	1040	1317	985	1316	1393	890	1481	2151	1759	2264	632	612	492	1905	1998	1934	604	612	554	1548	1132	1755
KCTD17	1322	2502	2703	143	198	490	358	167	428	685	331	699	72	40	59	550	1266	1087	67	65	146	222	123	128	1523	1201	1749	183	114	284	264	213	323	391	614	913	48	57	93	626	559	1041	75	52	82	204	141	213
KCTD16	1735	4174	4081	0	0	9	2	0	6	4	40	8	0	0	0	6	25	0	21	0	3	16	33	35	832	1152	424	0	0	6	0	0	0	8	9	17	0	0	0	5	0	6	0	0	4	18	0	0
KCTD15	385	466	498	32	125	230	210	210	600	66	99	125	90	89	136	42	81	354	503	222	1406	100	87	218	251	359	714	153	147	147	90	94	90	175	128	200	29	39	28	53	161	62	623	436	228	271	177	159
KCTD14	13	17	8	0	8	12	651	986	1868	0	11	6	0	0	0	37	218	282	0	0	0	0	0	9	29	31	30	7	7	4	356	302	557	9	19	13	2	27	11	13	63	29	0	0	0	9	0	7
KCTD19	0	2	2	3	11	2	0	0	3	0	29	0	0	0	3	21	21	223	3	0	47	9	21	6	0	0	13	0	4	8	4	0	4	10	2	8	0	0	0	1063	42	130	30	6	5	19	3	25
KCTD18	293	228	292	518	333	428	558	284	400	932	481	610	503	174	314	1034	749	561	315	225	343	1002	715	710	152	240	323	179	273	269	175	211	241	280	655	716	189	360	325	359	533	515	81	225	322	373	536	530
H6PD	603	752	851	755	1111	2471	1612	1268	6905	4214	2902	9999	5464	4220	16537	1884	2933	4320	1134	1874	3113	1519	2115	3071	586	834	1172	1579	1843	1531	2133	2266	2493	5150	7434	7963	4015	6412	5077	3623	3783	4851	1293	1266	1514	2962	2474	3509
SLC25A35	89	100	77	203	274	237	374	279	626	770	383	476	62	57	96	97	111	236	51	82	179	143	204	147	148	214	277	544	991	758	209	244	184	634	1632	1748	63	86	32	226	134	136	110	287	228	275	320	298
SLC25A34	73	60	120	1848	1136	3068	1992	1943	1269	2213	890	2305	201	235	314	47	40	123	2250	2304	6826	10	22	53	26	3	21	555	444	113	136	197	77	164	137	142	104	3	25	13	0	10	585	835	463	22	8	9
SLC25A37	95	221	309	101	261	449	792	1142	593	388	641	511	88	53	125	577	1204	869	201	94	386	816	18627	9223	57	54	89	112	117	45	378	161	488	70	98	71	29	13	23	281	343	559	48	37	28	175	116	1707
SLC25A30	879	1371	984	528	554	786	418	489	1661	4409	2328	5134	732	499	5898	1658	1898	2399	878	521	2053	838	863	1227	374	409	658	229	280	201	127	196	222	391	1169	856	105	165	123	275	366	407	201	271	212	331	300	464
GPBAR1	0	10	10	2	3	0	44	58	128	8	0	22	25	7	27	4	12	16	0	0	3	11	7	6	1743	2859	2069	2434	2088	2271	4218	2807	4154	2992	2755	3119	1758	2061	1868	4214	4377	5173	1775	1580	1603	7716	7439	8052
SLC25A39	253	431	636	346	594	1812	2456	1832	5533	1395	1643	2489	2093	2660	3204	925	1369	2627	255	316	1490	1152	2596	3302	167	257	294	449	309	404	1337	1861	1620	2228	2701	2306	1467	1193	2650	1091	652	998	399	604	649	585	418	775
SLC25A38	976	1076	1099	1266	1029	1694	1496	1098	1893	1917	1765	1832	2182	1402	1592	1081	1159	1549	822	954	1787	970	1513	1381	408	378	651	469	712	327	456	470	557	594	873	1094	716	778	709	377	400	418	531	845	463	603	447	571
IGSF10	175	353	272	109	108	67	67	4	287	17	37	62	8	17	39	1675	2705	5558	0	17	89	0	15	18	6	22	39	0	2	5	13	21	20	13	0	0	2	0	0	421	1281	1601	0	5	0	69	20	454
RIMKLA	75	152	149	0	4	6	10	5	22	0	11	3	0	0	0	0	11	11	59	24	11	0	0	3	118	149	499	6	0	8	0	0	3	9	2	19	0	0	0	0	0	6	4	93	8	0	0	3
RIMKLB	2384	1899	2037	620	712	1778	618	278	1576	2232	857	1195	304	162	272	3138	2393	2000	737	354	478	604	440	1192	1713	3009	3517	755	655	741	1084	642	926	1108	1607	1977	76	93	109	2960	3430	2778	278	319	491	349	446	400
PCID2	781	684	517	363	418	543	442	249	708	741	704	639	514	394	437	635	702	648	242	358	408	649	577	588	95	134	167	125	115	97	103	52	53	152	128	155	92	87	109	133	166	146	43	56	90	182	186	138
POMT1	1102	1193	1575	458	410	1251	630	387	1218	976	960	1407	323	178	731	613	768	1240	428	404	1211	627	545	926	312	451	661	187	383	183	80	150	148	182	385	242	54	127	65	207	232	182	163	230	153	173	193	197
POMT2	345	440	588	352	314	680	370	305	601	640	463	666	234	304	445	471	447	727	79	122	309	785	405	785	225	266	373	208	172	136	197	222	172	488	539	475	236	269	194	249	238	237	94	150	78	302	272	208
AIF1	87	109	97	189	151	104	286	266	894	108	109	153	196	245	313	50	99	73	69	78	45	1678	2325	2698	29	90	43	18	36	46	177	152	132	64	75	43	79	175	135	277	371	399	14	28	35	1691	1758	1580
AGPS	1944	2137	2395	2159	2216	3417	2921	1997	4248	3718	3341	7277	1709	1515	2706	3743	4018	5629	948	1157	2227	3962	4002	4747	18	27	42	46	22	15	48	43	34	32	84	46	21	45	18	61	66	48	21	12	17	60	40	76
TMEM86A	340	376	808	1430	963	2935	106	121	408	616	561	942	448	486	814	528	648	1013	717	855	1708	1768	1264	3400	396	634	783	579	1441	921	131	166	79	377	677	814	304	295	182	309	233	316	409	675	816	1842	745	1080
SSBP4	1300	1990	2469	595	746	1077	322	313	728	603	565	834	96	139	546	741	1133	1491	204	246	530	1060	1256	1706	293	385	277	134	96	133	77	89	83	135	82	142	49	32	33	181	180	186	48	29	21	253	148	303
LOC117014511	341	442	419	1050	1123	1338	965	518	1663	2519	1647	2405	2005	1213	761	427	582	915	712	535	1243	535	438	473	380	501	1234	716	3918	1103	10798	6116	13156	23211	41175	48163	29707	64442	40901	588	1637	1328	203	1011	460	870	859	1418
SMU1	1142	926	1068	1146	1263	1779	1699	1104	2662	1483	1741	1764	1077	899	1567	1231	1402	2032	960	1079	1796	1571	1685	1933	374	446	739	477	585	529	512	311	550	550	684	762	260	349	324	578	622	604	431	614	553	644	592	765
SSRP1	2303	2559	2008	1093	1396	1954	1821	904	2774	2430	2292	1958	1748	1325	2019	1433	2236	2529	1072	1303	2036	2161	2837	2641	1727	2061	2057	1421	1402	1360	1446	1273	1602	1660	2134	2035	1073	1413	1378	1847	2178	2081	706	1081	899	1913	2360	2819
IRAK1BP1	134	114	219	30	90	130	0	11	21	96	121	109	28	50	65	13	43	52	33	46	108	35	83	75	14	42	23	30	15	5	12	4	7	14	36	6	2	2	0	0	0	4	5	11	5	6	2	5
RBBP8NL	0	0	0	0	0	0	198	114	193	64	46	116	0	0	0	65	124	92	0	0	0	0	0	0	774	1011	1297	425	689	281	904	773	1110	440	690	558	276	231	203	827	603	768	623	901	535	631	410	750
GPC2	51	15	24	6	16	35	10	6	19	12	16	29	0	0	3	20	28	44	5	0	9	38	36	122	72	103	167	51	55	57	29	34	30	60	183	54	25	23	0	79	80	51	12	17	24	122	76	36
GPC3	345	390	271	24	115	380	272	128	882	7772	4048	12199	347	179	2990	2929	2639	9690	71	90	1212	726	473	964	49	53	114	80	60	111	49	28	50	530	795	1257	20	11	17	719	735	813	6	32	3	181	237	247
GPC4	1280	1422	637	2345	3418	4706	2847	1574	4283	4194	3896	6754	720	599	1563	570	792	1787	846	1110	5246	1828	2058	2043	323	543	370	1890	1655	1569	875	834	1363	2800	3729	3240	517	829	547	892	1336	1552	859	1038	1342	931	631	983
GPC5	180	97	102	0	0	4	0	0	0	14	32	24	0	0	35	118	54	69	0	0	0	3	0	0	145	125	328	0	0	0	0	0	0	14	27	10	0	0	0	8	0	0	0	0	0	0	0	0
ANKDD1A	963	1210	620	21	10	17	5	12	18	25	126	14	0	0	0	28	29	22	0	16	2	12	42	38	82	113	143	5	9	0	0	0	0	22	18	0	0	0	0	20	13	44	0	0	1	3	5	6
NYX	0	0	0	0	0	0	0	0	0	0	2	0	0	0	0	0	0	0	0	0	0	0	0	0	0	0	0	4	0	0	0	0	0	0	0	0	0	0	0	11	0	0	0	0	6	3	0	0
LOC117015262	74	53	120	101	26	211	38	38	414	447	300	686	270	295	714	39	62	79	336	200	539	64	12	70	167	74	278	1023	390	357	502	235	722	1615	1362	2017	1402	2440	1184	2147	1000	1942	861	992	757	410	141	303
TDO2	4	0	0	6	0	8	0	0	8	24	2	24	63623	61351	61235	8	21	0	4	0	0	101	25	3	0	10	0	0	10	2	11	42	0	9790	23	2	43271	44033	36784	11	33	0	2	0	5	0	11	24
ALDH3A2	1142	1129	1434	1616	2042	3154	8834	7178	9345	6620	4548	5512	32366	17613	14846	7785	7342	8676	805	936	2633	2621	2792	2640	1019	1110	1877	3262	2886	2430	9773	5471	6884	11671	4763	3994	37743	21983	19807	6127	4613	5318	1509	1933	1415	2279	1822	2154
ALDH3A1	0	0	0	0	8	8	0	0	6	38	11	34	0	0	0	0	0	4	0	0	4	0	0	0	0	17	27	14	25	55	60	190	62	173	418	531	8	48	6	43	307	115	21	39	20	0	3	0
EDC3	302	466	796	145	328	649	210	327	1203	235	451	672	361	432	934	252	535	1341	127	279	491	323	591	1098	488	589	467	259	283	276	410	401	422	379	416	406	226	256	222	702	456	691	195	189	197	1046	951	1207
EDC4	1947	2122	2421	1574	1651	2657	1539	951	2303	1977	1507	1925	1263	759	1386	1610	1940	2689	1090	1306	2483	1708	1841	1994	974	1337	1445	1129	1213	792	736	688	734	808	1146	1110	457	469	405	1108	846	959	837	933	802	1016	936	1163
MRAP	26	29	11	8	46	40	9	6	15	215	2290	167	15	32	37	638	786	460	0	3	0	7	35	20	0	0	0	10	7	7	13	10	33	520	151	16	10	7	10	396	353	200	0	3	17	0	3	8
RBM12B	953	1146	1516	1047	1159	1848	598	853	1426	982	1188	1937	709	622	1180	1104	1369	2413	511	870	1160	1329	1788	2721	733	1031	1199	1163	929	988	513	368	590	778	1053	1482	393	508	731	1017	943	1293	391	650	1089	1521	1305	1781
ANAPC2	645	715	1217	455	468	1421	766	431	1669	830	810	1311	521	394	932	967	899	1746	331	272	1155	719	800	1294	459	429	543	319	328	198	296	341	316	306	361	379	152	213	161	247	274	304	249	257	195	274	278	343
ANAPC5	865	896	983	564	553	1185	1789	1022	1995	1465	1263	1536	427	272	411	707	771	959	731	717	1764	1103	1295	1426	645	634	748	228	338	310	1398	436	744	424	472	490	104	192	101	292	327	344	182	249	336	413	501	467
ANAPC7	1051	1037	1075	1007	1005	1115	1248	1096	1330	1215	1234	1183	616	469	617	1161	1131	1601	890	1020	1189	1416	1838	1723	924	1352	1348	1231	1235	1049	686	738	953	827	1246	1153	448	817	552	915	1130	1257	531	964	747	1313	1206	1641
PSMD14	915	997	1242	1388	1044	2007	2290	1093	2753	1286	2355	1210	2424	1514	1691	805	1162	1022	1737	2181	3003	1287	1361	1301	150	201	253	374	404	296	137	144	137	333	235	260	231	374	377	188	254	226	445	436	480	178	237	221
PSMD11	1585	1745	1588	2516	2501	3222	3670	1963	3627	2714	3687	2223	5931	3823	4319	2031	2793	2472	3826	5008	4036	2375	2495	2044	2319	2613	3749	4924	4775	4610	2677	2153	3285	4711	4389	4787	4050	5512	4658	3354	3958	3376	5537	5701	7814	2959	2972	3591
PSMD10	361	518	487	298	235	508	932	378	1047	590	836	830	519	323	707	351	579	714	206	246	532	477	427	495	482	650	656	295	339	284	302	242	455	480	618	573	253	322	271	504	638	557	127	211	188	465	493	466
PSMD13	1351	1486	1579	2232	1841	4141	3393	1790	4741	3238	3044	3159	3224	2573	3589	3417	2789	2962	2308	2144	4405	2170	1934	2311	1145	1496	1883	3675	3197	2137	2176	2161	2413	2238	2702	2607	2096	3201	2975	1910	2072	2015	2927	3256	2545	1594	1818	1826
PSMD12	2751	2937	2559	5293	4207	5674	2200	1407	2408	2699	3398	2267	4190	2261	4139	2869	3129	3451	7145	8230	9793	2259	2091	2053	2282	2863	5140	4306	4827	3649	1065	748	1335	2252	1982	2881	1370	1808	2113	2109	2616	2461	4234	4475	5908	1523	1570	1809
MYO10	3044	3385	3437	4941	4568	7139	4985	4638	6220	6526	5614	8044	805	1208	2266	12373	16817	24972	5812	5158	7765	1746	2148	1850	1200	941	2298	2276	5215	2107	1951	1682	2232	4604	6534	6225	1087	1196	2060	6235	6788	7022	1745	2442	1850	943	435	765
LOC117034314	20	8	30	31	145	114	3	0	17	253	188	309	9	0	5	36	36	44	2	13	13	5	0	0	6	4	53	60	34	74	13	4	6	163	232	160	14	0	5	30	55	47	2	7	2	4	4	2
EXOSC10	1583	1310	1596	1493	1808	2235	2209	1364	2507	2138	2327	2338	1541	1341	1729	1972	2571	2828	1473	1781	2058	3027	3224	3190	884	1202	1488	1104	1088	1217	1221	971	1549	1263	1873	1565	799	1294	1354	2064	2114	2841	666	959	1163	2695	2580	2855
MYLK2	6	7	0	2	0	5	0	73	4	0	0	0	44	5	4	0	0	0	7782	3863	2235	5	31	14	7	0	26	35	0	18	0	0	0	0	10	3	0	0	6	0	0	0	3419	4156	3384	0	0	0
MYLK3	762	560	1080	31598	26596	43391	73	125	181	177	525	229	405	257	245	734	574	2311	856	248	806	473	231	659	201	119	196	24559	21700	13655	213	61	120	347	124	167	226	238	195	404	207	702	114	22	241	619	269	330
TRMT44	225	353	430	162	174	397	163	285	598	406	371	586	458	327	608	384	450	637	97	183	256	235	370	606	312	296	587	323	246	313	403	329	517	450	399	697	303	271	431	436	331	563	232	155	181	623	432	773
MOB4	2601	2807	2886	2377	1993	3611	3090	1306	3800	2844	11704	3400	2392	2012	3456	2061	2481	3379	3322	2664	5956	2149	2543	2683	2810	3454	6579	2168	1887	1561	1208	610	1224	3079	2385	2822	851	1042	760	2659	2819	2559	1780	1938	1900	2852	2295	2652
LOXHD1	825	57	112	0	5	3	5	10	0	68	51	10	0	0	0	0	146	0	0	0	0	14	39	6	9	77	14	35	2	10	0	0	0	2	6	0	0	0	0	18	63	0	29	15	0	0	0	0
CHP1	3159	3573	3669	8007	7789	11949	12206	9844	14721	12243	8519	8078	4937	3953	6186	6688	8784	7145	4957	4961	10007	2634	2511	3176	3036	4217	4427	8577	8896	8728	9331	6059	8321	14413	13774	14920	12064	8254	8751	8642	10052	8293	5161	5134	5566	3442	2753	2823
GCHFR	66	38	68	118	153	173	833	631	2489	129	93	556	942	1020	1747	178	317	220	61	45	136	140	142	141	30	15	69	146	104	60	85	188	224	281	36	36	922	1028	1042	86	48	45	106	56	71	69	40	48
C2H21orf140	7	1	0	0	0	0	0	0	0	2	3	3	0	1	0	2	8	4	0	2	0	1	0	1	0	0	0	1	2	0	0	0	0	0	0	0	0	0	0	7	0	2	0	2	1	0	0	2
PATL1	1330	1290	1020	3459	2931	2651	3063	2372	3049	2770	2251	1801	2174	2151	2122	2847	3171	2372	1628	1649	2019	2746	2524	2257	516	506	727	1425	1294	1087	987	640	1257	1267	1280	1219	1290	1114	1260	1266	1613	1438	852	1193	1029	1020	957	1299
MND1	3	9	9	3	0	4	81	18	57	0	16	29	13	0	7	21	11	17	1	0	5	50	80	70	1	10	4	0	8	10	31	58	68	3	5	19	0	0	13	0	11	11	0	18	2	15	115	65
CALY	3520	5037	5328	0	40	3	69	36	169	88	717	90	0	4	0	13	20	28	0	0	2	36	33	45	1836	1765	2637	14	18	34	31	25	38	100	48	27	0	0	0	3	0	4	0	0	0	17	11	21
CALR	6583	6207	8427	5598	5986	14086	22585	8624	32527	10430	11632	18350	35490	41105	58556	7642	13260	18186	3735	4525	10774	9342	10431	15253	3612	4697	4531	5988	5880	4839	5967	6705	9214	10344	9984	7744	10823	11398	10227	8729	8513	7420	4223	5292	4928	8500	10652	7703
CALU	2139	2047	1904	8434	6994	18558	3839	1971	7689	4075	4779	5189	10145	6083	14733	5134	6762	12250	2753	3679	5376	4806	4810	5934	2149	2475	3242	18334	16209	16395	2928	2879	4302	6798	4848	5985	7806	8293	8746	6538	6288	7099	6259	5075	7592	4613	3875	4732
CHPF	956	1134	1947	606	768	3871	817	343	2733	697	1426	1485	993	654	2372	1083	1019	3095	169	210	1029	785	536	1358	752	867	1013	891	832	868	702	939	654	1481	813	856	805	480	961	831	650	1063	280	231	316	630	502	655
COL23A1	261	210	262	23	28	30	322	426	560	200	87	98	4	0	6	208	207	90	4	2	65	22	79	21	0	2	0	0	0	0	0	10	11	4	4	3	0	3	0	14	4	0	0	0	0	0	0	0
RIBC2	51	214	162	0	0	0	17	0	4	14	49	4	0	4	6	131	496	71	0	0	0	0	0	0	80	109	40	0	0	0	0	0	0	0	0	0	0	0	0	276	136	266	0	0	0	0	0	0
RIBC1	21	24	33	0	5	4	15	19	15	19	11	34	0	7	0	157	347	62	0	0	0	12	20	12	3	0	2	8	0	7	4	0	0	6	21	18	0	6	0	51	31	21	0	0	0	0	0	0
RFFL	738	952	768	1376	1391	1644	2770	2825	4593	1246	984	1334	1736	1221	1977	2497	2921	2291	1284	1164	1354	3204	5171	3704	649	550	1261	676	392	483	3129	1925	2779	1354	1678	1597	1392	1144	1712	2145	2314	2260	515	500	659	2620	1698	2435
RFC3	259	207	257	203	226	334	508	107	685	234	270	201	160	119	138	234	299	293	202	189	463	427	702	639	171	317	529	170	190	155	214	248	348	139	186	252	30	119	116	113	138	167	102	207	206	194	517	407
ZFHX2	1192	2310	2161	125	287	276	128	161	438	500	612	869	88	254	528	121	391	915	102	105	216	184	347	478	2114	1602	2080	170	112	132	332	323	239	536	1015	557	122	118	95	452	690	593	73	111	90	800	599	736
LOC117029609	15	12	4	0	0	0	0	0	2	3	1	15	4246	3838	5714	4	0	0	0	0	0	0	4	0	0	3	0	0	0	0	3	0	13	553	9	8	2181	2584	4021	0	0	0	0	0	0	5	0	0
RAB27A	111	60	86	261	300	389	1796	1420	2268	944	1536	772	323	208	359	899	1078	1879	157	128	263	2274	2436	2646	84	13	319	515	259	462	1507	1062	1798	955	910	1657	245	105	1055	1367	1085	3248	212	161	429	1872	1571	2120
LOC117022729	20	35	13	97	24	102	370	231	421	126	475	277	39	22	84	241	193	209	79	42	21	703	564	804	0	0	0	6	0	13	192	82	299	0	0	3	0	0	8	35	12	54	0	0	0	68	52	192
CBX7	4111	4966	2691	1876	2847	1545	216	276	1012	2777	2723	1868	1162	356	692	2342	3102	2400	1142	1841	1135	1901	2345	2012	2751	3004	3604	2074	1423	1167	819	725	654	1578	2187	2534	704	908	374	2090	1620	1437	1730	1343	1102	2703	1735	2017
CBX4	1461	1707	1838	370	303	596	767	326	900	759	608	725	1072	502	834	817	914	1623	98	73	175	1172	765	802	1160	1496	1370	527	336	416	1119	748	1020	1154	625	570	334	539	257	746	953	755	133	173	149	1184	1087	1087
DHX40	1291	1480	1752	1792	2163	3196	2078	1737	3539	3627	3008	4011	1655	1504	2170	2958	3883	4638	1369	1439	2775	2225	2716	2877	185	202	325	267	271	228	266	211	295	476	628	514	303	225	189	323	314	379	245	212	120	260	252	250
TRIM9	4328	6001	7935	18	10	22	17	13	84	0	563	34	0	0	0	32	15	28	7	7	28	28	19	33	7099	9926	5002	30	0	20	24	3	19	122	86	74	4	4	0	4	8	5	0	0	11	151	53	20
TRIM8	3756	3932	3326	1873	1638	2546	3073	2537	3565	5365	4333	4922	3249	2601	4534	3483	4731	6752	735	637	1489	4106	3465	3953	2023	2144	2385	1255	858	1046	2655	1861	1933	3471	4575	4627	1522	1432	1317	3064	3498	3048	461	375	363	2284	2044	2473
PFN2	9036	13431	15299	1160	1120	1473	395	220	566	4943	4666	3821	501	169	149	588	835	981	2839	2846	5199	874	605	830	656	1004	930	65	74	93	5	25	21	230	416	414	9	44	3	56	105	56	178	243	210	31	33	50
PFN3	0	17	3	0	0	0	0	0	0	0	4	0	90	123	190	0	0	0	0	0	3	2	2	2	7	0	0	0	0	3	3	2	0	7	28	109	14	17	10	0	0	11	0	0	0	2	14	14
PFN4	55	67	86	283	184	991	108	69	185	55	42	56	14	13	56	69	118	112	91	50	242	51	92	132	39	6	31	51	90	202	329	235	351	115	51	131	38	98	181	160	123	178	10	4	64	76	50	32
TRIM3	1708	1272	1711	611	639	1233	401	297	522	798	608	851	167	160	357	1732	1435	2658	453	493	1272	517	486	683	1128	1261	2419	871	714	873	408	181	213	638	747	886	148	166	146	2277	1264	2078	600	550	469	531	307	464
TRIM4	441	512	480	764	864	1413	4225	3240	3954	1310	1471	1600	981	918	2645	1204	1684	2441	477	491	1259	1364	1420	1969	117	109	198	205	233	105	335	640	279	235	416	243	303	776	177	234	633	246	103	195	42	473	759	176
TRIM7	395	281	167	289	267	923	118	34	116	269	175	144	37	59	81	682	833	756	775	709	4131	198	217	244	211	214	493	259	1052	280	135	210	103	135	315	196	19	87	31	537	678	379	419	1025	1065	169	145	160
TRIM6	3	1	0	0	0	0	14	15	40	0	134	0	0	0	0	0	12	0	0	9	8	27	24	13	7	0	35	0	0	4	10	0	0	11	10	0	0	0	0	4	0	0	5	0	0	6	0	2
PPA1	844	1013	982	1330	2015	3435	8298	6380	9495	400	1462	623	3920	4107	7803	560	1010	2387	1933	2587	5133	481	621	836	1817	2028	2952	5087	5873	4800	5534	3804	5553	4424	3306	3052	5554	8078	7042	3412	3806	2934	3110	4134	4092	3236	3132	3399
LOC117023188	0	0	0	0	0	0	0	0	0	0	0	0	0	0	0	0	0	0	0	0	0	0	0	0	0	0	0	0	0	0	0	0	0	0	0	0	0	0	0	0	0	0	0	0	0	0	0	0
KRT72	0	0	0	0	23	4	2	0	0	0	3	0	42	56	156	2	7	0	0	2	0	10	31	5	0	0	0	0	0	0	0	0	0	2	0	0	0	0	0	0	0	0	0	0	0	0	0	0
SSX2IP	1432	1921	3232	1169	1357	1816	2472	1664	1955	879	633	758	193	80	74	159	230	131	155	223	298	256	586	343	1179	2513	1142	122	127	137	826	731	1222	307	764	829	61	344	60	91	162	96	74	69	52	108	210	265
RAB15	2438	2500	2788	8	22	58	793	390	2468	1286	518	1380	4	0	4	20	101	115	0	7	14	37	24	80	1858	2553	2283	65	129	283	796	573	1332	300	401	568	4	6	6	2	355	207	18	21	37	13	16	98
DCXR	212	208	225	164	175	256	363	211	626	2378	1339	2203	2649	2192	3285	430	498	534	117	169	202	811	627	753	82	114	135	152	150	70	114	116	137	2023	2390	2418	1423	1834	980	188	123	177	90	109	75	712	310	250
NFYC	861	982	866	995	869	1455	1075	861	1324	2883	1709	1842	758	741	797	1733	2584	2009	774	837	1895	967	1141	1059	778	1126	1303	1200	1269	1068	647	623	896	1156	2241	1914	629	768	695	1951	2128	1730	687	958	937	1378	1882	2050
NFYB	528	884	557	561	593	573	757	695	697	1337	929	825	999	1071	2231	874	911	686	475	414	679	742	1414	983	1086	1007	1193	440	520	497	389	226	390	847	736	1095	1164	715	1800	571	580	793	427	744	733	610	495	778
NFYA	162	294	376	107	130	274	262	293	732	165	327	351	129	132	253	234	403	610	86	90	182	332	612	675	629	918	908	703	626	536	755	457	1031	818	967	1394	448	467	327	1041	1156	1072	354	333	335	1289	1182	1700
CCNI2	14	22	8	74	66	55	60	96	64	3	0	0	0	0	0	4	7	9	0	0	2	0	5	11	61	72	95	13	79	29	26	15	33	6	14	23	0	2	0	14	7	25	0	3	2	15	6	22
NLE1	233	402	424	115	174	430	528	159	987	282	378	358	194	230	446	157	208	362	120	202	467	214	292	270	148	118	138	33	71	39	78	111	86	64	99	80	48	38	31	59	93	63	20	44	2	61	114	96
SKIL	2310	3038	4973	1389	1968	3263	5719	7132	14402	2452	2088	6233	2580	1082	6989	4257	5839	8375	1471	1093	1588	1463	2049	2874	3194	4926	3232	2898	2349	2037	4862	1663	8403	3204	3205	4030	1859	1787	2237	5383	4725	4995	1446	1581	1444	1664	1502	2307
GCGR	24	0	0	147	92	523	11	23	42	1006	280	973	2545	3053	4142	88	138	46	0	0	13	236	293	403	4	6	10	5	135	0	12	14	7	860	1160	982	2137	2396	2167	6	160	6	0	0	0	846	432	358
CYTH3	2212	1811	1624	3968	5194	7279	2690	1841	3226	4836	2684	3145	778	1370	1506	8763	11269	16886	1895	2142	3298	4215	6687	4344	526	931	789	1467	1233	1530	771	726	883	1634	2200	2197	1349	773	1690	2964	3117	3668	664	826	948	1102	822	1494
CYTH4	37	112	166	310	369	308	176	230	640	181	418	514	152	202	328	495	890	461	101	174	190	1140	2010	2416	36	11	44	86	30	93	207	176	288	76	72	146	109	85	126	594	318	688	49	29	56	1415	867	1307
DPH2	240	330	362	147	162	222	122	93	251	312	329	245	167	105	345	146	285	415	100	128	198	142	205	234	958	1241	1551	610	461	600	553	475	651	1102	1196	1489	390	494	635	674	654	956	330	318	321	630	489	808
DPH3	273	297	378	323	244	424	228	168	479	473	524	510	424	360	620	278	368	506	423	446	846	143	287	328	409	598	726	741	639	570	243	284	435	664	751	1005	374	506	656	472	588	562	1165	1361	884	369	356	496
MYH7B	132	355	310	4716	8862	11509	46	8	33	102	83	72	42	19	105	107	79	145	45	12	88	31	48	31	88	12	86	9166	13327	6248	2	9	8	23	20	29	0	3	6	186	109	212	13	67	68	0	6	0
DPH5	423	416	492	556	544	881	572	483	1473	676	794	835	403	501	1048	463	636	953	420	432	1301	569	505	799	256	365	549	250	422	330	101	166	226	224	470	444	97	270	175	316	569	503	160	252	149	158	334	343
DPH6	266	289	303	232	235	368	160	123	253	222	287	288	64	75	126	218	251	264	160	118	297	191	288	296	42	29	34	42	64	65	20	0	41	20	38	49	8	22	21	22	23	28	29	53	43	58	51	72
DPH7	175	307	417	101	115	224	338	225	645	217	211	286	154	155	204	134	199	416	70	67	123	274	303	504	202	230	341	214	148	140	455	442	434	360	398	308	236	194	200	296	277	315	123	151	144	409	353	497
PAH	17	25	0	12	11	14	30	31	101	50333	23962	58409	96181	121424	52268	17	33	0	19	5	0	183	57	20	19	26	30	11	17	18	89	156	40	30636	23411	17074	71417	96321	104908	21	141	5	17	12	13	14	25	46
PAM	6005	8673	8030	51261	51214	119669	8320	3896	11348	8091	11301	6410	4324	4178	7737	12462	12741	26783	13299	11119	31405	8542	6933	8549	4763	5662	5083	50752	33498	38982	1707	1345	1333	5638	4999	4919	3016	2045	2070	4184	4362	3772	4308	4019	7892	2488	1439	1819
DCN	182	179	402	16292	25464	38694	4960	1872	12956	10840	5569	13655	988	1192	1886	14247	17097	27373	11191	9103	25107	8697	7434	10408	111	127	100	23067	12965	12183	1471	1055	1246	4038	6112	6586	630	1054	872	7026	16584	8868	4491	4833	8319	2147	2294	1447
THRA	4390	4994	3755	4342	3718	8131	3418	2941	3753	5352	2789	3841	2308	1973	1685	3826	4599	6860	2245	2673	4775	2635	1953	1990	1844	2208	2290	2824	3211	1732	1033	579	828	1125	1393	1297	474	498	407	1222	1078	1108	1244	1069	1208	680	544	446
DCT	33	71	821	11	0	8	4	0	6	2	0	2	10	0	4	22	6	0	0	0	4	47	18	14	17	31	50	0	0	0	0	0	0	0	0	0	0	0	0	0	6	0	0	0	0	0	10	0
CDH20	634	902	1184	172	434	842	88	108	217	3	9	62	0	0	0	3	0	27	1	0	3	16	47	8	461	796	672	48	0	0	0	2	10	0	4	2	0	0	0	0	5	0	0	0	0	8	7	4
CDH23	300	703	677	335	266	243	285	132	152	406	437	382	299	215	97	370	565	436	259	225	181	1401	1312	2180	172	8	295	81	49	51	26	24	15	24	6	81	6	0	0	106	96	287	0	0	6	88	123	171
CREB3	789	632	651	687	761	1004	4503	2785	4213	1474	1594	1236	1440	1082	1300	1182	1462	1691	404	481	802	1222	1272	1353	231	295	414	288	275	283	875	680	921	425	527	519	380	328	423	502	423	485	190	222	287	343	333	357
CREB1	1768	1751	1972	1284	1464	2776	1669	1609	3153	1825	2062	3130	812	815	1477	2027	2874	5716	902	977	2313	2982	3826	4754	1750	1981	2391	1858	1568	1270	1022	628	1508	1654	1883	2337	657	620	579	3038	2913	3332	1198	1124	936	3133	2874	3531
FLRT1	1135	1073	1523	376	487	592	42	53	80	545	382	523	43	77	72	19	69	221	80	230	402	7	13	18	264	469	291	31	12	42	4	5	10	71	72	75	4	6	4	8	4	9	2	20	12	14	17	6
FLRT3	1787	1291	1266	116	108	384	1277	3798	2573	228	229	661	96	275	141	1748	3162	2913	400	564	142	26	32	111	682	986	971	34	63	14	3531	599	1844	155	98	55	2	2	6	350	935	442	13	51	33	5	8	18
FLRT2	1871	3971	5514	870	1092	2155	63	43	239	301	896	947	58	77	145	1789	3764	4420	522	904	2142	172	243	577	1789	3189	1175	2081	948	1318	115	119	92	1114	566	304	31	20	34	1450	1964	2031	2691	826	720	128	138	136
TRPT1	111	138	184	345	298	524	76	127	219	228	206	226	207	206	160	71	132	156	238	267	617	91	97	124	38	55	109	194	203	125	15	40	13	86	110	84	25	49	23	18	29	21	257	154	199	32	24	36
PXYLP1	1266	1462	1901	183	179	465	891	470	1056	945	523	1440	416	168	599	8	48	62	58	56	188	500	571	825	309	594	375	54	47	87	158	157	253	210	558	530	18	50	45	127	34	91	4	28	50	576	794	1050
ARCN1	3134	3041	3471	3330	3557	6795	16535	11326	21312	4810	5058	6158	6670	4557	8376	4505	5264	7756	2738	3033	6150	4617	4990	5643	1304	1468	2095	2457	2239	1864	5917	3262	6331	3078	2687	2865	2530	2955	2496	2719	2894	2642	1322	1676	1525	2663	2836	2754
QRFP	0	0	0	5	4	11	0	0	0	7	6	3	0	0	0	102	114	318	0	0	0	9	12	9	7	0	0	0	0	0	0	0	0	4	0	0	0	0	0	7	0	1	1	0	0	0	0	0
AEN	71	123	87	234	232	479	298	183	415	140	491	177	482	280	1149	149	284	232	540	741	1330	130	418	424	97	126	192	335	248	327	512	611	785	604	431	390	832	513	1471	302	619	636	967	361	565	401	348	610
PPP6C	1644	1518	1349	1690	1642	1857	2326	1454	2385	2303	2114	1879	1732	1380	1598	2398	3017	2550	1689	1792	2558	2172	2235	2091	1860	2709	3174	2633	3065	2223	1555	1247	2048	2301	2937	3291	1472	2047	1291	2355	2937	2674	3570	3282	2739	2089	2137	2635
SLC39A13	289	252	289	366	296	1103	369	177	678	732	512	910	268	188	380	440	419	1120	168	195	631	392	310	548	369	294	605	699	700	504	252	328	306	702	779	1021	258	355	247	739	748	1001	294	198	260	366	317	361
HSPA4L	4394	5783	5119	1175	1221	1963	460	354	1088	1472	1782	1828	274	211	888	1256	1638	1920	564	514	1602	645	852	856	5148	5775	8040	1848	1067	1102	537	272	496	1442	1666	2212	174	231	147	735	934	920	974	1592	1776	545	864	830
STING1	20	62	86	62	110	89	172	115	336	150	173	196	22	19	59	367	432	328	30	27	95	360	349	551	43	0	41	68	69	244	54	80	105	307	210	552	74	47	149	555	1038	1131	56	35	46	764	862	1312
EIF4EBP2	3565	3884	4418	7343	8696	12524	9674	8330	12599	16667	12012	13633	5723	6405	10467	9063	10168	13293	10157	10389	19740	6823	6915	6730	3380	4043	5625	10957	11596	9071	5407	4399	5774	9283	12054	11700	4292	3535	3840	12903	11487	14388	15023	20144	18387	7485	5757	7670
YBEY	59	80	64	51	74	117	57	33	124	84	91	112	27	14	81	39	89	90	95	93	162	80	102	77	79	60	103	125	99	118	63	46	59	118	158	209	81	114	49	80	36	84	117	125	194	74	74	81
SH2D1B	2	3	0	23	16	4	43	9	113	9	0	26	9	4	15	113	226	89	0	0	2	68	46	155	0	2	5	3	0	0	60	71	151	11	14	0	67	164	5	7	5	18	0	0	0	106	21	102
CSDC2	463	466	404	0	14	21	3	10	11	253	213	552	0	0	0	0	0	0	3	0	0	9	23	11	206	111	525	27	0	20	0	0	9	41	153	105	0	0	0	5	0	0	0	0	10	12	6	0
LOC117012879	0	3	1	0	0	0	0	4	0	0	0	5	0	0	0	0	0	0	0	0	0	0	0	0	0	0	0	0	0	0	0	0	0	0	0	0	0	0	0	0	0	0	0	0	0	0	0	0
LOC117012875	279	290	263	365	323	549	749	408	866	635	510	589	471	311	467	671	604	704	370	314	671	727	664	614	244	289	424	369	459	358	450	319	650	433	605	766	376	680	1505	341	476	343	295	445	506	394	449	544
PDHA2	47	30	9	6	0	0	0	0	0	0	6	0	0	0	0	0	0	0	3	3	0	0	2	0	0	0	2	0	0	0	0	0	0	1	0	0	0	0	0	0	0	2	1	1	1	0	0	0
ERCC6	2376	2243	2052	1009	1204	1210	1077	1144	1433	1378	1617	1422	1153	911	1540	1489	1605	1839	524	770	851	1631	1572	1712	1668	1657	2656	992	1056	1163	1333	798	1174	1260	1266	1791	621	1125	966	1193	1401	1541	680	981	1377	1504	1647	2165
TCAP	80	191	291	10430	10135	18082	70	66	65	184	180	185	16	20	20	350	358	706	32835	25894	42591	108	122	139	155	304	125	25244	30265	16782	34	22	43	104	92	130	12	10	67	347	173	600	44935	42231	50324	117	48	190
CKMT2	25	24	34	36532	27090	48883	41	18	23	76	64	36	110	87	39	136	52	541	82586	94120	156242	29	28	10	32	24	50	47478	66601	33333	13	21	38	134	168	63	143	28	235	159	92	408	136042	100455	124525	0	17	21
MRPS14	246	376	340	463	248	852	294	185	481	500	440	404	555	485	797	218	229	293	938	951	2004	197	234	242	472	543	839	882	914	823	378	251	497	580	658	1156	345	716	699	238	350	317	1585	1491	2618	276	267	294
RFPL4B	0	0	0	0	0	6	0	0	0	0	0	0	0	2	0	0	3	0	0	0	0	0	0	0	0	0	0	0	0	0	0	0	0	0	0	0	0	0	0	0	0	0	0	0	0	0	0	0
RFPL4A	0	0	0	0	0	0	0	0	0	0	0	0	0	0	0	0	0	0	0	0	0	0	0	0	15	25	22	29	14	17	9	12	10	0	0	3	0	0	0	10	0	14	8	13	7	5	7	12
RILPL1	893	1905	787	10498	10021	5406	259	246	290	792	1800	876	785	591	297	3201	4986	3196	5751	7226	3276	382	405	399	1670	1742	1613	9088	10141	5458	397	333	360	1368	1481	1606	831	990	733	2640	2012	3199	9490	9863	7181	305	232	400
RILPL2	286	471	295	371	341	470	284	430	517	769	827	593	306	263	379	588	769	625	108	174	281	900	1676	998	91	56	48	63	22	45	122	89	74	158	162	86	51	38	29	256	74	154	30	19	22	536	280	380
PAIP2	3115	2562	2110	2733	2686	4343	1390	782	1629	2689	3101	2348	1193	1423	1402	1693	2506	3396	2521	2278	4022	2052	2480	2170	12235	15580	19073	8972	7912	8167	3725	2656	4337	6609	7593	9525	3326	3829	4075	7128	7186	7958	4538	4968	5841	8226	6932	8747
FMR1	3366	3220	2755	1567	1845	1989	2301	1847	2902	2897	3963	2609	1265	870	857	2336	3311	3095	696	902	950	4249	4628	4266	1034	1192	1196	410	472	428	390	440	618	838	1102	995	289	702	237	764	1000	848	175	282	232	1374	1356	1276
SEL1L3	6993	1196	1367	230	222	561	4085	2395	5803	349	449	474	277	198	674	984	1081	1771	236	323	1325	610	458	325	486	1094	1708	60	38	256	2340	2115	2675	543	363	856	55	58	114	158	362	272	304	466	374	407	1856	592
LYPD5	22	69	43	0	0	0	0	6	4	10	6	0	0	10	13	0	0	0	0	0	0	0	0	0	8	7	12	74	531	175	0	0	0	0	10	23	0	20	17	2	0	0	2	0	0	0	0	8
LYPD3	30	31	14	5	7	0	18	0	41	6	25	7	0	0	0	8	21	0	0	6	8	103	82	151	21	27	28	21	2	4	42	29	55	37	31	27	17	9	8	24	22	11	0	0	6	41	42	60
LYPD1	470	624	304	7	7	15	27	30	64	4	29	15	8	40	17	13	23	184	0	0	0	7	8	26	22	20	21	0	0	20	0	0	0	0	11	3	0	0	4	3	2	0	0	0	0	6	6	0
CALCOCO1	5524	4529	3245	6688	6864	5821	2353	2064	2633	5800	3143	3384	1761	2612	1653	8157	8725	6100	9303	8578	7362	4192	5823	3317	3894	4223	4011	8622	5757	5172	1673	1499	1609	3431	3734	3862	2074	1879	1330	5325	3733	4667	6102	5674	7529	2568	1810	2864
CALCOCO2	369	535	480	2744	2825	4662	14116	9385	12379	2728	1627	2800	2072	1788	2254	2278	3783	3745	1342	1727	3092	2306	2893	2926	878	757	1240	3440	4270	2709	5696	4180	7039	2691	3154	2768	1690	1823	1169	5464	5950	3123	2797	2779	2239	5226	4934	3000
TGOLN2	11544	11637	1982	1470	5036	6355	9036	23352	7859	10053	10905	9058	8348	5252	6406	2721	3134	14833	866	2658	4521	3629	10086	2126	1333	1908	2449	617	649	818	2746	2689	4690	1192	1879	2069	1021	1519	1648	1344	1830	2048	216	439	488	1403	1589	2063
RGS5	441	661	702	6965	7482	11596	4477	4305	7389	3339	2267	2776	1993	3004	3198	1759	4536	10863	3827	4848	9907	771	848	1291	932	1248	1748	14225	19119	12833	7593	6836	8473	5086	3441	3918	7571	5555	6224	490	348	833	4602	8322	6954	464	477	916
RGS7	3306	3141	2142	2	11	4	6	3	9	4	262	10	0	0	0	0	0	2	0	0	6	0	0	5	1725	2032	1611	12	4	0	8	11	0	230	96	30	0	5	0	2	0	4	2	0	11	23	33	20
RGS1	0	4	5	23	37	5	279	269	305	89	92	32	43	36	35	128	108	14	0	5	8	817	1094	1421	75	48	99	351	56	171	857	122	833	458	98	154	235	29	149	1187	259	472	81	23	57	3666	1594	2456
RGS2	210	471	1348	456	398	385	2961	2089	2883	686	536	714	565	334	305	1765	2360	1273	1529	1398	379	1319	1084	1085	736	901	456	1197	842	977	5257	1742	4619	2063	1163	1173	1321	1002	663	9483	3359	3918	649	1340	841	5053	3691	2704
RGS3	568	397	591	1755	2115	4946	668	583	1096	717	1095	1246	390	827	468	927	1204	4745	1143	1850	2025	774	954	1162	1180	293	2096	2044	4033	2426	412	393	388	909	1961	1571	427	1554	821	718	603	774	232	484	2753	1110	995	1155
RGS8	2184	1086	955	0	5	0	5	0	4	0	2	0	8	16	66	0	2	0	0	0	0	0	0	0	3377	2859	4268	0	6	0	26	12	50	0	9	14	2	5	0	0	8	6	0	0	12	0	6	4
C18H19orf44	106	213	203	178	324	383	224	187	327	600	423	598	536	222	354	338	534	880	92	197	205	142	185	212	180	73	127	200	134	115	102	92	37	179	328	202	66	43	50	271	181	202	84	109	51	188	116	143
OLFML2A	113	113	89	96	185	482	88	88	421	574	386	642	12	12	97	615	355	2859	33	17	160	113	204	232	217	234	353	355	500	1011	424	209	331	366	682	431	40	61	82	603	1245	3650	63	219	171	371	296	375
LOC117038124	6	4	8	0	0	4	0	0	0	51	10	121	468	757	881	0	9	0	0	0	2	0	8	1	12	49	41	11	12	9	30	136	24	813	378	278	2812	3941	3866	24	47	194	0	29	0	19	30	41
CDK2AP1	316	265	492	188	220	602	489	197	714	327	345	307	211	156	195	518	564	945	167	132	417	521	575	806	788	841	1519	946	1088	1343	1096	1028	1413	1127	906	1251	437	768	534	1648	1238	2935	756	849	1242	1310	1162	2142
CD28	0	0	0	14	32	0	27	24	11	8	191	21	2	14	6	179	258	62	0	20	6	593	634	351	0	0	0	8	0	8	10	9	2	14	13	10	15	3	6	70	51	143	2	0	0	489	191	362
MRPS9	928	875	690	1666	1065	1245	1017	528	1088	1637	1086	988	563	417	566	745	922	762	1552	1273	1893	738	942	716	427	537	500	1212	1519	852	503	346	545	722	1224	1044	348	631	375	558	693	496	1285	1556	1249	621	746	576
MRPS7	462	499	469	1024	941	1258	719	242	916	976	1066	712	919	768	1004	512	649	579	1927	1858	2664	526	507	598	502	582	901	1774	2233	1699	454	659	846	909	1170	1276	735	1092	1090	547	849	793	2356	2454	2930	572	582	787
MRPS5	918	964	680	2114	1965	2232	1366	881	1431	1733	1379	1107	960	837	988	723	1052	765	2323	2664	2991	774	945	693	113	101	193	233	202	124	172	142	171	189	313	239	80	127	79	91	118	108	266	250	279	99	72	78
IFI35	20	19	25	159	109	338	1265	688	2278	264	238	354	250	114	423	308	451	708	94	73	213	673	584	893	3	38	14	112	176	113	174	453	287	138	359	123	146	691	69	401	651	258	28	121	30	929	937	438
CD27	2	3	0	11	17	10	57	98	33	84	247	44	15	0	17	169	162	32	34	40	4	636	788	423	8	4	0	4	0	0	19	48	25	0	9	3	13	0	0	57	54	93	0	0	0	286	220	359
MRPS2	386	440	467	726	827	1529	962	469	1808	1170	943	1200	804	771	1077	409	651	871	1106	1136	2165	407	582	824	244	311	370	693	851	406	434	433	523	427	732	559	348	655	272	257	349	251	795	956	828	279	322	365
IFI30	92	93	175	1869	2144	4999	2344	1378	3585	2009	1513	2741	3095	3419	4540	1481	2323	7499	999	1246	3953	4987	5022	8007	71	141	172	381	543	737	1336	1152	1399	2139	2699	1986	2809	2398	1567	1466	2079	1712	125	338	225	2183	4993	3287
NKIRAS2	317	355	529	1114	778	2942	2314	1622	3727	1325	1222	2426	1454	1073	1983	1213	1340	2124	1329	1289	4928	1516	1524	1847	249	328	341	917	1167	620	987	1031	1172	933	1010	1222	985	1316	1011	885	948	970	1201	1454	1385	1135	1026	1305
DR1	391	604	899	318	469	643	605	512	1421	460	950	930	266	260	542	709	1072	1944	316	327	842	626	896	1027	1532	1992	1776	1843	1446	1482	1889	1118	1856	2204	2238	2623	846	833	902	2863	3039	3292	1513	891	1626	2929	2651	2904
FAT1	5740	2906	4897	2152	4408	8311	40372	53890	72748	12722	8181	20657	3120	1496	3993	19890	27401	39036	609	735	3244	2915	2171	4695	2653	2417	6640	3799	4121	4264	17113	10805	19934	5365	8194	11205	1031	1884	1042	7657	18222	11912	446	841	1180	1364	1827	2723
FAT4	4944	6187	5807	7232	7303	15701	1696	2095	7749	1964	1612	4634	1393	1367	2918	4990	3557	25842	3196	3252	12788	4200	4151	9941	2013	2814	1565	1909	2118	2350	378	199	567	647	828	778	263	339	353	1163	781	1314	932	1007	1170	1682	741	1236
GFUS	513	633	702	455	454	817	1772	867	2253	816	930	739	583	512	855	562	865	813	407	429	773	602	694	788	501	851	659	666	524	417	871	847	1106	765	901	726	683	863	654	534	551	600	332	378	307	673	555	641
OXER1	0	0	0	0	0	4	21	29	44	497	371	569	501	429	715	15	39	25	0	7	2	34	56	105	0	3	0	5	2	1	15	9	20	18	33	217	5	4	9	16	11	123	0	8	5	21	6	20
LSM7	120	179	84	149	92	209	178	73	242	170	189	78	78	82	138	104	84	113	144	88	269	153	130	136	190	211	337	329	298	295	162	139	283	229	272	282	91	215	204	161	265	230	173	301	291	242	326	311
TMEM241	149	162	228	73	85	246	94	71	233	98	114	247	81	80	220	113	149	269	33	50	155	115	116	206	115	145	379	117	116	145	141	91	98	105	174	254	116	141	106	246	206	271	28	88	39	113	168	270
LSM2	137	145	163	233	227	474	436	200	602	324	468	433	243	295	335	184	336	410	290	270	530	351	396	535	87	116	110	275	197	173	337	209	235	202	260	245	88	192	126	173	172	198	156	217	204	279	244	318
AKR7A2	261	346	477	361	348	1165	2230	1851	4654	1464	1231	2894	1991	2350	5013	308	355	659	400	567	1325	409	432	873	201	178	341	475	495	426	1209	1111	1504	1400	2011	1896	1579	2404	1829	234	169	350	680	383	471	351	359	513
LOC117034929	796	997	1310	215	458	714	103	257	506	255	604	1076	139	153	491	380	611	1446	125	258	408	519	979	1295	176	295	284	77	112	67	41	17	7	50	88	38	11	20	21	72	99	85	14	46	17	149	87	197
LOC117034927	1190	1273	1199	444	475	698	218	152	632	683	726	950	182	108	337	631	733	1417	196	180	522	630	416	879	404	370	339	213	182	149	38	26	52	72	161	191	25	20	19	103	142	141	16	75	43	146	149	222
DDA1	971	1223	769	716	564	590	809	573	799	949	1093	506	945	614	437	709	767	775	485	361	599	629	714	556	1024	1230	1292	1136	868	749	682	376	737	933	807	1212	529	556	513	1135	772	1170	515	629	477	920	668	1153
GAMT	147	233	253	138	144	337	326	203	620	971	664	1570	2858	3209	7262	71	139	130	1298	1186	2850	179	201	311	98	203	229	74	318	276	821	1834	1261	958	669	574	2450	4718	4996	58	91	123	395	823	1407	337	385	541
KMT2D	13338	14970	12902	11040	10490	14973	14950	15830	22252	15062	15216	17795	14060	9858	14837	19268	23334	27650	9581	13256	14700	20232	24442	26955	7987	7141	10286	7731	6860	6130	10259	7761	10017	9277	10088	10390	7455	6869	6520	14485	10239	15274	5201	6252	7505	17215	12338	17881
DCBLD2	1119	944	1051	183	292	501	166	269	424	264	1251	672	34	128	182	554	903	1391	113	136	380	380	558	888	1006	1075	1223	589	585	600	200	147	229	1263	1107	1137	157	313	209	1992	1484	1453	161	315	442	674	469	602
DCBLD1	69	294	77	788	847	1217	3910	2725	4027	597	540	667	1122	1237	1216	1612	1742	3133	500	609	904	2000	2043	2182	83	56	155	331	536	554	1328	992	1536	1014	888	1055	1468	3307	2081	1647	1371	1671	164	270	369	1673	813	1348
PLCD4	157	202	143	230	241	889	21	91	44	21	53	47	0	3	8	59	69	58	147	119	216	43	68	42	85	45	553	141	472	161	13	7	5	56	37	55	0	12	0	255	19	56	364	787	294	36	4	11
PLCD3	616	398	377	602	861	1339	255	275	514	552	306	490	68	74	65	556	800	876	294	287	548	241	237	173	436	421	718	898	782	568	1699	1231	1188	429	452	400	75	60	63	893	553	724	85	91	112	127	110	172
PLCD1	181	122	150	351	638	928	134	75	242	400	454	350	129	187	221	1255	1782	1387	261	205	494	391	468	433	68	80	68	501	304	515	56	126	57	270	214	276	197	170	231	1017	1135	879	105	226	162	677	648	549
SOS2	2830	2511	2902	2762	3047	4922	7371	7454	9040	4557	4094	5431	2243	2077	2664	4576	5484	6787	2834	2425	6336	4209	4820	5138	800	1010	1180	1371	1529	1118	1169	645	1440	1370	1565	1991	500	646	421	2365	1608	2815	1402	1410	1359	1508	994	1646
SOS1	1763	1923	1887	1303	1542	1906	3980	4205	4682	2157	2705	2617	1654	1482	1824	2075	2651	3148	1042	1305	2316	2571	2811	2757	1489	1812	2160	1465	1437	1478	2866	1186	2815	2250	2067	2551	1871	1837	1497	1828	1716	2135	1412	1376	1374	2442	2058	2473
INSYN1	737	1101	1103	529	495	1962	12	8	19	14	22	23	15	0	31	6	0	176	130	207	384	65	26	79	653	800	625	304	819	471	0	0	0	6	26	15	2	3	5	17	58	36	16	74	307	2	0	5
CAB39	3727	4496	3649	4039	3320	3774	13781	9596	10118	15662	7099	8156	3880	2874	2947	11083	12350	9604	7154	7150	7672	5787	4807	4455	3038	3738	4430	4329	3917	3016	6216	3833	7136	6182	9897	9484	2500	3283	2027	10155	10666	9030	16750	9576	13408	4262	4269	4245
BCL2L14	0	4	3	19	3	6	507	360	773	12	22	21	52	15	13	60	88	22	13	10	4	238	272	272	0	0	3	2	0	0	666	359	712	59	88	62	22	45	10	88	152	102	0	5	4	431	476	200
NTMT1	66	163	270	144	126	441	125	335	616	881	1005	1983	212	261	718	145	405	341	56	123	395	149	459	463	127	155	193	209	358	212	194	289	250	687	1520	1281	204	381	617	137	213	239	132	382	336	182	209	229
HSD11B1	39	57	26	51	77	343	28	21	169	87	242	108	4071	1916	494	298	605	937	48	24	128	285	202	320	0	3	12	35	50	61	7	10	7	213	35	68	747	956	831	70	211	141	32	20	15	42	51	58
ISYNA1	177	207	496	421	654	1248	186	115	440	394	245	841	102	241	652	211	146	579	478	558	912	616	858	1673	297	294	236	558	373	387	279	200	384	346	391	795	214	122	256	293	127	518	174	96	209	440	227	627
GTF2H5	874	1228	1690	700	733	1108	265	331	565	636	832	887	342	514	712	188	355	750	906	858	1689	220	538	539	359	800	672	760	982	771	137	126	148	501	577	599	167	509	170	222	346	244	598	744	861	353	366	253
ALDH1B1	252	467	442	1511	1788	1918	21467	12686	30272	2224	1330	4018	5489	3504	8814	118	179	435	1462	1181	1617	98	223	117	95	76	148	697	1463	737	5396	3606	5443	616	793	639	970	1840	972	36	56	78	639	590	830	24	88	189
RYK	781	761	927	781	849	1621	2068	1741	2460	1356	2342	2053	610	843	1358	1476	1721	3607	450	425	1054	708	705	575	481	536	706	825	925	685	638	470	708	950	1153	1242	526	783	757	2247	1867	1758	427	518	396	605	393	530
BLOC1S6	1132	1485	1471	1562	1560	2239	1859	943	2323	2296	2321	2309	1167	899	1268	1927	2432	3034	1399	1646	2884	1543	1715	1743	996	1294	1530	1006	1445	946	541	659	916	1318	1854	2197	551	1019	630	1125	1673	1616	1097	1247	1160	1049	1416	1265
LHX3	0	0	0	0	0	0	0	0	0	0	0	0	0	0	0	0	0	0	0	0	0	0	0	0	0	0	6	0	0	0	0	0	0	0	0	0	0	0	0	0	0	0	0	0	0	0	0	0
LHX5	67	11	0	0	0	0	0	0	0	0	0	0	0	0	0	0	0	0	0	0	0	0	0	0	17	0	101	0	0	0	54	49	20	0	0	0	0	0	0	0	0	0	0	0	0	0	0	0
LHX6	522	991	809	410	480	1211	41	35	116	70	78	332	61	37	207	46	63	426	94	212	931	84	61	45	108	137	21	29	36	80	2	0	12	25	18	24	13	13	10	7	7	19	12	25	25	4	7	8
NPC2	476	706	791	1631	1663	2103	2435	1264	3420	3686	2746	3990	8340	8043	3813	14551	28167	15971	707	670	1487	5520	4013	3795	416	360	741	855	704	1030	982	986	1175	5592	3301	3427	2238	2357	2240	9178	12202	13739	407	466	456	1467	1014	1539
LHX9	0	107	0	0	0	9	0	11	0	0	2	3	0	0	6	0	11	11	0	2	0	11	22	28	138	0	122	0	15	8	0	0	0	0	0	0	0	0	0	0	0	0	0	0	0	28	7	7
SLC38A4	37	24	22	29	46	59	46	30	119	56	76	76	90991	119974	98010	33	106	81	599	887	5464	159	58	20	31	26	81	26	72	44	122	57	61	47998	87	64	206638	173222	166614	43	204	37	59	317	50	41	24	44
SLC38A3	552	682	916	6	2	16	42	31	50	3573	1275	2873	40215	36210	33348	0	6	0	4	5	9	80	110	67	314	371	811	3	2	7	1727	2530	1673	3438	2864	2660	11540	18236	22210	2	31	6	23	10	21	0	17	7
SLC38A2	7700	7857	6447	17948	19418	38082	9689	9323	12777	9636	9591	11267	20958	18859	28696	8966	12111	14404	10035	12883	31299	8685	10474	11321	11093	4309	19376	28118	20749	20483	20094	7425	15290	42905	10739	14538	80582	33619	103596	18160	11309	16884	11560	5093	11712	15778	8266	14232
LOC117031162	0	0	0	0	0	0	0	0	0	0	0	0	0	0	0	0	0	0	0	0	0	0	0	0	0	0	0	0	0	0	2	0	0	0	0	0	0	0	0	0	0	0	0	0	0	0	0	0
LOC117034109	3965	994	953	2	0	1	31	38	65	29	363	52	4	0	0	0	0	10	0	0	0	0	0	0	821	366	2510	10	0	0	70	54	89	141	80	0	0	0	0	7	15	5	0	0	6	0	0	0
YBX3	480	397	313	22914	22431	14129	5890	1893	6558	11163	6194	4336	3674	2948	2642	27844	28229	21173	55695	65706	62185	9185	7562	6050	294	128	471	30718	21047	14366	4093	3267	4712	8667	5701	7297	3287	1978	3872	13752	10385	13330	42685	36222	33457	7429	4324	6821
YBX2	12	15	30	156	164	147	386	168	496	103	91	30	5	15	3	67	75	60	140	129	36	52	48	50	0	3	2	143	62	57	97	119	96	36	52	77	0	0	0	11	0	0	49	49	14	4	6	0
TEN1	23	39	37	57	100	118	65	53	105	146	168	143	43	67	74	83	175	193	56	66	88	135	206	187	19	21	26	52	81	49	49	42	34	86	111	73	38	55	103	143	87	109	46	62	65	105	62	127
CHIC2	357	227	351	323	300	575	689	579	1061	476	372	547	387	451	518	566	593	885	263	284	526	633	564	686	1731	1683	3251	2058	1469	1888	1498	849	1547	2692	2192	3534	1922	1536	2109	3645	4579	4047	1036	885	1289	4114	3119	3541
SDCCAG8	1137	1249	1279	270	283	491	236	186	459	408	447	595	243	123	330	412	374	437	220	233	331	927	1011	1511	54	96	72	16	23	25	7	29	10	30	53	78	7	36	21	41	41	62	4	20	7	73	145	44
CDIPT	1109	1206	1382	1121	1134	2054	2305	1349	3412	2733	2449	3543	1324	1146	1826	1523	1775	2918	900	1263	1979	1671	1596	2026	1084	1100	1493	1226	1101	675	1246	982	1122	1571	1833	2012	695	804	557	1220	997	1302	1339	756	857	1066	747	1208
NCOA3	1891	3096	2847	3959	3696	3768	2767	2439	4368	3639	3097	3887	1989	1447	1543	4720	5707	7214	1631	1963	2365	7757	7633	6711	1600	1625	1710	1512	1570	1300	1167	814	1442	1567	2328	2037	672	860	582	2546	2696	2954	627	768	846	5283	4300	4995
NCOA1	8897	8102	6476	3012	2944	3141	3426	3437	3684	5093	3759	4479	4811	2942	4869	4285	4210	3476	4710	4238	4359	4612	3702	3666	8985	11153	9686	6286	4723	3470	2917	1893	3822	3810	5451	5085	2211	3156	3111	4320	4099	3877	6976	4875	5355	5255	4742	6086
NCOA7	3841	5222	5137	1092	1785	1583	1888	1969	3011	5094	3641	6230	1508	1321	1511	3271	2887	4030	613	445	1051	3578	8117	6042	2240	2533	2129	329	170	350	1037	422	1143	2480	2917	4575	740	748	475	658	345	727	51	95	109	1427	1286	1814
NCOA5	2101	1564	1088	831	869	1281	1137	674	1586	1608	1161	1260	664	524	818	1648	1615	1701	570	607	1104	1272	1275	1400	606	863	925	548	595	481	520	346	450	427	439	522	309	207	349	642	594	590	265	441	434	425	449	658
CISH	4	8	16	442	1020	974	562	588	1463	785	1032	917	575	494	1635	269	416	613	1814	2128	2098	269	351	535	10	11	49	363	1012	631	674	1028	1154	1395	1465	1337	891	1402	649	612	701	665	313	1618	1005	381	264	429
RIF1	3708	3061	2726	2214	2977	3193	2283	2099	4298	2908	3860	4127	2100	1607	3017	4497	5765	7138	1888	2312	2844	4306	6174	6563	2606	2583	4681	2357	1739	1875	1926	1115	2429	2901	3785	3501	1650	1644	1436	3331	3494	3755	1159	1116	1114	5359	4970	5786
SREK1	3001	3536	3858	2687	2765	3037	2616	2494	3039	4366	4369	4952	2794	2331	3791	4999	4654	4491	1772	1570	1827	4286	4312	4970	1174	1079	1188	724	692	590	499	429	592	1137	1388	1420	549	632	691	1136	1042	1121	411	389	500	1431	1035	1363
ERO1B	1133	1067	1131	696	780	1305	2907	2781	4552	2154	15869	2615	5647	5601	7298	2040	2713	6354	584	537	1296	1673	1692	2246	135	139	200	248	154	246	1359	2244	1389	1097	765	467	1115	1092	607	306	244	315	137	195	144	711	516	626
ERO1A	722	810	896	377	351	390	328	220	427	515	622	409	487	330	455	649	840	762	140	110	247	679	550	532	58	88	133	54	67	57	68	107	92	88	114	108	40	70	49	161	118	96	47	48	48	113	153	115
SLC22A31	0	0	0	0	0	0	0	0	0	4	0	0	0	0	0	477	759	398	7	29	15	0	0	2	0	0	10	0	0	0	0	0	0	0	0	0	0	0	0	384	358	492	0	0	0	0	0	0
ERF	494	698	478	541	1180	854	1942	1385	1156	2397	1239	981	1806	1356	720	1004	1986	1293	397	340	349	753	851	597	525	554	389	846	397	545	4377	1720	3198	3022	1646	1904	3982	1687	3381	1461	799	1406	385	292	356	940	472	972
HAND1	0	0	0	175	85	94	183	196	337	6	189	0	0	0	0	0	0	0	0	0	0	0	0	0	0	0	0	2	9	0	19	17	27	10	16	15	0	0	0	0	0	0	0	0	0	0	0	0
HAND2	0	2	6	2589	4653	6660	351	214	463	0	1884	12	778	628	903	12	16	58	2	0	0	246	397	210	0	1	0	1083	883	1075	74	50	47	173	100	71	188	138	179	8	0	7	0	0	2	142	22	32
ERH	623	603	534	421	403	757	1177	319	1142	741	724	543	506	326	420	415	674	602	366	326	761	800	844	674	955	1093	1334	1339	998	1035	870	678	1129	1327	1251	1302	749	839	635	972	1163	1055	840	845	786	1377	1444	1615
LOC117029810	10	48	58	140	114	33	577	841	409	157	635	238	44	74	68	513	993	316	39	77	17	2007	2611	2144	11	15	25	80	39	68	721	490	946	34	133	35	83	46	72	442	353	769	21	29	29	2583	2089	2452
LOC117025308	789	538	572	717	582	992	697	720	1874	964	694	1049	1015	1446	1650	632	725	783	720	572	1106	381	443	607	335	241	916	1537	1348	883	933	426	1067	1172	1374	2075	1261	1655	3920	561	622	683	1358	1099	1091	503	338	810
NLGN4X	4708	5570	5124	21	65	196	99	32	143	82	629	97	0	0	0	8	3	6	5	3	0	106	26	185	4300	5722	4593	135	28	111	55	27	52	57	126	59	0	0	4	25	44	77	0	11	21	13	15	33
FBN3	115	85	311	0	0	2	253	189	147	22	14	247	0	0	3	0	0	0	0	0	43	0	10	17	175	221	222	2	335	0	0	10	0	0	23	0	0	0	0	0	0	0	0	0	0	4	37	11
NCR1	0	0	0	13	16	21	29	26	39	86	104	132	47	38	38	73	75	39	16	10	16	372	461	551	0	0	0	0	0	0	90	20	0	11	15	2	14	16	24	83	67	124	4	0	9	220	126	518
FBN1	1246	1540	1540	8613	10962	38209	2142	1661	7659	1492	1339	5067	198	227	1507	1933	1867	12924	3368	3204	18523	3098	3024	7541	614	539	832	962	989	4685	374	473	810	512	573	842	59	84	213	407	771	806	253	791	1696	1348	942	1253
POLRMT	936	1139	1767	787	810	2005	656	390	1691	804	935	1540	1052	1229	2733	428	778	1172	1195	1550	3298	359	529	1090	585	638	1445	844	968	741	632	524	745	674	794	980	582	736	1106	419	423	483	850	1167	1318	444	374	591
C2H3orf85	3	0	0	0	0	0	2706	2234	4733	4	2	0	1309	283	1568	0	0	0	0	0	0	3	0	0	0	6	0	4	0	4	4669	990	4733	172	0	4	707	477	1668	0	3	13	6	0	0	0	0	0
FRYL	3564	3627	4164	9005	9651	15676	4525	5529	11855	3907	3985	5645	2716	2800	3693	8189	8419	17035	2714	3478	5676	6531	16306	11840	2598	2293	4227	6182	3609	4623	2165	1531	2567	3793	3044	3818	4459	2944	4201	4795	3750	4540	2133	1580	2063	4622	3927	6212
IPMK	2022	1106	977	579	557	856	1584	1911	2821	908	1304	1000	1502	1093	2233	980	1075	2835	968	1065	870	1360	1071	1355	1257	1470	1873	799	698	604	3207	1485	3634	1954	1539	2445	1540	2406	1225	2589	1620	2535	3684	1502	3030	1664	1183	1417
TMEM185B	276	482	584	796	904	1870	1508	1467	2343	859	1105	1439	592	512	1215	1274	2033	2806	413	349	1189	928	1174	1422	83	110	239	219	262	268	534	395	782	389	388	451	298	413	343	449	482	525	178	189	277	416	347	532
UBXN10	86	138	121	34	45	31	330	203	593	1788	783	1307	134	50	15	530	929	590	61	17	122	95	106	104	25	23	32	68	58	35	10	33	14	69	374	265	2	2	2	122	66	196	0	0	2	5	1	3
PGP	1802	2110	2117	3773	3442	9251	5678	4106	5611	2898	2734	2902	2573	1832	1974	1832	2132	2408	1517	2013	5595	1407	2386	2149	467	531	1005	1364	1533	1002	1285	1081	1641	840	785	987	727	664	1048	805	542	796	1135	991	1302	301	213	474
FCHSD2	1448	1247	1658	1262	1431	1817	2670	2733	2691	1369	1601	1768	960	1229	1192	3673	4464	4084	570	543	865	2951	3356	3424	780	1023	1563	866	1979	935	701	854	892	1095	1071	903	1903	1779	1655	1328	2161	1223	249	571	275	2080	2809	2621
TRAIP	284	330	581	6	2	19	92	25	230	33	27	6	11	0	3	12	44	14	0	0	7	69	155	142	49	43	23	0	1	13	28	39	44	3	0	0	0	0	0	2	4	6	0	0	0	24	59	71
UBA52	1377	1677	2015	2316	2569	5275	7194	3135	9194	3251	3914	3042	3346	3409	6100	3607	4291	6168	2590	2282	4753	5598	8607	7314	932	1160	1318	4019	2612	2324	4170	2984	4241	3164	2600	2382	2331	2697	2578	5245	3634	4358	2437	2186	2469	4185	3270	3960
DND1	27	55	27	34	26	31	32	37	19	42	34	21	30	18	15	38	48	36	17	15	27	45	26	38	5	2	13	0	0	5	1	9	9	5	10	15	0	0	0	5	4	9	0	0	0	5	0	4
NOBOX	8	18	27	5	29	17	5	4	9	0	7	14	10	3	0	33	52	31	6	6	5	5	20	8	0	0	8	0	0	0	0	0	0	0	2	0	0	0	0	0	0	0	0	0	0	0	0	0
IBSP	3	24	21	0	3	2	0	0	0	0	0	0	0	0	0	0	0	0	0	0	0	0	0	0	0	7	0	0	0	0	0	8	0	0	6	0	0	0	0	0	0	0	0	0	0	33	71	32
FOXA1	1	9	0	0	0	0	1496	1240	2594	94	0	47	1522	1314	2779	1389	1999	1549	0	0	0	0	0	0	7	0	85	0	0	0	2089	559	1095	561	161	320	694	1000	959	2058	1691	2791	0	0	0	0	4	0
NID2	144	265	552	1223	1251	6698	353	390	1761	1390	1213	3206	18	7	115	103	135	3178	290	239	5260	178	123	809	9	47	44	422	1053	1135	84	124	121	257	305	363	3	7	30	31	39	15	14	65	206	34	72	61
NID1	528	561	1383	8791	9574	32342	3918	3456	16829	5431	4042	13943	9015	5943	22209	7742	9168	32155	4262	4441	18329	585	917	1338	354	352	1213	4916	3309	8833	2574	1542	3272	6546	6105	5474	6688	6956	5904	4548	4342	4168	1113	1502	4224	2891	2120	1734
FOXA2	0	0	0	0	0	0	44	27	87	0	0	2	989	501	824	900	1797	1360	0	0	0	0	0	0	0	0	7	0	0	1	186	286	177	132	1	0	541	602	625	620	430	568	0	2	0	2	0	0
FCER1A	50	5	0	0	3	19	0	19	51	0	5	7	0	0	8	8	36	42	6	17	36	5	38	44	0	0	0	28	18	8	0	16	6	0	0	5	0	0	0	0	0	4	4	0	2	0	2	20
BTG1	2398	1315	1187	3691	5013	7571	7359	6603	8926	4969	4650	4941	2444	2123	2770	6889	9089	25684	4432	4426	6936	11310	14048	12587	2295	1890	4434	7457	5682	7652	13426	5753	9230	13434	6974	9768	12989	5369	13139	18005	8148	17869	7112	4045	8904	33228	15428	22629
LOC117016541	376	422	479	359	307	660	4204	8239	7082	8804	4351	11132	1379	982	2568	354	600	577	213	502	1052	319	403	705	158	231	263	777	249	130	2203	1388	2081	2815	2873	2313	486	483	217	866	448	377	275	316	337	703	494	537
ELOC	1314	1508	1602	1394	1148	1594	700	410	812	864	988	713	973	584	779	855	1154	1244	2042	1569	3050	759	739	813	1496	1880	2359	1691	2327	1353	846	408	1242	1121	1315	1612	993	935	1302	1102	1344	1504	2290	2102	1767	835	936	1083
ELOA	2939	2971	2598	3046	3011	3610	2949	3041	3839	4026	3467	3970	2272	2899	3731	3681	4786	4763	2119	1969	3377	3896	3802	3346	1639	1917	2405	2796	2649	2255	2120	1564	2420	2467	2606	3057	1928	2326	2315	2270	2270	2590	2244	2899	2543	2490	1794	2601
OSTM1	580	578	755	755	516	840	905	636	956	670	976	620	1688	2137	785	874	875	946	422	520	724	1327	1041	1146	32	41	57	99	78	77	50	65	56	61	77	88	61	125	54	122	92	76	77	68	57	80	105	118
DAW1	23	21	109	163	33	242	0	0	0	0	0	0	0	0	0	85	207	155	0	0	0	0	0	0	0	0	0	0	0	40	0	0	0	0	0	0	0	0	0	5	0	0	0	0	0	0	0	0
FANCE	55	80	60	17	18	64	51	22	98	56	91	86	10	7	50	20	55	50	27	32	44	48	59	126	383	348	423	285	254	146	197	133	122	229	238	171	164	98	79	295	276	222	151	199	103	344	174	253
FANCA	637	505	718	24	45	111	428	218	801	94	111	190	23	4	73	127	131	103	28	33	72	408	612	844	10	23	78	10	6	39	193	160	246	18	18	22	11	0	16	28	11	22	0	9	3	113	286	297
FANCI	55	65	49	17	9	85	144	14	387	7	77	101	12	6	71	87	83	126	24	25	62	222	1168	754	10	6	39	7	2	22	55	88	85	0	63	15	8	22	43	40	13	35	0	0	0	87	261	235
CA5B	229	342	347	62	402	426	190	149	212	3050	1358	1889	55	60	100	457	889	897	64	68	274	1022	1058	955	485	420	843	516	360	500	343	221	292	2962	5982	6463	265	149	152	911	708	788	124	319	188	1960	1064	1341
CA5A	0	13	0	0	0	0	0	0	0	0	0	0	1191	1350	2755	0	0	0	0	0	0	20	14	21	0	0	0	0	0	0	0	0	7	131	5	0	704	1009	1107	0	0	2	0	0	0	118	59	50
F13B	5	8	3	0	3	2	220	245	2809	6069	3058	7144	27083	30155	61330	70	32	2	0	0	4	36	84	30	6	0	8	0	2	0	47	276	229	2811	1490	166	11519	16799	22203	0	14	4	0	2	0	8	8	2
HNRNPA0	2628	2239	3053	1600	1638	3569	3729	1599	5937	3208	2686	3179	1941	1761	3336	2688	2684	5194	1328	1099	3590	3390	3129	4320	451	506	655	441	343	476	659	508	626	744	705	624	483	372	601	577	470	554	273	291	494	679	741	902
ADGRD1	161	165	392	844	798	2029	7621	7599	11687	949	655	1739	56	45	57	509	375	261	195	199	550	212	306	347	150	173	269	1510	720	1607	4716	3217	4839	1051	1676	2369	51	140	112	705	733	801	265	292	221	517	324	983
CEP55	6	12	5	9	37	27	136	54	228	18	18	34	20	10	6	103	219	149	24	19	4	152	353	187	0	7	13	0	10	72	54	36	116	3	11	0	0	0	15	215	204	228	62	7	74	89	194	183
HSPD1	2053	2791	3071	4679	3212	8060	7842	3113	11071	8392	28018	10087	7062	6847	12149	1568	2885	2548	7029	6093	15873	2246	2499	3011	1684	1957	2511	6230	6330	5209	5296	2955	5687	16962	12215	9709	6052	8017	7610	2162	2348	2082	9010	8543	8743	2144	2687	2790
MTX3	1043	1935	2450	239	449	965	1166	568	1239	1604	1013	1630	156	325	654	922	344	1209	384	421	707	788	655	1055	524	581	754	125	260	120	58	86	158	160	342	437	21	117	42	105	125	151	124	263	190	91	118	107
MTX1	419	554	669	363	404	871	1109	549	2669	975	990	1318	937	874	1709	396	581	671	250	305	1060	325	426	462	315	292	401	334	461	330	602	569	671	731	852	725	696	823	894	286	323	317	281	426	425	322	245	282
LIAS	427	471	404	926	740	1115	573	278	621	836	572	707	448	334	546	352	364	459	1216	1265	1773	502	452	424	307	354	475	890	932	721	202	161	245	435	620	633	323	558	301	247	235	205	980	1088	1063	248	311	284
ATP10A	316	483	902	40	102	99	68	104	462	283	1393	563	73	73	196	1443	2334	1388	16	17	71	179	170	503	209	118	200	205	112	115	29	8	26	555	304	293	8	0	19	388	390	309	69	85	115	163	53	67
ATP10B	41	78	117	45	37	17	5695	5377	18581	1788	540	1152	12	27	54	43	71	56	10	10	29	2829	2183	4808	175	296	619	6	36	15	1189	1712	1730	722	819	1003	208	141	88	6	29	905	0	11	3	68	44	63
ATP10D	371	550	982	670	665	1183	838	941	2165	971	818	1544	939	766	1268	1423	1730	3290	381	376	865	2246	2574	3430	414	460	544	872	398	451	425	319	392	1129	785	556	1352	1191	2247	1315	893	889	237	176	184	3831	3163	2122
LOC117031048	0	0	0	0	0	0	0	0	0	0	0	0	0	0	0	0	0	0	0	0	0	0	0	0	0	0	0	0	0	0	0	0	0	0	0	0	0	0	0	0	0	0	0	0	0	0	0	0
CDPF1	86	126	148	24	59	98	157	177	255	55	82	96	30	41	49	163	125	163	17	24	77	39	101	88	267	243	326	172	272	150	184	459	821	295	554	660	129	340	178	210	218	188	87	167	86	216	219	279
SLC6A20	369	132	191	0	18	42	1428	854	2414	849	494	397	0	0	0	627	926	544	0	0	0	55	78	6	71	256	657	5	754	18	377	47	307	1538	2077	2360	0	0	6	172	178	161	3	0	12	10	16	27
TYMS	0	0	18	33	27	67	977	177	1659	38	68	105	44	15	105	399	417	768	10	18	51	495	2009	1374	0	0	3	35	40	286	254	389	469	12	19	62	6	11	134	21	39	68	51	6	95	262	719	556
TYMP	28	23	42	26	34	70	1107	1296	1932	989	604	1199	3609	3135	7361	98	343	235	30	29	279	158	139	187	2	1	0	3	3	0	0	7	0	11	24	30	18	6	15	4	5	22	0	0	0	0	0	0
WWP2	1052	1356	1237	949	1540	1576	3260	2119	3985	3455	2459	3312	1408	1497	975	2053	2466	2119	588	852	965	2214	2384	2630	1164	939	1724	1074	905	916	1635	1650	1746	1656	2542	2179	659	1025	606	1906	1627	1802	614	628	687	1771	1533	1697
DAPL1	4	4	0	24	33	49	234	804	121	83	656	96	6	13	8	228	444	96	4	17	6	886	958	455	12	0	21	22	12	21	32	25	33	110	214	202	0	0	0	140	398	222	0	0	5	470	290	452
TPI1	4251	5748	6130	6265	5888	13185	22608	14201	24906	9134	6905	11528	8303	7816	13027	2472	4379	4167	27362	25894	44722	2082	2441	3421	6045	7311	9797	15199	16666	10775	12672	7665	15240	12009	16301	14108	11277	14757	10711	3488	3818	4299	44393	50245	39349	3399	2052	3114
MFSD14B	583	684	1008	429	458	862	1985	1142	3067	1182	1276	1976	1141	831	1326	1529	1503	2378	223	253	734	1480	2715	2428	320	359	351	309	222	256	273	258	398	478	498	552	220	257	240	649	597	756	95	144	137	587	437	540
CTSH	214	149	152	882	740	907	2416	2435	7342	7211	3273	4907	5934	5237	18623	4449	6509	6308	421	406	834	5912	4625	2975	167	162	281	496	276	299	802	730	523	2518	1366	1028	4653	4459	3479	5103	4783	4906	128	104	82	5224	2277	4006
CTSK	281	187	306	530	740	1434	610	471	1483	568	318	702	203	145	313	602	605	1509	299	262	717	1149	1170	1352	314	517	623	688	367	903	392	412	494	533	575	570	405	350	611	582	540	886	519	134	506	1312	1602	1598
CTSO	107	179	193	228	170	463	233	186	159	857	460	1070	320	304	597	302	276	486	110	107	363	604	492	645	409	342	233	88	261	414	180	274	325	398	775	634	186	454	277	282	470	513	32	248	182	559	865	914
CTSA	3049	4158	3624	6233	5808	7622	6646	4049	11794	15168	8839	11681	9135	7223	6236	13678	27962	7474	4457	3916	6069	10191	8038	9246	1018	1535	1860	2582	3151	2314	2192	1649	2163	5035	8307	8915	3861	5483	3997	5776	6995	4648	3462	3329	3603	4061	3520	3973
CTSB	6249	6619	6511	21263	18343	21730	8185	4609	13639	23897	18042	26491	19447	15104	18331	13508	16683	10826	14240	14096	19585	41854	31363	28684	6714	8143	7937	19133	20435	18066	6593	5680	6146	22935	17595	15095	33738	29513	29877	21073	18264	18906	14982	19265	18252	37385	21321	29138
CTSC	396	505	617	2078	2503	2938	2914	840	6075	13051	7984	16625	4463	4344	6027	3778	5210	8150	1830	1060	2586	14219	9745	15897	96	60	75	2982	2709	1061	2490	1441	2436	3851	3415	5048	2998	3011	2257	3363	1210	1888	1989	1485	769	5671	3172	3839
CTSD	2667	3172	4030	6226	5466	12359	2732	1816	5995	21102	11115	19664	5939	5566	8070	6449	9101	9819	6204	7136	13998	5171	4749	5346	3189	3270	5347	10906	13906	8523	5190	3371	2465	19653	25703	28089	10030	7643	8102	13251	14429	12092	14251	14825	12231	8177	6047	9632
CTSE	0	0	0	0	0	4	0	2	0	6	0	0	0	0	0	4	0	8	0	0	6	8	803	288	0	0	0	5	6	22	0	0	4	0	0	0	0	0	0	0	0	0	0	0	0	7	0	30
CTSF	1278	1375	1557	1193	1502	3055	400	319	1199	2155	2438	2237	2495	2721	3255	1646	1912	3047	1457	1776	3327	1063	1010	1338	779	808	1600	1589	1188	1043	339	285	259	2393	1972	1869	2350	2114	1825	1220	812	723	1508	1394	1465	929	453	594
CTSZ	97	117	213	1154	1283	2057	5815	4416	11604	16195	8215	16669	11926	10587	27658	2000	2940	2777	221	352	739	5804	6359	7931	244	207	433	2363	2603	1510	2817	3347	3011	11992	19745	9227	7185	14597	6718	4259	4385	3938	747	1057	675	6924	6344	7013
CTSW	8	11	2	51	46	55	241	185	439	252	152	284	14	44	53	147	261	73	55	47	20	391	492	397	0	0	16	0	4	12	20	9	29	30	21	15	20	37	70	77	103	347	0	10	12	237	228	1188
EMD	955	1021	1322	1053	1018	1845	1390	680	1829	1438	2837	1250	1067	778	1065	1502	1911	2152	993	975	1826	1170	1038	1504	945	1089	1286	1762	1567	1457	835	684	1099	1868	1560	1824	1224	1321	1545	1617	1595	1700	1153	1226	1115	1324	1003	1560
AFF4	8463	7370	7313	6873	7340	9078	7365	5871	9352	9071	7310	8562	6013	3938	4699	11515	10030	12705	4808	4428	6113	7784	5583	6589	7080	8324	10801	9531	6491	8128	5371	4098	6739	10309	9452	10575	6738	7466	8570	9746	10688	10950	4165	4306	5816	6533	5750	8030
AFF3	9407	5895	6182	230	353	664	1145	999	2025	486	1185	566	91	76	112	9123	7575	6263	34	79	276	6164	5308	7058	4667	5798	4727	439	181	1147	403	287	525	126	456	213	7	35	22	1321	684	1476	3	35	38	2246	1920	3931
AFF1	1936	1489	1466	7953	7547	6231	3295	2975	3892	7395	5086	5006	3775	2118	2931	11825	10198	10141	9938	7282	5867	7392	8289	5815	1951	2406	3012	6122	5128	6254	2798	2127	3700	7309	8059	8116	2423	2652	2847	10003	12329	12294	5493	3303	5671	6976	6527	6662
PDPR	1554	1532	1711	4275	4170	7740	2809	2673	5517	5015	3958	6566	1860	1347	1949	2573	3249	4509	9081	9073	17748	2121	2784	3387	1675	1864	3023	5607	6072	5271	3471	2843	3715	5947	6644	7248	3263	3169	3257	3079	2580	3311	11575	10044	16531	3150	2769	3165
STK40	799	921	1318	2480	2307	4587	2448	1823	3451	2174	2535	2305	2076	2504	4412	3272	5021	6287	2730	2860	7011	3299	3631	3847	362	390	502	1263	1349	1081	999	824	969	1743	1060	1456	1955	1423	1778	1332	1772	1688	1177	1671	1319	1489	1214	1628
UBA6	1769	1811	2582	1216	1223	2207	2969	2141	4547	2610	2570	3591	2329	1440	2404	2561	3249	3795	907	960	1951	3441	3404	4386	492	708	895	483	480	418	632	466	775	850	958	1002	438	599	497	919	1023	897	404	396	314	1121	1455	1419
PDP1	3053	4389	4678	3500	2640	7555	592	475	990	918	1469	1153	355	306	354	1095	1145	3146	1697	2488	6592	450	546	806	3116	2902	2517	1422	3182	1364	352	305	604	728	929	841	309	146	231	2059	1873	2014	2126	3499	2942	425	409	589
PDP2	1000	1083	1455	1146	1283	1823	412	456	5	12	1550	2743	2230	2606	2797	634	1023	1588	760	943	1398	703	915	1309	244	312	480	261	509	432	171	138	287	891	1333	1673	302	1052	443	255	323	343	810	925	1163	255	202	304
UBA2	2144	2453	2405	1215	1423	2130	1497	821	2124	1769	2186	1940	928	817	1258	2873	3371	4099	1087	1108	2105	2481	2774	3195	1071	1320	1601	984	888	748	731	502	779	1034	1113	1414	483	586	419	1244	1696	1466	736	734	716	1511	1488	1643
UBA1	5812	6354	7434	5208	5253	12428	15140	10109	20556	6097	6876	8506	3784	3876	5733	4301	5550	8415	3745	4058	10260	5496	6389	8720	5890	5540	8003	6239	6665	4748	8250	6310	8777	6412	7273	6773	3382	3936	3520	4920	4508	5112	5952	5177	5317	5648	4792	6028
PHF24	4429	6906	8575	583	462	870	31	59	330	10	405	10	4	0	0	19	32	8	13	18	12	11	26	37	1339	2339	553	14	3	34	31	14	15	4	5	26	0	0	0	0	6	0	0	0	2	1250	862	272
PWP1	1077	1164	1284	480	492	704	943	521	1097	1171	1237	1010	1154	997	1338	891	1046	1099	500	526	885	883	1032	1047	313	365	396	172	155	182	196	149	176	339	337	274	486	279	231	189	375	221	157	229	188	287	281	260
PHF20	3120	1586	2036	1232	1433	1999	1003	781	1469	1583	1604	1462	702	736	1399	2903	3311	3301	1041	1216	1398	3024	3180	3317	1573	1833	2420	4064	1065	2975	828	715	1121	1367	1405	1498	1273	1167	1088	3485	3656	3332	1150	1001	1244	2542	2404	2734
PHF23	740	823	702	868	848	1150	1233	1300	2063	1059	1454	1254	861	1056	1061	1336	2160	2008	882	919	1086	1589	1901	1779	2369	2848	3206	4915	4684	3626	5609	3764	5511	4814	5132	4875	4220	4105	3486	5707	5064	5530	5367	5736	4623	5284	4439	5398
TAGAP	60	76	68	186	231	178	264	140	320	292	398	387	172	136	141	658	1213	610	84	82	91	1470	1821	1415	18	22	53	172	58	82	329	206	353	85	118	85	36	32	57	640	475	1326	26	33	34	1201	1515	1202
RPAIN	198	252	219	158	170	233	282	230	389	216	224	262	166	171	218	149	327	343	107	133	224	290	380	420	87	84	109	77	52	43	40	73	61	61	114	111	19	68	41	70	75	86	23	45	48	67	78	89
CPXM1	14	23	44	7	10	250	31	2	684	11	37	284	28	67	42	0	0	51	63	66	529	39	17	56	0	7	0	0	0	3	4	0	11	0	0	0	0	0	0	0	0	0	0	0	4	0	0	0
PNO1	354	397	444	231	267	472	438	95	416	326	479	285	411	165	368	273	439	367	314	268	550	407	299	317	304	644	526	427	494	490	341	347	488	730	685	777	334	562	627	549	962	578	448	646	507	778	833	763
CPXM2	231	308	203	70	256	497	409	264	1336	310	136	330	8	11	35	15	38	90	27	29	16	722	479	936	114	160	129	152	82	218	28	27	45	119	25	80	0	0	6	17	15	47	15	17	29	108	116	161
PENK	501	1652	2066	40	15	208	262	99	302	5	3723	54	27	0	3	0	12	0	29	11	544	3	6	6	2361	2144	2077	49	13	143	160	91	158	34427	7691	157	4	28	27	7	4	0	8	22	62	0	0	0
GPR62	10	17	31	6	0	13	8	3	10	11	0	6	9	0	0	11	19	6	9	4	2	8	6	0	10	1	15	0	0	0	2	2	0	0	1	2	0	0	0	1	2	3	0	0	0	3	0	2
GPR63	387	550	842	42	40	95	65	66	66	22	21	64	17	6	27	10	30	58	15	24	107	616	614	626	177	298	213	18	13	16	27	7	20	22	34	15	6	2	7	40	0	7	8	1	4	37	187	232
GPR61	599	828	1860	4	3	4	4	2	6	6	33	2	0	0	0	15	7	8	0	0	0	26	0	11	239	219	219	0	0	3	0	0	0	1	2	0	0	0	0	0	0	0	1	2	1	0	2	0
PNOC	66	100	203	1	0	0	5	9	42	0	0	0	0	0	0	0	0	2	0	0	0	13	18	4	66	33	112	0	0	0	4	10	5	0	0	0	0	0	0	0	0	0	0	0	0	0	0	0
GPR68	168	263	177	127	67	55	133	44	251	172	275	315	7	28	6	270	307	241	61	69	42	551	574	534	86	34	195	19	8	11	4	18	7	13	16	27	7	3	13	24	19	126	47	28	49	69	61	165
GNS	2137	2768	2525	8236	9294	13001	5840	6785	11051	15020	12702	20729	8361	7773	9315	8556	10976	11382	2443	2970	5175	10188	10536	10262	276	356	475	1037	989	842	625	434	453	1811	2121	1982	1118	1003	1059	829	789	736	364	362	381	1069	975	1064
RPAP2	887	953	924	521	446	705	600	496	892	616	685	901	351	244	418	658	786	1066	397	459	791	913	872	970	494	671	664	501	442	363	300	156	250	448	605	535	220	305	187	477	501	449	275	453	374	635	616	554
JARID2	10697	4920	3973	3588	2318	5177	3872	2286	3286	6014	2332	3527	2504	946	1610	6353	3404	4335	2811	1906	3661	8710	6602	6175	2021	2157	4411	1708	2900	2663	1286	1346	2043	1263	1919	2392	539	978	908	2055	1429	2540	714	1693	2011	3232	3207	4048
GNE	1726	2583	2253	698	1005	1410	4523	3669	4413	1752	2094	1570	4290	3834	4000	2249	3588	2267	135	307	577	2201	4869	3704	782	858	1463	560	486	425	2345	1237	2547	1237	1289	1324	1278	3331	1431	1225	977	1363	222	337	296	683	953	1217
RPAP1	642	688	742	462	580	1000	771	396	1003	723	829	979	500	379	751	586	751	1161	467	630	996	779	884	1008	371	466	518	260	422	284	272	337	307	248	427	453	111	210	150	292	334	366	197	208	222	368	426	476
TMEM37	46	56	48	290	355	349	14665	10487	15963	5298	2040	5225	975	859	2251	427	766	3338	2194	1203	1224	699	871	868	6	5	5	57	54	52	1326	916	933	252	486	545	75	72	67	14	17	10	269	230	253	188	87	114
TMEM33	494	725	964	267	272	585	571	400	1317	789	1078	1227	629	490	995	455	565	859	194	236	628	479	507	788	24	17	17	0	25	20	34	31	52	70	59	52	47	67	32	51	44	30	15	28	0	45	26	27
NT5C1A	726	480	395	1646	1819	2922	59	80	53	93	660	151	2	0	20	14	23	142	1611	1134	4923	54	131	68	273	490	646	1074	2122	1022	23	62	46	175	339	222	0	3	16	35	86	59	666	1196	1293	842	118	447
OTOP1	10	0	2	0	0	0	0	0	0	0	0	2	0	0	0	0	0	0	0	0	10	0	0	0	0	0	4	0	0	0	0	0	0	0	0	0	0	0	0	0	0	0	0	0	0	0	0	0
OTOP3	23	5	5	0	0	0	116	5589	181	0	12	0	0	0	0	4	0	0	0	0	0	0	0	0	0	0	0	0	0	0	702	502	774	24	0	0	0	0	0	2	0	6	0	0	0	2	0	0
OTOP2	136	19	44	0	0	0	2	3	0	0	0	0	0	0	0	0	0	0	0	0	0	0	0	0	8	0	11	0	0	0	4	0	0	4	0	0	0	0	0	0	0	0	0	0	0	0	0	0
CIART	1493	555	387	818	487	266	1195	503	169	2027	596	271	1485	804	702	534	319	107	922	478	140	269	113	87	884	812	1050	2794	2460	1678	703	566	792	1296	1458	1489	690	1063	778	843	658	722	3049	2456	2471	1184	959	1013
SDS	58	97	83	19	21	10	11	6	6	32381	14667	6064	23895	49099	4915	12	27	14	8	18	0	54	24	6	64	204	102	37	11	194	21	61	106	5238	3743	11730	20751	38872	25090	9	76	2	43	50	57	8	17	10
ANO10	341	354	473	285	550	974	3115	2679	5007	889	821	851	141	158	389	1080	1584	1995	295	380	1013	330	527	653	213	257	361	341	292	336	926	756	898	409	424	477	122	174	81	963	906	801	208	207	302	247	167	230
POGZ	3087	2598	2630	1633	1456	2506	1292	1286	1982	2311	2273	2385	992	1062	1515	2505	2684	3632	1030	1270	1511	3102	3458	3392	2183	2166	2798	1852	1236	1106	1325	1093	1289	1938	1981	2019	1281	1035	847	2530	2208	2138	927	792	837	2404	2150	2588
PRUNE1	853	924	797	554	516	1092	914	623	897	2292	1231	1717	246	224	435	1045	1182	1293	3084	3452	3812	528	570	611	775	926	1092	2445	1116	1534	913	740	1111	1010	1464	2001	570	429	308	1214	1030	1094	955	1156	2187	570	588	822
PEX11G	34	30	85	78	36	293	128	76	462	248	226	721	119	144	455	63	99	228	83	70	254	46	78	184	20	17	11	34	54	66	99	93	54	123	133	112	125	177	145	76	28	22	57	61	55	45	27	37
LYZ	819	685	485	3374	2652	1106	50137	12811	28752	1514	1833	1097	1043	1503	1093	7336	8642	7535	823	1179	834	24702	23186	16879	346	246	401	1985	1195	835	1648	978	537	1074	1546	738	921	1305	466	18081	10458	11411	835	1004	659	25562	21229	15722
IP6K3	0	0	0	4593	2152	3211	6	0	0	22	14	22	1017	912	1084	639	372	337	11215	5828	9222	54	36	9	9	9	6	150	826	787	7	15	8	8	11	4	4	35	7	109	200	160	6181	5372	6155	386	427	163
IP6K2	1597	1421	1393	989	1129	1599	3551	2557	1969	2443	1193	1072	1005	920	459	1877	2181	2609	218	306	669	1154	1063	1136	1034	956	1149	1462	1690	1000	2715	1184	2386	2080	2438	2169	1686	1565	1322	1778	1603	1580	481	357	433	1437	1053	1117
IP6K1	1339	1507	1710	470	628	1404	1493	1521	2446	1681	1249	1612	880	747	905	1665	1604	2569	366	503	1031	1185	1437	1556	3527	3618	4518	1777	1293	1395	2477	1902	3227	3188	3414	4538	1610	1823	1844	2172	1686	2175	1384	1065	1519	2076	1507	2462
MYO15B	5	28	11	23	16	28	29177	21146	31576	9120	4138	10242	14	12	60	29	22	37	6	8	13	4	22	5	12	0	16	16	0	0	13277	7876	9699	571	1115	1080	17	4	37	28	11	28	0	3	0	5	6	0
MYO15A	15	36	32	5	31	14	69	96	91	21	37	685	0	0	0	6	29	12	13	4	7	33	14	34	39	4	53	0	0	0	0	0	0	9	5	68	0	0	3	4	0	8	0	0	4	0	22	0
KATNBL1	257	207	299	149	220	407	606	298	703	429	440	451	167	119	302	302	350	695	80	78	364	376	711	631	1049	1229	1588	575	707	535	557	381	659	1118	1556	2323	319	833	443	1084	1094	1303	266	351	316	723	1135	1003
NFKBIB	193	299	291	810	755	1017	949	775	1494	729	520	580	918	668	906	450	594	550	659	923	1239	604	660	664	287	274	474	527	443	501	885	607	936	722	681	900	969	659	856	630	455	584	961	753	796	718	477	760
NFKBID	239	125	126	142	107	65	112	93	105	62	169	119	132	78	100	274	251	157	74	66	42	404	441	408	91	62	139	160	101	208	183	115	191	148	85	134	276	181	283	859	493	1803	60	44	117	1754	1081	1977
NFKBIZ	268	145	172	1462	2016	1312	4387	4260	5064	2265	1472	3129	3329	3472	9548	1446	2154	1362	313	419	546	4866	6216	7456	238	151	358	1166	330	1117	3189	1631	2258	4410	2004	6295	6145	5033	8687	3515	3583	3102	473	512	699	9225	4611	6006
PLAC8	0	0	0	14	66	13	47	71	333	115	210	321	3	0	14	79	214	95	0	10	3	793	1592	2852	0	0	17	0	0	17	7	17	87	6	14	8	0	10	40	73	62	1294	0	0	29	297	422	1070
PRSS37	0	0	0	0	0	0	0	0	0	0	0	0	0	0	0	0	0	0	0	0	0	0	0	0	0	0	0	0	0	0	0	0	0	0	0	0	0	0	0	0	0	0	0	0	0	0	0	0
PRSS35	16	22	87	6	21	54	10	36	144	48	35	53	0	0	14	5	4	140	5	0	26	21	23	104	29	65	34	0	2	3	8	4	14	18	28	44	0	6	6	6	21	86	0	4	0	7	20	26
RPGRIP1	0	0	0	0	0	0	0	0	0	0	0	0	0	0	0	26	19	3	0	0	0	0	0	0	0	0	2	5	20	0	0	0	0	0	4	0	0	0	0	3	14	3	0	4	0	0	0	5
PRSS38	8	6	0	0	0	0	0	0	0	0	0	3	0	0	0	0	0	0	0	0	0	0	0	0	10	0	3	0	0	0	0	0	0	0	0	2	0	0	0	0	0	0	0	0	0	0	0	0
DLX1	176	299	297	0	16	4	18	6	28	0	90	0	0	0	0	0	4	0	0	0	0	0	0	0	86	134	51	2	0	11	0	0	0	4	0	0	0	0	0	0	0	2	0	0	0	0	0	0
DLX2	43	77	82	0	0	0	2	0	7	0	38	0	0	0	0	0	0	0	0	0	0	0	0	0	34	22	19	0	0	0	0	0	0	4	6	0	0	0	0	0	0	0	0	0	0	0	0	0
DLX3	0	0	0	0	6	2	6	8	24	0	0	0	0	0	0	0	0	0	0	0	0	0	0	8	0	0	0	0	0	0	2	0	0	0	0	0	0	0	0	0	0	0	0	0	0	0	0	0
ACVRL1	218	394	236	801	1070	2648	523	492	1614	1713	1433	1942	279	236	1018	3849	5357	23257	358	679	1701	974	987	2212	490	435	697	1161	1426	1659	498	601	490	1445	2031	2869	600	449	523	9287	9449	7346	776	1016	569	2224	2659	2813
ACTB	18649	23221	30470	13488	18463	22700	169402	86300	212376	28775	52299	55197	34311	20822	39500	72476	96306	100153	6819	7579	16438	101052	101757	153617	21383	28182	29342	15245	10177	19389	81006	67781	102506	44995	49510	44450	24672	27797	25349	119761	149387	156874	8538	7035	10004	122355	139451	162398
VAV1	191	445	266	356	409	279	366	308	798	266	430	434	265	216	334	665	817	501	109	118	192	3719	3619	5311	103	82	95	168	98	176	449	396	582	190	200	271	279	213	273	778	507	1069	51	50	65	3227	2745	3192
LOC117035466	76	89	156	575	434	1012	2143	782	5142	1483	1094	1775	783	595	2170	1092	1393	1941	194	203	442	2981	2566	3973	82	69	106	399	406	314	565	542	458	1543	2989	2144	458	775	311	1340	1359	1628	214	281	262	2770	2524	2636
NR6A1	775	902	770	1152	855	761	476	438	562	1115	785	838	249	316	198	394	313	430	160	175	253	330	315	391	223	227	244	78	118	43	251	134	232	177	212	157	85	106	47	102	45	91	27	52	20	57	62	94
PYGO1	613	877	927	471	662	866	75	118	140	124	281	243	27	145	35	349	499	749	737	1581	1296	135	373	290	242	359	328	382	389	191	25	5	16	118	148	57	79	70	117	75	73	69	646	471	286	73	88	39
PYGO2	521	940	692	706	940	1426	1320	1149	2160	1252	1577	1743	725	807	1211	1329	1789	2679	355	502	1109	1476	1983	2478	636	800	1014	780	791	582	1135	1196	1160	1044	1095	1207	886	783	918	1400	1657	1919	512	461	493	1159	1145	1361
CRHBP	205	322	305	17	18	31	178	311	311	334	31090	307	0	2	0	31	28	10	0	0	2	4	16	4	136	296	359	7	0	14	37	10	28	1097	175	145	0	2	0	6	7	22	0	0	0	58	58	127
FERMT2	1590	1692	1958	4169	4237	6746	1564	1415	2659	3899	3548	4594	3281	3291	3047	8466	9067	14998	3374	3551	6547	1614	1376	1997	1050	983	2119	4655	4426	3553	1026	580	1113	4285	3917	4728	3335	3028	3649	11956	13386	7389	3037	2992	2712	1675	1403	1914
FERMT3	42	76	68	242	266	275	265	247	579	170	394	406	289	222	532	999	1285	621	84	120	145	3400	4051	6183	1965	2270	3330	5068	3757	2081	1910	1068	1704	2731	2027	2433	1585	1693	1398	2963	2437	2806	3942	4389	2860	4787	5467	5987
FERMT1	181	190	197	8	20	93	5083	3763	4580	1330	1092	2435	4	14	8	428	675	288	0	0	0	0	12	0	32	57	55	0	0	0	2715	2164	2650	730	1928	1373	22	4	13	17	17	223	0	0	2	4	0	0
CRNKL1	1693	1196	1348	952	1001	1457	2060	1341	2749	1542	1453	1885	918	797	1470	1699	2026	2570	940	929	1340	2097	2456	2477	893	934	1303	1016	1263	810	883	664	1028	947	1452	1546	557	893	502	1374	1571	1510	740	1094	626	1460	1747	1511
WWTR1	411	586	607	4981	4716	9046	2004	1644	4171	6910	4426	8771	2624	2293	2505	9644	11124	19919	2319	1705	4997	2035	1944	2304	319	458	642	3013	2502	3748	1072	661	1201	3744	4933	6446	742	733	693	7949	9095	7304	2150	1302	3109	2607	1115	1700
SYNGR2	176	252	282	2362	2701	4882	2601	1721	4432	2782	1457	2622	987	920	2181	1586	1963	2588	1809	1858	5183	2339	2376	3208	144	108	334	1763	2208	1299	1431	1802	1814	1385	1607	1585	1442	1841	1200	1544	2019	1840	2548	2234	2391	2141	2430	3884
WDR97	171	133	185	74	160	317	95	406	232	128	194	388	27	97	145	69	179	292	68	127	130	32	121	199	120	63	85	212	68	49	164	59	55	179	203	214	53	22	14	145	44	75	69	26	23	70	32	31
PRPH2	0	0	0	0	0	0	0	0	0	0	0	0	0	0	0	0	0	0	0	0	0	0	0	0	0	0	0	0	0	0	0	0	0	0	0	0	0	0	0	0	0	0	0	0	0	0	0	36
LOC117030602	0	0	0	0	0	0	0	0	0	0	0	0	0	0	0	0	0	0	0	0	0	0	0	0	0	0	2	0	0	2	0	0	0	0	0	0	0	0	0	0	0	0	0	0	0	0	0	0
USP6NL	327	867	1138	256	988	1212	780	1180	2478	1281	669	1746	757	597	887	3809	4486	5053	311	351	584	3245	5410	3889	458	461	848	414	314	408	510	398	745	492	740	675	357	447	411	2507	1808	1747	111	147	135	1620	1053	1728
LOC117030601	0	0	0	0	0	0	0	12	0	0	0	0	0	0	0	0	0	0	0	0	0	0	0	0	4	0	0	8	0	0	0	0	0	4	0	0	5	0	0	0	0	0	1	0	0	2	0	0
LOC117030606	2	4	11	0	0	0	0	0	0	0	0	5	0	0	0	0	0	0	0	0	0	0	0	5	55	32	31	0	35	0	0	0	0	0	0	0	0	0	0	0	5	4	0	3	0	0	0	0
LOC117030604	0	0	0	0	0	0	0	0	0	0	0	0	0	0	0	0	0	0	0	0	0	0	0	0	7	7	0	0	0	0	5	0	0	0	0	0	0	0	0	0	0	0	0	0	0	0	0	0
KLHDC8A	177	204	336	0	0	0	28	14	58	0	12	0	0	0	0	0	0	0	0	0	0	0	0	0	71	152	182	0	0	0	9	9	40	9	10	0	0	0	0	0	0	0	0	0	0	0	0	0
USP13	591	702	941	10678	11835	12355	85	27	155	537	669	417	219	110	99	520	428	796	15523	21738	28400	258	292	279	1373	1629	2253	23104	25563	15855	49	79	87	234	439	340	6	32	41	221	195	456	25427	26445	23346	96	156	151
USP10	2141	2228	2410	1242	1366	2389	4950	3350	5694	2496	2570	2911	1991	1741	2848	1570	2245	2485	1374	1290	2478	1783	2328	2805	1634	1815	2102	1756	1549	1552	5238	2799	4122	2548	2435	2677	1965	2640	2166	1878	1847	1769	1437	1519	1609	1673	1623	1853
USP14	1953	2123	2146	1557	1367	2211	1646	916	2384	1997	2593	1696	2545	1404	1949	1451	1566	1646	1537	1799	2258	1728	2217	2094	2096	2585	2992	1670	1526	1330	711	545	908	1509	1484	1804	927	1119	1102	1745	1762	1602	1598	1401	1615	1298	1320	1587
USP15	2162	2226	2568	2608	3046	5596	2302	2524	3914	1691	2081	2130	1743	1821	2307	2588	3360	3595	3479	4190	9011	3213	6832	5364	1181	1443	1960	3075	4104	2617	1138	787	1294	1663	1505	1553	2765	2572	2433	1925	1795	2126	6128	3987	3721	2800	2893	2442
USP18	216	199	91	184	27	50	361	147	1244	215	126	204	138	31	41	329	244	87	93	32	50	423	131	42	35	46	33	62	408	24	64	802	59	273	1284	536	132	1340	34	424	1050	122	47	231	30	679	1319	110
LOC117025712	23816	18435	19618	15	24	59	41	34	48	30	406	25	0	2	2	11	5	31	8	0	5	15	5	25	6284	8626	5764	57	39	63	14	3	8	48	25	43	0	0	2	0	6	0	10	9	23	0	0	0
ADAR	4329	5153	6462	2374	2095	3865	5205	3297	10297	3744	4544	4257	4053	2113	5844	4491	5015	6824	1345	1125	2318	8004	7584	8679	5643	6194	6147	2584	4344	1683	3235	5779	3325	4922	8837	3550	4302	10431	2759	6417	10760	4017	827	2031	570	10910	13574	6360
TAP1	7	13	12	351	331	266	5200	3178	4076	497	550	537	430	233	390	772	1002	537	182	221	254	2355	2217	2506	245	309	484	1568	2359	1125	3791	5083	7392	2465	3769	1951	1714	3603	1582	4680	6184	2743	814	1279	656	8940	9225	7356
CRKL	2361	1890	2170	2551	2553	4763	2511	2537	4812	1918	2579	3119	1704	1824	4998	3475	4128	6405	3084	3070	5878	2881	4359	4999	474	568	814	900	1035	823	832	466	511	867	764	870	1090	751	1081	1174	1026	1171	985	1079	908	942	941	1134
UBAC2	301	431	570	482	474	982	1063	776	1829	721	784	933	490	418	692	509	585	1013	429	785	995	573	532	650	199	231	210	370	417	286	290	235	292	360	419	410	229	484	145	299	281	284	196	148	273	397	345	383
UBAC1	1467	1388	1288	2414	2803	4115	1916	2088	3349	2168	1224	2064	909	1035	1097	1211	1654	1274	1675	2248	4702	670	2478	1929	918	766	1206	3288	3518	1814	1653	981	1635	1228	1358	1344	1068	1176	730	718	576	842	3383	3378	2905	950	587	1222
C15H16orf78	4259	101	187	0	5	0	0	12	21	2	17	2	44	49	59	147	235	202	0	0	3	16	23	30	21	0	85	0	0	0	0	0	0	0	0	0	0	0	0	4	0	5	0	0	0	0	0	0
SUPT5H	2509	3005	2487	1713	1744	2073	2786	1746	3075	3113	2348	2271	2728	1890	2311	2578	3180	3021	1371	1604	2018	3158	2982	2678	1443	2103	2042	1264	1260	1081	1482	1111	1430	1556	1816	1785	1101	1247	1101	1668	1646	1652	878	1262	1079	1847	1866	2075
C15H16orf74	22	27	53	0	19	4	16	10	34	7	20	5	2	0	0	105	173	167	0	0	0	84	190	80	7	5	20	0	0	0	18	32	27	5	4	4	6	0	0	18	11	60	2	4	0	64	111	142
RPTN	0	0	0	0	0	0	0	0	0	0	0	0	0	0	0	0	0	0	0	0	0	0	0	0	4	0	0	0	0	0	0	0	0	0	0	0	0	0	0	0	0	0	0	0	0	0	0	0
SLC35E2B	1565	2221	3021	821	922	2594	4112	3613	8387	2125	2222	3338	1244	1383	3618	1381	1955	3835	387	705	1714	1742	2314	3275	1620	1541	2631	805	391	796	4474	3717	5375	1782	1750	1911	1466	1089	1178	2028	1206	1999	309	336	477	2656	1297	2587
FXR1	2667	2738	2172	6076	4178	5733	3841	2638	3263	4407	4588	3573	4093	3255	3136	3561	4132	4094	11196	8688	13411	3548	3942	3264	1268	1355	1997	2919	3214	2371	1252	857	1185	2003	2317	2355	1533	1939	1950	1855	1969	2038	5511	6351	6195	1866	1824	1705
FXR2	1928	2091	1924	3495	3111	4554	1327	974	1937	1991	1830	1700	867	1240	1095	1776	2410	2786	2550	3291	4058	1184	1607	1576	1489	1609	3136	5190	4956	4565	1179	815	1190	1915	1667	1874	1365	1192	1430	2390	1443	2108	2580	1809	2326	1296	1090	1432
RHBDD2	2623	4162	4485	463	560	901	382	177	539	1167	1750	1239	516	274	302	649	865	1103	164	191	496	549	469	540	2490	3032	4202	274	237	211	243	182	160	673	894	682	118	180	85	373	332	376	101	212	97	312	241	337
RHBDD3	192	220	475	353	345	1151	186	59	578	145	328	472	279	276	541	153	151	392	364	351	520	147	187	317	108	183	161	243	338	220	65	127	112	131	152	155	112	216	165	95	91	118	206	210	190	144	173	199
RHBDD1	63	58	74	200	142	239	290	114	339	388	391	409	220	168	185	322	315	425	201	161	164	329	293	349	31	32	44	118	78	63	76	57	84	142	136	172	35	67	62	264	150	166	71	53	45	191	126	149
KLC1	8205	9242	10129	3298	3750	4857	1566	1193	2139	2620	4153	2710	1725	1328	1717	3994	5635	6648	1990	2523	3786	3448	3123	3694	3810	4466	5403	2508	2062	1561	724	436	780	1387	1081	1243	1234	949	994	3025	2592	2396	1887	1933	1453	1606	1257	1545
KLC2	2451	3633	3969	1157	1356	1811	623	427	921	1431	1142	1103	72	85	195	785	906	1002	1494	1423	2823	306	348	394	2710	3223	4113	1295	1509	972	381	322	426	615	853	905	65	108	218	984	745	803	1240	1297	1274	430	246	461
KLC4	611	718	608	386	356	603	4605	4357	7516	2476	1660	2763	430	377	466	1666	1945	1691	193	280	521	570	609	647	585	564	836	647	734	462	2777	2098	2830	1114	1706	1376	394	526	328	949	714	925	352	355	352	483	303	461
CHCHD3	551	695	723	6654	4665	9103	2614	1736	3205	2055	2072	2058	1186	989	1441	565	675	1157	7985	6802	14173	699	816	930	98	108	100	1080	1504	671	221	178	269	321	363	347	202	187	187	127	92	103	1393	1529	1401	99	147	113
CHCHD1	141	159	142	392	284	663	250	185	443	258	276	251	264	279	346	130	222	355	476	341	761	252	267	240	16	15	13	44	31	24	32	19	20	36	54	41	12	28	24	31	7	27	67	57	53	23	34	34
CHCHD6	133	125	237	19	15	77	85	27	120	167	142	196	27	7	54	41	46	101	24	7	39	63	38	153	86	91	76	10	10	10	12	22	26	48	74	61	19	17	7	35	14	31	0	4	16	17	18	36
CHCHD4	215	297	327	408	479	946	521	383	1221	413	479	715	182	146	296	90	232	301	215	317	1119	144	237	305	234	201	356	409	523	314	341	291	595	351	603	456	88	299	98	148	212	164	708	705	438	245	211	183
CHCHD5	181	177	153	227	225	384	502	342	707	304	321	335	359	371	413	287	307	324	275	259	522	290	314	266	64	62	66	89	82	72	81	69	76	88	112	71	76	95	75	51	72	53	78	78	87	106	78	48
ZNF513	698	863	836	358	354	554	732	643	1030	699	808	630	477	490	574	706	916	1069	235	200	405	688	815	994	408	439	570	318	307	286	389	420	356	455	453	461	317	409	388	624	645	733	176	227	171	577	592	687
ZNF511	129	122	139	175	168	318	228	174	347	279	320	297	222	238	354	248	326	429	119	112	293	383	303	385	48	58	84	76	94	32	57	92	64	83	108	118	57	64	54	82	99	91	17	29	15	120	114	155
HNMT	86	212	375	51	125	113	70	55	136	160	174	215	8347	8474	4184	14	0	23	106	98	262	137	91	138	97	148	69	83	96	95	37	26	33	281	224	284	681	1448	937	36	46	69	110	129	113	156	171	82
TMTC2	3164	986	1291	367	554	1223	1068	1219	2066	481	472	526	299	529	1139	194	238	1004	242	302	1259	297	247	359	400	451	733	178	70	240	72	49	55	161	177	175	62	30	58	152	97	167	79	52	107	108	336	456
TSPYL4	7347	10337	10602	105	169	109	260	186	267	934	1433	518	101	82	98	666	1004	2041	39	41	75	481	449	422	1859	2785	3074	408	274	307	121	84	71	497	633	469	174	176	108	376	302	359	161	207	200	508	317	405
TSPYL5	185	371	451	61	51	157	55	27	108	49	142	72	30	5	2	30	34	104	10	0	30	85	52	40	193	259	220	26	123	52	22	29	18	35	164	57	17	20	12	28	27	33	3	23	42	21	57	60
TSPYL1	5893	8450	8732	1382	1371	1992	481	411	923	2124	1807	2186	874	480	715	1205	1819	2161	1163	1074	1446	974	1201	1455	2054	2745	2475	538	550	481	254	179	288	765	1068	1068	305	349	248	663	424	540	482	445	487	716	411	597
TSPYL2	10617	11015	4339	1406	1364	597	542	280	268	1251	1862	351	3398	870	962	1023	1072	369	473	382	352	1863	1112	767	4300	4668	6228	787	569	659	265	209	312	871	507	627	176	126	131	713	522	650	328	374	340	623	486	513
XIRP1	2	5	0	7669	6953	15763	0	0	0	0	0	0	0	7	0	55	7	279	5059	3006	4840	0	4	0	2	3	9	4936	12193	4748	0	2	3	20	4	11	2	4	4	60	118	128	7791	5169	4911	7	8	11
XIRP2	4	11	13	168	2313	2017	12	12	13	11	18	0	11	0	0	13	8	184	28373	19585	100956	7	0	9	53	20	36	8168	6097	9508	4	6	14	92	79	77	11	15	77	38	46	50	37567	42095	40544	9	13	13
CDC73	1152	1163	1011	1351	1337	1626	1461	1095	1386	2178	1571	1666	928	780	981	1661	2083	2295	834	916	1227	1409	1499	1568	285	392	408	473	571	392	299	161	245	439	506	471	319	270	244	640	661	534	204	254	269	316	419	426
VWF	892	865	1601	12402	16179	25435	2546	2000	6017	2840	2838	3706	533	846	3112	28789	35762	132900	3030	5224	9671	18933	27269	35560	859	564	1544	8447	4646	6567	1999	1367	1850	1974	998	1486	2814	1124	3020	6744	8568	8256	2751	1875	2144	6785	4220	11281
TESMIN	0	8	0	0	3	0	0	4	0	21	13	12	0	4	7	12	11	0	0	0	2	0	15	4	14	14	5	31	11	13	9	9	18	48	26	50	10	4	0	54	12	30	4	10	7	5	12	16
NTN3	40	50	94	0	0	36	0	0	26	2	0	18	0	0	0	0	2	11	0	3	22	0	3	16	18	23	35	0	0	0	0	0	0	0	0	16	0	0	0	0	6	0	0	0	2	6	4	2
NTN4	133	289	315	438	1096	1054	155	190	669	3161	2852	4144	29	17	39	1986	2493	2493	275	860	318	1609	1840	2104	259	509	176	680	368	691	311	158	240	1155	2197	3549	23	10	37	2433	1409	2360	305	179	362	1754	618	1122
NTN5	7	10	3	0	0	0	0	0	2	0	4	0	0	0	0	0	0	2	0	0	2	0	0	4	6	0	0	0	0	0	0	0	0	0	0	0	0	0	0	0	0	0	0	0	0	4	0	0
SI	56	40	27	0	0	0	70352	55899	77711	2	2	5	0	2	0	8	0	33	0	0	0	0	0	12	64	62	50	2	0	14	80041	43670	70593	133	0	0	10	0	2	0	6	4	14	8	6	5	0	8
B4GALNT1	1004	1375	1586	19	30	92	6	26	26	8	104	9	0	0	0	2	4	8	0	8	23	0	6	3	1065	1474	1161	9	1	16	5	5	8	4	16	15	0	0	0	4	0	2	0	8	0	0	12	11
B4GALNT2	0	0	0	0	0	0	4229	2257	0	511	288	835	0	0	0	264	708	129	0	0	0	0	0	0	17	0	0	169	74	0	59	287	117	951	554	190	0	7	0	794	736	1129	69	33	0	11	13	0
B4GALNT3	101	87	118	9	133	129	2069	2641	2848	1005	441	882	0	0	0	55	30	71	4	0	71	4	2	0	64	160	30	29	12	103	306	156	185	566	703	1017	2	0	0	0	0	3	0	0	6	1	7	3
NUDC	1499	2101	1431	1331	1188	1419	903	495	1217	1563	3019	1024	1518	909	916	1283	1628	1320	1165	1025	1336	1168	1247	1163	1529	1913	2059	1468	1382	996	345	452	445	1058	1252	1121	305	773	471	983	1250	1163	728	1270	1117	752	870	889
NUMBL	504	642	1408	168	240	515	146	113	337	170	372	228	43	44	74	189	256	510	116	138	205	451	301	426	699	1069	625	132	83	187	44	83	45	136	165	233	23	23	27	84	96	237	15	38	52	117	80	118
NRP1	1715	2233	2135	6810	7300	18160	1034	876	4103	3285	4765	7292	2617	3752	9417	11186	13785	29743	3137	4563	17051	4535	4864	11905	964	1464	1740	3496	5514	6599	1491	3163	1577	3581	4659	5928	1552	1462	1733	15762	19616	15929	3468	4485	5752	4760	2804	4503
NRP2	1546	1895	926	2331	2900	3424	780	908	2102	1492	2117	1918	1922	1760	3726	11802	13874	13499	529	1083	2618	5072	5853	6598	745	392	841	821	562	1038	240	264	327	518	486	618	507	482	693	2286	3573	3999	173	189	223	3711	3094	4057
SPHKAP	14842	7319	5558	940	1703	2967	344	359	740	328	584	556	8	4	0	134	193	281	66	32	691	162	258	264	3495	3939	5732	291	113	295	26	36	38	692	430	221	8	0	0	49	15	31	5	105	82	10	6	43
SAV1	253	343	319	464	824	859	584	507	907	600	528	499	1116	854	1195	1323	1489	1996	731	1613	610	572	698	755	362	343	532	1648	773	982	511	378	659	1046	707	793	1549	1781	1498	1430	1231	1264	418	612	695	455	533	586
XNDC1N	53	36	54	26	40	89	96	38	123	41	33	135	44	2	22	18	40	43	18	23	28	16	81	144	27	64	58	48	29	32	100	159	59	30	80	43	5	39	9	30	41	19	19	35	23	49	94	76
DYNLT4	0	0	0	0	0	0	0	0	0	0	0	0	0	0	0	2	9	11	0	0	0	0	0	0	2	1	5	1	9	1	3	2	11	8	20	20	3	0	1	15	8	7	0	0	0	4	0	6
DYNLT1	497	452	401	642	612	1008	1245	806	1211	1683	1480	1827	535	481	577	875	1430	1286	495	427	1311	991	1029	815	67	97	207	174	205	232	415	289	354	673	903	956	73	258	329	290	397	409	115	177	244	315	289	395
DYNLT3	1282	1763	1468	1315	1230	1036	1412	1315	1430	1002	1165	627	756	549	231	1814	1637	1900	980	773	811	818	665	662	1251	1472	1945	846	870	848	519	163	313	747	879	1167	292	193	304	1132	1153	1237	463	371	382	518	468	414
RNF208	554	910	843	51	78	140	57	62	122	360	152	264	0	3	6	38	60	60	30	32	87	0	4	2	526	504	699	240	189	103	49	41	33	86	139	125	0	1	4	35	38	34	68	69	79	7	0	11
RNF207	29	19	12	4940	6661	7117	43	43	28	283	161	250	0	0	0	180	222	201	454	365	159	2	0	4	220	154	1156	7153	8652	6269	1458	477	573	524	1095	1251	50	44	47	313	332	789	321	1579	1115	65	64	96
STRA8	0	3	4	11	9	0	147	59	27	0	0	0	12	7	5	32	16	7	7	0	0	2	8	6	8	2	0	4	0	0	0	0	0	19	60	19	0	0	0	0	0	0	0	0	0	0	0	0
STRA6	16	9	95	31	6	433	0	0	0	21	52	21	0	0	0	0	9	0	0	0	0	3	4	2	6	0	7	0	0	62	0	0	0	0	3	0	0	0	0	0	0	0	0	0	0	0	2	0
KIFC3	662	1110	1353	1381	730	1540	1890	324	2180	2989	1219	3182	281	369	604	849	1185	1920	604	515	1637	129	142	266	380	648	900	682	906	468	123	272	193	735	1830	1316	90	146	181	606	1196	1121	264	183	193	70	74	74
SYNPO2	203	467	527	857	1493	3185	3109	3187	5206	267	433	292	107	104	287	82	154	159	2782	1350	12036	1065	888	1221	102	331	144	2915	2457	1585	676	667	619	483	268	458	124	111	108	105	62	108	2240	3475	2039	646	522	512
LOC117016089	39	64	88	0	5	31	3	0	4	35	0	11	0	0	0	6	0	6	0	0	0	3	0	0	8	12	15	0	0	0	0	0	2	2	0	11	0	0	0	0	0	0	0	0	0	0	0	5
DMRT1	3	0	0	0	0	0	0	0	0	0	0	0	0	0	0	0	0	0	0	0	0	0	0	0	0	0	0	0	0	0	0	0	0	0	0	0	0	0	0	0	0	0	0	0	0	0	0	0
DMRT2	0	9	11	0	0	0	8	0	0	2459	249	1296	0	0	0	238	391	283	259	339	596	16	0	4	0	4	14	0	0	10	0	0	0	265	1603	931	0	0	0	459	174	555	103	80	48	0	0	0
DMRT3	4	10	4	0	0	0	2	0	0	0	0	0	0	0	0	0	0	0	0	0	0	2	0	0	0	0	8	0	0	0	0	0	0	0	5	3	0	0	0	0	0	0	0	6	0	0	0	0
PROS1	211	317	399	523	1179	1891	719	344	1430	1135	1190	1879	24207	19893	50808	1643	1835	3034	303	361	1441	1441	1073	1967	149	126	366	2070	2506	3514	518	346	876	7987	1499	2631	23279	17595	20500	4031	2611	4199	566	502	1387	1611	1059	1728
NCKAP5L	984	1136	1589	768	889	1656	362	283	474	1243	1175	994	147	182	351	1475	1835	2546	399	559	911	1112	894	1410	1042	998	1508	894	755	872	196	176	404	900	1444	1451	124	38	189	1095	1010	1410	344	229	372	598	369	565
PLA2G12B	0	0	0	0	0	2	829	847	2478	8	5	33	2215	2254	3504	0	4	10	2	0	24	0	3	0	1	0	0	0	0	0	415	203	393	148	0	30	623	819	918	0	0	0	0	0	0	0	0	0
IQCA1	93	200	287	6	14	66	10	8	47	95	185	115	0	0	8	71	205	147	46	11	59	32	61	120	191	186	195	0	0	12	2	0	6	24	14	33	1	0	0	376	174	370	5	2	1	51	77	119
LYRM1	555	663	564	402	565	618	531	330	465	772	634	519	742	641	513	245	489	440	370	322	576	385	354	269	21	20	21	12	6	13	2	3	6	15	15	16	13	5	7	13	10	13	2	9	6	7	9	17
EPOR	0	9	32	411	179	232	24	0	11	300	109	208	205	78	106	579	273	422	4	11	23	1610	1990	1383	10	8	59	286	626	254	53	108	43	99	279	457	23	9	0	474	164	332	0	0	9	91	49	454
EPOP	280	436	448	212	227	305	402	189	679	473	339	331	1150	440	648	90	111	227	93	135	259	211	175	208	69	183	62	14	2	12	33	59	60	41	36	46	43	86	146	8	12	18	10	21	63	41	32	42
HS6ST1	498	564	676	241	199	643	617	376	1442	1189	721	1701	755	694	1197	779	769	1756	266	353	629	222	263	416	1457	1630	2327	1323	1749	952	2199	2314	1978	2939	3550	2965	1955	1149	1248	2044	1754	2094	1988	2282	1196	1137	631	1095
HS6ST2	759	1143	966	42	47	102	149	79	356	649	434	1346	413	283	604	452	815	717	44	27	402	2832	2324	3359	291	238	324	24	15	24	0	3	7	63	100	90	52	49	11	88	45	87	0	2	0	259	163	220
HS6ST3	2753	4650	5009	0	23	35	7	0	26	91	165	50	2	4	5	0	13	13	8	5	54	31	8	176	375	445	313	2	37	23	4	18	12	18	16	23	0	0	0	4	12	7	0	1	0	0	0	0
TCERG1	3159	3089	2332	1179	1026	1145	2646	1140	1728	1400	1747	1101	988	523	951	1495	2013	1296	1012	1081	1201	2559	2797	2447	1627	2187	2369	1003	1076	868	922	542	1102	986	1146	1068	451	640	607	1132	1637	1231	789	1097	1016	1601	2195	2288
CNBP	12124	9547	8147	11157	10071	13280	8547	4477	8732	13030	9944	10181	9551	7775	8713	11897	4282	12682	19595	20504	24446	9892	9140	8295	5411	5979	9542	10457	11055	7442	4333	2965	4996	7290	8288	9114	5649	7685	6969	7812	9570	7544	15007	10615	13956	6956	6452	6680
INTS13	549	581	423	516	568	584	446	356	652	487	599	439	346	321	371	363	667	518	463	663	755	758	1198	757	642	634	957	823	818	663	569	359	694	822	962	1191	614	785	652	622	721	758	629	799	740	1169	1363	1296
LOC117017842	43	75	49	0	0	0	0	2	11	10	13	10	4	0	0	18	56	26	0	0	0	6	14	7	22	40	44	5	0	0	0	6	0	1	4	0	0	0	2	1	2	2	0	0	0	0	10	2
INTS11	639	808	1071	512	545	1348	1171	630	2112	966	1109	1221	652	631	1083	583	848	1176	541	606	1483	837	996	1205	1058	1133	958	796	746	696	626	772	791	829	997	921	436	712	692	591	708	718	500	561	523	806	912	967
INTS15	427	420	520	365	382	649	764	546	1156	638	624	720	499	383	589	520	690	958	385	510	723	590	644	844	774	835	1169	744	975	607	1059	855	1098	816	907	1045	486	559	504	830	690	819	915	1108	801	846	781	977
INTS14	349	308	302	209	177	437	453	235	688	425	458	480	314	129	248	358	447	789	147	153	336	582	581	670	235	284	278	234	222	217	210	243	348	261	439	419	79	257	86	277	380	424	135	213	211	389	508	519
TXN2	405	411	447	1157	822	2156	710	407	1427	1015	1178	892	1172	1160	1970	325	371	517	1455	1579	3105	538	493	608	355	500	410	1910	2398	1477	543	459	594	1354	1416	1102	1252	1782	1716	342	333	429	2766	2587	3090	406	421	433
AGAP2	22883	25245	24387	743	683	1124	293	273	439	203	315	396	148	113	311	336	717	317	475	386	750	1121	1391	1584	13230	19684	7738	228	429	309	232	190	265	135	172	181	129	266	424	314	221	600	78	225	268	1002	1034	1304
BASP1	7864	12609	10364	124	114	89	364	258	708	351	1472	376	63	49	58	496	779	691	110	60	37	866	1029	717	1836	3312	999	16	17	23	102	121	107	98	115	73	6	6	37	394	254	1128	19	7	21	222	358	747
SLC23A2	9018	10637	11589	3737	3250	4604	4033	2742	4569	4354	11314	3862	7080	6866	15214	19872	22335	18429	2978	2541	3826	3540	3241	3777	7338	10112	10779	1226	2236	1794	2731	1954	1674	12474	7898	2584	15554	17645	16907	40590	23836	23619	1171	1390	1828	1963	2431	3312
GDPD4	7	0	0	0	0	0	0	3	26	0	0	1	0	0	4	0	0	0	0	0	0	0	6	0	0	4	0	2	4	9	0	0	0	0	0	0	2	0	0	0	5	3	0	0	0	0	2	0
GDPD5	492	488	964	418	394	1566	1286	1937	2645	58	223	192	810	434	976	804	1380	841	31	31	38	302	331	573	253	236	263	134	160	106	949	951	820	99	76	36	253	339	158	751	637	693	26	31	21	168	85	256
YWHAZ	20070	26737	30347	5186	6555	9812	28108	17299	35314	10425	12515	11338	3965	2813	3959	10641	13998	17614	2209	2312	5815	12777	12232	13865	2324	5122	3479	871	1230	1308	1598	1745	3036	1090	1829	2185	598	899	884	1422	2932	2771	317	421	479	1457	2160	2537
COMMD10	658	643	718	364	364	656	525	412	1065	953	917	1265	606	421	705	509	586	783	277	301	560	754	742	925	94	107	160	20	35	48	35	21	45	55	77	102	30	54	46	51	55	45	12	18	18	59	78	70
LOC117036295	0	0	0	0	0	0	19	2	24	0	0	0	0	0	0	0	0	0	0	0	0	0	0	0	9	0	0	0	0	0	16	0	0	7	0	2	0	0	0	0	0	55	0	2	0	0	0	0
YWHAQ	8348	7732	8525	2523	3051	5012	6241	2982	7824	5322	8532	5357	4134	2765	3446	4996	6310	7507	1301	1547	3104	6714	7059	5654	6928	8618	11649	3026	3324	4366	2822	2182	3733	4084	5224	6535	1487	1782	1688	4342	5103	6379	706	1085	1124	5724	5052	6071
YWHAH	21117	28153	19047	3312	3964	7673	2788	2171	3026	3338	5339	2935	847	795	964	4253	6731	5692	1958	2063	4393	1870	4765	3628	14070	17719	18079	3403	2842	3744	2383	2006	2396	2817	2900	3206	926	1058	1092	4048	6292	5026	2380	2622	1880	1801	1598	2668
YWHAB	5668	6731	6062	2234	2879	4260	8867	4587	10865	5457	6311	5856	2976	2212	3306	5729	7213	9290	1369	1326	3240	7451	7409	8477	10811	14247	15074	5209	3849	7188	7131	5322	9592	8510	10185	13069	3477	4865	4117	10593	12863	13573	2180	3202	2706	11270	9850	13245
YWHAG	24895	38142	39291	4991	4895	9646	3443	2950	6559	3097	11627	4495	2265	1782	3948	3425	5773	8862	5759	6280	13809	2730	3422	5113	24429	35134	35605	7493	7236	6344	4462	2580	6866	7222	5222	6789	3928	4036	3701	6961	8481	7214	9388	9065	8746	3419	3725	4188
YWHAE	16647	19833	18296	12434	12165	17736	14846	7166	14227	13357	14066	11030	8290	7344	8107	8643	12317	13880	10863	10751	16996	5835	6608	6461	13561	18633	17955	17957	16418	14687	9235	6513	10020	13237	14466	14287	7075	9650	9298	10598	13253	12072	13085	13263	12580	6169	7171	7162
FCRLA	0	14	10	4	36	79	0	6	0	2	29	6	0	29	79	8	47	60	3	24	23	298	422	560	0	10	14	68	50	72	71	80	39	116	39	24	285	217	237	737	236	399	58	35	17	444	642	466
FCRLB	41	96	168	0	0	0	9	7	10	0	0	6	0	0	2	4	13	15	0	0	2	31	11	40	15	16	8	15	6	7	7	4	13	7	0	10	14	0	17	56	2	67	0	2	3	91	47	95
HTR1D	205	299	442	0	6	19	122	150	80	66	13	100	0	0	0	5	24	0	7	5	24	0	0	0	351	398	259	0	0	11	29	12	43	24	17	19	0	0	0	4	0	0	7	6	6	0	0	0
SLC20A2	2615	1788	2009	4471	4169	8498	412	293	622	1394	1167	1965	1714	1846	3023	421	367	973	3759	3235	9397	560	480	714	3620	3009	7620	15248	10973	6941	990	645	736	11517	6381	8666	10618	6205	4539	1307	1432	1600	11232	7884	9136	905	930	1020
CHST10	1483	1929	1527	866	882	1565	465	299	878	782	2352	1081	503	534	820	582	848	1114	720	634	1466	782	636	724	1399	1523	1555	1009	746	714	334	243	243	618	610	563	320	176	202	790	687	594	803	796	714	818	400	402
SLC20A1	1265	939	1352	404	484	1089	6149	3203	7904	950	1124	1591	443	553	1217	1249	1504	2171	192	292	549	1742	2350	3468	606	725	1143	510	244	384	1472	1499	2259	1819	981	1030	1264	1054	973	1554	961	1378	304	180	285	1598	1459	1419
CHST15	734	855	1310	2145	2672	4301	376	331	744	1399	1141	1938	650	761	1487	1703	2671	3811	965	1385	3530	2635	3021	3345	1009	2071	1143	1195	867	804	399	261	414	945	1093	985	798	844	1028	2399	2609	2208	394	1701	519	4133	2217	2618
CHST14	57	60	50	176	338	618	148	107	450	330	437	465	91	137	209	305	493	936	75	95	294	404	351	550	25	18	53	80	91	102	43	34	30	83	101	104	34	44	56	89	124	111	18	46	36	156	139	157
LOC117030447	27	11	0	91	112	28	778	924	454	189	730	139	52	47	34	631	924	206	43	70	10	2303	2497	1509	12	0	4	46	18	47	1194	664	1047	70	143	36	62	38	42	408	301	728	17	38	34	2783	2483	2138
LOC117014010	7	0	9	0	0	0	2	0	6	4	3	4	0	0	12	0	6	12	0	0	2	0	0	0	0	3	0	2	0	0	0	0	0	0	3	0	0	0	0	0	3	7	0	0	0	3	4	16
AGER	17	3	28	9	14	25	15	18	24	23	18	26	12	0	19	32540	40379	43035	3	4	3	120	77	108	673	681	862	738	583	483	858	551	665	776	927	862	459	526	371	39288	32770	32368	313	328	323	1410	1024	1524
C11H11orf58	2426	2394	2637	1424	860	2186	1720	928	2269	2533	2453	2443	2279	1595	2095	1978	2038	3183	884	559	1591	2409	2106	2645	2166	2495	3860	1401	1487	1326	837	613	953	1613	1875	2369	688	1587	865	1585	1939	1995	700	874	997	1746	2027	1985
C11H11orf54	83	130	146	57	75	168	471	273	623	5484	3051	8903	675	683	1194	33	156	209	28	31	162	104	214	253	262	209	410	148	189	147	309	205	523	3301	7959	14280	558	1020	467	193	130	149	63	79	70	232	199	172
LRRC9	16	82	101	0	0	0	0	0	4	13	33	0	0	0	0	80	215	28	0	0	0	2	0	0	29	23	23	0	0	0	0	0	0	12	6	41	0	0	0	8	7	34	0	0	0	0	0	0
LRRC4	2134	2103	2482	205	198	507	71	55	181	85	179	97	33	61	77	39	34	149	69	106	593	140	176	272	1119	1884	1257	254	276	137	17	10	13	114	104	141	10	0	2	13	13	62	340	69	475	32	20	69
WNK3	618	768	795	0	10	0	5	0	15	11	27	25	0	0	0	4	7	11	0	0	2	0	0	4	520	337	587	0	0	6	0	0	0	12	21	7	0	0	0	0	0	0	0	0	0	2	0	0
LRRC7	5958	11791	11839	134	83	80	173	214	270	64	74	71	31	8	22	2	8	51	61	46	55	236	215	196	4629	5537	1435	30	7	6	44	42	56	31	14	44	8	0	5	0	0	7	5	0	23	283	99	187
LRRC1	322	356	557	1539	1190	1136	4592	2501	4904	2079	800	1988	27	14	39	1556	2187	1089	24	19	163	243	243	340	282	199	587	687	729	612	1198	1207	1585	765	1391	1363	13	2	5	711	929	814	62	49	56	154	129	146
WNK4	233	262	219	90	351	284	271	211	265	10720	5156	10536	69	136	33	414	895	2662	23	45	69	275	378	246	68	111	149	167	24	134	361	243	236	1490	3771	4448	37	10	78	80	44	76	9	5	6	256	208	283
LRRC3	71	81	0	4	50	56	138	81	299	10	708	7	113	104	103	91	306	283	0	0	10	6	36	30	17	6	16	9	0	1	15	51	21	26	7	4	13	12	10	10	0	14	0	3	0	6	21	7
LOC117034638	4985	5958	6165	32950	30032	48163	19868	12091	25585	20187	10143	17883	11500	10791	16306	5015	6653	7009	46493	46902	79641	4336	4204	4484	3621	4208	5490	31421	29670	19023	6856	5380	7400	9917	12038	12440	7873	8093	7962	2596	2055	2692	33798	29339	34746	2340	2106	2364
MORN5	5	11	16	0	0	0	0	0	0	0	0	0	0	0	0	28	110	49	7	14	5	0	0	0	0	6	10	0	3	4	0	0	0	0	0	0	0	0	0	16	14	11	0	0	0	0	0	0
PLD6	4	37	9	4	26	7	0	9	10	0	66	10	0	0	0	0	28	3	0	10	0	0	20	0	0	0	9	0	0	2	0	0	0	0	0	3	0	0	0	0	0	0	0	0	0	0	0	0
PLD1	409	613	852	2313	2915	4718	12281	13486	18901	1411	3420	3116	3859	3762	3366	2058	4032	3433	593	771	1283	1694	2219	2791	300	329	819	3410	2395	2203	2246	1849	3013	1097	1337	1040	517	787	595	3059	2567	1847	583	558	747	1219	1069	836
MORN3	105	232	176	4	10	13	13	8	20	137	79	29	0	12	2	155	290	69	0	0	0	4	23	12	47	137	150	19	7	13	75	20	18	63	334	127	12	3	0	528	153	498	6	11	6	187	98	173
RRP1	1784	1201	1612	687	615	894	877	314	989	1146	1071	901	1112	631	1131	892	1081	1113	668	696	686	922	905	1166	588	733	1274	543	610	614	905	609	1263	631	670	864	290	387	604	586	672	887	340	342	482	723	628	1103
DOCK8	1186	1702	2323	1350	1247	1154	5095	3474	6087	11246	7678	16949	1651	1288	2141	8291	10783	8326	680	754	876	16488	17222	21207	260	213	493	387	354	658	3091	2786	2868	2977	5945	4214	1086	2317	913	5416	5324	6947	190	234	240	13807	11478	14302
DOCK9	7078	8996	8498	8838	8950	12562	2799	2587	6122	4187	3362	4476	1194	904	1569	17400	14799	28366	4179	5013	11310	3785	5193	3467	4691	4875	7416	3397	3401	5837	1577	1062	1691	2238	3499	3918	831	1143	413	14042	10005	12756	2205	2717	4361	3437	3349	3625
DOCK5	875	1151	913	5868	4426	4724	16066	14834	16394	8319	4808	9390	222	242	599	7938	11512	5607	261	205	252	2190	1856	1900	157	70	933	3490	4502	2863	6509	4753	9986	2085	3334	3585	2025	2533	1106	4559	5512	7325	179	164	211	1781	1256	1541
ACSBG2	19	10	23	0	8	0	1	0	10	4	2	0	0	0	0	0	0	15	0	0	2	1	0	2	0	0	20	17	0	8	14	0	0	2	0	2	0	0	0	0	12	3	0	0	2	7	0	4
SCNN1D	0	0	0	4	0	0	12	0	14	5	0	6	7	5	2	0	4	0	0	0	0	0	0	0	4	10	0	0	0	0	0	2	0	8	0	0	0	0	0	29	5	1	0	0	0	0	0	0
SCNN1A	146	223	45	193	126	115	995	698	890	22382	7635	14342	34	34	24	13125	21054	10967	99	119	66	81	73	43	181	88	93	2048	2769	1544	315	251	615	6995	17398	15741	57	48	71	14698	12324	12584	22	13	10	281	142	248
FAM98C	470	561	467	462	555	700	551	521	738	840	839	700	318	340	336	630	799	719	125	270	311	502	726	602	174	154	233	189	140	118	132	80	152	186	315	252	149	131	119	215	112	138	78	79	65	154	97	139
FAM98B	1213	1030	1245	1198	1016	1356	1020	549	1145	1617	1422	1525	876	617	738	1391	1348	1465	666	641	1246	1311	1049	1110	628	684	992	649	855	509	183	149	249	593	680	778	127	413	260	530	745	425	383	574	469	486	538	544
FAM98A	953	1164	1053	837	1004	1085	1110	679	1231	908	1023	1192	1347	778	1195	688	1187	953	726	886	1445	1130	1098	992	329	393	712	380	502	399	204	228	355	366	432	490	192	320	249	283	368	361	381	483	402	347	531	411
LOC117036907	533	792	553	0	1	7	2	43	32	461	260	572	0	47	12	0	22	8	0	0	0	0	6	4	70	84	100	4	0	3	0	0	0	0	0	0	0	0	0	44	7	6	0	0	0	0	0	0
SCUBE3	53	74	120	26	185	377	43	25	75	175	51	238	0	0	14	189	622	222	0	0	5	28	12	77	18	70	16	9	19	17	8	3	10	14	24	12	0	0	1	299	154	197	0	0	0	0	0	0
ZNF750	16	14	19	31	16	111	260	67	346	20	0	8	3	5	0	110	121	45	15	21	24	8	4	6	0	8	8	2	28	0	16	12	52	40	6	9	0	0	0	74	56	61	4	36	14	0	3	5
SMIM12	573	688	620	874	777	1212	590	323	800	801	986	770	662	652	731	383	589	763	431	456	1549	430	559	538	1137	954	1024	2085	2384	851	702	604	606	1472	1513	1218	664	876	563	683	661	528	1816	1927	1193	724	675	565
SMIM17	503	727	681	0	4	0	8	0	23	0	90	0	0	0	0	0	0	0	0	0	0	0	0	0	1047	1309	1831	20	0	18	0	0	4	6	13	0	0	0	0	0	0	0	0	0	2	0	0	0
SMIM19	1450	1153	1325	1008	778	1464	1321	606	1381	2644	1849	2904	2219	1557	2608	979	1054	1393	1235	1340	2646	1418	900	992	1148	1451	1434	1500	1567	983	809	658	783	1817	2857	2959	1418	2039	1778	1165	1563	1335	2238	3315	2034	1056	1019	948
BCORL1	828	1096	1084	740	947	1438	538	972	1636	932	1113	1434	497	975	781	397	1318	2330	407	721	1160	696	1205	1366	1048	1368	1769	1336	1081	772	2430	1030	1998	1465	1612	1464	1362	1049	859	2275	1404	1914	647	537	725	1623	998	1856
HACE1	1334	1893	2306	1148	1184	2309	1359	1169	2227	1119	1049	1769	526	485	807	1438	1719	2946	931	885	1996	858	1347	1800	312	338	415	300	204	247	128	61	112	320	151	223	660	541	306	187	189	189	111	196	214	223	150	207
LOC117035625	0	8	3	0	19	5	0	24	6	29218	14382	23567	5	0	4	394	1827	344	4	3	14	18	63	21	0	71	7	11	3	10	23092	33656	19850	5516	21655	14896	5	6	0	4	22	8	258	6	9	13	32	9
DBR1	267	195	246	191	161	193	673	338	856	261	296	301	312	185	417	297	385	451	159	277	273	332	508	486	180	233	382	164	171	161	250	246	337	302	355	391	149	217	155	290	400	418	104	144	188	392	443	396
RUSC2	4720	6468	7723	4346	4893	6841	590	410	1119	1417	1647	1776	4409	3865	1296	4420	5432	6864	3189	2739	4982	2106	1471	2001	5258	6084	7160	6371	6649	5060	350	400	416	1700	2100	1827	1055	1572	1220	8465	6232	4781	4641	4443	3602	872	1011	786
RUSC1	1807	2560	3129	743	373	1586	2179	1870	3375	590	1046	879	382	290	413	482	673	972	195	281	1091	435	734	704	1821	2309	2212	449	608	273	650	429	537	301	554	581	157	218	154	206	292	278	418	523	318	273	144	265
PPIG	4891	4053	3427	2554	2691	2180	2452	1581	1597	3653	2889	2279	1665	905	1182	3363	3741	3115	2061	1755	1727	3529	3393	2999	3784	4898	5199	2385	2902	1996	1035	835	1217	1680	2866	2782	668	1179	830	2398	3356	2835	1721	2447	2135	2132	3044	2549
PPIE	483	506	468	201	247	482	317	132	577	373	489	364	244	118	296	300	356	523	250	201	468	396	366	470	91	160	163	103	182	126	76	125	116	96	178	134	14	63	25	128	159	204	48	81	67	153	265	214
PPID	631	974	691	619	579	705	432	220	512	363	878	452	183	203	173	258	666	441	821	794	777	428	647	597	170	296	315	186	329	177	102	66	119	122	147	129	63	91	65	105	174	88	462	487	242	185	282	102
PPIC	106	203	126	325	422	2027	443	398	1105	220	237	981	304	358	810	241	388	2499	238	177	1510	242	247	542	38	130	90	205	138	121	200	168	797	97	164	352	67	129	111	160	221	228	61	195	85	150	93	88
C3H6orf120	306	259	270	337	289	405	556	372	523	635	520	512	162	164	171	278	392	334	277	199	484	355	319	290	75	135	146	286	311	249	237	247	225	202	288	262	144	280	153	174	221	182	242	272	173	171	229	156
DCPS	98	235	228	224	293	515	404	272	758	307	469	459	521	483	750	273	618	624	246	356	714	404	772	756	302	316	480	579	580	562	338	226	432	1702	329	419	4683	371	4071	508	417	583	187	230	262	527	473	753
PTHLH	47	96	60	10	51	20	16	10	17	8	0	5	0	0	0	48	58	25	25	29	18	0	0	0	97	33	21	40	11	32	4	0	0	26	8	4	0	0	2	16	11	13	14	4	37	0	0	0
THEMIS2	45	39	44	292	94	43	6085	4827	4424	133	63	77	505	197	211	1093	488	339	70	9	21	3042	2497	3515	16	7	27	46	16	55	61	33	46	27	26	36	139	114	75	439	273	551	17	19	22	2242	2652	2081
DCP2	1002	1098	1414	763	766	1757	1215	1036	2172	872	1028	1807	512	439	1169	1394	1566	3413	478	439	1937	2789	3635	4821	819	1143	1718	813	911	1063	1133	775	1388	1057	1332	1664	364	656	456	1851	1599	3136	594	781	849	3540	3642	4796
LZIC	259	370	349	321	379	588	681	458	1002	332	463	356	195	212	214	384	713	600	250	207	414	415	538	650	979	1070	1463	489	505	472	675	486	766	648	905	1275	208	470	201	1086	1191	1198	278	399	370	1164	1277	1340
NAA50	658	700	802	974	981	1489	945	420	1386	779	1341	962	827	901	974	723	992	1030	3015	3115	6525	701	900	1019	2315	2995	3090	3663	3827	2526	1966	1554	2448	3171	3272	3410	1871	2353	1255	2857	3855	3082	6900	7185	9241	3009	2928	2880
ATF6B	1678	1775	1834	778	1009	1320	1027	807	1752	1784	1687	1803	1487	1574	1564	1274	1940	2286	418	477	942	1702	1959	2335	1064	1349	1413	617	613	507	548	533	489	982	1103	780	631	793	810	1107	889	1043	276	331	244	977	822	1194
NOP56	1651	1635	1590	811	1018	1012	2358	773	2335	1914	1992	1307	1102	838	1581	1504	2106	1284	759	957	1022	2527	3084	2886	1450	1599	2089	1048	991	1179	1764	1514	2369	2273	1839	1692	1210	1297	2372	1795	2498	1975	755	902	936	2804	3061	2999
LOC117035348	673	801	804	403	451	1105	253	227	644	452	541	815	191	170	438	274	541	927	362	418	872	391	486	590	390	568	833	142	224	142	25	52	52	38	182	120	15	49	22	145	184	121	39	100	53	78	179	160
FAM193A	1228	1224	1221	723	928	1271	1119	1004	1908	1077	1110	1550	601	757	1005	1121	1573	2163	495	667	1017	1415	1849	2437	1263	1431	1362	1316	1191	800	1339	906	1086	1274	1277	1261	833	702	774	1449	1199	1244	903	801	886	1463	1404	1656
TPPP3	356	495	867	247	515	1912	175	97	958	19	1491	103	0	11	17	853	1618	4296	167	162	2655	88	159	218	645	663	2394	991	245	1243	114	140	114	161	449	433	2	0	0	1990	1592	2188	147	345	499	62	152	153
TPPP2	0	0	0	0	0	0	0	0	0	0	0	0	0	0	0	0	0	0	2	0	0	0	0	0	3	6	3	2	0	0	0	0	0	0	5	0	0	0	0	0	0	0	0	0	0	0	0	0
FAM193B	1767	1644	2055	915	1263	1456	709	1121	1322	1841	1911	2612	780	1062	1639	1567	1931	3426	719	826	1202	1672	2349	2545	817	1154	1107	816	742	540	675	709	525	1085	1720	1031	653	691	587	1131	1093	1106	521	636	579	1518	1319	1562
PIP	0	0	0	0	0	0	0	0	0	0	0	6	0	0	0	0	0	0	0	0	0	28	2	2	0	0	4	0	0	0	0	0	0	4	8	7	0	0	0	0	0	0	0	0	0	0	0	0
PIR	93	116	120	172	161	195	63	64	135	64	306	46	52	17	23	43	83	59	145	224	309	23	33	7	84	40	118	225	235	179	78	25	21	56	47	57	71	172	51	35	89	80	138	184	271	26	16	11
ANKRD53	4	0	0	0	0	2	0	0	0	13	4	4	104	248	398	0	0	0	0	0	0	0	0	0	0	0	0	0	0	0	23	32	20	0	0	0	0	0	0	0	0	0	0	0	0	0	0	0
ANKRD50	902	1374	1872	608	942	2076	694	750	1846	903	1345	1767	148	148	361	1789	2292	9760	299	364	2064	588	626	971	981	1154	1251	581	434	524	595	303	598	636	806	700	154	160	134	2296	1566	1930	274	311	264	485	543	707
ANKRD54	323	582	530	331	337	500	388	344	653	429	416	540	85	290	391	470	711	748	189	187	291	409	509	503	405	460	627	368	458	289	474	482	371	476	743	556	232	348	234	592	550	541	202	308	189	411	432	537
ANKRD55	64	61	41	0	0	0	0	2	0	8	0	23	0	0	4	3	11	4	0	0	0	0	3	5	56	25	194	0	0	0	0	0	0	2	20	0	0	0	0	33	4	0	0	4	0	30	15	7
KBTBD7	596	636	974	90	151	604	43	96	268	213	251	605	58	60	237	121	160	567	55	121	416	94	127	265	275	386	421	86	167	70	53	55	50	55	144	85	14	32	7	88	67	118	48	144	46	76	99	74
AMH	57	51	68	36	41	42	30	19	48	60	48	50	19	10	19	65	59	114	25	21	16	61	84	69	68	50	73	60	26	20	15	8	18	17	34	93	17	8	18	23	10	38	8	2	26	65	14	73
KBTBD3	2090	2292	3625	1212	1248	3233	668	595	1642	1362	1546	2702	890	640	1270	1496	1993	4065	1155	1091	2997	970	1183	1758	1774	2318	2703	1513	1697	1308	664	469	781	1269	1944	1931	769	1680	980	1422	2316	1799	551	1301	937	1007	1647	1288
KBTBD8	388	502	628	110	94	117	89	110	298	170	200	151	61	28	67	152	135	226	152	300	169	745	1147	904	288	457	520	62	57	37	126	51	159	136	118	107	256	62	119	169	157	128	76	112	84	314	828	639
AMT	533	572	885	362	409	928	665	591	1290	1376	895	2173	1528	1607	3098	232	418	692	119	162	291	295	428	532	279	410	478	630	699	402	241	259	240	560	1397	1354	280	1054	431	373	449	467	249	292	229	318	224	331
RASL11B	726	610	432	4466	3885	6813	31	31	161	1018	338	951	36	62	182	76	98	633	162	79	249	113	281	462	378	402	159	1805	3963	1869	29	34	36	335	322	391	70	16	36	82	192	238	409	151	59	270	144	317
RASL11A	153	174	95	124	185	200	120	75	257	647	354	397	64	280	230	531	743	850	123	91	173	493	440	487	88	37	147	188	116	140	91	57	230	365	496	577	204	53	235	334	741	312	135	70	78	803	376	842
GLRB	1463	2488	3009	2	0	14	4	6	18	0	24	2	0	0	0	0	0	2	0	0	2	0	0	0	2757	3086	3599	2	0	0	6	4	25	2	0	6	0	0	0	26	0	29	0	0	3	0	0	0
MGAT1	647	837	1128	1328	1346	2595	2188	1584	4009	1976	2009	2675	5646	3812	9354	1811	2339	4067	803	1009	2006	1765	2182	3394	243	243	279	594	375	513	975	849	869	1015	749	743	1166	933	1317	1266	813	1107	330	231	308	960	737	969
FAM91A1	1259	1877	1683	571	777	1085	3205	3704	5365	2916	2895	3177	1134	988	1843	2240	3471	3309	544	841	914	2830	3154	3928	492	536	675	275	183	322	1388	724	1088	861	922	1286	547	580	763	640	675	896	244	319	302	1044	687	988
RBM27	3070	2770	2381	2397	2445	2830	3097	1971	3615	3558	2581	2716	2225	1338	2376	3499	3505	4017	1895	1985	2816	4040	3714	3332	859	1215	1438	986	1105	828	836	606	968	1056	1350	1414	737	1027	1078	1146	1264	1133	660	1025	858	1394	1392	1643
RBM24	654	732	751	10745	5856	9139	322	316	566	125	284	100	15	6	0	254	179	428	7943	6184	15818	79	284	138	355	712	396	9751	13675	8954	174	83	162	114	39	121	15	9	18	313	149	474	7783	12302	11192	93	44	137
RBM22	1400	1177	1077	1130	1001	1230	2524	1145	1924	1889	1409	1292	1218	910	1070	3275	3857	2763	1185	1075	1229	3025	2299	1767	444	693	686	481	608	491	567	390	710	570	764	756	459	632	487	1180	1424	957	331	548	520	956	1051	1103
RBM20	148	207	52	17100	15999	19213	113	306	74	11	30	35	7	12	8	406	525	608	7218	5363	3418	20	97	84	38	17	51	3483	7860	4394	66	20	47	49	33	12	39	5	12	451	230	368	1735	1825	1802	59	78	99
RBM28	1246	1537	913	759	761	837	713	290	538	1110	1226	821	448	639	753	853	1163	766	525	654	472	845	876	735	515	592	633	317	386	329	211	295	426	345	419	417	124	201	136	328	477	399	254	352	270	250	448	415
EPHA8	498	489	596	0	0	23	0	73	14	327	785	278	0	0	2	14	36	18	0	0	0	0	0	4	259	298	300	0	0	10	0	0	0	13	134	69	0	0	2	6	2	0	0	0	0	22	0	43
EPHA7	2735	2627	3110	502	1410	1864	356	677	1010	185	240	581	7	2	5	165	2342	1248	150	207	224	6	29	21	2154	2744	1567	1714	1077	777	173	235	255	136	191	133	47	0	0	149	413	490	17	75	8	10	4	0
EPHA3	335	668	681	4	188	324	155	115	627	28	19	195	0	0	4	6	19	126	8	16	85	770	655	1065	401	804	208	176	4	71	142	35	243	33	2	43	2	0	2	240	325	376	39	17	11	51	23	107
ZGLP1	144	129	122	25	64	39	35	19	56	61	49	82	3	4	43	69	87	99	8	19	19	75	92	76	50	42	67	30	12	16	24	33	26	19	31	67	0	6	9	12	10	12	0	7	0	29	13	35
COL9A2	296	401	762	0	6	164	29	53	41	0	20	2	18	17	76	0	5	16	0	0	6	93	47	51	251	577	490	0	0	13	21	20	8	0	0	21	0	9	12	10	9	11	0	2	0	17	45	41
COL9A3	188	396	475	47	108	116	339	299	397	381	265	807	435	1307	1979	98	135	119	12	47	88	206	248	185	169	295	523	0	0	10	4	8	6	6	17	0	0	3	0	0	10	5	0	0	0	9	0	7
ARL1	4338	3946	4271	2186	2080	3098	3264	1630	3849	4302	3736	3562	3269	2217	3274	2395	2849	3378	1737	1586	3096	2108	1814	1826	3817	5538	4768	2828	3410	2803	1632	1804	2534	2878	4053	3963	1614	2672	1780	2087	3366	2746	2017	2543	2466	2222	2407	2197
ARL2	810	1003	1163	585	649	932	436	292	683	603	820	698	234	189	269	269	420	591	934	939	1274	484	570	725	437	511	754	573	396	424	242	188	175	319	463	398	73	101	59	225	219	248	788	486	638	250	182	309
ARL6	238	238	407	87	134	218	78	45	117	283	257	389	20	21	54	88	145	318	54	54	185	67	130	131	199	202	241	71	52	82	9	2	15	87	182	210	0	4	13	35	84	81	32	27	26	46	55	34
RRM1	1213	1241	1200	1907	2183	4451	1655	1258	4543	1127	1834	2345	1143	896	2030	1382	2330	3266	1608	1769	3743	1977	3974	4611	451	520	784	1046	1207	912	422	437	725	526	670	616	197	374	309	564	650	746	522	649	580	1165	1311	1565
ZC3H12A	72	80	32	549	327	351	3205	1328	1357	758	369	489	1294	341	1202	561	498	489	202	137	201	1393	835	1160	52	39	97	531	341	490	1288	787	1634	1264	485	982	1628	558	1736	941	858	1032	281	205	164	870	614	1365
ZC3H12B	564	1255	1301	10	25	37	9	24	42	12	58	47	0	3	6	7	27	94	0	9	16	10	5	13	346	488	333	24	26	45	3	4	6	17	43	46	0	0	0	21	27	32	0	4	0	10	14	13
ZC3H12D	15	35	15	57	65	19	508	289	530	35	164	68	31	15	23	146	220	48	29	28	25	1007	1260	1480	338	357	476	335	407	260	268	181	199	386	427	508	174	279	249	558	586	791	152	176	198	974	1144	1414
TSR1	756	960	1039	946	1031	1560	1216	435	1427	1151	1332	1127	1431	749	1688	1024	1585	1062	1419	1514	1681	1068	1071	1221	408	664	714	631	782	729	430	482	632	758	847	720	421	514	800	575	1111	738	695	898	968	494	863	867
TSR3	274	392	371	163	107	276	289	143	336	274	358	197	207	114	183	155	196	229	202	139	364	167	158	204	214	202	312	146	177	103	144	232	101	232	279	194	91	113	90	130	155	126	178	153	114	118	179	145
TSR2	828	838	614	665	723	723	554	336	530	1226	1160	1037	705	521	587	1015	1104	842	433	353	457	1135	924	830	1119	1141	1648	1372	1090	774	528	424	502	1320	1566	1443	558	679	589	1359	1228	1208	817	755	537	1317	837	1190
TG	26	41	245	2	0	0	0	8	6	8	47	4	0	0	0	0	11	17	3	3	2	4	4	14	91	9	15	35	0	8	25	5	12	125	20	69	11	4	25	9	27	17	52	3	29	67	55	80
TAPBPL	104	68	63	335	371	538	2102	1369	2607	948	598	941	616	519	807	648	960	911	365	336	442	1232	1295	1404	108	138	161	587	929	696	992	1479	1846	578	1300	947	709	1251	1146	946	1319	1264	250	558	468	1218	1569	1610
MMP7	0	0	0	0	0	0	0	0	0	231	14	170	0	14	0	0	0	0	0	0	0	0	0	0	0	0	0	10	0	0	8	51	30	346	129	1008	117	6	0	0	0	0	0	0	0	0	0	0
SRSF11	6219	5491	3934	2979	3260	2763	4514	2989	3688	5922	4520	4139	3065	2384	3510	5091	5736	4125	2312	2069	2261	7683	7027	5698	2846	2993	4167	2102	1622	1678	2065	1240	2492	2405	2798	3498	994	1317	886	3186	2406	3147	1436	1196	1582	4678	3315	4158
LOC117029922	0	0	0	0	0	0	0	0	0	0	0	0	0	0	0	0	0	0	0	0	0	0	0	2	0	0	0	0	0	0	0	0	0	0	0	0	0	0	0	0	0	0	0	0	0	0	0	0
MRPS25	154	348	453	628	684	1860	422	233	946	739	648	1050	859	958	1745	132	260	375	1518	1529	3819	245	449	475	862	931	1139	1745	2209	1532	469	549	732	1039	1612	1454	861	1394	994	648	704	778	1800	2508	2377	729	707	1017
ZFYVE26	1154	1431	1553	1208	1709	1918	1411	1546	2651	3658	3222	5423	2472	1868	2734	2692	3566	3434	1073	1268	1864	2946	3700	4422	896	941	1282	1233	1397	1088	654	888	629	2399	3196	2311	1595	2739	796	2490	2410	1802	961	1426	1291	3978	3377	2562
RAX2	0	0	0	0	0	0	0	0	0	0	0	0	0	0	0	0	0	0	0	0	0	0	0	0	0	0	0	0	0	0	0	0	0	0	0	0	0	2	0	0	0	0	0	0	0	0	0	0
LOC117014785	2028	1171	2048	77	174	636	132	116	276	66	148	162	448	609	852	201	243	678	0	0	9	32	31	66	643	1247	935	28	49	142	32	42	45	35	59	143	0	0	0	57	408	403	8	16	9	19	28	33
PIDD1	107	133	150	81	101	260	630	741	917	179	236	279	159	247	423	118	189	323	19	52	144	174	260	348	109	141	397	58	145	136	149	295	229	104	140	153	120	92	84	142	126	210	57	50	59	286	334	397
SLC17A4	0	0	0	0	0	0	2179	1420	3113	444	198	516	6394	5535	15292	4	0	0	2	0	0	19	0	17	0	0	0	0	0	0	366	732	430	767	214	135	3204	4974	3783	0	4	0	0	0	0	23	11	47
OS9	2883	2937	2642	3500	4601	4554	8526	7169	8373	8840	6822	7363	10855	11547	9095	6042	7720	7628	2680	2986	3783	6020	5623	5317	1835	1968	2675	3168	2503	2282	5103	4758	4899	7920	7306	7287	8575	8382	8661	5879	5165	5010	1712	1940	1661	5051	4368	4253
BBOX1	254	166	289	4	0	0	41	169	15	430	112	156	2306	2321	2333	21	40	4	0	0	0	21	14	14	36	9	169	0	0	0	0	0	0	178	390	609	245	1191	997	12	19	27	0	0	0	0	0	0
CRYBA1	0	0	1	13	30	173	3	0	11	0	0	25	0	0	0	0	0	171	7	16	100	0	0	0	0	0	4	0	0	0	0	0	0	0	0	0	0	0	0	3	2	0	0	0	0	0	0	0
CRYBA4	0	0	0	0	0	0	0	0	17	0	0	0	0	0	0	0	0	0	0	0	0	0	0	0	0	2	0	0	0	0	0	0	0	0	0	0	0	0	0	0	0	0	0	0	0	0	0	7
ARL13B	364	427	513	183	387	652	79	128	323	329	476	615	328	367	1121	384	841	1258	85	144	379	166	310	507	375	484	488	365	323	393	122	59	143	520	453	564	733	520	1398	1247	619	896	181	137	357	362	260	382
ARL13A	0	0	0	0	0	0	0	0	0	0	0	0	0	0	0	0	0	0	0	0	0	0	0	0	0	0	0	0	0	0	0	0	0	0	0	0	0	0	0	0	0	0	0	0	0	0	0	0
TICRR	123	104	242	2	12	11	357	104	767	27	42	137	18	4	18	63	88	79	5	2	6	249	901	744	302	150	146	16	10	42	257	278	245	17	44	22	11	4	22	39	31	31	2	6	0	184	625	482
MC3R	8	40	0	0	0	0	1	5	4	0	0	0	0	0	0	0	0	0	0	0	0	0	0	0	5	5	8	0	0	0	0	0	0	2	0	0	0	0	0	0	0	0	0	0	0	0	0	0
UBALD1	501	500	565	284	354	383	440	280	593	685	413	507	671	555	636	785	841	905	428	433	365	642	664	624	1469	1771	1403	1158	792	844	1076	853	991	2218	1796	2534	2842	758	2737	4060	2817	2684	1173	812	1988	1672	1329	1841
UBALD2	356	448	368	723	879	1294	1862	1346	2677	2287	1019	1167	1012	938	1070	1725	1661	1855	1405	1238	2151	1869	2167	1794	350	424	553	1164	775	1174	3532	1709	2812	1351	1527	2189	1277	1586	1128	2949	1482	3138	759	931	1642	2655	1822	2777
GFM1	780	1029	1227	4708	3791	6008	1811	810	2548	3676	2995	4039	3708	3332	5439	482	763	1054	7146	7559	10427	565	754	1078	313	338	565	2131	2358	1711	344	377	609	1031	1336	1476	1118	1695	1623	208	293	286	4544	2712	3944	209	310	332
GFM2	915	912	902	1158	1076	993	591	491	1014	877	884	1032	529	451	549	400	576	622	1321	1514	1654	395	553	638	497	455	634	471	1072	634	138	134	222	258	555	551	99	292	133	172	184	189	408	997	672	198	223	247
RIPPLY3	20	25	30	0	0	5	0	0	4	0	6	9	0	0	0	843	345	1464	0	0	4	23	6	0	11	1	5	5	5	16	29	17	0	14	14	10	4	0	10	26	48	63	0	0	0	32	42	66
SLC4A4	7074	5092	6419	1184	1673	3189	2497	1575	7487	62694	39689	41211	1368	2805	786	2499	2418	2363	1328	2664	1837	383	697	400	2578	2841	4593	1318	1268	1223	1178	1105	1376	16702	28663	36088	996	1141	924	638	794	796	2405	3712	2420	463	154	152
SLC4A1	66	163	30	29	297	343	0	13	6	3807	1866	5695	21	111	68	470	1999	1084	14	51	107	1891	95150	34786	0	0	31	115	29	49	2	0	0	1448	3320	2132	4	0	48	330	140	1535	8	6	17	48	233	10883
SLC4A2	325	569	1238	818	1078	2730	2988	2914	9397	4462	4776	6529	2586	2381	3349	2586	3622	5575	356	451	1631	1078	1383	2398	459	251	756	1354	875	967	2388	1790	1699	3784	4522	4258	2309	1846	1893	3273	2908	3533	742	508	484	1734	1254	1646
DCTN2	1885	2168	2037	1577	1533	2402	4056	3135	4081	2379	2924	2038	2953	3645	1872	2035	2371	2857	1240	1342	2272	1630	1807	1784	1871	2346	2493	2443	2238	2311	2353	1352	1902	2219	2280	2445	1820	1543	1709	2258	2248	2423	1279	1101	1445	1793	1407	1706
DCTN3	835	908	1282	1102	792	2692	1092	528	2292	1224	1070	1728	489	316	902	773	825	1814	989	781	2161	571	600	1105	514	661	672	979	951	761	445	478	501	629	973	924	300	382	468	456	507	579	564	650	656	349	324	463
DCTN1	9984	12549	12122	3740	4344	6552	8283	6286	9277	5232	5948	4974	2989	2619	2671	6252	8804	8437	3603	4158	7783	3389	3886	4543	8691	10096	12913	6234	7960	4557	4420	3602	4259	3888	5357	4483	2165	2169	2190	5617	5173	5326	4199	4120	3471	3151	2601	3411
DCTN6	681	790	673	1380	1294	1824	1056	615	1202	1106	1074	812	430	255	322	622	763	903	694	563	981	582	552	515	583	655	1026	1447	1342	962	366	143	397	678	1027	1067	252	253	265	458	659	545	690	825	773	274	423	270
SLC4A8	3454	4171	4874	1754	1698	3245	201	274	626	474	1493	669	29	15	75	376	604	588	675	764	1601	175	234	380	2342	2489	3946	467	429	759	98	37	47	103	252	329	0	0	2	42	44	49	285	253	504	39	30	58
DCTN4	3448	4015	4489	3000	3363	4718	2641	2975	4506	4032	4656	3766	1376	1742	1746	3501	4699	5803	2743	3449	4840	2562	2943	3076	2735	3289	4657	3652	3451	3048	2555	1598	2468	3152	3970	4374	1071	1120	1010	4123	3493	3398	2009	2533	2933	2471	1942	2266
KCMF1	1988	2316	2218	3647	2932	4688	2633	1937	2626	2486	2707	1972	3019	2119	1656	2697	3150	3384	3961	4871	5367	2082	1785	1904	1444	1898	3077	3544	3392	2494	1662	1282	1756	2262	1574	2023	2012	2068	2116	2261	1985	2060	4743	4238	4786	1621	1350	1712
KNTC1	55	61	89	53	55	118	917	205	1404	56	100	238	40	2	75	206	355	286	19	29	80	558	2905	2204	6	12	36	19	11	86	165	215	272	7	21	2	3	2	67	49	75	75	5	8	11	179	667	651
BROX	1238	1469	1350	2393	2338	3214	2751	2063	3117	3248	2346	2866	734	769	791	3058	3595	4930	1757	1684	2826	1948	2721	2629	1278	1305	2764	2523	2274	2021	1570	715	1479	2068	2503	3237	1002	946	810	2616	2381	2824	1339	1148	1633	1812	1490	2038
PLCL2	2210	1532	2388	836	765	971	826	631	1206	853	1557	983	531	368	440	1037	1244	636	1712	2122	4016	3261	6935	4654	1352	2366	1928	843	1436	739	1037	624	755	433	551	379	173	252	230	606	774	1076	2608	2111	1455	2200	2539	3005
PLCL1	960	2049	1770	542	723	1353	561	554	415	5514	2976	5622	144	117	114	1835	2088	1502	578	598	1085	584	446	546	1518	1411	3039	562	754	770	246	198	289	4422	9119	6709	217	42	123	662	1479	1020	797	469	625	493	347	312
MXRA5	15	51	265	101	386	7130	438	347	3241	16	593	1550	628	844	1959	4	8	11	17	41	651	140	124	629	0	21	9	61	62	498	104	106	239	72	538	89	9	27	135	20	68	219	34	25	64	86	216	315
MXRA7	184	353	446	49	151	357	222	187	338	524	488	390	37	41	47	309	432	581	47	49	200	139	189	192	440	268	557	251	76	202	207	153	145	646	415	398	87	14	136	534	484	601	62	33	67	454	145	379
MXRA8	493	503	635	642	1138	3868	679	615	2897	1331	1802	4865	233	288	706	1447	1096	6943	483	578	2878	2192	1966	4292	10	57	84	118	85	350	174	167	256	49	105	158	6	9	153	29	77	210	14	37	159	144	162	273
HHATL	124	106	196	927	898	2833	0	0	2	0	0	0	0	0	0	0	6	35	637	524	2681	0	0	0	35	112	190	636	974	684	0	0	0	4	0	5	0	0	0	2	5	21	477	520	679	0	1	0
IGSF9	178	96	180	43	31	52	528	317	1146	418	293	745	77	22	90	475	1008	664	5	32	51	329	59	45	54	86	85	59	24	51	419	334	276	219	409	399	30	25	30	844	1043	1329	0	6	2	452	180	222
IGSF5	261	217	242	21	33	42	1945	1487	1677	846	390	995	223	136	152	870	954	622	19	7	20	15	6	24	9	3	12	0	6	0	1179	773	1025	280	365	462	144	62	190	151	188	374	9	6	2	0	0	12
IGSF6	31	67	23	128	53	78	164	51	129	136	82	75	179	127	157	378	539	206	26	23	31	2048	936	773	0	3	13	6	4	13	16	4	14	8	8	12	0	11	3	50	45	252	3	0	8	122	67	248
IGSF3	976	1490	1781	410	361	2392	3728	3912	7588	1842	1273	2829	17	26	50	1585	1845	1095	46	73	533	361	425	1285	875	1336	1025	422	195	300	1465	1483	2037	576	744	649	106	28	31	1543	1377	1571	143	932	260	301	460	666
C13H2orf78	0	0	0	0	0	0	0	0	0	0	0	0	0	0	0	0	0	0	0	0	0	0	0	0	6	0	5	0	0	0	0	0	0	0	0	0	0	0	0	0	0	0	0	0	0	0	0	0
ILVBL	438	397	595	571	644	1641	1140	955	2693	1615	1872	2684	1047	987	2060	826	1199	2092	281	351	2298	560	764	1094	472	502	702	1133	1015	554	2142	1373	1523	1381	1426	1705	867	1000	788	1064	607	935	502	407	433	764	539	741
ITGB1	1828	2218	2420	10612	14029	20359	14511	9873	21372	13502	12657	15674	4450	3611	5141	17696	20231	38941	4134	4224	10923	13676	13024	15640	1280	1197	3137	8965	8026	11188	7394	4628	8107	10068	10084	13986	4173	3537	4447	18459	27261	22475	4130	4087	5477	10435	9402	12271
ITGB3	8	54	52	175	405	574	546	411	1193	153	398	217	367	260	721	1320	733	3329	69	63	231	1606	1452	3532	56	31	39	430	148	345	117	123	272	483	336	292	536	806	927	1171	1424	1090	226	115	80	383	230	584
ITGB5	669	716	889	3819	4053	10687	1271	1617	5194	5131	2580	6435	869	888	1034	4580	4054	7548	1593	1673	3861	1269	772	1924	475	485	892	3229	3708	3679	1584	1525	1521	2409	3482	4158	857	1205	771	3887	3445	3624	582	1139	1375	838	1166	863
CDK19	2948	3483	3411	1916	2356	3994	2169	1849	4306	2156	1969	2516	11420	8908	18053	3032	3775	8323	830	1037	1899	3413	4633	4312	2835	2896	3231	1708	1019	1381	1354	914	1356	1520	1801	1674	1273	1604	1037	2389	1967	2105	606	500	597	3441	3180	3331
KCNA10	0	0	4	0	0	0	0	0	0	0	0	0	0	0	0	0	0	0	0	0	0	0	0	0	1	0	0	0	0	0	0	0	0	0	0	0	0	0	0	0	0	0	0	0	0	0	0	0
AICDA	0	2	0	0	30	2	0	0	0	0	48	2	0	3	0	21	53	10	0	2	2	162	520	434	71	124	141	26	23	15	31	45	29	37	74	45	2	0	4	116	111	57	9	12	14	48	64	93
MAT1A	52	65	91	31	10	71	34	21	14	102	72	104	254098	169194	215028	61	90	2	8	0	4	729	163	47	22	22	6	28	73	12	1025	2430	1195	29381	125	20	124378	184516	126764	22	256	20	13	14	22	46	48	67
CFAP68	187	176	200	32	16	52	76	23	59	144	101	66	55	13	39	57	50	89	6	16	28	84	56	68	1873	2455	2093	263	294	173	214	136	183	746	1107	957	182	298	94	612	652	544	167	295	225	539	588	282
CFAP65	20	100	270	0	0	0	74	85	71	0	2	4	0	0	0	522	1417	194	3	0	0	0	0	0	110	138	295	0	0	0	23	26	27	0	8	4	0	0	0	1001	420	1734	0	0	2	0	0	0
FGR	33	71	70	377	483	340	170	225	598	341	305	467	65	60	259	1214	3195	3323	117	236	305	702	1851	1708	33	31	194	183	125	386	456	357	484	195	200	360	134	97	278	3071	1839	5194	214	108	235	1015	972	1773
USP35	634	923	1324	102	161	290	62	67	136	79	161	155	553	217	2005	101	242	486	49	89	152	91	1133	961	919	759	876	246	249	423	244	113	188	291	334	617	108	44	71	499	346	501	206	149	194	392	175	512
SHMT1	635	687	721	1158	1004	1387	4755	2379	7264	8826	5307	9600	6761	5801	9447	1619	2019	2437	710	822	1724	12010	8483	9384	530	339	362	813	477	302	1524	1105	1917	4990	7907	4806	5201	9762	4512	1444	783	825	387	340	311	3392	2646	2022
FGA	46	25	14	35	15	119	47	30	11	884	1131	109	309849	252492	598950	39	96	11	7	25	11	401	167	41	52	56	65	57	98	74	280	146	83	128414	267	627	498983	367395	846211	215	2753	477	51	71	61	108	79	116
FGB	48	44	23	43	47	157	52	32	14	10443	4263	1676	416850	347263	656248	50	92	0	36	19	8	634	187	18	25	36	43	45	73	39	177	50	45	65423	129	232	249517	172132	529403	89	264	20	39	53	55	48	29	53
EXT2	1347	1115	1338	1305	1436	3172	2201	1500	4154	1426	1568	1864	959	697	1511	1634	1837	4061	1008	990	2856	2011	1569	2552	881	1308	1323	1121	1572	1320	1040	1466	1608	1680	2052	1612	563	923	629	1601	1762	1953	625	1040	1059	1485	1649	1900
LOC117030871	0	0	0	0	0	0	0	0	0	0	0	0	0	0	0	0	0	0	0	0	0	0	0	0	0	0	0	0	0	0	0	0	0	0	0	0	0	0	0	0	0	0	0	0	0	0	0	0
LOC117030875	0	0	0	0	0	5	0	0	0	0	0	0	0	0	0	4	0	0	0	0	0	0	0	0	0	0	0	0	0	0	0	0	0	0	0	0	0	0	0	0	0	0	0	0	0	0	0	0
LOC117030878	0	0	0	0	0	0	0	0	0	0	0	0	0	0	0	0	0	0	0	0	0	0	0	0	0	0	0	0	0	0	0	0	0	0	0	0	0	0	0	0	0	0	0	0	0	0	0	0
ALDH5A1	2346	3666	3487	2340	2550	3776	1496	1273	3121	3471	2715	4493	3371	3848	10165	644	900	1675	1968	1886	4209	661	758	817	4290	4075	7275	3985	3947	3529	1375	1015	1891	2880	5208	6248	3229	2418	2369	2034	1515	1844	2434	2556	3427	1719	1687	2199
SPTY2D1	613	756	769	389	625	998	508	740	1001	808	973	1038	495	436	1556	795	1232	1541	334	466	732	1022	1198	1319	912	1124	1273	935	942	833	845	684	1238	1742	1476	1542	1610	1148	1763	1493	1597	1611	503	539	568	1412	2139	1707
TCTA	507	568	777	661	559	1723	1482	1325	4060	3610	2084	4381	462	530	938	855	1136	1594	820	782	2628	707	1727	1491	69	102	94	70	112	111	171	144	132	196	411	353	118	123	111	122	90	140	74	89	114	67	74	148
TEFM	125	155	202	584	352	985	137	78	385	296	250	445	235	155	359	105	182	284	510	453	1594	119	178	231	80	42	67	136	205	113	26	14	39	51	94	77	20	80	56	39	50	34	289	300	271	46	46	38
APOBEC2	0	6	0	4338	5486	8475	3	0	0	2	0	0	4	0	0	64	121	207	4924	4883	10070	0	0	0	0	0	2	6849	6797	2261	0	4	6	3	6	7	2	11	3	66	55	59	7241	6689	7636	3	0	0
CEL	24	28	0	42	46	0	41	37	6	30	5	0	50	33	0	39	37	0	26	38	0	52	40	0	97	106	269	259	97	87	786182	997446	822402	2381	1444	1842	120	81	138	74	110	67	126	137	109	184	171	390
APOBEC4	6	7	0	0	0	0	16	9	3	0	0	0	0	0	0	51	146	43	0	0	0	0	12	0	3	0	0	0	0	0	0	0	0	0	0	0	0	0	0	50	24	75	0	0	0	0	0	0
IL9R	106	186	304	48	61	196	42	30	114	67	111	238	35	28	165	64	138	195	28	90	147	36	154	280	5	0	5	0	0	0	0	2	2	0	0	0	0	0	0	6	0	0	0	0	0	0	0	7
RNASEH2A	86	112	134	48	57	140	164	86	353	46	151	156	16	11	25	50	91	165	23	52	97	100	416	556	214	134	284	236	79	200	213	149	288	146	203	222	101	46	153	259	130	290	197	68	122	297	377	571
RNASEH2B	206	250	179	353	448	501	875	360	790	664	613	488	460	477	452	1206	1413	1337	491	507	589	2218	2043	1586	69	75	84	142	138	139	67	58	124	104	164	142	39	49	92	196	163	168	150	174	69	262	238	247
MAOB	196	280	182	5954	5373	6462	8217	7756	9624	1335	1335	2036	1688	1974	4046	612	693	1145	155	134	12	17	23	19	149	246	552	982	1080	978	5213	1988	4596	791	660	800	1099	1479	2130	217	202	172	498	587	602	33	19	40
NEIL1	215	360	455	95	134	421	400	660	1275	484	434	701	168	466	505	325	462	711	77	89	223	362	826	635	136	151	134	124	228	94	153	211	121	181	271	208	107	222	68	34	58	112	84	114	71	272	323	474
NEIL2	140	421	210	162	324	170	222	361	68	216	217	127	110	247	140	164	245	54	7	9	16	92	67	35	29	124	85	203	127	131	90	32	49	83	113	167	4	17	28	21	14	60	6	124	42	36	57	9
BAIAP2L1	16	23	20	60	60	87	8784	5699	8879	1360	571	1228	511	401	708	2767	3073	1528	7	6	53	85	41	100	7	1	10	31	25	25	1177	723	2039	492	808	1012	103	190	152	388	753	613	0	5	0	34	14	26
CLYBL	227	163	177	654	541	996	181	125	289	546	362	604	605	573	784	89	120	136	943	972	1572	79	82	89	23	14	7	49	85	104	12	0	13	107	79	117	82	131	136	17	9	4	65	34	159	10	14	6
MESP2	19	13	13	0	6	19	183	56	88	26	33	24	0	0	81	6	15	6	9	0	20	0	0	10	64	76	62	3	0	6	79	48	50	37	25	15	6	0	0	16	0	10	0	0	0	8	0	4
SNCAIP	1213	1208	952	178	436	904	71	114	330	227	289	614	85	115	182	231	287	657	122	262	1015	115	208	218	410	432	968	104	76	113	48	30	47	42	67	92	0	0	27	23	177	99	24	48	40	26	17	38
C1QBP	731	756	782	1764	1415	2389	1551	335	1847	1392	1724	987	740	515	1120	305	839	502	3110	2748	5316	592	655	639	712	957	1209	2568	3235	2301	799	695	1359	1847	2313	2030	916	2502	1553	592	1652	906	3337	3740	3931	964	1297	1218
LOC117029726	0	0	0	0	0	0	0	0	0	0	0	0	0	0	0	0	0	0	0	0	0	0	0	0	0	0	0	0	0	0	0	0	0	0	0	0	0	0	0	0	0	0	0	0	0	0	0	0
LOC117029724	0	0	0	0	0	0	0	0	0	0	0	0	0	0	0	0	0	0	0	0	0	0	0	0	0	0	0	0	0	0	0	0	0	0	0	0	0	0	0	0	0	0	0	0	0	0	0	0
LOC117029721	0	0	0	0	0	0	0	0	0	0	0	0	0	0	0	0	0	0	0	0	0	0	0	0	0	0	0	0	0	0	0	0	0	0	0	0	0	0	0	0	0	0	0	0	0	0	0	0
TAAR5	0	0	0	0	3	0	3	0	0	0	10	0	0	2	0	0	0	0	0	0	0	4	31	7	0	0	0	0	0	0	0	4	0	0	0	0	34	0	0	0	0	0	0	0	0	0	0	0
LOC117022600	0	0	0	0	0	0	0	0	0	0	0	0	0	0	0	0	0	0	0	0	0	0	0	0	0	0	0	0	0	0	0	0	0	0	0	0	0	0	0	0	0	0	0	0	0	0	0	0
RCE1	153	161	292	77	174	344	245	182	699	275	313	413	158	178	305	461	396	812	70	116	252	263	312	458	135	144	218	114	127	121	246	258	271	267	267	319	176	168	128	282	245	271	67	84	73	194	224	280
LOC117029899	0	4	22	188	424	518	348	104	661	137	127	303	283	280	520	73	141	190	64	123	317	691	399	688	25	7	24	425	198	267	258	189	196	328	76	114	536	380	680	1410	251	1198	239	118	55	1168	997	1030
VSTM4	96	126	109	356	467	425	263	217	526	789	471	908	229	127	74	821	775	1863	124	239	354	142	149	196	0	0	0	0	0	2	0	0	0	0	0	0	0	0	6	0	2	0	0	0	0	0	0	0
PATJ	3061	929	800	1026	1202	1938	10767	11119	14100	12583	5718	14816	3110	4096	4919	5638	7260	7146	554	888	1682	80	90	60	344	341	811	327	391	252	1786	1577	2279	1856	3310	3081	887	1098	760	2289	2594	2372	56	70	117	179	92	117
RAD54L	595	85	71	53	59	67	197	58	465	145	108	288	3	6	48	94	131	170	15	47	54	202	566	579	10	26	69	3	4	18	77	70	119	0	26	9	2	6	10	64	57	39	0	0	3	100	244	225
ABCB7	1140	1119	1263	2798	2823	5072	2250	2202	3547	2685	2049	2905	1571	1709	2764	1817	2037	4951	3607	4055	7872	1851	2763	2975	842	789	1356	1947	2133	1557	1153	677	1328	1138	1438	1637	804	1188	1102	851	786	791	2419	2365	2186	1208	1096	1485
ABCB6	328	402	714	278	269	988	948	1013	3555	609	850	1125	827	936	1748	236	484	628	317	523	1553	125	1544	1345	2077	2536	2930	5145	5257	2738	3669	2265	3150	3139	3359	3572	2358	2244	2727	2368	1634	2604	6174	5842	4483	1472	836	1777
ABCB9	689	1041	1784	143	151	649	160	56	461	250	259	284	44	28	162	68	110	240	142	126	435	148	188	273	902	1050	844	291	532	115	130	256	131	269	375	365	62	119	72	157	222	80	375	673	149	134	211	102
ABCB8	632	711	875	1256	1144	2720	1920	1223	3761	1709	2056	2274	2020	1815	2754	343	499	669	2123	2132	4365	280	389	541	179	183	288	970	1361	832	554	758	861	673	763	852	790	756	1046	222	180	264	1314	1248	1829	240	238	327
LOC117023552	29	18	48	296	437	2869	422	176	1114	1218	713	1486	75	75	215	239	358	1182	45	65	1141	730	618	915	15	21	29	110	60	91	40	37	51	110	188	176	11	8	10	23	49	32	6	12	35	77	67	70
GOLGB1	5667	5757	2858	5728	5814	4366	5325	5363	7966	10678	9413	6180	5972	5116	6452	7139	10192	5992	2929	3631	3738	4361	4879	5341	5078	5808	6735	5765	8497	5394	3190	2573	4344	7401	10137	9220	4565	6329	5013	8912	8817	10640	3378	4877	2466	7849	9766	9048
C15H16orf54	5	15	8	73	89	50	92	146	203	112	373	121	18	30	24	789	1488	536	26	65	59	1064	1515	1299	18	39	64	58	30	65	296	524	368	43	112	80	45	40	58	655	377	1135	18	35	18	1155	1069	1508
SLF2	2064	2426	2427	1213	2068	3197	1028	1082	2875	1628	2941	2993	767	903	1951	1857	3445	4410	1281	2077	3674	2843	4798	4172	684	801	1008	768	806	521	580	258	681	875	940	983	472	457	607	1091	1071	1242	589	702	495	1321	992	1334
DNLZ	114	145	156	50	102	191	90	37	156	53	135	79	39	62	110	65	109	136	126	106	270	71	106	108	205	185	194	281	195	125	178	191	200	210	205	212	181	110	166	193	150	159	208	139	148	179	139	181
IST1	2202	1814	1836	2333	2176	3406	3068	2443	4759	3519	2944	3792	1431	1387	2143	3098	3677	4915	2468	2002	3852	2298	2134	2221	1955	2058	3321	2729	2772	2796	3474	2317	3636	4047	4865	5612	2022	2606	1948	4417	4651	4845	2345	2425	2568	2576	2162	3336
SNRNP200	12476	11824	11495	10783	10411	15796	9986	5887	15531	16505	15889	14755	7313	7022	9782	12749	14058	17964	9207	9525	15441	13649	12021	15239	10027	9651	15309	10021	9456	7681	5288	5329	5967	10464	12844	13701	4828	5471	5623	10745	10361	11009	6824	6895	7542	9209	8622	10802
GADD45A	692	363	289	2563	1894	3620	2714	2006	1939	1272	1230	1422	587	53	1539	1873	1455	1156	4479	2074	4450	1021	2207	1269	362	267	222	505	1182	1175	1304	793	2532	1936	1659	2789	822	964	1395	399	1335	2003	2993	650	2526	125	154	337
GADD45B	171	263	243	211	469	552	102	66	193	404	271	427	81	65	224	885	1419	1569	161	101	276	532	569	1067	121	67	64	82	70	99	20	37	56	193	123	196	107	24	36	408	523	429	119	37	50	177	240	213
GADD45G	96	118	89	787	619	782	199	126	272	631	229	380	706	1573	252	1444	1195	1076	1236	1288	1312	93	132	110	69	38	160	299	389	667	165	179	312	1488	326	459	4299	1932	5729	304	375	225	783	788	3278	23	58	26
ZYG11B	4258	5956	7112	2814	2564	5992	2498	3904	6600	1781	2151	2416	1756	1650	2898	2075	2619	4461	5334	6945	11912	1523	1671	2097	5538	6893	6691	3771	3840	2885	2485	1376	2382	2464	2517	3135	1811	2331	2749	3435	2959	3719	8249	11155	9832	3231	2697	3317
ZYG11A	19	8	4	7	5	0	10	40	7	24	5	4	10	20	36	36	12	10	5	4	10	4	5	3	0	0	0	0	11	10	0	0	0	0	13	12	6	35	15	0	0	4	5	3	2	0	0	0
SPEF1	467	153	125	60	68	167	85	16	25	159	94	108	35	23	28	205	341	1150	41	58	100	143	186	171	34	20	49	30	3	48	22	14	15	24	11	27	6	0	5	77	26	37	3	0	9	34	10	35
ZNF276	342	513	621	309	326	548	472	391	759	556	609	788	484	434	920	412	546	863	214	285	506	529	526	859	1079	817	1403	1025	763	682	1004	804	905	1250	1357	1524	960	917	790	1671	996	1459	419	552	421	1603	1061	1456
ZNF275	1510	1701	1805	690	835	883	522	319	450	871	2079	527	561	494	665	2187	2212	1886	337	389	343	1417	545	1328	1446	2171	2560	679	1117	1318	279	356	344	1247	1089	908	707	494	819	2457	1966	1948	309	508	433	1124	967	1270
ZNF274	200	110	119	303	382	369	355	217	421	499	395	271	239	108	238	593	658	688	274	413	184	476	649	542	38	71	45	139	114	78	86	72	83	123	116	127	48	33	23	162	144	152	35	78	70	152	128	178
KCNV2	0	0	0	0	0	3	0	0	0	0	0	0	2	0	0	0	1	2	0	0	0	0	0	0	0	0	4	0	0	0	0	0	0	0	0	0	0	0	0	0	0	0	0	0	0	0	0	0
KCNV1	701	1281	1911	0	0	0	0	0	0	0	16	0	0	0	0	0	0	0	0	0	0	0	4	18	267	542	67	0	0	0	0	0	0	0	0	0	0	0	0	0	0	0	0	0	0	0	0	0
ARHGEF37	1634	1162	1024	911	1680	2095	136	148	207	1134	1132	697	317	279	169	919	1529	533	438	541	516	225	440	299	96	105	212	729	599	603	750	459	917	354	98	103	39	14	15	103	137	142	152	147	185	14	20	9
ITGA10	118	97	39	17	40	66	0	8	32	69	23	46	11	3	9	233	203	71	7	0	36	0	6	6	211	254	334	311	279	198	478	732	544	384	320	387	393	566	370	313	310	306	240	229	308	227	154	210
ITGA11	226	430	471	350	377	2355	393	144	1452	106	757	465	27	18	127	72	90	213	104	68	667	195	150	289	56	94	72	260	324	672	62	169	244	85	94	295	0	3	50	21	137	199	35	240	535	455	1200	803
LOC117035412	822	583	512	574	467	777	264	189	315	641	434	639	140	83	209	847	492	767	291	338	573	985	465	587	378	485	896	128	305	134	9	11	10	35	43	35	0	13	7	18	32	15	14	63	30	34	138	61
CTXN1	1169	2212	2777	7	12	36	41	18	49	238	167	236	0	8	8	43	86	143	13	12	57	11	29	34	134	238	28	5	2	2	1	2	5	6	7	23	2	2	2	8	5	6	0	0	0	2	0	1
MAML2	1346	1248	1164	2073	2471	2209	2401	1991	2097	3653	2459	2726	1259	743	1167	9417	9228	7885	982	923	1129	8039	6454	6382	166	130	284	265	179	256	147	132	216	306	467	437	99	102	97	732	1186	734	57	86	94	902	695	824
MAML3	1937	613	703	1267	1027	1175	780	671	638	1674	1084	1371	816	832	535	3175	2975	3030	853	870	939	2477	2154	1946	844	1114	1339	872	548	653	1313	699	1401	698	1104	1295	479	459	520	2673	2209	2633	246	314	428	2429	1463	2017
MAML1	1386	1103	1062	1903	1515	2490	3819	2636	4725	2795	1780	2636	1713	1525	2480	3563	3077	4858	1603	1551	2220	3655	2998	3233	444	332	556	780	638	491	1140	800	1089	807	833	920	694	504	664	1223	1046	1196	533	389	540	1340	892	1171
HERC1	13487	18431	22243	5875	6002	9407	6688	7593	12945	5696	7003	8489	5255	4889	8214	19654	19393	22592	3590	4221	9009	15224	27445	26965	11492	15027	10937	11266	10235	8197	4891	3836	4750	5399	5961	5264	3811	5630	2787	18421	8307	10618	11083	8847	8641	12861	11339	14926
ISG20	0	13	9	166	136	128	3736	2373	4708	25	177	16	81	27	40	242	309	397	101	68	43	468	1113	713	3	7	3	18	71	13	213	219	262	48	107	21	83	181	35	213	431	183	65	26	15	738	818	465
HERC2	10042	13571	17902	7356	7620	14330	3523	4666	8805	6089	7819	10591	4903	5553	7531	6353	7555	13849	5504	6820	16190	5377	8078	12196	8170	8086	10467	5925	5820	4533	2683	2927	3024	5331	6456	5950	3420	3870	2476	5083	3964	5237	4442	5993	7584	6434	5511	6021
HERC5	24	30	0	173	177	43	131	125	794	343	212	91	107	90	9	430	444	836	59	37	33	514	530	210	9	25	3	13	66	10	196	352	151	67	193	32	24	511	17	95	251	27	0	26	6	185	254	33
HERC4	1122	1242	1542	1637	1781	3121	4461	3799	5889	2215	2909	3391	4775	3438	7229	1759	2184	3150	1014	1165	2037	2523	2511	3717	841	1122	1453	1875	1814	1370	2411	1441	2295	3576	2543	2169	4289	4113	2750	1901	2141	2186	1101	1234	1211	2587	3191	3410
PEX5L	1796	4043	3737	0	5	20	13	20	57	0	173	14	0	0	3	795	1387	898	0	0	24	0	6	30	6352	5659	8826	19	4	59	53	14	18	241	41	53	3	0	0	31	90	157	9	5	13	0	0	0
TSFM	360	379	290	476	388	803	508	242	759	370	369	520	471	351	493	169	300	335	622	522	1355	261	256	408	100	162	183	374	367	212	90	114	187	145	287	277	48	174	44	44	71	96	344	357	304	91	125	133
PRR35	45	12	130	0	0	19	0	0	14	267	82	391	0	0	0	0	0	0	0	0	0	0	6	6	62	143	31	5	0	0	0	0	0	16	79	36	0	0	0	0	0	0	0	0	0	0	0	0
PRR36	597	993	559	7	7	23	41	25	75	26	20	24	7	11	12	15	33	47	0	0	8	27	24	21	148	242	155	0	2	0	12	0	23	0	0	5	0	0	0	0	4	4	0	0	0	11	8	13
MKNK2	889	585	878	6092	6531	7594	5523	5258	6203	11833	6333	9138	4423	4064	3288	13990	15643	15783	4043	7771	9418	4491	5065	5341	1589	1871	2021	12307	10145	6879	5130	3105	4290	6706	6319	6599	3597	3829	2322	18102	9791	11576	10839	8921	8143	4439	3417	5161
LCLAT1	1565	1731	2021	2258	1444	5147	6942	4626	5642	3067	1834	2367	6027	2246	7716	5982	5146	6618	593	451	1065	3030	2135	1688	190	289	290	418	657	352	379	346	429	424	347	348	585	482	366	746	889	531	111	183	128	210	274	281
MKNK1	558	462	453	584	648	1172	1223	1089	1504	412	640	706	1016	652	965	631	981	915	442	614	1137	665	1553	1779	248	252	435	445	447	447	1238	1710	1419	893	689	392	358	787	402	651	927	759	358	585	537	752	890	966
LOC117020148	1004	1141	1126	802	786	1208	1417	923	2122	1586	1416	1513	1117	735	1714	1209	1544	2092	598	720	1200	1282	1527	1956	313	406	502	498	457	425	770	587	909	659	797	732	450	357	616	779	698	828	270	238	265	834	638	878
LOC117020140	0	0	0	4	6	0	326	113	16	8	15	0	0	0	0	29	25	3	0	1	0	178	89	302	0	0	0	0	0	0	47	9	231	2	0	0	0	0	9	0	6	0	0	0	0	45	358	86
IFNB1	0	0	0	0	0	0	0	0	0	2	0	0	0	0	0	0	0	0	0	0	0	0	0	0	0	0	0	0	2	0	0	2	0	0	0	0	0	1	0	0	2	0	0	0	0	0	0	0
BEAN1	48	56	5	0	0	5	0	0	0	0	20	0	0	0	0	0	0	0	0	0	0	3	9	0	15	5	62	0	0	4	0	0	0	12	0	0	0	0	0	0	0	3	0	0	0	0	0	0
OSBP2	1967	2725	3218	112	105	155	4	4	8	9082	4541	11133	219	201	363	140	193	377	173	124	217	2967	4217	4206	2672	3556	3121	294	159	512	100	165	18	4040	6313	4365	498	456	585	1757	1677	950	231	251	906	2207	2940	1872
LRP2	303	319	482	99	61	213	2	14	62	81045	58826	193780	27	33	60	45	201	178	4	16	46	139	83	233	122	55	127	240	187	209	24	8	9	46031	96722	93203	3	4	2	391	704	1035	9	6	4	123	98	72
LRP4	4876	5132	4652	1799	2318	6703	3234	1915	3933	443	297	576	131	207	399	964	1394	2770	1080	1159	2737	1651	1813	1897	3616	2076	4740	1422	1219	965	3106	1646	2233	459	630	915	21	29	87	2300	3573	2363	659	1049	779	323	292	197
LRP5	318	457	748	2546	3108	7404	4627	2766	10917	2601	7331	3783	16963	10829	24390	3688	3841	11982	1489	1596	4624	1925	1579	2855	230	364	304	2135	1987	1824	6824	4666	5672	4113	2422	2356	8288	8536	10345	2702	2331	2601	822	1238	1187	1423	878	1144
CALR3	17	24	39	6	17	10	17	0	16	95	34	81	86	12	27	32	31	27	4	4	19	4	11	14	10	83	27	18	53	0	22	15	4	58	93	17	82	92	20	36	71	19	0	32	5	12	35	11
STIM2	3677	4334	3035	1531	1215	1983	2461	2587	3798	1587	1805	1823	896	643	875	2604	2784	5455	952	722	1548	2337	1600	2140	3205	3766	2501	1041	963	1234	1925	1028	1756	1079	1278	1598	871	970	1327	1742	2304	2456	816	905	625	1114	1170	1500
ANTXR2	131	119	131	640	639	1395	976	867	2301	300	620	841	723	342	1012	1757	1811	7131	337	326	855	1103	1228	2121	54	125	156	3538	1790	1915	1437	639	1317	770	654	669	1445	978	902	3963	2001	5822	227	353	618	2279	1659	2594
C8A	7	0	4	4	0	4	6	0	23	3	3	11	29993	24816	43655	4	0	0	0	0	0	31	16	0	0	2	33	0	0	2	6	0	11	2392	0	0	9665	14433	11433	0	11	5	0	0	0	0	4	2
C8B	29	6	0	0	2	9	6	10	15	0	0	6	18157	17186	49567	0	0	4	0	0	0	32	13	0	4	0	0	0	0	0	32	2	16	2940	0	10	12159	15665	23881	4	21	0	0	0	0	18	0	10
MAP6	1420	2142	2559	7	65	77	26	14	76	28	566	52	0	0	0	65	26	479	7	0	15	0	0	4	312	377	378	5	0	12	5	5	8	10	25	22	0	0	0	0	0	0	0	0	4	0	0	1
MAP7	2303	2226	2495	3	6	10	5699	7058	7353	3976	3916	7554	572	375	383	1120	1209	763	30	110	51	82	91	58	1064	1427	1621	7	0	14	2493	1706	2128	3266	6171	5438	210	437	557	716	910	1009	0	2	5	45	58	61
C8G	38	3	13	23	21	48	18	7	60	0	9	20	3896	3365	11357	0	16	11	10	2	26	17	13	30	1106	651	1829	163	166	179	262	230	208	1280	235	819	3118	2629	3675	420	335	435	804	287	1191	214	98	222
TEAD3	84	99	99	706	1040	1313	1399	1243	2184	1310	686	1150	626	685	980	1030	1434	1282	372	354	869	445	394	590	77	60	125	689	670	667	1009	803	948	1176	1103	1312	1110	627	1212	1000	1191	1089	301	241	245	707	319	676
TEAD2	45	86	116	209	394	694	51	63	148	100	76	285	41	74	132	141	209	914	112	225	644	57	89	194	80	42	78	388	130	209	83	46	101	94	88	140	89	20	29	176	92	108	88	32	100	219	74	106
MAP9	633	925	936	116	107	269	50	53	117	429	409	699	3	9	73	71	150	146	45	61	105	49	93	84	152	147	121	3	6	6	0	0	0	57	106	77	9	0	0	11	17	15	0	6	0	0	0	0
TEAD4	83	28	23	281	327	786	114	65	164	309	159	281	140	77	327	796	782	1565	633	494	2031	253	169	307	61	14	140	613	891	878	89	61	102	503	312	653	221	134	329	1287	1108	1204	663	1183	893	240	179	376
FAM180A	7	13	4	317	267	287	323	548	226	12	69	20	7	56	80	17	70	47	10	14	22	96	122	113	8	9	13	415	1075	258	81	20	40	97	72	30	66	20	58	5992	109	546	6	28	18	222	144	132
PTPN20	0	0	0	0	0	0	0	0	0	0	0	0	0	0	0	0	0	0	0	0	0	0	0	0	0	0	0	0	0	0	0	0	0	0	0	0	0	0	0	0	0	0	0	0	0	0	0	0
PTPN21	616	454	588	2000	2298	5026	3001	2761	3597	3085	1903	3982	226	222	396	6093	11792	10199	578	928	2782	1236	1103	1645	401	311	769	2388	3411	2256	1798	1317	1980	1621	2154	2896	435	405	412	5446	6205	5669	1139	1454	1032	499	393	684
SERPINI1	2148	4151	4227	84	126	177	76	48	428	309	915	406	76	70	51	26	48	67	28	37	32	310	326	416	1816	2419	1129	25	7	21	28	54	6	403	251	44	0	0	0	13	0	6	1	0	0	14	28	2
SERPINI2	15	23	21	6	10	0	0	13	20	3	6	18	3	0	0	11	56	2	0	0	4	5	4	8	6	5	9	0	0	4	12570	13160	4596	91	35	46	0	0	0	12	2	6	0	0	0	0	0	0
FANK1	19	13	6	0	0	0	0	0	0	0	0	205	0	0	0	5	9	0	0	0	0	0	0	0	4	4	17	0	0	0	0	0	0	2	0	0	0	0	0	10	2	9	0	0	0	2	0	0
MTPN	7038	8865	12391	2476	2610	5059	4959	3130	7316	5376	5589	6785	3457	3310	4416	5941	6663	11129	1944	1777	4890	7571	8469	12369	6211	8850	4752	3046	2545	2395	3317	2241	3131	5720	5704	5855	4440	3850	2923	10765	10687	9123	1126	1107	1100	10109	9624	10317
EPHA10	970	1365	1399	0	7	13	7	0	11	0	44	3	0	0	25	7	0	12	0	2	4	0	0	0	327	264	398	4	0	0	0	3	0	0	4	4	2	0	0	4	0	3	0	2	3	0	6	0
DMRTA2	90	121	113	3	4	14	4	0	46	5	10	2	15	3	12	10	8	6	0	3	0	12	19	9	7	7	7	0	0	0	0	0	0	0	0	0	0	0	0	0	0	0	0	0	0	0	0	0
DMRTA1	10	21	4	0	0	0	18	92	193	35	17	18	38	17	24	26	5	25	0	0	0	19	12	12	0	11	0	0	0	0	8	0	9	12	21	51	13	32	9	20	13	31	0	0	0	11	7	15
TOM1L2	2744	3065	3981	1463	1277	3118	1119	1361	1938	2934	3485	3923	415	351	396	1250	1631	2560	727	847	1897	1000	890	1236	4722	4751	6881	3678	3404	3415	2650	2204	3180	3256	4563	5289	726	541	721	2385	1765	2821	1713	2065	2039	597	485	713
MSR1	15	13	9	196	187	551	331	174	607	475	492	1037	1158	738	1011	1739	3275	1720	31	51	268	493	263	778	3	13	9	352	229	233	223	193	198	456	181	94	774	792	364	2427	1841	1160	103	113	49	949	1007	277
LOC117012931	647	929	685	100	85	131	173	59	138	246	274	191	68	68	84	123	170	155	117	50	102	151	119	171	305	369	465	49	48	62	85	45	62	470	660	627	32	52	41	244	108	246	22	39	37	64	60	65
MYMK	3	0	30	0	0	31	0	0	8	0	0	5	0	0	0	0	0	24	0	0	72	0	0	0	0	0	0	0	0	0	0	0	0	0	0	0	0	0	0	0	0	0	0	0	0	0	0	5
ANKMY1	272	330	501	33	45	64	13	13	20	62	54	64	0	0	11	156	328	130	22	20	35	85	39	58	198	244	233	9	5	18	38	17	11	39	40	41	0	0	0	94	52	104	0	0	5	45	30	81
SYT9	2204	396	293	0	34	0	16	30	31	4	803	7	0	0	2	0	6	2	2	0	0	61	165	20	182	42	424	4	0	23	6	7	0	17	30	46	0	0	65	0	0	23	0	0	0	19	0	0
HK2	150	150	159	9175	5340	4506	172	89	356	77	55	88	9	6	3	1558	2029	2624	3386	3993	5322	193	179	181	293	190	591	3926	4940	5914	519	468	857	730	542	802	3	8	47	4965	1929	3346	20626	20066	28334	242	404	304
HK3	13	5	6	196	89	53	31	25	81	28	26	43	90	42	83	295	328	213	38	0	20	1179	716	619	451	564	740	426	440	438	376	277	483	390	488	576	271	226	410	631	638	1480	254	385	477	912	636	985
HK1	9874	10660	10716	7645	6623	11955	2346	1505	3374	14855	6303	6554	659	623	932	3839	4417	5314	644	702	1237	4539	9598	7550	4424	5411	6281	4130	3443	2695	614	504	528	2668	4780	4030	386	290	445	1668	2565	2654	771	1271	946	2471	1364	2680
MSRA	1404	928	876	878	849	1246	545	482	876	9216	5633	5890	1086	1332	1701	422	472	578	1144	1172	2591	216	366	353	240	289	253	326	515	457	286	236	371	8416	10691	10620	1435	1365	876	381	307	374	476	685	795	155	90	134
EED	1165	975	976	488	820	1040	683	774	1563	901	1199	1284	266	524	928	703	1295	1449	309	561	908	1242	1776	1866	154	156	162	134	173	125	150	93	186	197	276	248	167	132	228	266	245	281	118	102	83	515	358	429
MAPKAPK3	107	144	203	949	1331	2253	638	573	1633	590	595	897	404	552	757	417	511	563	487	675	2241	807	687	1027	65	71	116	1156	1287	731	431	486	505	650	622	557	287	536	318	612	454	575	1138	1569	1272	825	578	607
MAPKAPK2	1102	1484	1384	10445	8544	15055	5900	3860	8664	7467	6116	6109	3996	3604	3986	5525	6499	7372	8648	8430	19217	6997	6307	6385	1070	848	1903	12627	13969	8663	4899	3177	4731	6495	7682	8186	3484	2785	3482	6609	6565	8905	8306	11676	9208	5164	4155	5878
PDHX	1518	1360	1965	4645	3376	7018	918	621	1193	1537	1199	1977	1105	706	1214	660	749	1403	3896	4245	8633	708	602	724	1937	2435	3633	3444	7992	6357	495	318	879	1299	1492	2062	666	808	831	888	920	1260	7656	5557	5430	820	729	910
SAMD5	156	234	424	10	16	97	161	118	646	20	15	79	0	2	23	27	22	165	10	3	15	59	50	143	151	118	62	6	0	26	19	18	16	46	107	53	7	0	7	3	0	0	7	0	26	8	2	0
SAMD7	0	0	0	0	0	0	0	0	0	25	28	20	0	0	0	0	0	0	0	0	0	0	0	0	0	0	0	0	0	0	0	0	0	0	0	0	0	0	0	0	0	0	0	0	0	0	0	0
PDHB	2041	2190	2447	10747	8479	13001	1131	586	1812	4526	2927	3750	957	626	1015	1069	1255	2061	9781	10063	18034	880	861	1044	2121	2512	3829	15578	18699	12771	1238	1172	1865	4019	6344	6263	880	1448	798	1648	1532	1924	19946	16220	18036	785	975	937
SBSPON	60	55	109	205	145	546	108	64	244	691	526	910	211	20	286	107	241	470	10	14	277	75	107	73	0	23	6	57	17	30	0	15	11	48	75	47	22	19	9	16	11	26	0	6	0	4	6	7
LRRC18	0	0	0	5	0	0	0	0	0	18	6	6	0	0	0	8	57	21	4	5	0	9	8	3	0	0	2	0	0	0	0	0	2	2	0	2	0	0	0	28	5	58	0	0	0	0	4	3
LRRC19	0	0	0	0	0	0	1669	1193	3027	2383	1168	5189	0	0	10	0	0	0	0	0	0	0	7	2	0	0	2	0	0	0	826	413	984	1695	3858	4771	6	4	10	0	0	0	0	0	0	0	5	0
LRRC14	187	291	439	49	65	266	167	150	626	137	189	384	89	79	285	115	163	452	67	117	254	162	257	567	324	371	378	143	107	81	281	269	224	227	260	284	325	170	342	148	140	167	99	104	95	310	268	328
LRRC15	4	0	4	0	0	3	0	0	0	322	0	8	0	0	2	6	16	0	0	0	0	0	10	16	0	5	0	7	5	3	0	5	6	4	0	0	0	0	0	0	3	10	0	5	0	19	2	7
LRRC10	0	1	0	502	809	2146	2	0	0	0	0	0	0	0	0	10	10	65	0	0	0	0	0	0	0	0	6	378	1484	424	0	0	0	2	0	0	0	0	2	0	2	2	0	0	0	2	0	0
CCDC103	25	23	17	0	0	0	0	0	0	29	29	19	0	0	0	10	64	18	0	0	0	0	4	0	12	22	23	0	9	15	0	0	0	5	31	24	0	0	0	18	18	22	0	0	0	0	0	0
DROSHA	2027	2362	2589	677	716	1458	956	637	1989	1003	1430	1631	452	293	588	678	1326	1694	358	443	1442	959	1443	1789	1165	1221	1320	576	629	503	362	373	366	443	837	752	103	254	71	573	755	625	253	448	352	945	1095	959
CCDC105	7	4	0	0	0	0	0	0	0	0	0	0	0	0	0	0	0	0	0	0	0	0	0	0	15	37	20	0	0	0	0	0	0	0	0	0	0	0	0	0	0	0	0	0	0	0	0	0
CCDC107	173	242	162	384	536	411	908	904	770	1135	817	416	228	398	290	378	781	428	319	393	416	393	661	548	197	216	255	467	394	398	560	297	612	471	443	577	312	215	585	599	347	573	427	428	682	389	281	439
CCDC106	388	478	737	268	332	606	167	115	489	314	376	519	282	210	319	199	314	507	155	204	460	101	120	219	276	338	373	275	243	198	82	173	108	183	276	278	89	90	106	223	195	266	62	104	93	109	72	114
SANBR	493	642	865	126	101	209	99	53	95	55	149	32	107	34	51	127	181	316	233	351	532	56	136	113	466	497	933	203	134	137	15	4	25	126	74	82	88	31	15	84	137	155	50	34	44	86	146	76
CHRNA4	106	505	115	0	0	0	8	0	17	0	0	0	0	0	0	0	0	0	0	0	4	0	0	0	553	137	640	10	4	6	10	12	7	1	4	4	0	0	0	10	0	0	0	0	0	0	7	9
CHRNA6	15	13	0	0	0	0	7	0	17	3	4	18	0	0	0	0	0	0	0	0	0	0	0	0	106	14	369	6	0	0	0	4	0	4	0	8	0	0	0	0	0	0	5	156	132	0	0	0
CHRNA1	25	0	0	58	18	82	15	4	21	0	0	0	0	0	0	983	1366	2298	851	369	2648	0	6	0	11	0	0	3	86	62	0	0	0	0	0	0	0	42	0	0	30	0	0	94	13	0	0	0
CHRNA2	54	64	5	0	0	0	55	49	86	5	52	0	31	20	81	5	13	0	4	0	0	15	31	14	21	7	9	0	0	0	6	15	16	0	144	21	0	69	21	16	0	0	0	0	0	16	28	0
CHRNA3	236	343	615	7	110	12	82	48	148	0	714	3	0	0	14	0	3	18	0	4	0	0	0	0	107	40	122	52	29	72	23	26	25	236	180	63	31	32	62	0	0	7	23	52	2	4	0	0
CHRNA9	0	8	2	0	0	0	11	11	11	0	0	0	0	0	0	0	0	0	0	0	0	6	7	2	2	0	0	0	0	0	0	4	6	0	2	0	0	0	0	0	0	7	0	0	0	12	14	25
XBP1	656	972	974	1867	2259	3416	8813	5876	12430	3267	2743	4071	12735	8695	16847	4811	5927	6653	1325	1393	3109	2504	2570	3396	789	1116	1123	2949	1667	1521	10573	8401	10167	4770	2229	2394	7895	5736	13882	7473	4757	4366	1400	1230	1136	4902	7776	3126
FSHB	0	0	0	0	0	0	0	0	0	0	0	0	0	0	0	3	0	0	0	0	0	0	0	0	0	0	0	0	0	0	0	0	0	0	0	0	0	0	0	0	0	0	0	0	0	0	0	0
FSHR	3	17	0	22	15	10	0	0	0	0	148	0	0	0	0	0	2	0	0	0	0	0	0	0	0	0	4	7	12	3	0	0	0	0	4	1	0	0	0	0	0	0	3	0	0	0	2	0
PEF1	568	711	894	1162	1285	2612	2170	1329	3573	1654	1844	2212	1396	1027	1459	1480	2242	3044	617	627	1527	746	874	1150	646	627	968	881	767	808	765	983	996	1163	1533	1068	936	1124	755	1038	1269	1228	527	662	600	672	630	745
AP5Z1	472	355	668	196	282	343	524	277	507	495	421	394	446	287	336	529	482	567	189	172	250	677	521	888	370	387	339	167	164	163	204	175	197	218	304	402	176	181	185	325	305	274	89	82	109	652	394	623
SPATA2	2839	2245	2425	321	418	871	2753	2577	3148	901	826	1134	213	206	342	378	552	1229	411	545	902	274	527	641	2002	2431	2030	691	707	390	1485	1188	1693	738	1208	1177	232	210	203	594	535	558	450	694	594	464	453	458
CFAP276	1234	1270	621	1258	1282	1468	1646	1264	712	1682	1663	548	896	840	501	1394	1849	895	869	1000	763	1534	1651	641	0	0	0	0	4	0	0	0	0	0	0	0	0	0	0	3	0	0	0	0	0	0	0	0
SPATA7	505	423	607	191	220	192	406	439	374	417	356	323	48	43	37	129	199	169	57	49	89	188	222	217	392	366	442	109	104	65	38	35	22	115	269	162	6	66	3	58	42	23	5	15	0	9	23	8
SPATA5	387	345	442	352	453	500	226	228	441	396	301	461	248	175	458	342	431	580	496	535	521	485	786	737	206	435	255	222	265	215	134	165	185	255	362	286	114	155	148	241	405	194	207	300	237	236	351	314
FGFR1OP2	533	954	1089	562	755	1217	890	1102	1815	718	950	1175	545	726	1128	860	1773	1891	279	614	841	1223	3755	2381	1146	1210	1104	1169	1073	767	1617	814	1424	1117	1294	1623	806	855	977	1373	1023	2058	552	470	536	1642	1284	1957
LAPTM5	835	931	717	1528	1617	1035	1069	689	1752	1354	1905	1257	1348	857	1303	7495	9303	5950	540	649	891	12729	13305	9645	599	369	806	910	631	1319	1091	982	1223	837	766	656	1280	1328	1280	8414	5693	10237	318	650	752	16240	16544	20032
ARFRP1	786	971	778	1103	1137	1811	1481	1325	2167	2230	1409	1817	1597	1291	1696	1416	1520	1621	1111	1310	1722	911	935	1095	584	633	864	1979	2180	1039	1694	1501	1678	1494	1808	1951	1254	986	1873	1171	1062	1183	2051	2087	2248	879	719	871
VRTN	0	0	0	0	0	0	0	0	0	0	4	0	0	0	0	0	0	0	0	0	0	4	2	0	0	0	0	0	0	0	0	0	0	0	0	1	0	0	0	0	0	0	0	0	0	2	4	0
KDM2A	3126	3792	3795	4070	4359	5636	10129	10302	12659	6488	4990	7257	4452	3188	4993	6276	7194	7714	3187	4004	5401	7484	7464	8690	3914	3680	6289	6103	4831	5224	13449	7497	11619	6604	7505	8806	3764	3637	3644	8790	6447	8757	5062	4869	6227	9874	6752	9486
KDM2B	719	681	727	653	579	846	830	729	1804	1088	932	1232	548	605	953	931	1311	1354	364	476	787	1699	3116	2807	608	650	827	698	457	529	1142	844	1307	758	867	945	330	387	339	1330	863	1385	481	549	558	4347	3554	4160
LOC117030571	23	0	0	0	0	0	0	8	0	0	0	0	0	0	0	0	0	6	0	0	0	0	0	0	6	0	30	0	0	0	0	0	0	6	4	3	0	0	0	0	0	0	0	0	0	0	0	0
PPHLN1	713	692	778	592	609	849	1025	569	1087	1109	980	989	859	499	656	915	991	1357	555	596	884	1148	1087	1211	949	1115	1623	872	960	794	759	557	986	1350	1601	1667	658	1063	558	1514	1753	1387	843	820	823	1187	1582	1465
TRAPPC9	1058	1432	1887	771	955	2288	3058	2330	4420	1312	1642	1938	502	672	967	908	1187	2384	713	849	1669	870	989	1831	376	420	385	296	403	209	342	309	251	349	465	372	106	257	127	284	256	307	187	260	235	370	346	399
TRAPPC8	2845	3463	3897	2795	2617	4492	4593	4072	7793	3970	3960	5207	5668	4697	5207	3767	4014	6629	2795	3410	4659	3271	3689	4520	1699	1740	2316	1799	1779	1436	2216	1360	2454	2428	2554	2958	3968	4422	3693	2742	2483	2690	1041	1300	1260	1708	1560	1879
TRAPPC1	795	888	936	603	543	1058	989	664	1444	1008	1061	889	452	477	621	534	720	739	785	758	1380	904	833	849	443	634	739	394	423	445	384	308	371	518	883	756	251	403	284	326	450	391	355	387	523	335	368	379
TRAPPC3	980	1452	1477	505	518	927	1150	712	1584	905	939	1018	483	437	691	617	893	1267	229	282	547	748	958	1081	1223	1354	1397	1082	1160	638	990	805	914	1296	1517	1250	672	1237	547	1024	1166	952	617	710	500	879	861	886
TRAPPC2	459	645	567	270	189	550	352	276	450	368	557	409	216	267	289	273	342	725	172	218	385	315	406	436	376	416	483	377	431	261	239	165	208	622	379	431	240	234	162	443	362	305	221	436	160	442	298	441
TRAPPC4	609	827	806	634	635	1172	1176	893	1791	1628	1538	1545	959	1163	998	805	1226	1292	572	655	1105	865	1085	1084	587	611	943	551	538	588	530	384	648	907	888	1181	480	473	535	636	563	778	416	494	594	647	463	733
PRPH	79	92	69	0	160	10	220	120	402	65	2524	28	15	7	10	21	65	14	0	0	9	42	47	51	69	105	318	127	0	219	199	83	117	79	232	412	0	0	0	333	154	390	9	4	11	32	24	100
GABRQ	13	65	40	0	0	0	0	0	0	0	0	10	0	0	0	41	76	107	0	0	0	0	0	0	45	0	157	0	0	0	0	0	0	19	9	0	0	0	0	0	0	0	0	0	4	0	0	0
PSMG4	100	220	185	385	383	896	177	112	355	336	356	272	210	194	484	160	228	282	475	394	833	224	283	310	101	126	137	464	403	349	274	145	231	291	272	280	374	348	436	219	178	162	528	394	741	193	244	191
PSMG1	756	1066	900	776	857	1162	567	367	1061	812	965	706	397	431	608	484	761	743	1121	1338	1848	547	867	912	631	733	1121	816	808	683	385	332	528	777	653	756	508	635	904	451	628	533	646	760	751	569	591	706
PSMG2	544	597	753	390	304	899	673	296	1284	724	656	1134	660	517	1142	529	718	1042	250	297	742	562	759	1064	233	451	411	625	1277	488	475	645	402	557	1007	550	502	900	460	494	1092	426	439	1003	549	672	887	535
TASL	14	29	33	220	218	106	79	88	204	110	174	258	276	285	155	207	323	138	57	98	47	1025	1271	1043	39	12	55	168	69	62	88	83	65	59	57	37	112	180	63	206	204	299	33	25	39	2162	1796	2497
GDAP2	458	704	859	501	489	1310	1119	864	2803	926	788	1493	337	358	651	490	846	1151	371	415	1071	565	657	1065	436	448	734	607	774	695	530	467	661	722	830	997	329	555	477	660	680	640	587	850	590	661	570	750
GDAP1	2247	2642	1978	7	14	7	30	20	43	0	336	0	0	0	0	10	0	15	5	18	38	0	0	0	997	1251	1661	45	58	46	13	5	13	35	43	32	0	0	0	7	13	5	55	58	72	0	0	0
FAHD1	90	111	177	450	279	723	1230	909	1390	903	547	1016	591	414	615	60	136	182	480	425	914	64	280	140	155	127	158	303	686	267	417	439	400	389	700	587	241	525	233	92	90	107	473	700	518	119	106	102
ILDR2	794	1892	2417	4	4	143	15	6	38	166	86	422	7	28	13	971	785	2753	16	9	61	111	100	118	197	186	122	5	0	8	0	0	0	10	37	11	4	0	0	633	228	207	0	0	0	0	0	0
GLTP	173	246	367	492	419	591	2063	1511	1969	1036	908	1018	437	280	513	1045	1196	1434	163	183	457	2175	2189	2064	211	220	662	333	299	322	395	970	966	609	1273	1033	526	1179	846	593	645	735	77	125	129	776	1064	1681
LOC117031083	0	0	0	0	0	0	0	0	0	0	0	0	0	0	0	0	0	0	0	0	0	0	0	0	0	0	0	0	0	0	0	0	0	0	0	0	0	0	0	0	0	0	0	0	0	0	0	0
LOC117030937	0	0	0	0	0	0	0	0	0	0	0	0	0	0	0	0	0	0	0	0	0	0	0	0	0	0	0	0	0	0	0	0	0	0	0	0	0	0	0	0	0	0	0	0	0	0	0	0
NADSYN1	112	125	170	360	266	882	5220	3552	7147	1251	811	1351	167	233	1905	371	534	1048	289	237	944	352	420	641	180	202	494	226	406	319	3128	1926	3540	708	1341	1360	492	391	970	396	241	404	104	245	266	211	226	280
NPY4R2	19	39	46	0	8	12	88	84	142	0	0	10	0	0	0	11	32	3	0	0	0	52	72	146	5	20	0	0	0	0	45	40	29	5	0	0	0	0	0	2	0	0	0	0	0	4	6	0
UBTF	5926	4279	3843	2526	2835	5147	3590	2130	4593	3912	3544	4139	1292	1269	2074	3505	4727	7279	1441	2012	4557	4352	5557	5755	5908	6981	7141	2531	2810	2750	2466	2608	2828	2886	3716	3450	1879	2234	1696	3933	3559	4544	1499	1957	1927	4351	4166	5114
CDCA2	0	6	13	21	51	71	502	186	954	17	67	87	9	0	49	104	122	195	8	18	40	299	1515	956	0	0	0	0	0	0	0	0	0	0	0	0	0	0	0	3	0	0	0	0	0	0	0	1
CDCA3	0	0	4	10	22	26	633	135	701	19	38	20	52	0	26	101	90	103	10	26	44	287	1421	807	5	0	0	0	4	107	340	312	322	0	10	9	4	9	25	14	28	50	0	4	9	213	601	617
CDCA7	17	55	50	52	89	136	894	249	1777	22	205	161	5	23	95	178	424	390	21	33	74	646	976	1081	78	77	22	66	46	13	402	310	459	63	60	24	32	40	7	153	314	142	9	61	40	354	813	597
CDCA4	38	49	77	73	107	150	248	127	542	125	188	312	169	113	414	111	238	415	45	57	186	172	322	442	26	25	37	52	59	70	88	72	111	110	88	136	60	68	90	145	98	136	42	30	36	157	117	177
CDCA5	330	277	166	51	92	68	457	107	768	85	137	52	18	12	54	123	215	182	48	53	59	380	840	739	54	18	49	12	12	16	60	63	87	10	12	10	0	0	7	14	9	27	0	5	5	68	103	100
CDCA8	277	502	360	24	91	87	640	214	914	66	107	100	29	9	67	138	100	212	11	30	60	467	1795	1052	17	39	34	0	0	44	85	93	130	6	28	20	2	8	19	14	20	22	0	0	0	103	242	300
RSF1	6592	7227	6569	2598	3189	3215	3313	3265	4034	3968	4056	3864	1719	1657	1946	5681	7014	7814	1807	1898	2532	5492	6168	5230	5465	6747	6684	3429	2938	2712	2076	1066	2208	3346	4002	4610	1493	1907	1504	5633	5404	5979	1494	1498	1896	5037	4510	4961
CRB2	63	149	275	0	7	46	0	0	0	305	225	1056	0	0	0	6	49	35	0	0	0	8	13	8	104	100	213	62	19	45	4	4	0	264	325	322	0	0	0	48	20	28	0	0	0	15	18	52
FAS	14	3	17	460	413	337	374	614	569	199	444	193	74	46	42	460	706	373	190	217	304	783	720	426	43	3	27	176	105	115	530	242	435	159	203	206	80	233	119	370	738	799	61	68	55	589	861	691
CFAP44	104	271	658	25	51	78	34	64	84	239	175	282	12	20	48	862	1820	886	0	11	30	75	112	315	188	174	450	0	4	11	0	0	2	27	14	12	0	0	0	1155	605	2133	0	8	0	0	2	6
NPAS4	24	68	201	31	73	48	21	40	48	10	0	32	4	7	25	0	12	0	19	23	72	23	22	40	174	332	140	16	18	7	12	4	14	85	8	7	4	0	0	0	0	5	12	0	35	20	5	32
SPRED1	3286	4314	5369	1669	1546	2501	524	347	1100	1176	1389	2107	664	653	1133	2540	2552	5459	1061	950	2359	1396	1393	2302	4321	6355	4529	1713	1442	1906	557	447	529	1677	1910	2473	749	835	789	2234	4338	2302	894	801	906	1414	1294	1445
SPRED2	1797	2099	2240	2183	2733	3241	6016	2742	4223	2744	1868	3200	554	860	1934	3796	2599	3185	1767	1281	2593	1535	1069	1495	2496	3499	2601	2803	2414	2625	6446	4692	7271	3183	3581	4139	953	1401	823	3326	3404	3542	1237	1792	1841	2240	1294	2416
SPRED3	692	1123	961	24	58	65	143	131	171	160	189	117	0	0	0	56	49	59	24	21	11	64	73	56	142	204	227	19	0	18	13	10	6	80	65	59	4	0	11	18	3	14	7	0	0	28	8	12
ASTL	0	4	0	0	0	0	0	0	0	2	4	0	0	0	0	0	1	0	0	3	5	11	10	4	4	9	0	0	0	0	82	75	350	7	6	6	0	0	0	0	0	0	0	0	0	8	10	19
RELB	71	50	162	134	129	215	1567	1172	2472	148	185	183	33	40	150	147	216	311	71	101	144	589	687	965	111	130	109	274	201	223	735	623	770	402	240	245	350	295	461	371	436	490	169	111	157	720	675	1082
RELA	511	597	656	1494	1826	2394	1808	1445	2930	2338	2281	2318	2456	2266	3107	2581	3168	4180	1127	1431	2295	3010	2943	3101	422	416	734	1755	1240	1300	1550	1277	1535	2286	1897	2188	2954	2678	2739	3761	3219	3036	1274	996	877	2304	1930	2358
CRISPLD2	56	73	76	870	1425	4121	2113	898	5342	1175	1176	684	99	118	199	632	1244	1664	945	1144	3313	360	347	694	115	67	65	875	1120	726	953	553	1248	1347	655	1216	78	39	185	1588	1718	3671	260	390	238	321	191	522
PTH2R	93	175	66	0	0	7	0	7	10	8	4	10	0	3	0	4	0	0	0	0	0	16	12	13	40	51	19	0	0	0	0	0	0	4	0	0	0	9	2	0	0	1	0	2	3	9	10	2
KLK5	17	5	4	0	0	0	0	0	4	0	0	0	0	0	0	0	0	0	0	0	0	0	0	0	0	0	0	0	0	0	0	0	0	0	0	0	0	0	0	0	4	0	0	0	0	0	0	0
KLK6	246	436	799	0	0	0	0	0	0	0	0	0	0	0	0	0	0	0	0	0	0	0	0	0	19	58	1769	0	0	0	0	0	0	0	0	0	0	0	0	0	0	0	0	0	0	0	0	0
KLK9	3	0	0	0	0	0	0	0	0	0	0	0	0	0	0	0	5	0	0	0	0	0	0	0	0	2	30	0	0	0	0	0	3	0	0	4	0	0	0	0	2	7	0	0	0	6	6	2
RHBDL2	3	5	31	0	2	12	0	2	4	44	182	36	8	2	4	5	30	36	0	2	7	6	10	2	5	0	5	0	0	7	0	2	0	34	26	22	0	0	0	0	0	0	0	0	0	0	0	5
COPS8	893	893	759	785	631	1038	1083	513	1128	980	1020	731	363	317	431	629	751	789	785	588	1253	701	606	634	1460	1879	2017	2559	2869	2369	721	662	989	1265	1672	1785	588	802	440	978	1402	1227	2564	2852	2663	838	965	1138
COPS9	950	1129	848	1621	1264	2197	1088	587	864	2175	1091	1921	695	620	686	461	560	887	1987	1373	2047	550	536	441	989	1038	1202	3192	2244	1755	577	546	546	1375	1256	1605	890	766	801	685	576	595	2135	1544	1724	527	344	432
COPS2	2339	2262	1858	2816	2915	3251	2547	2239	2248	3358	3085	2151	2468	2097	1975	2444	2979	2934	3252	3489	4574	2780	3267	2768	1669	1942	2747	3053	3198	2126	1580	827	1409	2148	2556	2793	1564	1562	1953	1887	1657	1841	2975	3087	2828	2010	1822	2193
COPS3	778	806	746	1338	1137	1924	685	419	1052	901	884	646	501	381	548	488	716	854	1621	2043	2203	530	634	647	1130	1080	1459	2315	2157	1707	965	553	955	1243	1312	1392	684	964	1104	1123	1058	1023	2634	3322	3364	1096	935	1092
COPS6	1726	2452	2133	2147	1869	3193	1829	1070	2526	2561	2475	1979	1491	1774	2190	1287	1623	1744	2300	1907	3344	1120	1267	1249	883	1063	1450	1563	1755	1221	574	596	596	1017	1297	1187	522	853	903	783	810	757	1149	1093	1142	568	677	655
COPS4	1533	1847	1403	1211	1001	1530	1311	659	1586	1437	1740	1179	729	494	609	1036	1346	1248	1772	1708	2536	1366	1417	1272	925	1099	1418	1418	1342	938	524	378	940	718	946	965	305	438	357	804	778	883	1384	1362	1351	789	882	806
COPS5	948	1115	1032	1656	1586	2621	1617	833	1643	1844	1778	1336	1117	1017	1230	1067	1153	1361	2048	1977	2978	1065	1213	914	923	1203	1657	2815	2962	2194	1051	630	1088	1294	1783	1967	952	1206	1139	990	1126	1061	3048	2903	2914	869	978	948
ZNF592	1182	887	1120	1651	1647	2461	1751	1581	2612	1792	1975	2166	1982	1989	2186	2280	2512	5004	1465	1793	2261	2152	2446	2859	1290	1297	2004	2283	2057	1241	1719	1228	1449	3356	1945	2181	6692	2606	7549	3252	2178	2484	2166	1711	1770	2767	1768	2790
ZNF593	146	161	240	109	122	331	198	97	257	224	241	170	214	278	455	167	180	225	234	174	545	177	123	287	97	144	126	73	92	90	97	116	116	152	120	135	192	179	196	73	107	79	101	94	184	90	79	82
MDGA1	1525	1350	1243	23	94	75	81	73	186	91	710	90	0	2	9	128	82	166	2681	2286	5115	38	46	62	683	547	1155	46	21	80	120	192	71	109	75	140	5	4	9	46	27	46	1406	2225	2944	45	42	83
MDGA2	1281	1737	2201	12	108	50	35	14	119	45	162	90	0	0	4	47	2	5	4	17	21	86	107	124	2021	1878	2498	115	19	50	4	8	25	373	71	111	0	18	5	20	0	36	15	0	18	54	50	51
ZNF598	496	548	668	457	733	952	2479	1581	2229	1098	748	881	1871	1505	2095	1560	1437	1763	623	839	1009	1003	832	939	483	440	773	981	809	634	1720	1203	1539	972	857	1016	990	848	1406	1320	1032	1269	464	516	709	818	631	847
LOC117025027	161	146	39	39	96	154	4	0	5	5	12	0	0	0	0	115	47	20	0	0	10	25	7	9	69	40	3	29	53	15	5	11	0	0	16	3	0	5	0	14	292	91	0	6	0	0	37	60
FDFT1	1623	2242	3629	8607	8256	4608	2478	1473	2418	2770	3274	1357	3536	2516	1903	7454	7144	3624	4359	4228	5443	1090	1145	797	1083	1747	1669	4595	3875	3127	1242	935	1323	3173	1669	1078	542	129	103	2567	2804	2896	5170	3920	5903	327	399	412
FAM135B	2764	1810	2490	0	0	0	7	2	9	0	0	0	0	0	0	0	0	0	0	0	0	0	0	0	1914	2545	2634	0	0	0	9	19	0	11	6	0	0	0	0	4	0	0	0	0	8	0	0	0
SHLD1	431	519	407	536	466	456	483	477	670	644	772	564	587	669	479	261	196	588	131	243	237	709	1661	1198	390	390	297	377	330	242	201	89	151	288	498	338	387	329	226	369	240	182	122	100	56	541	408	372
ATP5F1D	1256	1387	1695	4826	4873	14812	4715	3045	9010	4073	2713	4675	3196	3153	6712	1029	1345	2267	8217	7850	22120	876	853	1148	969	1196	1453	10167	11818	7053	2818	2741	3167	3683	4741	4056	4048	5170	4216	903	1070	1204	13637	12997	14983	625	767	789
SST	1213	2297	2873	0	0	0	431	341	852	0	0	3	0	0	0	0	0	0	0	0	4	0	0	7	1635	2663	1263	0	0	0	531	382	392	4	0	0	0	0	0	0	0	0	0	0	0	0	0	0
ATP5F1A	9025	10307	12233	87995	78090	133666	40012	26953	64369	39653	22301	46549	19790	17828	34633	6705	8594	13981	104862	122706	221600	6879	8194	11048	8260	8380	13378	126031	117670	72303	24218	19473	28745	30114	40447	43490	21284	25334	24022	6423	5880	7746	158400	118205	123106	6395	6692	6964
ATP5F1B	11057	12870	16881	98478	82941	174213	52969	35807	95415	53316	31235	63882	38779	31792	48025	8670	9761	17714	121888	147431	283679	8466	9261	13619	9076	9933	16284	106980	130111	89083	26672	21563	32922	32699	48962	46666	28184	40419	34943	6739	6750	8825	150513	140985	158595	6775	6739	7879
C9H1orf210	62	94	105	61	75	153	739	726	3031	570	879	1548	235	375	526	93	173	158	8	0	41	199	132	181	10	2	12	4	0	11	1648	780	1440	1125	1184	1835	851	942	867	294	223	307	0	0	3	26	8	16
DDRGK1	1194	1332	1334	1005	1073	1417	1533	1119	1883	2412	1714	1949	2180	1759	2295	1393	1552	1895	956	901	1633	964	1091	1037	2202	1851	3179	1531	968	1115	996	584	1080	1739	1376	2240	962	768	656	1411	975	1577	682	664	1100	1207	582	1233
SSB	1548	1588	1053	1389	1238	983	2406	765	1796	1831	1868	818	1847	879	1033	1398	1756	1286	1520	1491	1183	2395	2733	1929	657	803	846	808	656	657	581	306	676	700	688	722	382	546	485	695	890	761	737	769	769	939	1311	1192
ZNF335	1493	1936	1741	643	1073	1433	1107	1196	1748	1084	2331	1473	703	793	1133	1511	2489	1972	690	984	1277	1263	2313	2312	1357	1093	1708	1418	872	923	1192	747	1006	1379	935	1208	674	559	721	1752	1122	1688	1355	993	1083	1808	1115	1825
FAM168B	4856	5750	5258	2613	2496	3538	2933	1917	3889	3502	2884	3027	1694	1430	1956	5123	5491	5335	1667	1368	3272	4624	3854	4078	9167	10636	10946	4016	4299	3819	3187	2456	3979	3755	5321	5952	2075	2875	1943	5169	6216	5487	2468	2900	3033	5805	5628	6894
ZNF330	1023	731	566	964	725	819	1158	645	829	1148	835	878	962	642	1063	876	762	720	746	771	948	1109	838	821	379	554	630	430	721	550	444	448	591	642	926	1252	279	578	242	506	740	543	376	569	685	677	836	908
ZNF331	1290	1523	1640	692	872	1053	214	312	548	1021	877	1419	522	452	883	1201	1181	1556	384	521	509	522	592	906	774	930	1179	396	493	353	142	136	179	354	529	662	121	167	58	397	459	480	128	208	180	513	413	485
TEX15	207	267	247	6	30	6	0	0	4	15	52	26	0	24	14	30	41	33	0	2	13	754	750	870	53	34	40	0	0	0	0	0	0	59	0	22	0	0	0	6	2	23	0	0	0	12	53	59
TEX14	168	140	152	256	471	218	131	142	93	135	177	75	419	215	228	235	361	141	87	120	83	391	4732	1333	72	107	77	124	93	61	17	16	21	75	68	38	17	2	8	155	49	36	20	16	12	62	68	46
TEX11	0	0	4	12	0	0	10	2	19	3	0	0	0	0	0	0	0	0	0	0	0	0	0	0	0	0	2	0	0	0	0	0	0	0	0	2	0	0	0	0	0	0	0	0	0	0	0	0
TEX12	2	0	20	0	0	11	0	12	2	7	6	0	71	325	24	0	6	2	5	9	39	2	8	0	17	5	3	29	14	8	0	0	7	25	23	11	10	13	0	0	0	6	65	81	26	15	5	0
THYN1	401	562	318	121	157	248	274	87	338	162	223	156	87	69	116	73	221	249	84	72	195	154	138	151	359	353	443	514	321	172	83	74	93	137	154	143	49	120	37	89	84	50	317	295	253	93	70	84
PABIR2	458	515	558	214	267	329	564	382	908	949	460	1147	260	220	282	365	728	901	132	72	264	624	1442	871	526	863	683	362	442	517	508	494	696	664	950	1042	242	358	183	580	657	661	109	247	154	927	1023	1081
UGDH	525	820	886	338	731	929	3782	2531	4641	1140	1112	1527	8740	5096	7881	649	1204	1621	154	169	669	988	1180	1574	315	290	394	465	294	425	1154	650	1754	1775	2639	3279	1261	3564	1246	624	749	1058	190	179	207	449	522	469
SNRNP40	410	374	472	287	268	687	649	335	1324	391	587	613	265	230	511	413	531	979	192	251	612	651	713	1119	121	197	313	200	232	155	206	226	310	224	313	298	43	183	85	201	336	290	125	207	190	337	444	516
SLCO1A2	193	380	471	0	5	2	0	0	3	1891	1742	2414	17440	17309	18314	109	176	190	0	0	3	23	20	2	107	113	199	9	5	0	7	5	0	3320	4621	3375	3346	4604	3644	3	37	27	0	10	30	7	4	0
TSEN54	66	94	134	29	79	165	285	356	630	267	202	364	83	153	283	110	356	391	27	73	113	68	165	280	216	157	304	236	169	126	532	430	550	454	542	551	305	294	312	525	311	499	77	161	111	427	351	475
CXADR	374	523	834	627	697	3036	6213	4030	8219	1151	667	1588	802	878	2767	2001	3070	3685	10	10	237	637	393	418	1292	2570	899	8570	5948	3953	4937	2318	4036	2222	2156	2634	3124	1433	4146	1147	1625	2255	8	5	7	545	655	335
GTF3C2	1517	1426	1338	1069	1136	1416	1787	1258	2778	1973	1845	1838	719	749	1172	1693	1961	2051	1103	1089	1460	2048	2720	2694	709	729	1023	701	668	626	709	669	981	763	1118	1147	324	567	413	844	961	1111	646	609	727	1551	1323	1816
ZNF33B	937	1026	1111	618	870	933	594	671	1014	1229	1155	1840	484	489	678	1275	1521	1656	485	507	491	1174	2015	2019	1364	1795	1993	1101	1006	1124	647	386	540	974	2044	2302	472	676	518	1228	1731	1415	385	653	901	2746	2351	2730
SNRNP48	544	677	641	968	1117	1409	316	211	433	463	581	510	752	503	791	607	832	741	386	901	630	1137	961	902	220	267	386	361	404	375	463	198	373	313	261	463	218	189	244	381	360	439	155	178	164	363	349	497
MAD2L2	405	411	510	678	522	1024	1151	587	1887	659	638	709	238	218	380	658	840	972	549	467	860	1078	723	959	373	417	426	869	1188	625	917	1437	1009	723	1012	968	437	663	364	549	531	542	774	1032	890	756	750	610
MAD2L1	95	136	167	147	183	209	883	285	1193	426	360	427	270	217	253	415	496	758	100	66	168	632	1224	980	139	64	144	183	109	265	692	520	885	387	292	490	257	239	429	382	219	407	109	47	56	571	836	997
GALNS	565	660	993	155	277	472	190	106	613	489	568	756	211	221	888	354	456	1344	119	99	270	744	849	1228	287	356	389	106	45	158	77	59	47	216	163	219	163	109	207	384	154	361	47	35	60	293	182	470
NPY2R	146	155	53	0	13	4	172	94	88	44	53	74	4	6	4	2	2	9	0	0	16	0	5	0	44	30	64	3	4	25	130	22	173	30	119	152	0	0	2	0	6	11	0	9	2	10	10	28
DYNLL1	2099	3552	3559	199	520	1504	1298	1176	4095	544	1816	1213	310	288	1094	1288	2452	3402	301	357	1324	482	1507	1998	2555	4185	1952	629	628	866	1408	901	2226	1024	1021	1381	751	517	698	4210	3703	5706	615	1230	756	1441	1268	1825
DYNLL2	7253	9869	5609	5881	5227	9610	2829	1789	2101	6589	6410	5103	2892	1926	1773	2590	3425	3895	3379	2960	5754	2028	2593	1773	7748	9045	13237	10985	10607	6612	3871	2590	3517	5063	6920	6338	3229	5965	3388	2455	3720	2476	5547	7444	5069	1788	1732	2480
KHDC4	2021	1458	1128	1814	1577	1808	3931	2051	4017	3955	2066	2408	2651	2797	2705	3606	2772	2383	1291	1318	1241	3363	3661	2775	1082	1589	1660	5385	4620	3136	2201	1469	2512	2079	1699	2317	2228	1852	3736	2080	1543	2229	929	1430	969	2150	1920	2631
GPS1	1673	1805	2296	1173	1242	2505	2916	1772	4090	1714	1754	1924	1060	1145	1852	1332	1501	2275	1085	1007	2595	1247	1205	1644	752	842	886	728	747	481	463	454	623	658	756	783	482	466	513	457	411	557	490	573	542	518	405	589
GLO1	1224	1766	1864	3370	2926	5319	5398	4049	5453	2746	6993	3108	2249	2038	2313	2503	4009	3378	3826	4390	6834	1617	1309	1511	1422	1303	2188	2120	4010	2523	2260	1834	4074	9418	6082	4137	1830	3025	2147	1443	2342	2131	3356	5609	4660	782	838	756
CARHSP1	161	250	473	899	1488	3463	1308	1518	2891	2430	1592	2832	343	472	570	934	1464	3078	313	406	1122	803	2665	2828	37	38	38	205	140	136	422	252	334	272	386	263	65	45	47	230	188	260	44	29	88	162	165	194
NPY1R	749	1354	2310	324	330	506	68	110	536	273	1052	415	0	0	0	18	14	41	281	464	1164	2424	2636	2839	2481	4857	1014	344	200	728	121	23	75	332	246	424	16	0	6	14	44	25	432	611	1238	1014	871	2190
TTC14	2633	3158	3169	876	1210	1695	1829	1475	2287	2004	2202	3112	748	869	1634	1450	2347	2295	427	723	1006	2297	3239	3743	789	917	999	445	421	429	448	331	574	462	791	760	272	317	325	501	586	671	188	231	159	1185	1013	1174
TTC17	2453	2519	2309	1360	1716	2148	1541	1884	3112	3070	2823	2814	1892	2494	3034	2396	2767	3305	1122	1309	1776	2594	3239	3301	1589	2333	2346	1954	2100	1893	2352	1705	2229	3058	3450	3451	3194	2260	4463	3139	2976	3209	1419	1473	1706	3172	2977	2982
TTC12	100	227	253	14	32	36	23	17	66	371	408	370	545	266	318	114	257	163	21	11	31	23	18	32	32	19	99	24	9	67	9	5	17	150	143	246	115	86	18	99	37	140	6	0	9	23	14	24
TTC19	3159	4158	4008	3415	3034	3913	736	691	1188	1792	1887	1583	447	615	561	862	1282	1432	2483	3238	4223	745	970	897	1041	1295	1663	1593	1729	1129	495	390	514	640	880	1072	185	356	294	450	408	410	1510	1612	1480	288	239	315
SLC31A1	1121	1201	1906	3070	2558	4812	13813	13071	26430	7800	7601	11805	30564	23675	30135	5646	5568	5287	1833	2001	6229	25698	15479	11324	190	273	338	678	536	630	954	889	1419	2407	1129	1094	5850	3031	8037	711	1017	612	443	548	495	1141	1245	1200
SLC31A2	69	65	191	658	623	795	221	110	446	329	385	625	719	471	860	329	491	551	377	537	1224	4180	3245	4704	101	214	349	299	335	303	236	266	372	433	438	437	392	610	438	536	645	1707	344	322	367	1719	1947	2136
ZFP90	1385	2101	2214	279	657	897	266	311	614	594	854	1034	94	89	250	474	822	1279	231	294	551	529	772	1315	922	1039	1258	656	557	495	259	209	202	494	761	600	124	101	113	907	1156	763	177	232	136	1544	1052	913
ZFP91	6688	6595	6345	11323	11116	12444	8001	4800	7916	10764	7607	8531	6944	5908	6084	9672	10783	10912	9932	11088	16772	7176	7270	6401	2846	3165	4511	13083	14110	4188	2715	2896	4948	7090	3989	4137	3593	4386	3078	9382	7865	4175	7103	17068	11594	3888	3949	3805
RICTOR	5065	4561	4345	2803	3451	4892	3053	2860	4296	3209	2911	3720	2197	2365	3370	4047	4716	5983	3656	3735	3914	4923	4981	5333	3002	3767	5055	3423	3693	2975	1712	952	1983	2676	2727	3063	2682	2880	2527	3467	2995	4180	3332	1940	3089	5236	4089	4771
PRDM2	5254	4267	4541	3362	2860	3281	2627	2026	2925	4153	3439	3343	2679	1955	2533	5116	4832	5689	3588	3449	3146	5603	4590	5089	3003	3652	4509	2333	2324	2272	1438	1114	1801	3058	3106	3422	1727	1772	1768	4444	3832	5376	1865	2238	2622	3990	4456	4813
EGR2	15	41	272	31	47	46	64	13	41	41	92	93	10	38	130	276	417	252	32	32	86	258	320	227	52	138	32	104	8	72	19	15	78	254	69	389	109	31	132	123	315	122	12	12	17	79	144	300
EGR3	885	1553	1635	29	54	14	90	26	49	9	106	36	9	0	6	41	85	20	25	24	38	389	546	913	682	1976	166	34	6	28	12	17	94	122	24	50	2	0	14	41	42	56	6	0	4	57	206	496
EGR1	677	1322	4015	308	895	564	439	525	787	1295	3016	1133	80	171	790	1459	2099	1968	351	224	275	880	1332	1523	1404	1780	799	1627	143	742	1064	411	3752	6085	1803	6425	3471	791	3043	4376	1793	1770	239	111	189	516	390	1420
EGR4	197	400	878	0	0	0	0	0	0	0	0	0	0	0	0	0	0	0	0	0	0	0	0	0	229	370	76	0	0	0	0	0	0	60	0	0	0	0	0	0	0	0	0	0	0	0	0	0
DALRD3	545	507	733	297	429	987	590	459	1565	992	778	1405	437	433	1216	597	1047	1245	279	301	744	688	993	1392	320	345	402	401	341	359	572	595	759	489	760	651	217	252	311	564	536	733	228	295	254	992	1174	1937
PROK1	4	7	6	0	0	0	0	0	0	0	0	4	0	0	0	0	0	0	0	0	4	0	0	0	0	0	0	0	0	0	0	0	0	0	2	0	0	0	0	0	0	0	0	0	0	0	0	2
EPG5	2799	2757	3333	2246	2148	2898	1377	1678	2880	2416	2129	2973	1850	1239	1730	2467	2452	2807	2918	3274	4098	2685	3385	3354	1754	2091	2766	2205	1997	1506	1252	1301	1411	1556	2231	2142	935	1518	920	2459	2369	2353	1941	2569	2667	1671	2255	2576
PTDSS1	2106	2812	3552	1419	1412	3267	2195	1320	3219	1600	2064	1951	1072	999	1617	1891	2197	3667	952	1014	2092	2704	3324	3602	697	754	1013	980	985	653	435	386	521	516	477	533	471	466	383	471	453	538	394	490	410	688	688	865
PTDSS2	602	772	1192	468	554	1449	1160	1074	2462	1496	1060	2630	672	901	1259	421	671	1245	302	410	1452	300	393	624	547	758	788	863	1281	540	1482	984	1135	2100	2508	1714	1878	2067	1633	462	411	447	625	786	615	323	265	279
FSTL5	6952	1691	3137	869	1309	767	51	66	178	220	583	114	12	0	116	25	13	15	0	0	35	35	8	12	469	649	1547	15	0	29	22	28	32	101	178	23	0	105	43	6	8	0	228	9	6	8	0	0
MLIP	688	1041	572	8730	8715	7928	334	263	77	5	207	15	0	0	0	169	74	315	5407	3313	4941	269	184	319	784	1745	160	21836	26579	17133	90	30	87	57	54	254	0	0	9	419	182	819	11394	6993	4855	8	13	13
CNTD1	25	11	2	23	9	0	32	7	16	257	241	106	5	5	6	42	12	13	15	11	0	21	6	4	0	11	0	4	3	2	16	12	8	0	27	46	0	4	3	6	0	3	0	0	0	0	11	10
HPDL	33	53	101	81	122	456	319	101	636	30	68	76	66	29	109	16	34	9	23	65	555	20	24	20	17	17	67	14	74	66	37	62	173	6	34	33	1	20	38	2	16	3	49	169	262	5	50	10
GTF2A1L	0	4	0	1	0	0	0	0	0	0	0	3	0	0	2	9	0	2	0	0	0	0	0	0	0	13	2	7	0	0	0	0	0	4	0	0	0	0	0	9	7	0	2	0	0	2	0	0
OBSL1	422	629	999	7341	6402	30646	53	34	538	551	1169	1561	10	32	850	151	195	1841	374	270	1492	116	151	465	523	754	1323	5034	9992	6244	166	367	309	431	1453	1357	70	66	186	112	174	352	44	122	108	102	118	165
C15H19orf47	200	162	123	591	793	1108	71	136	253	205	278	424	81	80	136	166	262	257	622	671	2159	136	268	395	158	178	249	1075	1149	588	84	77	140	111	137	93	41	62	39	204	114	121	952	960	813	163	112	225
FBXO45	1715	1908	2084	337	306	831	550	302	750	476	669	640	388	309	527	459	655	959	591	746	1359	499	452	541	1822	2410	3096	595	793	352	777	503	797	607	681	696	278	648	355	634	778	591	504	916	442	460	582	613
KIF16B	1503	1283	1151	2821	2468	3441	8205	6117	5379	9777	4991	6915	6958	4148	4402	6146	6027	6229	2987	2776	3345	2689	2516	3098	1133	1506	1604	3176	3886	2144	3853	2817	2955	4971	5623	5292	2342	2524	1401	3205	3117	3380	2660	2402	2653	1331	1442	1587
FBXO46	314	362	480	221	401	594	341	357	865	374	396	585	261	303	481	395	550	848	183	236	315	415	461	753	183	190	206	186	225	117	177	195	209	214	293	247	131	149	121	322	255	299	177	159	123	297	286	331
FBXO41	4724	7327	9703	0	0	0	21	15	45	3	189	14	8	0	0	0	5	5	6	0	0	0	0	0	1403	1705	729	2	0	6	8	2	10	5	3	20	0	0	0	0	0	0	0	0	0	2	0	0
FBXO40	0	4	2	3406	4358	7450	0	0	0	0	20	65	0	0	0	32	10	182	3397	3033	5261	10	0	2	7	0	16	6000	14915	11189	5	3	0	627	1763	1431	3	0	33	77	66	228	8168	10135	12176	4	21	42
FBXO42	2247	2299	2996	1465	1682	2834	1220	1266	2643	1569	1789	2438	1245	1479	1832	2155	2536	4226	958	942	2155	4017	4779	5410	1274	1540	2017	2480	2085	2223	1110	866	1264	1522	1203	1628	2049	1135	2141	1413	1760	1877	601	628	914	1900	1358	2303
DCDC2B	51	48	30	29	33	38	19	4	25	41	37	73	8	12	16	97	133	63	23	20	19	47	34	53	12	16	27	4	3	5	0	3	6	0	26	35	0	4	0	77	22	110	0	0	0	8	18	33
LOC117036161	9	8	0	60	11	6	5	17	0	11	422328	805	112	42	401	17	82	26	11	31	0	8	6	0	24	13	25	26	8	15	14	25	10	144946	32041	4164	5066	6674	6698	54	83	40	12	21	3	329	238	61
CATIP	132	243	213	17	5	13	8	0	0	15	9	10	6	0	1	119	175	79	0	8	0	20	6	0	20	18	52	0	0	0	0	7	0	11	6	1	0	0	0	99	38	208	0	1	0	1	6	0
SFRP2	232	39	69	59	157	722	54	5	82	9	33	147	0	0	4	42	117	451	259	214	3095	33	32	19	48	74	41	24	61	215	22	14	36	80	459	514	7	0	0	47	43	179	59	44	190	28	46	14
SFRP1	170	346	691	2941	8749	13540	3553	533	5655	2232	1408	3372	265	262	450	653	1735	2264	753	473	5079	3593	3970	2945	34	6	98	381	112	355	96	89	78	58	98	88	25	4	7	25	17	27	21	30	28	17	20	32
SFRP5	29	15	133	59	55	142	61	27	85	85	191	402	85	73	243	247	409	371	13	11	562	52	24	60	4	0	39	19	32	70	37	29	34	21	44	64	12	31	16	39	14	73	17	24	0	7	2	6
TP53I11	4244	2477	1741	1283	1662	4118	2793	1349	5573	1429	672	2139	920	729	2211	691	652	3751	414	542	2673	1632	1229	1646	1071	1584	2000	1572	1122	941	1182	1097	1710	819	802	1075	288	336	302	461	855	1023	164	204	233	1083	1168	999
COL1A1	281	41	550	1578	1426	42790	1508	1649	20211	489	549	7453	52	25	1504	573	816	16318	2641	1293	50364	608	424	4819	14	35	87	201	216	1235	455	355	642	328	358	483	20	11	47	313	622	289	89	126	1158	98	152	153
KIAA1210	115	158	188	25	49	73	44	43	96	51	108	118	0	0	24	80	61	257	19	14	78	47	61	63	27	105	94	0	8	20	4	15	14	10	16	12	0	6	0	322	367	51	4	10	2	118	75	259
CEMIP	3264	914	1382	28	60	207	131	218	757	72	83	46	19	7	58	2172	1543	9906	42	91	31	82	154	310	614	719	1327	41	87	57	75	51	369	294	521	365	4	4	0	864	360	1266	53	16	4	131	46	95
NUF2	370	561	504	102	163	156	1438	325	1310	127	167	167	97	42	88	359	485	442	28	46	98	920	2903	1533	152	111	67	11	17	224	399	365	626	15	38	35	9	18	149	62	47	120	0	0	11	263	707	969
UNCX	136	9	0	0	0	0	0	0	0	0	0	5	0	0	0	0	0	0	0	0	0	0	0	0	18	0	114	0	0	0	0	0	0	4	0	0	0	0	0	0	0	0	0	0	0	0	0	0
LOC117015941	0	0	0	0	0	0	0	0	0	0	0	0	0	0	0	0	0	0	0	0	0	0	0	0	0	0	0	0	0	0	0	0	0	0	0	0	0	0	0	0	0	0	0	0	0	0	0	0
AADAT	286	356	289	547	1003	389	21	38	72	2829	2001	2233	2347	2970	2091	92	218	130	996	1103	637	148	157	158	139	142	232	872	956	705	260	255	123	1518	5194	2475	2275	5601	5216	139	59	74	1498	1922	1737	28	52	22
LOC117015949	168	113	68	62	86	49	134	84	55	136	176	59	84	52	48	94	158	57	32	38	49	143	78	41	113	139	135	92	105	102	62	49	107	86	171	235	31	62	84	91	140	59	61	115	98	129	117	201
EPCAM	60	56	2	0	13	0	45308	31931	55796	4793	1424	3463	24	9	25	1323	2496	2179	3	7	8	12	20	0	128	164	54	0	3	0	13286	6635	17647	1884	2889	4279	10	14	20	733	2461	1143	2	2	0	2	0	4
COL6A1	262	136	267	2579	3029	17412	7186	5141	33764	2294	1361	6979	374	334	1718	2732	3686	24020	1751	1649	8311	7407	3989	15612	39	96	238	1642	1809	3425	1674	1770	2417	1408	1385	1998	194	159	539	1766	4160	2946	475	771	2104	3501	2408	3663
COL6A3	66	30	545	3187	2017	25185	4222	2561	29366	1053	714	3334	93	74	505	2256	2968	28636	2753	1390	13316	3115	2747	9978	5	16	27	182	915	2167	733	792	1226	374	776	605	76	174	192	770	1610	837	103	492	1745	1786	1945	2090
COL6A5	61	174	53	4	9	8	4945	2603	25916	117	166	127	19	2	45	67	147	299	44	38	555	63	36	107	12	37	138	17	281	76	99	397	1081	33	24	49	23	27	44	0	9	0	0	8	23	205	250	1027
KLK12	11	4	33	0	0	0	4	0	2	0	0	0	0	0	0	0	0	0	0	0	0	0	0	0	0	0	0	0	0	0	0	0	0	0	0	0	0	0	0	0	0	0	0	0	0	0	0	0
KLK10	0	0	8	0	0	12	0	0	0	0	0	0	0	0	0	0	26	16	0	0	0	0	0	0	0	0	21	0	0	0	0	0	0	3	0	0	0	0	0	26	22	34	0	0	0	10	16	6
KLK15	0	0	0	0	0	0	0	32	30	40	14	50	0	0	0	0	0	0	0	0	0	0	41	22	0	0	0	0	0	0	0	0	0	0	7	0	0	0	0	0	0	0	0	0	0	0	0	0
PLLP	192	378	1091	0	10	12	579	379	3169	2139	906	737	0	15	31	124	271	144	2	5	101	11	281	46	256	378	1317	24	22	43	1340	962	2308	577	1057	1247	9	0	0	31	26	118	10	21	21	44	21	18
LOC117013473	0	0	0	0	0	0	0	0	0	19	0	7	0	0	0	0	4	0	0	0	0	0	0	0	0	0	0	0	0	0	6	0	0	296	52	70	0	0	0	0	0	0	0	0	0	0	0	0
LOC117013470	0	8	0	12	155	24	17	4	19	19	134	11	14	4	9	70	423	53	0	5	52	55	68	47	0	0	5	64	44	295	0	25	178	250	131	460	101	29	376	31	239	127	16	51	8	22	41	118
LOC117013471	0	0	0	28	48	54	883	664	1432	0	0	0	0	0	14	0	3	7	12	5	38	0	4	15	0	0	0	17	144	322	328	272	1088	35	81	119	16	86	69	3	132	6	36	203	359	0	4	0
AATF	858	649	551	373	517	366	912	483	910	1046	1388	769	678	496	503	841	1363	739	324	470	369	1070	1208	1056	343	311	534	300	208	196	314	291	267	531	611	483	224	253	231	579	659	499	171	164	140	511	550	607
PCM1	7510	8757	8130	8305	8217	10369	3581	2992	5410	8006	7675	8243	2725	2759	5063	6841	9614	9691	5611	5425	8646	4567	4966	5061	1651	1773	2632	2574	3441	2465	730	361	891	1597	1687	2025	1257	812	1410	2011	1871	2501	1855	1935	1653	862	852	990
C10H12orf4	595	861	672	524	715	794	448	349	616	591	763	682	331	254	341	485	708	764	619	757	928	837	987	897	740	815	1038	530	597	600	248	242	233	328	621	586	136	324	95	562	515	492	493	672	737	535	594	544
LRRK1	398	443	491	652	716	927	1982	1120	3109	1011	776	1045	360	300	419	5730	5276	5874	671	634	704	5141	4661	7026	158	169	267	351	244	293	1147	915	1755	356	426	358	145	189	238	1197	1279	1608	91	191	177	3401	3352	4196
LRRK2	957	2110	3012	1124	1685	2521	336	577	1454	3604	2855	6147	80	86	204	3438	5018	4644	1036	1430	2262	1520	2282	3317	956	2064	629	365	536	525	143	167	149	933	2063	1695	53	8	54	2032	2424	2635	219	653	421	852	960	1039
POLG	1206	1481	1365	631	893	2136	1602	1712	2753	1062	2196	1549	1084	1158	1979	1052	1456	2168	750	1011	2156	1069	1550	2321	904	934	1565	1028	1102	942	777	852	1342	1799	1373	1386	971	1022	1193	1209	833	1137	748	940	1325	1512	959	1501
PRELID3A	748	702	533	109	105	70	87	82	51	239	183	82	82	26	12	187	270	97	152	109	64	233	182	118	44	61	32	16	25	28	18	13	10	49	23	28	100	72	159	31	23	26	25	26	44	40	18	28
MRPL11	319	423	376	1594	1396	2550	1063	596	1558	864	742	812	705	642	981	439	597	672	1828	1696	3380	502	529	451	373	331	564	3149	3574	2112	590	597	842	913	1179	1174	720	994	957	382	365	397	3063	2569	3181	357	335	450
MRPL13	227	282	262	579	486	798	595	196	652	672	458	647	443	251	345	226	305	286	598	489	1078	236	213	236	355	479	635	1985	1219	965	313	213	396	503	883	929	302	564	356	358	340	364	1299	1350	1267	347	480	400
MRPL14	203	237	259	557	481	847	312	27	541	56	425	545	202	306	448	257	481	484	967	904	1525	232	321	278	194	253	184	559	579	312	237	225	260	295	369	295	220	352	169	664	517	554	806	1008	981	181	141	156
MRPL19	1065	986	1108	848	684	1663	690	235	1023	1065	958	1231	672	534	719	411	601	613	849	905	1622	400	407	450	532	882	812	616	789	549	214	302	368	544	1362	850	298	833	483	306	743	329	682	738	802	254	632	286
SNCG	414	594	105	0	71	4	30	29	40	4	946	6	0	0	0	0	0	24	0	0	0	33	29	17	74	83	1196	138	0	149	23	13	0	53	171	204	0	0	0	0	0	44	37	38	0	5	0	6
SNCB	6933	11142	8175	0	7	0	0	20	15	3	147	0	6	7	0	2	5	0	0	5	8	9	0	0	7469	8705	7825	25	8	38	6	12	0	29	36	20	0	0	7	3	3	5	0	8	18	4	0	7
RNF128	325	405	380	167	67	199	4753	5863	4671	1800	1543	1629	632	514	975	911	1278	1196	377	182	553	69	42	34	25	43	41	51	109	63	448	203	302	190	319	279	105	86	115	89	113	73	229	228	221	45	61	48
RNF123	2242	2088	2706	2284	1971	4263	1375	1062	2296	2026	1646	2356	1820	1933	2581	1610	2040	2682	4227	5802	9906	1327	5677	4422	594	629	989	939	865	823	311	420	345	762	761	825	1064	1089	1473	584	469	632	1379	1331	1772	521	455	822
RNF122	19	43	46	54	65	193	55	55	79	37	40	120	4	22	26	90	146	250	15	29	106	154	213	196	421	45	653	154	138	313	180	108	275	186	124	252	121	23	203	320	347	543	188	88	91	259	238	388
RNF121	368	433	452	306	356	706	4266	3983	4049	628	530	784	742	692	1066	416	573	767	253	343	591	342	452	563	236	176	276	277	239	187	858	821	812	436	484	391	410	444	387	439	433	393	179	207	236	1958	1272	1535
SACS	6190	9590	9104	3557	5131	9006	590	937	1260	910	2061	1826	419	247	583	1980	2348	5632	2168	2599	9430	3834	3554	5037	10716	9715	14415	7169	7763	3324	520	341	562	1180	975	921	346	211	242	3083	2602	2447	8093	8911	6356	2683	3732	3284
NIBAN1	509	492	515	7822	5977	9375	1857	1797	2992	474	12722	527	99	91	206	1379	1977	1628	507	605	1154	2617	2453	3196	369	602	995	27215	32847	26643	4518	6825	5446	2946	3095	1375	664	895	423	6232	4337	9294	618	489	795	4669	4261	4257
NIBAN2	397	609	593	573	1224	2530	3936	3068	4855	2674	2369	2334	211	216	441	13940	19402	15151	259	261	1181	816	978	1401	532	516	973	1034	694	1091	2480	2237	2206	2407	2207	2655	341	240	300	11495	14583	13894	369	260	206	582	658	1037
NIBAN3	87	67	52	26	83	66	9	8	29	15	182	51	20	11	20	132	204	120	0	45	22	1342	2551	5942	9	0	17	6	0	2	0	19	2	37	28	4	2	0	12	0	21	152	0	0	6	262	416	2528
LOC117034854	0	5	0	9	17	9	8	0	0	2	0	0	0	0	0	0	8	0	15	21	4	31	1489	685	13	0	0	11	17	86	255	135	115	20	12	6	9	6	20	445	201	585	13	21	60	201	174	368
GPN3	442	533	624	461	345	709	661	486	724	645	588	733	714	500	792	557	581	734	295	250	518	467	591	602	435	454	599	443	399	363	376	241	428	610	652	646	370	505	365	579	525	619	317	247	292	681	585	708
GPN2	262	248	403	166	241	444	318	234	645	321	371	561	270	192	510	326	385	708	136	155	411	386	475	734	156	129	144	141	89	86	148	173	129	156	192	164	140	106	106	192	184	167	78	103	59	179	165	180
GPN1	338	689	750	676	409	1354	736	351	1065	558	1222	684	470	620	1039	409	1150	1614	654	604	1247	338	724	922	452	672	995	844	832	588	423	376	482	820	1188	906	429	751	408	843	1078	822	837	978	761	766	806	772
NFKB1	567	491	549	1268	1618	2242	2166	1777	3654	1320	1715	2070	915	1219	1724	1844	2584	3808	778	841	1459	3640	4193	5305	371	301	484	784	675	939	873	789	1364	1105	925	1133	900	961	895	1848	1977	2019	471	545	688	4636	2834	4706
NFKB2	81	121	146	572	735	1067	1213	870	1343	589	1089	789	329	393	401	500	920	934	326	478	895	1335	1819	2750	177	159	186	1164	976	802	617	505	634	1219	1083	1065	684	700	594	1294	1558	1362	594	683	610	2319	1896	2565
SIAH1	819	677	778	722	573	1074	1042	658	1323	1085	753	1222	460	454	855	1915	1455	3235	582	437	966	701	886	1043	1067	1043	1797	1229	997	938	1181	894	1267	1343	1657	1777	851	816	733	2260	1689	2202	812	696	873	1321	921	1544
SIAH2	94	157	180	116	156	396	271	263	623	208	277	366	119	173	501	155	218	279	66	118	201	208	336	284	316	349	372	297	266	181	594	684	604	637	841	990	402	391	335	479	388	631	535	282	680	451	672	798
SIAH3	231	387	507	0	27	20	76	73	141	18	61	96	0	0	7	8	20	3	0	1	0	6	13	77	50	14	78	0	0	0	0	0	0	0	12	0	4	0	1	0	0	0	0	0	0	6	0	5
NSA2	652	681	588	1304	1493	1837	2339	1329	2550	2513	2044	1450	1216	1056	950	1383	1866	1736	1422	1213	2189	1674	1885	1732	521	649	669	2205	1783	1547	1837	602	1618	1454	1978	1925	712	1115	989	1578	1451	1303	1494	1734	1487	1647	1723	1758
PDZRN4	775	831	621	135	633	296	555	626	595	278	244	235	19	6	31	357	478	267	21	28	104	199	196	171	616	867	687	83	39	140	177	80	174	113	81	86	0	0	4	960	889	819	10	22	7	50	22	36
DDX27	821	1012	768	601	807	755	826	440	964	753	842	668	565	374	544	906	1238	1036	346	334	572	875	1004	959	416	434	605	381	345	348	258	334	406	422	586	517	161	282	269	570	532	580	228	274	332	574	626	624
PHLPP1	3190	4135	3646	1663	1325	2463	1710	1130	2221	3066	2425	3010	1697	1339	2249	2203	2052	5241	1832	2368	1783	1203	1265	1576	2351	2005	3487	1985	1688	1182	906	851	790	1717	2097	1633	1623	1370	1189	1906	1466	1156	2519	1552	1631	741	665	951
EMILIN3	60	28	31	90	42	1760	118	66	44	43	41	66	46	19	11	26	96	43	30	8	544	36	29	57	56	11	51	83	22	16	16	21	12	43	25	32	8	0	4	10	2	4	51	40	41	28	24	14
EMILIN2	41	17	42	1303	2913	3301	142	32	244	51	192	119	67	54	46	1452	2528	1138	291	312	797	452	600	854	48	26	175	1217	823	2101	107	96	169	258	130	180	105	81	265	2352	1141	2658	256	330	456	735	517	1405
EMILIN1	27	64	54	419	696	1412	804	788	2916	434	527	1167	2726	2277	4284	323	643	1144	109	139	666	3380	3449	7872	3	10	28	319	115	307	441	287	491	463	231	548	472	272	412	348	543	254	41	55	101	3145	2339	3933
P2RX3	12	16	19	0	0	0	3	0	0	2	7	3	0	0	0	0	6	0	0	0	2	0	1	0	0	14	0	0	3	0	0	0	0	0	0	0	0	0	0	0	0	0	0	0	0	0	0	2
P2RX5	610	704	1156	162	173	527	193	118	264	11	12	19	22	34	104	19	42	68	153	110	779	21	10	13	148	200	240	214	200	86	0	0	10	0	0	0	0	0	2	4	22	0	189	68	138	16	0	0
P2RX4	685	924	658	426	481	631	2058	1971	3222	1669	2214	1779	958	772	963	1380	2071	1508	124	155	434	1548	1309	1261	777	642	823	490	320	339	1624	1631	1226	1419	1366	1344	756	531	731	1427	1271	1698	113	131	124	915	859	682
P2RX6	561	30	60	947	876	2381	31	17	50	4	259	19	0	0	0	21	56	59	2233	3424	5632	0	0	0	8	14	134	520	564	373	0	0	0	18	17	0	13	0	23	0	0	8	786	630	697	0	0	0
DENND11	4372	4576	4453	706	786	1282	2712	3097	7327	4167	2702	4813	1193	1157	1928	2005	3131	4367	190	380	965	1265	1505	1836	3591	4016	4276	1269	2298	1189	2958	4449	3656	1304	2305	2461	623	651	518	6377	2870	4844	227	481	587	1490	3069	1895
DENND10	387	820	744	460	489	731	745	589	1143	764	1605	854	510	397	660	731	990	1360	444	477	1000	956	1685	2078	97	110	162	88	97	84	71	75	85	161	168	149	90	95	109	136	194	143	32	60	54	145	151	146
RMDN2	114	62	81	86	99	129	115	56	338	149	1549	157	63	54	102	98	132	203	26	61	112	125	100	175	65	99	154	177	183	219	165	51	47	1144	312	255	90	85	102	218	193	368	69	112	115	210	136	198
RMDN3	227	315	467	102	121	286	780	468	1088	588	444	719	224	159	312	290	434	533	27	52	154	194	190	299	336	448	515	240	222	277	561	654	1611	608	666	600	596	936	575	567	609	619	83	127	129	326	322	385
RMDN1	594	518	625	1236	1233	1681	1417	705	1130	1059	622	861	529	557	784	556	627	573	1527	1368	2338	656	496	745	40	39	58	126	157	94	54	27	56	88	47	83	36	35	47	37	27	40	166	121	167	58	51	70
DENND1C	16	7	14	91	126	89	218	225	265	169	249	176	129	115	181	438	577	188	41	50	35	1364	1298	1256	79	112	152	52	37	79	377	243	310	112	176	166	99	149	133	468	395	780	9	14	36	1216	1107	1499
DIS3	479	512	607	518	602	747	609	363	987	689	611	715	443	328	548	608	927	995	435	515	683	809	1007	1197	372	385	695	290	431	311	285	220	321	222	701	381	93	209	130	388	513	446	117	286	244	661	721	843
SHARPIN	491	437	568	221	274	735	705	775	1347	472	486	606	292	367	606	387	479	739	303	216	695	441	370	757	91	166	147	161	172	125	162	198	188	205	212	235	118	200	119	198	105	196	141	140	124	209	204	224
ZCCHC12	1853	2764	2571	0	15	10	42	17	126	0	129	4	0	0	0	3	9	286	0	0	3	5	0	6	459	863	641	45	4	24	9	3	12	26	38	61	0	4	0	10	8	12	0	8	3	9	0	10
ZCCHC10	141	143	99	93	166	209	185	98	149	129	202	116	95	58	106	133	216	242	93	104	101	196	285	245	317	287	446	297	345	270	605	153	431	353	331	388	225	279	279	425	557	420	111	255	248	496	392	408
ZCCHC17	1345	1776	1185	311	346	491	472	213	436	518	644	383	299	162	294	304	458	491	172	215	348	518	500	483	314	385	489	68	88	70	38	39	59	101	110	94	12	53	30	80	122	79	36	60	56	81	113	103
ZCCHC14	3844	3666	4282	2842	3081	5387	1636	1258	3111	6870	4035	8723	2448	2512	3747	5039	5417	10860	2314	2835	4343	2562	2015	2787	2425	2681	2973	2739	2543	2245	1122	768	1176	2665	3293	4545	1134	1046	1288	2511	2585	2904	1821	1457	2007	2433	1614	2143
CDRT4	6	19	29	24	12	50	0	0	10	63	11	65	0	0	0	26	35	43	14	27	69	26	20	5	0	0	0	2	0	0	0	0	0	0	3	0	0	0	0	0	4	8	0	0	0	4	4	0
ANKS4B	12	42	101	0	14	81	3821	2774	5260	499	412	1661	564	699	1154	9	48	154	4	0	45	14	26	115	18	10	12	4	7	7	2009	1357	3012	798	747	811	744	822	1815	27	45	33	0	7	0	31	33	24
FKBP10	614	409	586	127	321	1156	249	212	1026	172	199	528	13	20	167	212	238	1046	94	83	826	624	657	1131	188	263	568	232	121	587	87	186	276	155	225	335	10	23	81	206	270	351	46	67	268	265	280	321
VPS35L	1644	2061	2230	786	981	1569	1187	904	2389	4238	3612	2962	2049	1875	2587	1102	1839	2282	583	891	1681	1326	1640	2361	2662	3480	4338	1300	1287	1515	972	1046	1319	2984	3529	3541	2858	1773	3901	1972	1994	2317	607	896	843	2349	1975	2301
RAB2B	749	884	897	520	479	573	285	351	460	775	878	654	336	382	322	746	800	1083	237	268	385	606	643	561	963	1129	1502	600	427	522	468	237	372	863	874	1050	531	555	522	959	738	834	309	353	358	808	558	743
SLC45A1	1245	1286	1868	0	8	0	0	0	9	13	78	5	0	0	0	53	18	4	26	0	2	0	0	2	664	903	1001	31	0	7	6	17	13	21	35	51	0	4	0	37	31	96	16	0	11	9	0	6
PTGR1	25	49	28	72	111	119	6565	8341	1313	200	202	127	3216	3250	279	304	519	222	53	88	135	140	129	183	9	13	28	11	34	61	2390	622	1944	672	245	520	57	79	59	195	269	103	8	30	30	85	145	76
SLC45A3	76	166	137	79	106	144	755	724	1016	1867	1111	3164	2875	1793	3139	827	1053	711	300	478	712	3671	3729	6750	71	59	244	94	45	75	884	609	788	1868	1368	1758	1460	524	1593	625	599	814	217	383	444	441	223	686
PTGR3	784	745	610	2652	2374	4257	1152	664	1786	2931	2199	3606	2265	1686	1763	1602	1556	2174	3294	2885	5704	1119	1031	1398	792	1072	1755	2284	2913	2183	875	762	1156	1463	3598	3647	485	1093	719	864	1120	1031	2046	2167	2733	1355	957	1485
MTUS1	2970	1099	1195	10871	10516	20271	4256	3852	8552	5789	5616	6314	2510	3132	5901	9304	12155	12690	8512	7848	15321	1251	1257	1437	1785	1191	3911	9484	11258	11389	1913	1554	1813	3466	4291	4684	2950	3946	4010	3779	5777	5180	2233	3400	6624	578	373	409
MTUS2	2258	2287	2300	1081	1986	4340	194	294	307	117	83	123	57	15	134	229	329	409	5	4	7	61	13	88	1376	1703	1573	2069	2978	1426	110	109	118	54	88	145	5	3	4	71	170	146	0	14	6	12	21	9
IFRD2	118	208	333	284	379	1029	911	482	1964	459	499	604	488	529	1187	363	703	1153	303	322	1123	306	1268	1527	274	282	260	602	532	350	868	1123	989	629	547	432	364	495	680	559	590	747	384	533	369	421	575	915
ALS2CL	57	64	65	871	732	1352	336	481	205	1140	588	1384	105	169	244	2018	2268	3301	273	321	956	358	360	677	38	19	42	516	541	407	715	154	394	540	595	479	130	61	35	1782	1786	1463	231	193	144	116	113	116
ADARB1	2884	3324	3706	487	817	1477	93	142	333	548	630	920	163	159	376	1007	1323	3016	182	247	879	241	251	945	6740	6010	8507	1156	1415	1418	175	250	187	932	1202	1331	223	197	335	1630	2070	2025	377	661	866	581	363	688
CHKA	1424	1399	1812	1050	1016	1823	4299	4965	6922	1587	860	1317	2841	1355	13935	1064	1277	1068	244	270	325	1007	845	1154	662	999	1067	1555	631	1328	8803	3323	9111	5476	1078	1966	7244	1215	9606	4676	2448	3788	231	246	303	910	510	865
BMS1	1392	1444	1322	1297	1451	1855	1166	710	1984	1534	2193	1415	1460	1056	1631	1523	2237	1869	1627	1863	1875	1500	1694	1886	1260	1157	1498	1255	1485	1343	833	1027	1362	1571	2105	1926	642	1588	1042	1272	2175	1519	900	1178	982	1320	1894	1761
MRI1	218	269	347	105	272	538	421	336	882	510	615	734	449	479	916	264	428	388	229	331	608	298	421	463	116	122	107	181	85	79	209	123	144	228	169	165	231	233	136	235	146	122	84	71	74	171	92	180
MAPK1IP1L	640	540	464	792	790	992	2742	1776	2355	1261	1045	926	845	754	808	1064	1101	938	731	756	816	1320	1163	944	2026	2542	2979	5230	6523	4132	4854	3276	6086	6340	6148	7057	4656	4821	4641	4391	5419	4941	4281	4240	3426	5208	5352	5953
DSP	372	678	835	56368	47979	67428	60403	46357	84200	9826	3655	7684	2482	1350	1508	9927	12102	9039	46	39	32	762	716	277	123	376	215	38346	56462	24905	20465	11170	30987	5344	4464	3625	6772	8403	3932	8715	11064	9068	20	36	47	637	1086	918
LOC117022914	0	0	0	0	0	0	2	0	0	0	0	4	713	921	2419	0	0	8	0	0	0	6	0	0	3	0	2	2	0	5	0	0	3	464	6	768	1797	8040	27871	11	8	4	0	0	3	2	0	4
LOC117022918	3	6	0	30	89	2	13	26	35	16	112558	355	2	4	3	18	44	0	0	27	0	310	317	304	0	0	10	4	0	6	4	0	8	19972	7632	1488	3	8433	8830	7	12	0	3	0	2	100	52	148
THBD	187	87	200	2286	2569	7382	482	524	1268	1122	1187	2270	547	442	1076	5121	4083	21733	691	896	5134	2197	2000	3545	41	41	125	907	570	1112	134	106	151	502	523	467	190	157	466	6148	2625	4891	303	340	300	558	397	863
DSE	255	286	276	1134	1191	1163	1168	713	1546	1297	921	1449	1255	841	1106	1660	1796	1781	1237	1128	2865	5606	4850	5320	158	211	386	1194	449	1225	702	613	972	1045	928	1186	846	720	990	1433	1363	1292	1862	946	2574	7641	3865	4846
PDAP1	1513	1623	845	1663	1515	1404	2014	1038	1397	2303	1986	994	1567	1109	1047	1498	1753	1212	1740	1577	1618	1546	1408	904	1170	1570	1657	1803	1683	1380	960	950	1300	1426	1811	1659	641	972	891	1250	1477	1343	1674	1867	1541	992	1093	1170
CNGB1	34	44	90	72	85	86	12	37	10	50	17	64	2	0	1	102	93	268	29	15	88	9	28	16	50	27	74	1	0	17	0	0	7	12	17	0	0	0	0	4	0	9	0	0	14	1	0	0
CNGB3	0	4	0	9	0	43	0	0	0	0	4	3	0	0	0	0	0	2	0	0	0	0	2	0	0	0	0	0	0	0	0	0	0	2	0	0	0	0	0	0	0	0	0	0	0	0	0	0
SLC22A23	1578	1376	2197	2490	1321	2579	1519	2003	1597	4130	1439	4735	3683	1515	5259	7073	8433	5435	4062	2646	3569	799	2052	1532	167	179	217	333	255	226	211	227	218	544	460	512	300	326	289	889	650	606	578	265	476	480	277	467
CAPZA3	0	0	0	0	0	0	0	0	0	0	0	0	0	0	0	0	0	0	0	0	0	0	0	0	0	0	0	0	0	0	0	0	0	0	0	0	0	0	0	0	0	0	0	0	0	0	0	0
CAPZA1	1215	1529	1758	1418	1737	2294	4824	2749	8388	1998	3146	2828	1430	1109	2285	4037	5365	5933	898	929	2384	7502	8429	10767	1822	1621	2707	1485	1069	1631	2794	2020	3716	2063	2210	2281	1420	1660	1413	4648	5391	6362	720	999	930	8921	9025	9724
SCARF2	251	436	384	373	465	906	260	165	867	842	587	1069	1535	1229	3071	1020	1580	2932	98	131	382	956	788	1669	161	214	242	429	151	255	180	119	90	325	340	525	92	36	72	1136	1234	865	101	62	83	585	269	393
PHGDH	681	1076	1342	8	30	87	533	131	750	48	110	103	13	8	438	257	287	1053	10	12	25	978	742	1037	485	675	1439	166	260	90	871	1533	668	203	133	122	17	4	6	299	920	336	68	56	9	962	1182	1308
TRPC4AP	3377	3687	3637	2186	2266	3544	5514	3031	6573	3158	2988	2865	3298	2677	4122	3401	3913	4840	2474	2567	4326	3660	3132	3462	1445	1560	2285	1503	1438	1262	1514	1473	1648	1467	1775	1849	1088	1246	1107	1652	1662	2017	1518	1376	1461	1420	1271	1732
CER1	0	0	7	3	0	1	0	0	0	14	0	6	1	0	0	12	3	5	0	0	0	0	0	0	0	6	0	0	0	0	0	0	0	0	69	7	0	0	3	0	22	0	0	0	0	0	0	0
LOC117023790	0	0	0	0	0	0	0	0	0	0	0	8	0	0	0	0	0	0	0	0	0	0	0	0	0	0	0	0	0	0	0	0	0	0	0	0	0	0	0	0	0	0	0	0	0	0	0	0
GRIN3A	397	551	398	2	2	0	0	0	12	23	429	50	0	2	2	0	0	2	2	0	0	2	64	32	273	247	528	0	0	6	0	0	0	40	28	84	0	0	0	98	0	147	0	0	0	10	6	0
GRIN3B	16	12	20	44	16	28	33	15	7	91	51	28	40	37	8	59	48	147	9	8	0	114	71	66	232	54	235	250	32	97	13	20	9	74	43	80	12	0	13	59	19	43	68	25	60	31	9	16
CERK	8904	6489	5973	4127	3597	12012	5405	4393	8732	4176	2822	8578	911	910	1153	4469	3991	9821	1127	1307	4353	3034	3136	3948	4016	4350	8179	10153	8373	7261	2791	2573	3390	2894	2885	3334	901	443	801	7340	2642	3898	2184	2334	3122	3163	1667	2426
RGCC	454	295	206	7394	4737	2886	1441	1596	1672	4711	2390	980	108	35	254	14875	16366	9464	5118	3945	3649	198	3724	978	125	98	99	561	948	343	561	491	471	231	252	255	75	15	49	7388	4422	4031	531	907	782	105	185	204
LIN7C	3151	2229	2713	1932	1660	2679	4660	3211	5173	3401	2504	3480	2474	2222	2707	3491	3985	4800	1359	1100	2409	2325	2702	2445	1966	2515	3504	2775	2375	1847	2814	1680	3540	2863	3929	5413	2103	2232	2913	3778	4417	4281	1213	1287	1646	2738	2859	2788
LOC117026565	5	2	0	70	30	75	430	235	1176	44	13	34	74	0	7	40	3	37	7	2	0	33	3	12	18	13	26	49	52	59	2363	852	651	107	216	39	188	160	188	80	126	51	10	33	66	103	82	52
FADD	828	1030	1431	1407	1221	2252	4601	2985	5982	2721	2880	3018	1919	1489	2504	3170	3307	4613	693	794	1832	4642	3747	4347	717	566	1131	760	618	819	2437	1939	2711	1568	1824	2302	1141	1508	1489	1612	1572	1951	504	632	507	1838	1520	2172
HOMER1	4549	7297	11235	3502	2874	6876	542	435	404	982	563	330	538	595	1563	3811	4904	4895	5282	4671	11029	129	1203	337	9241	16150	5035	7972	6715	3359	350	256	604	867	324	406	299	1296	348	5383	3866	3949	8557	6101	4523	407	384	517
GREP1	0	2	0	2	0	2	1	0	0	0	0	4	0	0	0	0	0	0	0	0	0	9	5	9	39	15	18	0	0	0	4	0	0	9	14	0	9	6	7	0	0	0	0	0	3	0	0	1
HOMER3	1342	343	61	122	185	405	72	42	178	195	160	449	119	92	217	166	198	1277	126	171	502	129	195	307	145	110	377	114	111	140	28	20	52	100	142	164	37	48	43	92	100	158	357	583	304	87	97	144
NFATC2	166	135	256	408	443	591	522	746	973	594	600	803	70	71	132	901	1019	1015	1094	477	1258	1485	1885	1985	106	125	125	190	239	121	463	280	488	131	345	276	47	13	40	502	276	595	116	284	183	753	725	1265
TNFAIP8L3	248	406	87	21	91	86	93	70	162	9	39	23	696	323	768	473	806	544	14	5	26	492	378	259	100	167	80	47	12	44	29	37	32	53	10	27	223	232	481	398	598	515	5	6	0	46	48	54
TNFAIP8L2	10	28	28	80	98	71	194	106	553	48	103	129	89	102	140	245	350	204	37	47	53	296	424	701	13	8	12	8	14	9	40	66	39	13	24	13	16	21	37	101	66	154	12	22	15	115	120	181
TNFAIP8L1	77	92	142	1482	751	1433	482	293	1146	616	430	1108	18	97	236	370	461	725	1394	895	1839	202	327	417	18	5	8	46	36	56	42	16	20	14	18	27	14	7	10	53	23	21	16	15	48	39	21	31
AP2B1	14552	12992	12882	5378	5240	9002	4164	2608	7528	5998	5036	6290	1418	1268	2382	5156	5201	8225	1731	1598	4775	3964	3695	5088	11210	13520	12645	3639	3472	3522	5706	4230	7447	5419	6449	7650	2891	4288	2701	5931	5033	5324	1245	1424	1297	3231	2953	3320
GFER	385	626	496	164	195	419	368	217	681	472	425	406	248	240	304	242	385	518	167	199	395	302	288	341	276	405	292	223	297	179	213	239	228	231	406	354	94	154	83	226	200	269	156	256	265	167	147	240
LOC117017706	408	311	327	278	292	355	389	527	511	617	398	638	261	204	339	427	293	417	111	98	173	411	367	370	158	147	168	276	214	271	164	103	195	237	259	342	128	93	93	191	142	157	114	97	113	135	126	166
LOC117017707	154	68	51	75	75	75	130	114	136	257	107	150	86	50	63	129	76	77	26	29	25	135	64	59	104	53	80	154	51	128	16	7	14	62	41	79	8	4	9	34	33	48	17	16	23	28	6	35
RRBP1	1265	1370	1237	1683	1664	1894	16215	7740	13609	4249	4159	3232	22736	7936	18313	4510	5320	4184	699	606	1043	5531	4302	4434	725	800	1438	1331	667	1502	8388	10677	11030	4502	3890	3440	4914	9658	6555	3608	3735	3639	586	708	699	5148	8869	5113
PPP1R14B	152	208	150	296	415	1021	1457	489	1867	407	948	570	622	605	1004	328	640	675	1197	1014	3429	719	643	797	81	53	135	352	374	301	411	286	433	383	260	247	184	261	237	163	268	210	1706	1261	1279	263	297	288
PPP1R14A	136	348	285	156	393	369	146	149	453	187	138	134	20	30	19	667	707	992	146	159	302	413	343	381	156	108	333	104	106	73	51	85	76	47	136	118	23	0	12	257	469	333	30	74	56	118	83	82
SRRT	2361	2485	1939	2065	2307	2248	3317	2387	3930	3512	3236	2610	2751	2412	2620	2526	3611	2688	1461	2037	1988	3298	3952	3567	1908	1988	2642	2707	2289	1956	2402	1705	2703	2842	3037	3091	2079	1831	1884	3001	2836	3027	1410	1674	1711	3407	2768	3952
PCDH12	44	53	82	310	440	2176	19	73	218	179	218	1383	234	286	761	706	705	5740	95	207	2367	235	393	708	58	98	24	139	110	613	84	43	105	379	444	349	220	283	158	294	232	587	31	28	106	456	335	471
PCDH10	1851	4866	9085	22	34	61	8	0	58	0	242	20	0	0	4	0	0	15	0	0	0	6	0	7	3345	4524	2723	12	0	19	0	0	2	6	28	57	0	0	0	16	0	6	0	4	5	0	0	0
ALKBH8	873	821	831	434	428	746	261	126	345	449	462	492	380	266	407	314	344	496	357	356	581	415	308	471	270	332	307	108	265	128	58	79	90	108	276	205	33	135	35	141	277	146	116	137	88	182	243	165
PCDH15	595	1188	1214	2	11	0	31	26	104	0	193	4	0	2	0	0	14	92	2	0	2	4	8	8	57	72	103	60	30	21	0	0	0	0	0	0	0	0	0	13	7	0	24	0	9	0	0	0
VPS53	1885	2163	2036	728	779	948	1949	1601	2319	1525	1408	1365	1065	710	986	1510	1749	2612	574	607	1154	1496	1546	1321	3060	3077	3831	1297	1079	1170	1677	1264	1592	1669	2927	1938	821	1000	532	1966	2328	2048	756	916	798	1791	1889	2294
SRRD	266	326	425	142	228	320	178	170	269	221	359	299	177	178	224	195	390	411	159	196	483	205	323	359	83	131	149	109	92	128	82	76	130	115	111	208	38	77	65	138	100	140	136	102	126	144	117	171
ALKBH4	248	236	289	290	350	1011	465	372	1275	307	284	592	345	380	745	248	346	689	380	411	1490	242	243	441	253	234	426	393	546	349	372	374	427	293	430	392	229	286	292	248	229	316	409	551	537	318	281	442
PCDH19	1037	2024	2343	54	59	157	7	6	43	18	22	38	0	0	7	7	8	6	3	14	95	349	358	629	711	1033	557	104	24	210	8	11	26	61	25	76	0	0	3	0	31	8	47	33	51	4	28	0
ALKBH2	19	27	26	78	33	22	41	21	48	60	50	37	71	42	62	33	58	46	95	215	30	112	125	65	23	61	28	26	46	40	20	30	31	3	52	31	15	14	6	24	18	50	0	30	4	57	70	72
ALKBH3	452	363	334	337	350	448	445	272	446	505	419	349	535	288	339	308	512	391	316	454	609	405	424	370	270	396	438	355	357	332	88	142	101	161	335	313	88	181	84	136	252	187	360	323	437	151	333	246
PVR	161	323	277	256	296	598	2599	1596	2267	816	581	549	183	88	511	784	856	687	317	311	1220	222	234	350	345	335	355	207	244	131	1759	945	1984	1159	792	1135	123	95	177	504	1820	526	203	158	198	117	54	168
KISS1	0	0	0	0	0	0	0	0	0	0	0	0	0	0	0	0	0	0	0	0	0	0	0	0	0	0	0	0	0	2	230	157	330	19	43	42	12	48	34	0	0	0	0	0	0	0	0	0
SNW1	975	971	832	1244	1065	1339	1815	1240	1966	1623	1402	1135	1054	1006	1082	1751	1871	1760	1274	1143	1537	2060	2015	1430	1084	1408	1637	1383	1667	1270	1222	964	1555	1299	1825	1952	689	1057	758	1821	2120	1739	1101	1399	1288	1700	1779	1998
COL17A1	43	143	252	4	9	14	167	0	4018	19	25	44	0	0	0	26	196	65	0	0	0	1278	1225	769	0	8	3	0	0	0	1095	682	1486	264	885	739	2	11	13	34	14	10	4	0	0	613	61	304
LIME1	118	107	95	39	23	77	46	44	92	78	101	123	47	35	56	29	123	137	11	15	15	130	206	85	196	149	374	145	59	142	170	83	239	338	152	354	600	36	1204	140	85	230	27	47	107	195	150	228
FAM219A	1672	2054	2214	465	370	586	289	234	286	416	833	340	369	310	254	560	562	412	611	1287	491	425	271	274	3381	4712	5410	696	773	898	231	211	246	980	949	957	441	509	362	706	839	634	598	738	1114	509	436	432
DHH	55	34	21	0	0	20	0	0	6	196	72	126	0	0	0	6	10	22	0	8	24	0	0	3	0	3	15	5	0	0	0	0	0	10	6	23	0	0	0	12	4	4	0	6	0	0	0	7
CDK20	806	1223	1683	175	301	595	246	355	636	559	816	1230	221	274	452	363	1030	985	106	223	352	605	795	1428	196	250	241	109	43	87	68	36	101	80	86	140	13	9	14	123	88	134	20	11	34	169	119	141
NRIP1	8402	6227	6471	3410	2418	3507	16222	14927	19964	6718	5271	6841	4302	2217	7293	3939	3539	5377	7194	7160	9441	8677	4837	5260	2508	4330	3011	1497	1913	1831	6957	3370	6624	2903	3296	3452	2006	1980	2059	5059	2528	2660	3721	3966	5153	2116	1609	2005
VTI1B	648	961	886	1148	987	1545	1361	978	1793	1126	1124	1253	696	533	573	641	897	861	1454	1299	2537	523	644	795	903	1050	1133	1437	1027	1032	822	868	1183	1511	2013	1707	830	1092	908	1006	1151	912	1558	1388	1672	802	846	991
CDKN2AIP	564	430	525	710	639	836	716	393	939	884	663	769	805	345	621	1286	1191	1582	505	500	654	1101	1138	1271	397	423	825	783	487	593	566	444	845	729	799	1104	686	487	901	1181	833	1212	318	317	336	1010	755	1233
CHSY3	246	399	716	336	327	645	91	56	190	132	162	301	179	150	272	402	204	1147	27	44	170	162	157	282	554	908	409	363	361	216	47	18	94	115	133	160	32	28	30	78	581	170	74	78	47	89	61	182
CHSY1	752	673	726	1010	818	2136	563	349	1255	702	2424	1065	492	298	1064	997	895	1962	215	141	417	1384	1281	1710	531	525	868	1003	657	1586	504	380	703	2152	882	983	1451	712	1999	1639	1302	2058	192	248	353	1663	1425	2410
OCIAD2	367	131	31	2761	3009	4399	1654	1469	1729	667	434	460	336	292	223	60	71	196	2460	2738	4281	41	35	24	146	129	302	978	1089	555	1561	792	1187	214	578	275	3	6	33	63	64	62	3124	2567	1593	36	11	8
TRMU	438	528	637	584	668	1054	425	244	561	772	611	822	413	348	690	302	321	395	645	730	1766	388	389	466	184	220	253	550	511	337	124	137	120	222	292	318	88	131	110	113	105	95	547	529	497	143	159	184
SH3GLB2	2121	1892	2249	497	471	1820	653	670	1236	1032	952	995	64	102	195	420	648	652	53	80	357	991	1275	1878	1094	1548	1575	225	276	312	464	365	541	529	1002	936	43	16	71	435	356	415	78	86	71	639	249	438
CHERP	2076	1702	1156	1059	1156	1246	1942	1158	2324	1643	1719	1147	1473	1018	1390	1850	2087	2186	1162	1074	1231	1977	2227	1698	1500	1758	1786	1520	1556	1135	1592	1130	1558	1590	1949	1578	1121	1018	1263	1906	1836	1959	1149	1330	1750	1999	1747	2271
LOC117036641	26	35	64	12	20	69	45	44	215	34	38	98	14	4	37	20	55	98	7	9	41	42	38	83	47	88	34	33	39	38	6	9	9	36	30	33	41	26	9	29	46	41	5	6	5	13	6	11
LOC117036648	690	761	1471	9246	10672	34445	1032	979	3888	4673	2810	7137	225	236	592	6161	8219	19027	2848	3735	12602	1906	1471	2893	2671	3031	4221	16326	17621	14494	3618	3454	3411	5418	6646	6491	2533	3280	2534	7687	6825	7989	5648	5748	6207	3572	3007	3776
HELT	0	0	0	0	0	0	0	0	0	0	0	2	0	0	0	0	0	0	0	0	0	0	0	0	0	0	0	0	0	0	0	0	0	0	0	0	0	0	0	0	0	0	0	0	0	0	4	0
RCBTB1	1213	1597	1864	1109	1359	2165	2069	3347	2347	1626	842	2370	1481	1314	1228	1567	894	1994	1144	579	1361	1088	1679	1926	934	789	1538	530	606	695	797	854	1343	515	760	994	426	712	454	488	517	424	267	499	576	359	403	409
CLSPN	72	117	126	67	90	74	1027	291	1473	134	143	142	200	141	94	257	408	279	68	116	82	872	2296	1389	1296	1737	1937	287	194	223	435	353	435	340	484	339	267	438	195	508	459	394	244	268	233	642	766	785
MYADM	1357	1891	2062	5365	6076	15885	2423	1525	6912	2293	2572	4842	2485	1859	6121	6516	9881	11795	908	1226	5719	4954	5952	7024	976	1683	1466	4760	6750	6211	1252	1445	1411	2613	4017	4367	1242	1365	1484	5928	7684	9033	1226	1686	2391	2796	3840	4321
IGSF9B	15768	5750	10550	1422	1795	8514	487	1066	918	595	766	1304	76	106	133	421	320	1105	356	676	2670	727	243	315	13375	12197	11984	2345	3148	1703	684	562	620	3102	1857	1401	173	199	152	1974	2356	1086	631	1239	648	2133	2139	2499
TEKT1	4	28	47	0	6	0	10	0	2	33	5	13	0	0	7	180	430	174	0	1	0	0	2	2	47	79	54	0	0	0	0	0	0	8	8	10	2	0	0	183	77	242	22	0	0	3	3	5
TEKT3	7	10	21	35	6	7	74	60	13	2	0	0	0	0	0	78	137	21	6	2	0	0	0	0	7	9	28	0	25	14	73	7	21	0	4	0	0	0	0	58	39	85	0	0	0	0	0	0
TEKT2	14	16	42	10	6	28	0	0	0	12	29	40	3	0	2	29	113	60	6	0	0	21	34	53	38	42	27	16	3	16	9	0	0	13	27	16	3	0	3	100	26	87	3	0	1	4	11	15
TEKT5	0	0	3	0	0	0	0	0	0	0	0	0	0	0	0	3	7	6	0	0	0	0	0	0	3	9	0	16	5	9	9	0	0	31	27	7	23	9	9	11	19	6	0	1	4	0	5	0
TEKT4	243	326	277	0	0	0	0	0	4	0	0	0	0	0	0	39	169	66	0	0	0	0	0	0	15	23	32	0	0	0	0	2	0	0	0	0	0	0	0	23	23	27	0	0	0	0	0	0
UNC5C	2564	3531	977	6	170	329	80	115	336	138	694	333	48	49	83	0	26	58	0	6	4	671	696	1024	2762	2670	3384	174	43	316	311	143	397	518	467	419	14	10	32	171	52	107	17	0	10	386	161	313
UNC5A	2442	3448	2405	9	27	0	18	15	34	19	249	33	0	15	102	9	15	6	6	6	111	29	66	49	1962	2281	1639	236	69	148	109	80	84	1174	436	489	610	727	270	19	7	41	111	17	85	452	17	117
FOS	33	81	446	71	206	188	4883	4317	5846	73	251	79	13	8	72	467	1088	786	25	81	112	56	53	164	1208	382	954	3385	146	1469	3456	2116	7310	4066	457	3424	1027	196	1454	5650	3418	4533	1192	496	3243	367	85	409
LOC117028309	0	8	12	77	101	100	94	55	145	49	330	68	26	25	37	192	318	221	38	31	72	883	747	922	7	0	8	38	41	80	23	77	35	66	67	24	16	23	13	82	134	56	23	21	13	914	778	789
SAFB2	2951	3476	2064	2886	2784	2133	3106	3367	2720	4999	3063	2869	2269	2967	1851	2638	2875	2271	2160	2296	1902	2945	3586	2707	1947	1687	2844	1938	1856	1572	1384	909	1539	1801	2248	2653	830	908	1337	1494	978	1613	1063	1265	1415	1988	1439	2255
LOC117030569	4	0	2	0	4	2	2	0	0	10783	6575	14689	771	396	2086	0	0	0	0	0	0	0	0	0	0	0	3	8	0	6	4	0	0	9244	14346	11209	1029	1161	433	220	37	232	14	0	4	31	4	4
SEC14L2	293	244	176	21	42	43	67916	42404	69143	118	115	133	10594	9632	40053	647	1272	763	5	22	14	154	170	83	348	553	819	20	36	29	38288	34661	48887	6619	394	240	27438	38286	25573	1174	482	967	14	6	17	184	94	132
SEC14L5	182	556	619	5	3	190	0	9	6	303	246	397	0	6	50	11	4	46	145	125	1254	13	24	38	285	270	205	0	29	24	0	0	4	2	0	0	0	0	0	0	3	0	242	349	625	4	2	8
UPF1	2896	2764	3195	1955	2239	5335	4510	4110	11137	4810	4624	7669	2660	2729	7040	3631	4968	8616	1709	2113	4967	2816	4045	5544	2468	2396	2808	2774	2582	2049	4568	3842	4860	3764	4556	4789	2661	2949	2726	5845	5051	4835	1882	2130	2116	3695	3216	4152
UPF2	3280	3262	2583	2512	2915	2468	2663	2444	3281	3224	2262	2551	1837	1861	1767	3083	3888	3673	2844	3206	3367	3689	4011	3445	1986	2120	2511	2104	2079	1462	1332	1097	1324	1333	1795	1928	1100	1368	1353	1990	1707	1867	1732	2118	1667	1935	2309	2401
IL1A	11	23	43	81	64	31	71	21	66	83	54	104	12	27	33	254	371	222	10	7	34	155	152	116	13	0	26	42	10	55	21	24	613	62	58	95	22	28	45	127	132	160	6	16	15	208	336	422
IL1B	4	5	16	13	8	26	173	80	221	16	16	24	22	10	59	142	350	451	0	2	23	446	465	1005	19	0	23	88	24	171	300	45	887	135	24	204	110	19	136	4322	846	6530	174	23	80	1316	408	1918
COMP	0	0	0	16	575	446	0	0	12	0	0	0	0	0	0	7	5	2	0	0	0	0	0	0	0	0	1	254	2	533	1	2	4	12	19	47	0	0	0	18	22	43	8	124	0	0	0	11
IL18	27	35	41	194	211	136	5140	3227	3026	139	165	86	468	565	423	746	692	347	71	25	90	982	672	1056	9	4	24	178	22	108	1376	608	1433	126	130	154	92	68	67	1065	491	447	33	23	59	631	651	854
IL19	0	0	0	0	0	0	9	16	31	0	0	0	0	0	0	0	0	0	0	0	0	0	0	2	0	0	0	0	0	0	0	0	0	0	0	0	0	0	0	0	0	0	0	0	0	0	4	5
IL10	5	10	0	34	51	11	16	0	9	0	3	2	26	17	94	10	15	10	12	4	10	126	99	94	0	0	4	41	3	14	11	4	3	17	7	16	29	14	19	20	15	7	7	3	10	139	182	140
IL11	2	0	0	0	0	0	2	0	0	0	27	4	0	0	0	0	0	0	0	0	0	0	0	0	1	0	0	4	0	0	6	0	3	24	11	17	0	0	0	0	2	10	0	0	3	4	0	2
EFHD2	1699	2780	2715	1105	1329	1785	9471	4133	9020	2369	2388	2421	1217	1020	1037	1321	1608	2792	411	512	842	3719	3199	4482	3352	4387	3244	615	475	700	5757	3226	3692	1237	1636	1374	362	520	496	2322	2564	3544	215	276	213	7355	7673	6626
PTCD2	364	367	488	594	472	946	288	129	445	618	352	674	306	176	328	275	259	354	695	588	1014	376	304	462	292	470	557	334	439	372	107	83	124	174	492	422	55	183	139	123	200	136	407	728	583	123	177	177
PTCD3	1490	1817	1734	1748	2041	2867	1878	1118	2893	2385	2947	2837	1518	1517	2361	951	2247	1922	2545	3290	4577	1505	2602	2096	970	903	1021	1394	1617	1001	585	471	561	990	1468	1084	374	874	415	552	820	591	1467	1769	1500	970	992	858
PINX1	267	214	151	92	133	202	272	120	312	132	291	149	178	103	222	142	244	234	157	163	161	221	262	193	121	180	203	69	148	75	98	93	135	106	141	105	20	103	39	105	193	121	64	126	50	122	272	144
AEBP2	1484	1603	1598	1099	1145	1454	1301	760	1499	1349	1205	1522	742	487	968	1600	1469	2293	1135	882	1308	2369	1987	2493	82	49	65	50	65	51	41	60	34	67	76	75	48	37	42	121	72	91	55	48	53	85	76	101
ZDHHC22	565	747	700	0	0	0	2	0	0	0	37	0	0	0	0	0	0	0	0	3	0	3	0	0	1572	1187	1782	0	0	0	0	0	6	0	10	0	0	0	4	0	0	0	0	0	3	0	0	0
ZDHHC23	354	365	268	19	39	41	526	936	1293	286	132	480	73	36	132	191	452	388	15	24	38	140	296	362	302	560	298	142	20	47	3619	1633	2820	986	1239	1325	600	939	790	2268	1505	2196	42	10	21	1500	517	796
ZDHHC24	774	1034	997	136	182	376	283	376	807	328	325	442	599	552	1938	316	406	602	288	278	864	396	456	592	533	842	610	75	98	97	99	121	124	122	235	306	46	75	35	162	175	160	20	106	59	291	316	234
ISL1	0	46	78	0	43	16	29	8	30	0	411	0	0	0	0	2	0	0	0	0	0	4	0	0	37	19	49	0	0	15	0	3	10	22	24	34	0	0	0	0	0	0	0	0	0	5	0	3
ISL2	0	0	0	0	0	0	0	4	27	0	0	0	0	0	0	0	0	0	0	0	4	0	0	0	0	0	0	0	0	0	0	0	0	0	0	0	0	0	0	0	0	0	0	0	0	0	0	0
MROH8	254	302	285	77	20	73	68	41	53	45	51	80	31	26	44	59	69	55	19	23	35	154	112	101	182	155	166	40	0	52	19	0	43	46	18	46	13	8	21	31	24	66	13	5	8	63	49	117
KIFAP3	4544	5204	5361	1411	1596	2105	606	456	991	1765	2377	1758	1099	606	785	1480	1971	2047	1193	1117	1879	1134	1212	1185	2672	3198	4507	898	883	884	284	259	278	724	1026	1183	319	375	196	701	728	706	759	826	984	516	415	530
MROH7	0	11	0	0	2	0	8	9	4	0	0	4	0	0	0	0	3	0	7	3	0	0	0	0	4	2	0	0	0	0	0	7	0	0	0	0	0	0	0	0	0	0	0	0	0	0	0	0
MROH6	16	27	33	8	0	2	27	10	132	28	3	48	0	0	3	62	73	74	0	0	0	0	2	6	132	104	168	131	160	94	1199	998	1515	346	407	478	314	404	334	286	232	387	91	77	60	70	98	107
MS4A1	0	0	3	68	255	20	16	7	0	5	628	3	11	17	21	185	521	86	2	76	0	4277	7873	9050	3	0	0	30	3	27	48	74	15	19	48	14	58	23	23	106	82	242	12	16	12	1634	1868	2999
ZNF142	940	898	999	233	494	864	272	341	767	421	795	675	138	256	428	527	1088	1300	794	916	921	587	941	1229	767	911	1076	254	507	210	234	265	292	386	675	417	123	183	130	486	612	505	150	337	221	433	633	639
DNTT	4	8	19	0	0	0	0	0	23	38	0	40	0	0	14	7	8	39	0	0	0	4	10	16	77	80	89	22	62	39	4	13	12	43	87	19	7	32	0	48	57	40	2	9	8	30	15	19
ZNF148	3019	3066	3453	1313	1439	2069	1809	1413	2811	2331	2235	2712	1157	963	1445	2092	2287	3143	931	1185	1837	3099	2716	3067	1476	2162	1611	873	931	840	830	673	813	961	1483	1425	532	697	587	952	984	1153	553	824	798	1200	1279	1541
DSC2	83	181	134	2232	2822	5131	27659	22448	30678	1226	1178	2448	1164	566	1038	437	695	999	0	0	2	52	61	59	3	51	27	1399	2102	1293	15150	5256	14780	522	562	641	859	1508	1783	165	326	203	0	0	0	25	212	106
DSC1	32	62	118	94	110	158	206	383	342	133	84	134	29	22	110	29	63	87	0	0	0	71	80	0	3	8	6	37	24	3	34	16	5	6	10	8	2	3	0	22	0	14	0	0	0	8	24	8
SOD2	3367	3947	4362	20918	15755	25989	3510	2515	6771	14315	8555	14042	9965	6249	9446	5099	5718	4366	19663	23180	43613	4678	2686	3364	3362	3340	6362	35204	50156	28561	4053	2516	4483	17620	20172	24663	10947	13434	10511	4588	4978	6941	43560	44174	37903	13091	7027	6530
SOD3	38	31	40	2551	4003	4040	1891	1869	3158	5893	4812	4528	33	51	17	979	1691	2356	442	918	856	263	360	256	12	7	27	822	1209	202	273	172	67	1130	288	116	922	325	513	305	588	140	124	95	207	112	58	44
VWA8	2642	2636	2774	11169	11682	16500	2204	2446	5343	10945	7690	12262	3522	4271	8024	2992	3706	5476	9287	12213	23253	1770	2184	3289	1407	1644	2416	9616	12204	7561	1155	1487	2345	5034	8419	7744	5322	7235	6084	2015	2232	1863	11049	14557	13803	1983	1909	1793
SOD1	1263	1938	1382	2195	2232	3111	5450	3744	4159	4047	8818	3097	11165	8963	8793	1367	1901	1598	2760	2849	3499	1478	1786	1483	766	732	1242	1510	1183	1148	1946	807	2030	3568	2366	2670	4132	5334	5195	732	675	841	1832	1247	1326	489	399	650
VWA2	52	25	45	7	9	35	79	33	170	72	58	1226	0	0	19	113	153	1595	0	2	5	91	81	157	23	6	26	0	0	0	0	6	0	19	9	8	0	0	0	73	49	98	0	0	0	48	31	33
RANGAP1	2143	2495	3023	602	574	1220	735	582	1571	996	1000	983	781	942	2139	1177	1864	2719	468	485	1136	827	2214	2252	1686	1997	2145	555	486	529	1039	1347	1197	1065	942	1089	1365	2798	1391	1580	1269	1466	404	490	465	1501	1004	1499
VWA1	613	808	685	124	452	1091	277	356	833	353	487	1256	17	22	52	46	69	185	109	156	1166	330	305	417	329	433	436	441	195	453	255	221	328	394	468	627	54	19	64	186	109	164	105	87	160	322	169	353
KCNN4	112	144	127	15	42	44	817	245	2633	38	57	58	0	6	18	98	123	95	6	2	14	4	670	412	59	127	152	17	11	27	849	549	1600	134	61	76	14	25	4	48	18	46	4	8	0	23	12	162
KCNN3	188	251	311	60	127	136	73	123	283	154	232	264	0	0	19	276	294	247	72	77	217	663	777	1182	566	370	583	237	259	333	119	86	128	123	307	436	19	41	35	88	133	247	160	224	210	1063	714	790
KCNN1	491	687	806	85	76	158	3	9	27	40	43	21	14	2	8	0	0	18	59	104	52	69	130	256	260	397	395	171	332	257	6	0	0	69	77	54	19	39	34	10	6	0	59	104	102	3	6	0
ISLR	28	13	26	26	32	112	0	0	14	0	10	11	0	0	0	113	98	622	4	8	36	0	0	0	3	8	8	142	195	362	45	37	36	17	44	26	0	0	0	79	254	184	43	116	160	15	10	6
PKIG	834	1213	1106	1703	2245	6797	171	130	405	406	375	446	123	141	305	1088	1404	4921	731	703	875	340	606	543	497	760	370	813	636	509	219	222	275	329	552	383	83	99	63	570	724	534	252	356	250	341	368	277
NIT1	952	862	785	705	743	1338	1135	717	1254	1220	1204	1206	1286	1109	1951	921	1082	1380	545	557	887	985	1111	1110	1017	1403	1061	1233	1632	958	473	719	645	1204	1409	1230	1103	1174	1450	833	977	943	843	1095	804	736	631	648
TYSND1	104	130	189	144	159	276	376	319	895	270	242	414	785	467	1595	145	217	343	157	242	288	234	301	517	96	104	82	116	160	69	322	304	283	177	205	175	222	260	122	181	98	134	227	165	155	258	207	258
INO80	2099	1966	1906	1333	1485	2122	1720	1526	3193	2231	2438	2508	1900	1236	2153	2369	3084	3743	1591	1744	2222	2553	3187	3571	1356	1442	1830	1502	1619	1490	1588	1258	1692	2223	2163	1859	1543	1606	1732	2386	2429	2351	1704	1595	2080	2201	2176	2712
KANSL1L	633	454	293	756	1125	796	270	559	491	2680	2206	2833	1018	1214	533	1362	1810	1724	1778	1175	846	484	713	631	156	107	363	406	265	221	548	291	296	653	967	1603	228	224	207	410	229	290	259	203	224	144	136	180
TCEANC2	201	139	172	316	270	451	597	425	800	502	374	523	453	114	564	506	568	600	202	201	375	891	785	863	63	50	115	70	55	140	131	106	171	128	196	293	115	227	143	169	175	381	52	63	112	258	222	396
NUP155	1553	1574	1850	1163	1029	2115	1849	797	2748	2181	2149	2374	1577	1120	1927	1849	2174	2663	1167	1403	2515	2230	2935	2859	457	633	724	579	598	557	379	376	530	535	754	882	340	554	513	547	849	717	695	871	609	625	887	855
REX1BD	156	201	298	256	205	525	366	292	520	295	386	365	323	262	451	220	280	455	181	249	361	242	275	332	159	178	223	247	154	212	256	223	260	290	375	361	310	280	346	344	331	381	187	156	222	240	318	323
C21H17orf75	800	1080	1079	452	457	990	864	394	996	814	800	948	799	400	765	543	532	936	434	547	1197	626	521	629	1101	1553	1939	602	1135	893	299	431	640	524	1065	1243	170	651	268	500	892	685	881	1129	859	354	593	611
CYRIA	2649	3362	9816	1101	379	557	483	438	667	542	1150	843	285	215	436	851	886	979	474	135	693	2332	2263	5535	5805	11901	5148	848	392	720	297	312	545	441	583	543	265	557	320	1402	1658	2085	98	215	222	5860	4516	4233
CYRIB	1821	2072	2621	1076	733	895	5719	3559	7038	723	920	1015	661	399	714	1527	1806	1680	397	506	1112	4519	3702	4487	830	1079	1029	236	178	243	1253	709	1535	294	364	336	258	306	216	667	652	1253	187	243	156	1185	1152	1348
SORCS3	1248	1471	1954	91	1127	1689	27	35	43	0	0	17	0	0	0	4	6	10	0	0	0	0	0	6	380	433	353	0	0	0	10	8	0	0	0	0	0	0	0	0	25	0	0	0	0	0	0	0
CARS1	1980	1885	2169	755	757	1235	1987	1381	3002	1041	1677	1156	1935	1586	2698	792	1254	1258	843	516	1305	850	943	1241	1140	1155	1609	939	1161	715	1445	2026	1159	1448	1329	1011	1298	1841	1288	1159	1620	841	664	742	439	631	845	769
MAPK1	15889	22925	23397	4486	4543	7760	3747	2697	7050	6720	7150	7673	8211	6448	5429	8906	11631	12534	2950	3026	6334	5253	5495	7086	1020	1231	1317	1129	757	864	3033	1726	2816	1080	1344	1510	320	360	309	3064	2204	3110	683	447	570	1404	723	1153
MAPK6	4608	4122	5437	2780	2109	6227	13534	9625	11491	3217	2434	4185	3719	2526	4439	3998	3781	4688	5054	4623	9296	3127	2707	2693	3500	4389	6211	2503	4488	2561	6820	4716	7453	3209	2434	3098	3243	3792	3314	2645	3400	3597	4890	5207	5493	1765	2133	2252
BCO1	27	35	31	0	0	3	3905	2435	16720	8	10	31	2164	1932	5117	0	2	0	0	0	8	0	13	0	258	219	216	54	13	22	402	816	291	518	110	85	2043	3402	2001	74	25	71	20	19	0	24	9	13
MAPK4	1839	1627	2272	0	32	46	236	378	530	1175	1048	1622	0	0	0	1784	1230	1291	0	4	0	29	20	25	2419	2490	2305	57	34	104	139	106	154	430	867	1217	4	0	7	371	594	944	10	4	17	44	20	45
MAPK9	5062	5959	6367	2759	2866	4483	582	1056	1718	1919	2271	2419	739	926	1030	2060	2643	3828	2078	2431	3900	994	1679	1944	978	1352	1716	520	788	375	327	316	235	437	392	313	461	784	397	338	465	416	366	601	303	237	303	308
CUZD1	23	9	22	63	4	2	4	10	0	63	3	8	0	3	0	3	0	0	43	32	22	14	4	0	6	6	0	38	0	0	60446	95326	58756	192	123	126	14	8	3	6	10	2	11	12	4	11	10	14
DAZAP2	3624	3608	3020	5358	4259	4090	13755	7392	11930	12595	7925	7969	6386	3903	4246	9012	8670	9255	2462	2372	2988	11099	8613	7518	277	391	638	424	360	394	690	575	820	820	1171	1313	480	563	465	909	866	983	227	206	225	965	735	982
BCOR	750	1104	1110	1470	1565	1848	1451	990	2134	1886	1560	2372	786	631	1518	2731	3623	4411	969	1053	1138	2791	3539	3098	718	958	1122	1367	1849	1479	961	1008	1327	1265	1836	1803	480	523	476	2379	2549	2878	632	967	773	2666	2524	3924
VWA3B	0	0	12	0	17	0	4	8	5	20	45	106	0	12	6	21	78	20	0	7	0	14	95	63	13	14	44	0	0	0	85	39	23	76	21	32	84	21	33	218	74	267	0	0	0	152	95	224
THNSL2	217	109	160	370	339	490	1513	1112	1384	972	654	863	812	554	866	387	529	490	354	284	475	429	246	331	246	427	146	1121	734	499	562	705	455	2098	1734	1723	5437	3330	7211	1027	583	176	1085	956	762	543	635	194
THNSL1	464	683	1017	244	409	596	156	263	723	396	486	599	956	2062	1789	119	309	346	401	374	852	115	370	410	1497	1923	1620	747	969	661	428	323	365	1344	908	748	1406	1760	1454	710	531	528	961	536	872	509	537	527
VWA3A	231	399	409	75	187	402	121	118	165	155	169	200	9	0	8	435	787	240	14	55	254	75	149	132	496	310	368	366	126	284	125	85	159	372	484	733	54	62	68	967	459	1150	154	66	137	359	312	296
GPBP1L1	1181	1552	1669	1673	1667	2900	7255	6328	9362	4574	3460	4945	4342	4439	4961	3312	4416	5226	1594	2027	3633	3410	6022	4707	521	603	950	1228	989	746	2738	2243	3093	2049	2713	3001	1704	2335	1945	1810	1809	1851	1235	1171	1209	1434	1256	1567
CCL17	26	90	44	10	8	0	55	46	14	33	28	21	0	4	39	15	39	14	0	7	0	14	12	12	33	10	23	22	4	38	5	21	13	66	12	18	184	177	95	29	22	17	9	0	8	11	34	12
STAT5B	1848	1805	1536	2004	2015	2462	2082	1809	2434	11845	7425	6078	2564	1549	3313	1600	3704	4990	2255	2066	3924	1585	3141	3048	848	737	1425	1893	1401	971	1076	746	769	2145	3203	3333	1209	1063	986	2126	1387	2614	2604	1796	1340	2414	1704	2161
PLEKHN1	12	0	0	3	8	0	115	17	89	16	3	10	0	0	0	11	20	0	13	11	0	28	41	84	287	408	516	124	158	116	125	159	135	98	270	259	16	100	30	124	97	101	25	99	84	268	253	277
SERPINA1	49	57	16	58	41	146	157	46	71	191	1578	194	477950	476026	476916	123	405	152	33	45	22	858	444	191	36	42	48	26	59	53	334	248	307	47362	140	91	189223	153963	244173	799	1010	1220	50	24	34	252	224	318
SERPINA5	59	60	266	17	15	26	60	34	101	3856	1177	3311	21091	23934	38494	18	19	303	6	4	0	357	233	128	5	0	12	0	0	0	20	30	4	3299	0	15	13649	8172	2539	23	23	12	4	0	3	157	66	147
SERPINA6	3	0	0	0	0	4	0	0	2	9	0	0	12211	8386	16803	2	0	0	0	3	0	19	0	0	0	0	0	3	0	4	4	0	0	84	0	2	425	9570	23839	0	8	0	0	0	0	0	0	6
EXOC6B	4032	4628	4184	1600	1975	2866	1159	1051	1703	2487	2174	2488	686	737	1064	3615	4695	4322	1082	1230	1943	1260	1300	1495	1160	1530	1698	532	529	399	269	146	274	610	749	729	212	248	160	1110	1094	917	410	280	325	385	352	331
ZC3HC1	338	373	644	253	232	496	288	143	533	308	420	441	196	175	356	249	303	457	290	305	634	281	365	445	263	314	367	270	354	172	87	155	127	147	268	269	36	165	65	164	195	158	208	373	220	167	210	259
FOXRED2	483	540	777	234	475	450	68	36	261	1557	1123	1089	136	119	144	207	380	301	126	286	334	291	460	915	589	648	878	461	507	355	166	162	232	727	1035	720	545	842	387	553	544	375	92	156	156	1085	1243	531
FOXRED1	328	439	818	929	812	1756	1206	775	1725	1909	1180	2649	2354	1790	3548	231	304	483	1076	1195	3257	233	296	531	345	521	466	971	587	841	607	447	549	1219	2000	1869	1268	2494	2141	186	222	177	1235	934	1310	235	285	317
CREB3L1	173	235	103	615	884	738	9420	6067	8372	174	323	72	118	151	282	209	242	67	261	186	457	1301	730	549	134	210	284	251	152	271	6301	5071	4813	217	166	121	76	112	139	294	333	479	62	94	198	127	153	194
SYNPO	2516	5364	4327	6088	8065	6917	2996	2659	6913	2160	2325	2392	3012	1617	655	3370	5804	3035	1655	2763	2148	4047	3839	4235	4347	6844	1755	8030	11175	5054	431	446	585	1352	1179	1183	281	185	144	4295	3922	3216	9148	8616	3267	1845	1707	2003
CTC1	299	472	495	343	444	750	489	212	1122	891	776	1032	347	369	517	452	720	785	472	587	702	650	962	1514	200	134	152	113	220	253	235	281	314	128	203	169	57	142	135	143	211	119	122	182	219	378	768	726
ANP32E	2118	2309	1269	2009	1784	1361	1823	737	1569	2357	2080	1150	2791	1656	3523	2145	2145	1935	1221	1499	1370	2679	4961	2457	165	172	288	294	233	195	116	50	96	149	232	155	86	108	67	322	380	335	152	115	129	309	364	483
SPATA46	0	11	0	2	0	0	4	10	0	0	0	0	0	0	0	0	0	0	0	0	0	0	0	0	0	6	4	0	0	0	0	3	2	0	0	0	0	0	0	0	0	0	0	0	0	0	0	0
TAT	36	25	0	35	27	3	49	46	17	107	81	25	254748	235910	48198	81	141	0	23	18	0	423	135	0	22	24	32	39	95	17	317	151	119	69113	154	117	286485	218976	207503	65	368	35	31	35	36	64	54	66
ALMS1	5507	3720	3679	1269	1666	1862	796	815	1526	1772	2094	2184	385	291	432	2204	3061	3161	685	820	1203	2109	3158	3060	2805	3088	3852	995	1228	928	589	465	619	1114	1723	1544	378	453	459	1559	1308	1729	395	490	576	1399	1763	1800
PRIM2	99	224	228	109	229	173	428	218	677	157	358	264	91	140	144	225	482	383	60	142	154	595	1687	998	24	56	90	101	46	84	116	56	137	76	86	97	7	24	7	91	94	96	20	17	31	307	336	384
ALOXE3	8	4	13	0	0	0	5	2	0	14	7	4	2	2	0	2	3	8	0	0	6	0	0	1	5	12	51	0	0	0	0	3	0	26	4	5	28	19	29	0	4	4	2	0	0	0	0	0
MUC15	22	14	4	0	11	0	19	19	7	1331	366	1127	0	0	0	2072	3359	2100	6	0	14	69	62	12	12	11	0	17	0	0	38	8	10	361	1103	1387	0	0	0	1807	2601	2849	0	0	0	0	0	0
MUC13	8	19	3	47	67	79	20934	10603	27418	21	26	16	3	0	4	17	27	76	4	25	25	3	8	8	9	6	22	65	51	113	10373	6132	7707	90	68	47	5	0	10	23	82	47	9	42	38	3	12	3
SYAP1	755	873	601	461	527	642	2128	1309	1792	1678	1383	1039	853	778	586	918	900	953	439	468	611	882	769	701	1506	1788	2406	2213	1993	1868	3144	1965	3656	4220	4076	4447	1823	2304	1799	2774	2780	2307	2250	1367	1701	2736	2587	2191
GPR119	2	3	0	0	0	6	6	2	7	6	3	2	0	4	2	4	2	0	5	0	3	4	7	2	0	0	2	0	0	2	2	0	0	0	0	0	0	2	0	0	0	4	0	0	0	1	0	2
CTCF	2898	2837	2037	2246	2531	3027	3702	2841	4824	3470	3318	3709	1811	1650	1909	3346	4505	5047	1778	2267	3214	5279	7437	5934	2242	2364	3017	2303	1992	1579	1956	1437	2450	1957	2593	2547	909	1157	796	2937	2601	2593	2112	2099	1507	3656	3628	4576
RASGRP2	205	484	998	343	469	723	131	140	439	260	355	447	118	100	278	605	896	1579	152	205	617	1649	2467	3611	647	609	817	303	166	273	166	98	127	248	255	249	247	239	326	981	545	1175	90	96	76	3568	2446	3333
RASGRP1	2398	5472	9204	135	177	51	521	785	450	237	672	540	75	55	81	2309	2559	300	119	127	34	3878	3820	3239	4216	8046	1353	46	27	42	991	804	648	38	149	45	68	98	40	320	186	574	18	23	37	1812	2259	2326
RASGRP4	31	14	4	119	143	81	65	83	253	63	84	119	93	94	109	221	406	271	78	93	115	384	603	736	0	0	5	20	12	26	30	23	30	12	20	13	3	0	10	106	50	290	0	11	19	171	153	187
WNT6	12	14	16	9	11	15	8	4	10	82	88	73	4	8	10	42	50	138	0	2	22	10	3	5	12	15	8	13	4	8	5	0	12	64	55	65	0	2	2	7	0	0	0	0	0	0	0	2
ZNF423	1757	1105	661	662	655	1065	122	88	229	707	483	989	75	49	152	362	569	2492	790	934	1736	1234	1160	2026	855	388	1447	240	268	453	57	52	66	213	394	286	39	27	55	269	300	282	498	662	573	2046	881	1589
ZNF428	224	337	414	2	43	188	5	1	23	58	20	76	2	15	8	28	15	118	7	10	57	24	98	145	62	121	65	11	14	22	4	23	8	12	4	6	6	4	4	14	0	16	0	6	0	21	18	34
CCDC183	523	650	241	60	76	26	53	70	55	148	113	50	23	22	16	81	112	25	39	29	13	59	67	53	39	35	70	48	59	32	67	23	33	75	58	63	18	12	13	47	22	35	53	65	57	36	11	26
CCDC182	0	0	0	0	0	0	0	0	0	0	0	0	0	0	0	0	0	1	0	0	0	0	0	0	0	0	0	0	0	0	0	0	0	0	0	0	0	0	0	0	0	0	0	0	0	0	1	0
CCDC185	6	7	4	10	2	0	2	0	0	2	0	0	2	0	0	0	2	0	0	0	0	17	8	8	0	0	8	3	0	0	0	0	0	0	2	0	0	0	0	0	0	0	0	0	0	0	0	0
CCDC184	489	579	683	42	54	31	22	14	51	16	133	37	3	4	2	23	42	44	43	35	4	57	40	72	149	167	282	7	2	15	13	4	4	11	11	9	2	0	0	8	16	20	4	2	0	2	4	7
CCDC186	1561	1605	1148	1371	1448	1505	2670	1999	2404	2763	1816	2262	1639	1007	1146	4400	4594	3191	1918	2159	1492	2346	2139	1898	1146	1265	1631	1371	1563	1066	943	508	1004	1208	1636	1383	658	691	600	1807	1956	1761	1013	1133	1176	1290	1303	1189
NEDD9	1353	983	715	1970	4710	5336	6234	4516	8635	5448	3236	6835	339	292	411	12557	14208	14648	742	1212	3204	3127	2792	2916	1376	684	1295	5986	4140	4158	3257	1817	3755	7202	8299	7150	1055	954	1151	15466	12317	10899	5838	1831	3375	4856	3277	4289
P2RY14	60	107	81	172	160	140	356	261	616	302	134	192	404	315	303	415	508	1329	79	69	205	1772	1719	1283	79	77	91	108	48	51	320	240	303	41	102	122	28	59	22	174	262	266	7	38	63	1323	718	1591
NEDD1	96	172	161	497	605	1002	636	691	1144	493	619	827	256	324	381	687	1183	1313	449	547	1264	663	1408	1210	35	28	98	356	460	315	162	144	218	144	267	212	116	189	88	283	370	310	766	1123	373	235	324	406
P2RY11	365	500	456	301	402	421	698	276	561	638	791	502	463	502	808	495	916	491	264	313	317	951	953	814	278	339	394	244	226	209	353	350	572	432	392	344	244	321	421	424	554	437	113	168	197	850	721	917
GARNL3	5722	7418	9434	1	76	54	52	95	183	5	1329	47	0	0	6	40	61	28	2	0	1	310	333	382	3313	5704	4145	76	12	118	55	79	73	92	274	241	16	0	34	49	96	122	0	0	15	1431	444	515
SFR1	80	101	180	134	121	182	133	74	199	253	260	200	143	72	91	200	175	178	145	134	173	255	293	275	109	183	183	131	160	100	91	80	67	235	260	305	37	135	31	126	163	180	138	108	72	222	137	181
SHISA5	600	605	680	1655	1470	2361	1755	873	3610	1895	1766	2584	1638	1497	2428	2656	3204	4584	644	598	1849	4656	4360	5386	702	1025	988	1019	1701	1149	916	1545	784	1842	2738	1421	1326	4315	1523	3701	4371	2682	364	956	481	6011	5771	3986
LMOD1	31	40	25	208	858	350	1144	1050	1905	315	232	168	149	66	80	1053	1115	971	132	209	234	427	424	361	44	55	111	284	97	233	366	350	349	347	353	431	49	16	36	392	295	308	169	213	114	501	233	368
LMOD3	6	0	0	34	53	24	0	4	0	0	0	0	0	0	0	0	8	0	13820	8707	16685	6	0	2	18	0	6	176	105	70	18	0	0	7	0	0	0	0	6	4	4	0	5693	5393	6006	0	0	0
LMOD2	5	10	6	22093	20592	22167	0	2	0	16	37	44	0	5	0	246	165	523	10834	4972	7641	7	5	0	5	6	0	19459	24904	20853	2	4	5	45	5	7	3	2	3	236	59	459	4260	4455	6813	0	4	0
LOC117016866	13	19	16	5	15	6	2	5	0	2	6	6	7	4	6	2	2	0	0	0	0	2	6	0	14	20	30	9	17	23	0	5	0	0	8	2	0	4	0	0	6	0	2	0	0	0	0	0
CIPC	3687	3886	4022	2060	1888	2411	2333	2738	3970	3754	2697	4071	1985	1181	1921	1618	637	2843	2188	2368	3630	290	323	1094	576	839	688	403	420	265	379	375	637	302	605	303	337	325	257	258	283	231	681	479	368	105	74	96
LOC117017112	641	859	642	7603	6054	13034	4437	2957	5157	4268	2147	2634	2362	2033	3567	377	614	747	12183	10677	20313	553	688	465	429	476	709	8085	8477	4704	1661	1132	2386	2795	3374	3225	2782	3063	3284	434	538	692	16347	11889	15861	374	432	425
AGXT2	0	4	0	3	4	0	3	0	0	5319	2158	11427	4070	5217	7920	0	9	0	4	0	0	6	0	0	0	0	0	0	8	0	4	0	46	5612	9328	13864	2967	3492	2818	0	8	3	0	0	0	0	0	0
DAB2	2118	1184	836	3477	4506	7162	1662	912	5591	38398	22884	44071	2009	1743	2504	9297	7346	9872	1489	1406	3851	3776	2894	5677	64	98	181	418	382	838	1398	789	954	5844	4204	5761	12551	21267	17036	1025	1049	3097	138	221	159	294	537	524
DAB1	1088	963	1160	28	37	92	978	1138	1467	23	89	107	0	7	0	10	0	21	20	0	49	274	269	362	287	728	291	0	4	17	305	155	282	9	18	41	0	0	3	0	0	0	0	2	27	141	66	113
RAB5A	2793	2733	2788	841	1206	1562	3558	2016	3249	2342	1870	2406	2706	2756	2270	2074	2445	3061	886	430	1401	2056	2075	2017	2259	2744	3745	1578	1536	1401	1478	963	1909	2759	2244	2745	5262	3215	2064	2397	2781	2987	1055	1289	1187	2940	2610	2981
RAB28	579	688	804	499	486	952	285	217	520	474	508	781	495	335	473	372	476	636	381	347	772	332	310	465	17	38	23	40	20	14	12	23	10	10	31	30	3	17	15	20	19	21	24	27	30	16	17	6
WNT7A	8	10	46	2	0	0	0	0	0	0	0	0	0	0	0	257	390	641	0	0	0	28	28	49	203	213	362	5	0	5	0	16	5	204	501	359	5	0	4	277	858	535	0	0	0	0	0	8
LOC117021448	373	347	200	663	709	610	494	260	353	1366	948	642	685	702	511	269	360	301	1212	976	1057	341	397	237	172	217	336	376	538	403	129	111	201	393	571	633	276	493	397	127	217	204	332	529	468	160	190	206
OSCAR	10	6	8	12	8	10	74	16	117	24	24	19	308	74	511	145	136	94	8	0	8	246	73	113	4	0	0	0	0	6	1	10	0	2	2	5	3	8	13	126	22	425	0	0	4	45	19	74
CSRNP1	224	228	258	1236	533	721	1250	532	805	1607	547	561	318	177	123	2344	1399	1397	992	901	766	553	410	569	661	255	623	3434	1287	1451	517	462	722	3575	1244	2368	2992	540	4377	5836	2600	4934	2540	1873	2122	1667	931	1315
CSRNP2	3135	5378	4257	1311	1538	1042	1269	1555	819	2042	2667	2115	851	1051	2434	2341	1657	2476	538	734	868	4233	3624	3083	3609	4989	5025	1078	861	1432	757	648	1334	2156	2562	3502	824	695	1085	2010	2159	2843	480	607	943	3237	2788	3996
BUB1	7	4	67	58	82	98	870	173	1535	58	82	149	70	6	51	572	470	438	13	16	30	885	2697	1704	2	6	8	4	0	56	83	91	110	12	56	14	0	0	2	45	76	73	0	8	4	102	262	335
BUB3	924	1193	1171	685	870	1221	1753	1112	3207	1360	1587	1378	1107	932	1086	1038	1513	1648	560	592	964	1779	2503	2690	660	718	1214	465	420	611	1015	810	1089	884	1151	1306	406	605	547	799	881	985	172	331	391	1035	1414	1684
NUPR2	353	150	191	71	108	181	237	158	372	404	174	343	206	212	282	251	235	393	63	106	160	235	429	330	11	12	4	32	12	8	26	29	25	26	19	50	28	17	52	9	22	24	30	18	23	11	19	23
NUPR1	149	233	151	114	202	253	114	107	255	555	780	280	342	174	421	696	1477	999	88	145	324	92	108	69	17	26	8	53	25	56	1850	2746	1279	114	86	171	4	0	0	270	158	184	17	26	29	11	9	15
NASP	980	1101	925	748	763	1013	1363	645	1528	842	561	796	446	423	372	827	1049	1044	394	484	638	958	1381	1305	793	981	1211	937	738	719	2260	2154	2829	4032	6240	5451	1631	2311	1925	987	937	1077	419	454	420	1417	1579	1764
ANXA1	74	84	138	1419	2033	2907	717	335	1358	763	1286	1091	92	69	74	7207	11645	8367	395	453	1207	1462	1941	2566	27	67	209	1212	1020	1676	208	249	251	319	581	476	100	172	170	7042	16530	15231	241	440	568	754	1120	1530
TMEM130	5823	11338	7793	0	62	0	19	13	15	3	644	0	0	3	6	16	30	7	0	0	0	11	43	41	3719	4483	5464	7	0	30	4	8	7	65	22	61	0	0	0	0	0	0	0	0	10	0	0	0
TMEM131	3793	3963	3632	4718	4513	6634	5478	4521	6840	7254	6652	6315	5459	4360	4913	5025	5590	6444	5175	6641	7786	6935	6600	6825	3004	3492	3893	7635	6813	5669	5241	4000	6530	7915	8189	7695	5652	5730	6702	6318	6106	7868	10448	7711	8140	8260	7855	9243
TMEM134	88	115	92	269	200	430	443	250	870	402	292	330	221	277	226	318	347	315	277	166	496	304	265	333	42	103	60	201	251	170	159	179	181	260	281	314	178	166	118	100	132	115	284	229	198	117	145	116
TMEM135	1563	1526	1896	2557	1814	3925	4105	3153	5420	3350	5981	4452	6612	8310	10704	1869	1593	2962	1351	1375	3970	1944	1543	2670	1152	1456	1677	3041	2355	2393	2865	1974	2859	5727	5320	5589	6023	6968	9952	1419	1258	1628	3311	2312	4261	1240	1018	1274
TMEM139	3	4	2	0	2	2	148	126	507	176	71	278	2	0	0	7	18	8	0	0	4	0	0	0	74	33	62	1541	671	600	1235	408	622	1719	1864	1582	1878	1988	1352	233	87	119	1437	1055	1096	185	89	122
FOXE1	0	2	0	0	0	0	0	0	0	2	0	0	0	0	0	5	10	34	0	0	0	0	0	0	2	0	0	0	0	0	0	0	0	2	2	0	0	0	0	0	0	0	0	0	0	0	2	0
SLC35C2	637	827	909	233	235	484	5892	3699	6762	650	623	840	854	564	1112	532	590	980	143	140	269	666	558	757	552	557	656	264	174	289	3304	2655	4023	633	582	432	434	699	519	443	320	832	109	113	150	715	757	974
SLC35C1	331	302	362	76	118	187	61	267	729	171	167	798	172	143	205	235	390	148	38	69	141	115	275	316	402	342	416	130	175	86	611	324	346	307	549	505	306	180	528	331	403	225	104	85	96	280	229	207
XK	504	682	929	1207	1027	2393	4424	5225	10657	97	121	129	116	198	347	347	456	449	664	726	2343	113	1893	1279	108	155	305	437	818	219	414	310	340	57	68	43	14	7	14	133	98	129	224	117	117	50	31	118
MUCL3	0	0	0	0	0	0	0	0	0	0	0	0	0	0	0	9	0	0	0	0	0	0	0	0	0	0	0	8	5	80	17	0	0	6	11	0	2	0	5	33	36	24	0	0	0	115	111	70
LOC117028800	0	0	0	0	0	0	0	0	0	0	0	0	0	0	0	0	0	0	0	0	0	0	0	0	0	0	0	0	0	0	0	0	0	0	0	0	0	0	0	0	0	0	0	0	0	0	0	0
ANKFN1	573	1028	602	0	4	0	9	0	6	22	5	19	11	11	149	113	217	58	0	4	33	0	2	0	319	313	374	0	0	0	0	0	0	26	20	28	0	0	0	85	24	78	0	0	4	0	0	6
CDYL	410	533	399	568	437	708	691	683	825	928	751	888	726	355	484	796	760	1228	411	405	586	1133	1233	1256	434	534	581	671	621	455	510	389	625	739	862	796	470	420	525	886	967	992	331	444	441	1610	1275	1494
C1S	122	139	151	3645	4474	4266	4603	1784	7825	2372	2142	2556	53592	42626	94493	3695	5371	3685	2094	1642	2037	6144	3363	4440	55	31	73	1873	1245	1856	750	467	841	4566	1377	929	14816	16144	21028	946	867	714	667	610	467	1854	1518	1402
LOC117024009	0	0	0	0	0	0	0	0	0	0	0	0	0	0	0	0	0	0	0	0	0	0	0	0	0	0	0	0	0	0	0	0	0	0	0	0	0	0	0	0	0	0	0	0	0	0	0	0
ERBB4	1845	3164	3706	580	1062	1858	12	15	43	2692	1189	3466	2	0	0	145	267	379	289	611	638	4	10	14	1202	1422	2223	689	812	835	29	34	35	882	1285	2083	4	67	64	393	478	395	13	25	106	6	8	10
FCHO1	471	809	1306	60	118	25	126	76	103	66	188	81	34	34	57	278	336	148	19	47	22	1078	1477	2027	788	1033	1488	2472	2995	2501	2999	1661	3163	4385	4102	3993	5130	10608	5738	1863	2122	1855	1765	2224	1980	1682	1870	2202
YJU2B	228	328	278	230	324	313	253	233	254	423	454	348	320	299	352	286	432	369	164	239	193	408	438	349	300	309	348	242	212	134	139	119	125	325	283	262	303	392	184	317	240	295	179	126	123	238	217	225
PNPO	1553	1969	2764	623	816	1095	1576	1537	2587	1143	1114	1553	1560	1426	2992	832	1291	1609	280	283	326	1997	1919	2730	102	117	198	58	43	55	59	67	88	125	87	107	127	136	131	101	107	93	33	24	30	83	76	102
APBB1IP	171	233	371	643	573	309	517	465	655	456	657	465	518	474	488	1328	2008	720	157	163	147	8242	7702	6879	35	25	37	84	34	52	263	86	174	53	34	9	100	123	77	446	285	646	34	37	18	3377	2049	2295
SKI	10309	5142	7005	3158	3931	7649	3057	3056	7550	4646	3974	6856	3314	4016	5175	6387	8193	16258	2234	3291	6099	5588	4598	6949	289	358	347	363	321	303	364	304	297	330	366	427	273	236	350	590	459	601	333	290	221	303	211	387
LIMCH1	4871	6232	5959	5132	4594	6788	357	281	597	2962	1838	4573	185	130	602	19587	42715	44933	3852	4285	8779	1419	1222	1417	2702	3346	3100	2632	2028	2197	154	105	139	850	1303	1452	131	27	71	13606	17812	12136	6068	4311	3678	1258	914	1320
CLDND1	1180	1628	1824	2176	1985	4317	1796	1409	5213	2005	1920	2303	891	443	1289	2240	2712	4441	1033	1099	3632	2361	2749	3455	1199	1290	2205	3272	3072	2175	1185	861	1795	1730	1719	2711	948	1135	1042	2091	2428	2443	1695	2163	1730	1952	1790	2556
RIC8B	1438	1960	2809	551	732	937	350	428	855	528	1005	823	467	347	837	602	840	1418	480	822	858	402	713	980	1734	1933	1648	795	878	747	334	286	419	669	730	841	269	481	379	708	653	712	706	727	728	645	593	738
RIC8A	347	461	848	336	421	1136	661	427	1435	691	706	1052	372	364	847	1013	1040	1642	179	244	773	488	569	1032	365	519	555	601	669	339	777	766	795	575	709	638	548	439	619	939	836	901	337	449	264	820	750	790
BAHCC1	2066	1980	1958	724	952	1527	976	878	2175	1395	979	1517	348	231	539	867	1374	3158	362	528	1212	821	860	1320	1896	1483	2424	1105	866	850	947	595	885	989	1541	1271	120	80	111	1291	565	1152	661	463	403	859	309	800
PHF8	1132	888	697	773	847	1052	1096	1102	1538	1147	1113	1161	559	489	675	1612	1759	1894	695	798	729	2113	2441	2289	683	680	1375	800	581	671	1053	929	1260	859	1136	1161	424	544	426	1386	1226	1360	476	521	775	1682	1578	1980
PHF6	1322	1536	1410	281	446	633	440	413	1214	892	1021	1035	362	238	480	581	854	1411	207	267	645	1005	1661	1658	1463	1587	1957	572	674	496	405	300	458	754	875	1212	165	344	154	785	1008	771	324	596	357	1531	1704	1540
PHF2	2331	2224	2078	2466	2859	3848	1661	985	2507	2813	2875	2709	1242	1150	1219	3888	4795	6517	1565	2052	2811	4287	4712	4993	1016	1164	1428	1599	1297	1193	737	618	744	1249	1633	1459	550	631	393	2146	2224	2519	950	968	969	1940	1604	2129
PHF3	6218	5366	4555	4269	5277	4984	3519	4095	5433	7336	6390	6297	2688	2649	3537	5592	8144	6999	3765	4616	3967	5844	7592	6018	3188	3615	4856	3440	3524	2931	2206	1382	2270	3399	4632	4602	1991	2431	1919	4051	3544	4052	2658	2425	2875	4311	3631	3875
PHF1	952	1230	827	738	827	797	648	477	772	1186	1170	772	515	512	555	1368	1571	1656	400	438	499	1182	1398	1168	615	647	1068	935	630	541	512	524	388	883	702	752	394	307	291	921	762	694	479	277	282	796	465	669
C2CD4C	1029	870	1032	14	14	31	40	36	64	206	168	233	4	4	10	22	26	26	0	0	4	54	50	25	421	448	449	14	4	11	4	6	12	29	52	48	0	0	0	12	17	4	0	0	14	11	7	10
DYNC2I2	160	241	444	34	70	192	250	45	333	245	257	524	58	21	62	88	131	261	36	26	80	43	71	110	228	286	188	67	61	44	90	150	86	124	298	243	29	48	13	58	75	66	23	25	15	29	51	66
DYNC2I1	1470	1212	739	871	904	826	223	266	322	859	869	814	194	188	185	552	991	670	185	278	224	637	767	735	795	965	1329	346	272	440	174	194	229	432	690	882	176	294	277	673	583	908	179	162	268	652	454	795
LOC117023343	205	149	298	1844	2194	5853	5919	3976	8089	4708	2344	5352	8267	2982	10918	1455	2316	9105	1119	1247	5769	1287	1487	2023	111	59	191	1480	858	2246	2244	935	2325	3970	2190	4516	5657	2553	6489	3432	1345	2307	605	613	983	2213	1002	2774
VARS2	750	947	1291	667	646	1397	1736	1008	2159	1328	1211	1562	884	797	1204	1156	1296	1487	690	817	1752	1147	1069	1554	1027	1072	1387	1137	1287	1099	732	795	927	979	1524	1744	492	609	610	830	693	1017	818	851	1220	818	462	938
VARS1	1091	1204	1583	1052	1072	3018	2860	1443	5208	1659	2413	2218	1808	1540	3134	1362	1711	2275	2194	2313	5476	1848	1969	3209	1266	1197	1868	2377	2524	1847	3014	3296	2541	2288	2541	3148	651	917	843	1072	1445	1284	2010	2034	1842	1301	1298	1644
RPS26	2935	2969	2777	4962	6101	10831	13143	7519	16187	10341	10754	7354	10095	11755	13399	5256	8058	7378	7814	7883	15352	9211	11558	11253	2351	2319	4491	6621	4960	4760	8196	5463	9733	6903	5742	7538	5114	4861	6626	5291	4440	5132	5202	5124	5774	7774	6789	9588
RPS24	3239	4303	2980	3787	5101	4678	11803	5166	8297	6124	6298	3367	4313	3956	3952	4137	6743	4392	4929	4628	5382	8330	10186	6761	2158	2606	3124	5173	3750	4175	7143	3393	8031	5282	5331	6504	3152	3335	4478	5731	5682	6126	2672	2849	3205	8068	7384	7708
RPS21	905	1181	1331	1054	1181	3601	3887	2007	6320	1941	2456	1940	1817	2091	4185	1222	1615	2070	1777	1847	4906	2387	3104	3635	849	720	1072	2440	1804	1631	4072	1914	4194	2752	1954	2018	1900	2024	2245	2509	1751	2028	2105	1670	2254	4333	3099	3613
ATRN	8343	10866	11088	3973	4474	6036	4798	7208	7204	8905	6395	10126	22193	20674	31410	6967	8203	11165	2942	2372	3713	3613	3077	4256	3002	3536	3585	1139	1054	1244	1122	873	1177	5560	2422	2928	14412	8488	6719	2191	2047	2342	409	641	668	1449	1279	1371
CHMP1B	1617	1819	1810	1236	921	1365	3113	1946	3215	2699	1742	2417	1516	835	1080	1868	1675	2829	826	737	1452	2082	2065	2018	447	669	614	234	465	353	711	650	815	449	617	744	250	392	289	523	444	622	269	296	331	496	421	529
PREB	466	759	696	570	619	1071	2391	3125	5049	862	1029	1532	1968	1198	1935	561	1178	1535	656	1000	2471	680	829	1380	563	605	728	906	1073	745	1887	2164	2588	1308	1038	1022	1640	1649	1232	1227	1153	1304	809	946	838	1071	1186	1071
PREP	877	1119	1577	1116	984	2224	1069	467	1788	1325	1527	1794	2031	1263	2171	1086	1641	1724	1756	1837	3412	1067	943	1518	779	1234	1222	1794	3195	2769	749	855	862	1236	2029	988	504	1167	587	1224	1603	1151	2229	2209	1915	1127	1418	1198
MIEN1	182	158	179	135	214	447	236	166	343	223	333	399	314	356	530	150	267	265	197	220	391	185	214	233	454	692	517	484	391	381	362	551	567	703	695	574	699	980	540	531	530	558	360	391	343	728	633	798
NBAS	2777	3357	3494	2059	2172	4571	10287	8558	12668	5187	4401	5911	3010	1878	3916	2847	3625	5544	1824	1857	4174	2268	3939	4570	2515	2496	3339	3901	4390	3272	4171	2793	4976	3611	4249	4351	2051	1807	1484	2792	2075	2743	2530	2686	2718	2704	2613	3386
NIF3L1	290	265	202	362	361	659	365	216	584	670	815	898	184	171	340	403	368	543	274	386	674	666	440	712	99	139	160	191	206	125	89	86	123	195	295	215	35	108	54	145	233	132	195	146	219	146	267	213
TMBIM6	8810	9537	9096	6504	6884	8395	38920	27032	45613	84922	53443	62073	57727	60226	51760	20987	26789	28509	5753	9300	8989	14970	15779	15798	5506	6298	10147	5374	5490	5258	23502	17257	28750	46365	49909	59417	48887	35888	46966	19984	23541	21627	4511	5536	4871	12084	10292	12101
TMBIM4	533	533	576	836	620	1037	1745	1006	1872	1289	1503	1061	777	670	890	955	1068	1067	506	466	1223	1274	946	988	492	511	968	1258	1112	968	972	748	1344	1324	1415	1874	1037	1138	987	1107	1236	1365	787	851	1006	1335	983	1331
TMBIM1	565	650	845	1375	1770	3249	13594	8807	14224	1820	2440	2059	1264	1115	1814	3361	4312	4493	1024	1082	1846	2128	3573	3918	547	491	1002	2712	2370	1923	7322	4452	5866	4267	2691	3300	3912	1973	3861	6618	7188	6371	1948	1703	1444	2098	1663	2682
DRD5	28	16	8	0	0	0	1091	488	2106	0	5	0	0	0	0	0	0	0	0	0	0	0	0	0	6	1	13	2	2	0	472	546	939	0	3	0	0	4	2	0	4	2	0	0	0	0	0	3
DRD2	102	249	826	4	58	43	27	33	84	25	116	39	59	102	74	106	200	73	4	16	48	36	32	0	535	651	323	15	6	38	308	119	211	9	17	63	0	0	0	146	133	193	0	6	46	0	3	11
DRD3	8	102	301	0	0	0	0	0	0	4	0	12	0	0	0	0	0	0	0	0	0	0	0	0	95	87	56	0	0	0	0	0	0	0	0	0	0	0	0	0	0	0	0	0	0	0	0	0
DRD1	278	1120	3376	4	16	20	0	16	16	18	41	62	0	0	0	16	7	120	0	13	12	0	0	4	671	834	94	9	0	26	0	6	12	10	13	8	13	8	2	5	45	11	2	0	20	2	20	9
GLG1	12106	12841	15911	15327	20599	33616	7694	7469	15309	11791	11299	14206	4896	4370	8166	12841	13970	26231	3892	4151	8951	11418	10486	13936	5251	5215	6735	8507	9302	6571	3082	2435	3057	3770	5327	4980	1415	1684	1219	4451	4090	5184	1459	1963	1843	5569	4632	5368
TTC9B	343	545	1081	0	0	0	3	0	6	0	20	0	0	0	0	0	0	0	0	0	2	0	0	0	447	920	321	0	0	0	0	0	0	0	0	0	0	0	0	0	0	0	0	0	0	0	0	0
NOSIP	461	475	401	459	526	848	675	510	749	631	441	417	376	296	465	527	632	717	468	412	1091	602	713	481	353	495	398	679	730	352	505	442	428	514	532	460	311	320	359	647	604	656	496	564	331	633	570	502
ENTPD7	579	647	965	303	411	694	19840	21440	40721	1012	1807	1675	1338	644	2976	699	738	1593	116	188	424	718	863	1261	700	850	925	302	242	367	19493	15842	21780	1523	992	1057	418	527	486	1005	743	1240	140	185	147	813	1347	1065
ENTPD5	910	1187	1512	4111	4548	9618	10959	15366	21299	8831	5508	16259	17152	14111	17330	1241	2082	2091	1382	1718	3507	1166	1122	1237	343	346	929	8178	6615	4319	7462	4208	7260	5797	6482	6014	11834	13968	10468	2676	951	1691	3765	3649	2313	422	455	583
ENTPD4	852	874	1036	1267	1557	2641	1860	1418	2529	1984	2092	1950	1267	1101	2033	1632	2444	2660	592	688	823	1364	1434	1461	1576	2981	3105	2842	2508	2792	1246	1204	2076	2213	2904	3519	1240	1288	1158	1698	1819	2297	878	951	865	1453	1477	2433
[truncated: 10,267 more rows]

## Sheet: TPM
Table S1-2. TPM expression matrices of different tissues from R. ferrumequinum and R. pusillus
gene	Rfe_brain_1	Rfe_brain_2	Rfe_brain_3	Rfe_heart_1	Rfe_heart_2	Rfe_heart_3	Rfe_intestine_1	Rfe_intestine_2	Rfe_intestine_3	Rfe_kidney_1	Rfe_kidney_2	Rfe_kidney_3	Rfe_liver_1	Rfe_liver_2	Rfe_liver_3	Rfe_lung_1	Rfe_lung_2	Rfe_lung_3	Rfe_muscle_1	Rfe_muscle_2	Rfe_muscle_3	Rfe_spleen_1	Rfe_spleen_2	Rfe_spleen_3	Rpu_brain_1	Rpu_brain_2	Rpu_brain_3	Rpu_heart_1	Rpu_heart_2	Rpu_heart_3	Rpu_intestine_1	Rpu_intestine_2	Rpu_intestine_3	Rpu_kidney_1	Rpu_kidney_2	Rpu_kidney_3	Rpu_liver_1	Rpu_liver_2	Rpu_liver_3	Rpu_lung_1	Rpu_lung_2	Rpu_lung_3	Rpu_muscle_1	Rpu_muscle_2	Rpu_muscle_3	Rpu_spleen_1	Rpu_spleen_2	Rpu_spleen_3
A1BG	0	0.13263	1.86966	0.277105	0	0.882241	0.069617	0	0.138881	0.270914	0.790536	1.43177	1045.17	1347.99	2737.91	0	1.25175	0	0.189678	0	0.112636	2.66724	0.837007	0.136848	4.44293	2.32699	3.20101	0.842385	0.131214	0	0.339153	0	0	364.865	0.693619	0.956987	1244.49	1021.33	1196.47	1.97376	1.81382	1.7038	0.369135	0	0.182572	0.8164	0.190053	0.336892
A2M	2.91441	1.69595	0.924319	19.263	11.1578	4.81229	125.936	61.8803	69.9586	200.836	87.723	40.1238	7362.57	6541.38	7201.4	1866.49	1686.38	922.228	9.57307	14.9545	9.20905	17.8928	6.29881	1.29032	3.57277	1.82589	4.98757	104.68	3.58405	73.5259	18.7593	14.4546	22.6972	1195.43	28.7911	149.97	4198.92	2805.01	979.936	2407.04	2713.08	1633.3	14.1339	15.3107	9.58785	18.2733	2.64196	15.3231
A2ML1	0.631702	0.451144	0.414231	0.775007	0.708858	0.141071	0.0657787	0	0.125974	0.153586	0.14939	0.715688	0	0	0	0.631057	0.665835	0.298651	0.26883	0.0727498	0	2.33116	2.83044	3.22396	27.5813	26.3501	30.5407	18.9458	12.6484	19.5993	4.13172	2.94357	3.00279	19.0417	20.5097	22.2821	5.55978	4.06768	4.16522	25.6421	20.3805	19.1531	8.92119	8.85964	9.18461	26.0285	16.0274	22.4136
A3GALT2	0.321557	0.467801	0.363833	0	0	0.382985	132.374	138.522	107.198	17.582	9.34081	28.2473	0	0.126973	0.141984	4.63284	3.89178	0.690137	0	0.237623	0.0397277	0	0.497214	0.289607	0	0	1.96399	0	0	0	84.2226	54.8499	51.036	8.1936	20.6829	7.6571	5.79107	1.59587	0.943161	1.49473	7.54444	2.22061	0	0	0	0	0	0.265759
A4GALT	1.69952	1.48348	2.74709	35.5401	52.8862	77.4252	6.52599	10.0284	16.9541	14.4295	129.107	19.8765	10.1657	4.83183	10.104	3.26083	5.38305	17.9974	2.42464	4.30596	3.8695	8.70134	7.22678	8.01772	1.19005	0.429721	5.79083	40.825	47.9289	71.0212	28.7141	11.4806	21.7259	34.501	29.2642	37.2595	8.71708	6.23378	9.61776	54.6591	19.3766	137.602	20.6434	29.9555	38.5139	53.8113	30.9436	78.6996
A4GNT	0	0	0	0	0	0	0	0	0	0	0	0	0	0	0	0	0	0	0	0	0	0	0	0	0	0	0	0	0	0	0	0	0	0	0	0	0	0	0	0	0	0	0	0	0	0	0	0
AAAS	15.3319	11.2643	11.7548	5.18192	10.1008	9.09511	14.5374	12.328	20.4305	13.8264	17.5551	17.7416	8.85332	7.85392	8.64522	15.0481	16.0749	16.36	4.54462	7.27409	8.00837	17.5352	20.5264	23.7072	13.8668	6.99175	16.3321	10.6648	4.53386	5.85375	9.8685	5.22846	8.22747	16.4674	15.3261	19.4548	11.897	12.6602	9.29027	17.8038	13.7941	17.6481	4.53131	1.7229	3.65225	36.705	29.2921	34.8455
AACS	26.4916	39.1783	63.7521	2.09549	5.56201	3.70644	30.3075	24.1756	42.7385	73.0791	62.0645	41.9116	6.32747	3.10039	3.63341	11.1066	18.6249	8.53647	0.971185	1.23828	1.62663	16.7499	13.4873	15.7625	34.3527	59.8487	45.1167	5.25405	5.92178	7.29061	29.6959	20.9617	23.8144	97.4459	62.1474	107.852	6.33999	1.45644	6.84529	16.0641	34.9383	27.3124	1.34906	1.67481	0.962062	32.936	39.2034	38.6118
AADAT	7.96896	8.65843	6.83341	11.1183	20.2921	4.84105	0.26809	0.686927	0.733466	46.8478	36.2598	37.8247	29.5483	39.2126	19.2944	1.87794	3.70669	1.79405	17.3218	19.4668	6.57857	3.01619	2.5366	2.64333	16.317	14.0447	20.1664	55.2383	61.3146	57.6214	8.62036	7.35074	3.98529	98.8053	352.192	165.39	131.667	325.794	277.114	10.7282	4.75532	5.35895	90.0953	118.671	103.34	2.48299	4.83064	1.81138
AAGAB	124.491	147.637	170.017	44.3943	33.1654	42.8418	40.5626	38.0008	37.7378	57.6997	59.9642	56.5432	21.8322	13.8348	12.4867	47.6341	47.7944	48.728	19.5934	23.5142	27.9009	54.9927	36.3268	40.7616	141.541	156.157	143.156	48.921	48.7761	50.6549	10.6051	9.67781	11.9391	41.1061	71.7994	77.8376	7.07907	17.7719	6.68867	43.8842	69.6279	47.0319	29.4875	34.7272	29.4427	38.8031	51.5839	43.9916
AAMDC	31.4489	47.8179	38.9553	68.6391	55.0612	43.3847	32.7686	25.5039	29.7646	55.017	35.792	40.5499	16.5017	17.786	22.6772	22.6674	34.9773	27.1326	102.737	94.2983	72.852	17.437	18.8239	10.5073	18.9869	15.9975	20.9434	21.0871	21.0488	15.6333	1.80239	1.33491	2.08756	12.5373	16.747	11.7951	7.72967	11.6724	5.02751	13.4678	18.1211	6.99879	23.1694	22.2109	24.5559	7.14184	6.6711	5.91265
AAMP	72.2503	92.3107	102.444	50.1005	55.5495	67.6272	37.2451	50.9156	60.3853	55.131	73.5199	77.5462	42.9781	43.955	37.7392	40.9633	55.4015	60.6568	39.8324	46.5819	58.1763	49.3439	44.1852	72.0734	93.9248	88.9035	106.611	71.7307	67.2389	63.133	30.1999	21.4685	31.247	84.6362	85.355	89.3592	54.9601	62.0006	55.3544	70.6577	55.8605	59.8815	63.3305	56.6386	54.6845	76.7638	58.7258	71.5771
AANAT	0	0	0	0	0	0	0.0919354	0.357998	0.128383	0	0.358866	0	0	0	0	0.514497	0.336731	0.198766	0	0	0.130152	0.0733817	0.901726	0.753001	1.0147	0	0	0	0	0	0	0	0	0.375086	0	0	0	0	0	0	0	0	0	0	0	0	2.409	0.711705
AARS1	186.422	170.529	159.606	54.2253	47.245	62.3341	51.0029	49.5908	58.3925	52.2106	95.6325	65.5089	149.999	111.746	130.44	46.3039	65.1399	57.8201	39.6529	39.1381	55.1778	75.8852	49.5785	68.345	133.696	139.935	252.681	91.4982	110.873	101.963	47.3627	36.9541	31.2666	121.886	96.5046	89.9135	164.228	381.106	127.607	270.218	330.252	175.156	44.1793	60.6178	44.1218	121.237	155.915	97.2268
AARS2	19.4925	15.2533	17.3814	11.7477	10.7256	16.4599	6.15741	7.01467	10.2305	13.7569	13.0234	21.4318	4.24892	3.84247	7.60252	9.28752	9.87371	10.6726	9.33873	10.5863	18.4288	7.99172	7.30705	10.7437	28.2425	25.8125	39.5222	23.4098	27.3305	27.663	5.93192	4.07011	6.75483	15.0958	26.6137	23.9115	4.80861	11.9486	8.42206	22.0311	24.1569	23.8461	19.1605	24.1706	25.3822	20.9735	21.5925	24.0899
AARSD1	43.3265	36.1947	43.4587	46.9241	45.4194	59.3596	43.3553	31.6154	40.1031	51.7103	50.592	51.1166	22.9795	27.961	22.2118	44.5274	48.9314	43.1812	48.9425	45.7388	47.9134	40.8269	54.5614	51.3371	28.9476	32.6588	36.3354	18.5548	24.2639	31.1174	5.86279	6.58839	7.28838	19.0652	24.7963	25.7228	7.37966	11.8249	11.9189	23.8141	31.2674	25.9161	13.7099	17.9738	21.4696	18.6677	25.0872	25.9491
AASDHPPT	112.657	126.184	158.319	27.7431	29.0255	32.2548	22.323	20.1775	31.1922	46.411	60.7066	60.3436	24.7067	19.7428	24.4334	46.1256	44.8426	51.8626	21.5749	19.0572	24.5897	45.0317	35.7494	52.4188	96.3984	97.7493	105.175	23.7181	33.1112	30.1797	9.3866	6.22426	15.0899	37.8641	43.573	48.966	16.7176	45.6954	27.3973	38.6932	62.0214	52.8986	13.1936	19.6785	22.6854	38.7535	61.2958	44.5869
AASS	6.08405	5.58723	4.62514	70.4334	75.9731	7.13308	5.03787	19.2835	3.23227	244.392	135.889	131.976	442.233	477.702	169.727	28.3443	27.6517	56.0293	121.676	131.587	19.8606	10.8235	9.27896	9.05644	15.2245	10.2392	14.2174	79.28	119.095	77.1581	7.94932	5.04768	5.93542	269.707	287.548	267.716	495.894	504.212	504.57	37.3664	22.7054	31.9948	139.086	225.072	137.169	36.2095	29.4948	17.2375
AATF	54.3006	35.8522	29.5919	17.2203	23.7574	10.3455	26.4446	19.8315	21.0557	39.3432	57.128	29.5865	19.3879	14.8741	10.5421	38.9916	52.6389	23.1641	12.7985	18.8407	8.65565	49.5292	44.3302	40.1273	41.1362	31.426	47.4228	19.4156	13.6293	16.3665	10.6362	8.57017	8.83837	35.3109	42.3277	32.9752	13.2449	15.035	12.5383	45.6558	54.2649	36.9194	10.5073	10.3452	8.50946	46.296	52.1999	51.06
AATK	58.6505	60.3436	87.9761	0.73179	1.4191	2.86597	12.5286	14.9577	23.4727	0.565363	2.9358	2.74432	0.562678	0.204888	0.601417	1.73589	1.57262	21.5531	0.151137	0.0438214	2.15397	0.872878	1.05305	3.26086	70.7473	76.8422	82.1804	1.09014	0.689834	2.22703	11.5065	8.547	8.24766	1.40016	4.8378	3.61767	0.560244	0.354523	0.15238	5.97699	4.56565	6.49091	0.0646888	0.243501	0.362606	0.476898	0.965866	1.88923
ABAT	348.774	395.946	339.326	44.9071	55.6454	20.3446	158.956	178.219	171.802	383.925	229.819	412.782	173.204	194.351	214.807	33.9892	36.872	23.5571	11.9039	13.4286	7.34984	96.4717	70.6814	82.8195	403.569	282.238	516.863	46.4981	40.9238	45.1021	201.008	86.7577	233.62	598.575	1018.51	1165.99	287.522	432.587	315.132	3.74613	3.06942	5.92135	25.5092	25.9341	18.4585	22.6796	30.2792	30.4949
ABCA1	26.909	34.5491	30.6795	68.5953	97.3978	74.6849	24.4537	35.6859	57.6221	32.2818	115.69	53.2353	116.433	110.887	307.778	280.076	427.143	441.067	12.2808	18.4205	20.3874	142.133	112.43	148.92	40.0772	28.3005	59.0876	27.5851	22.9935	56.6692	9.84123	10.8495	15.5835	95.6356	44.2396	73.8404	115.232	144.641	303.742	584.1	289.765	252.516	7.77812	12.8684	13.9255	148.506	103.686	116.513
ABCA12	0.524395	0.261562	0.317859	0	0	0	0.0823754	0.592941	0	0	0	0.0546503	0	0	0	0.0329283	0	1.55835	0	0	0.0333195	0.065751	0.260632	0	1.40093	3.1701	0.503862	0.0431992	0	0	0	0	0	0	0.0462413	0	0	0	0	0	0.219857	0.0987712	0.102537	0.168423	0	0.211659	0.348431	0.224594
ABCA2	191.879	175.732	199.916	87.0282	68.9725	94.5422	4.56591	5.79052	10.0164	106.779	77.4014	120.483	8.05808	5.41372	8.095	39.1333	47.2989	46.6158	22.9433	35.153	29.9722	13.682	12.6563	21.5469	164.49	123.307	249.647	107.068	155.971	108.892	2.42101	2.38202	2.15029	63.9045	146.96	114.539	0.588444	1.10755	1.04106	103.556	84.5404	111.731	41.3822	37.4721	40.8797	17.1965	13.6354	24.3226
ABCA3	128.19	158.465	171.467	20.8641	31.2132	35.7299	7.86254	7.75711	17.5013	46.8285	51.4245	64.8566	5.247	7.46915	9.7352	173.515	235.962	172.407	15.4895	16.1548	28.8456	40.0612	38.1443	67.2327	97.8207	83.8555	83.9463	122.604	133.036	127.173	13.5736	12.0804	17.9548	61.6135	63.2619	62.4181	31.4604	19.4627	21.2711	254.173	266.438	241.945	162.078	152.235	182.168	74.6572	45.082	47.0024
ABCA4	3.48189	0.215988	0.509955	0.0515731	0	0.126306	0	0	0.0193857	1.51263	0.494264	2.13822	4.79962	3.41698	4.04454	1.67031	2.44832	1.40938	0	0	0.0917134	1.25395	1.89599	2.86531	0.150941	0.63588	0.782385	1.57475	0.467321	1.15603	0.0852637	0.25946	0.0277745	4.77052	5.60913	4.38214	0.049612	1.29641	0	1.22398	2.62544	0.589743	0.103112	1.79953	0	1.71037	1.23431	0.599924
ABCA8	10.236	12.743	5.35009	105.009	155.712	114.422	36.8484	37.3564	44.6624	20.0027	43.6361	21.6556	71.9313	91.3478	71.3361	254.798	273.199	156.401	32.7525	40.2829	38.7564	429.599	195.574	296.876	3.66403	1.46233	10.8169	87.1544	71.8573	87.5433	7.78878	7.00863	6.50706	32.2654	17.5723	14.1065	18.136	127.782	35.1074	329.691	441.377	258.19	16.9942	25.1549	26.9504	117.818	192.288	63.3352
ABCA9	15.1309	17.6491	19.9226	184.828	275.023	151.388	27.4739	26.8983	41.7184	49.6826	63.1656	50.3395	61.661	71.4954	40.348	127.452	137.723	89.7953	66.181	75.5242	60.3752	51.2318	50.1047	22.6834	6.75182	2.06865	9.54473	67.8604	48.7528	33.5481	2.05868	1.35655	1.27063	14.3793	16.0435	20.3533	4.16104	7.03336	26.2864	107.5	101.039	77.9571	18.3578	15.9808	19.7536	5.79603	8.01473	16.252
ABCB10	26.4981	30.5311	37.927	17.1134	19.6505	31.4812	24.3136	34.497	47.0958	29.061	26.6765	43.5799	8.66836	11.4342	13.8648	20.2921	24.9233	40.2298	13.2533	16.1351	27.5129	22.0685	122.223	104.37	33.9164	29.9952	36.4886	40.4434	49.4526	36.8215	14.2575	11.0205	17.2811	30.8096	39.7582	37.3038	22.7022	34.8208	11.4619	40.2386	37.7027	35.4236	48.5395	43.9563	41.9191	32.6302	43.7276	59.3152
ABCB6	14.7608	15.7912	27.2671	9.12632	8.78982	19.8586	19.5466	29.5759	58.4909	16.2883	24.877	30.778	16.8161	19.9593	26.0508	7.78048	13.2916	13.9975	8.90417	14.908	25.9039	4.11441	40.2903	36.3427	74.037	76.1659	77.3385	98.9684	102.384	67.9541	36.9392	19.8265	30.9923	62.0422	69.1633	72.4826	41.4407	39.6358	43.9941	55.4984	39.9915	57.2634	112.757	109.532	80.9887	39.6381	23.5828	44.4285
ABCB7	40.8054	34.962	38.3637	73.0592	73.3694	81.0861	36.8996	51.1354	46.418	57.1187	47.6977	63.2135	25.4081	28.986	32.7637	47.6459	44.4936	87.7729	80.5854	91.9361	104.437	48.4596	57.3469	63.9379	26.0141	20.5387	31.0222	32.461	36.0055	33.4931	10.0613	5.13631	11.3247	19.495	25.6631	28.7909	12.2468	18.1872	15.409	17.2867	16.6733	15.0764	38.2911	38.432	34.2287	28.1939	26.7969	32.1799
ABCB8	27.9983	27.494	32.8948	40.59	36.7987	53.8194	38.971	35.1506	60.9159	44.9964	59.2353	61.243	40.4343	38.1	40.4037	11.1318	13.4899	14.679	58.7033	59.8253	71.673	9.07264	9.99265	14.3903	15.4804	13.3346	18.4433	45.269	64.3086	50.0983	13.5322	16.0977	20.5524	32.2722	38.116	41.9449	33.6843	32.397	40.941	12.6232	10.6882	14.085	58.2225	56.7688	80.1654	15.6795	16.2886	19.8353
ABCB9	24.9568	32.9135	54.8364	3.77851	3.97135	10.4995	2.65531	1.31598	6.10496	5.38184	6.10116	6.25373	0.720122	0.480575	1.94324	1.80442	2.4314	4.30563	3.21038	2.89083	5.84004	3.92096	3.94861	5.93734	49.9471	48.9882	34.6069	8.69552	16.0952	4.43375	2.03317	3.48105	2.00219	8.25923	11.9947	11.5055	1.69265	3.26515	1.8044	5.71597	8.44034	2.73286	10.639	19.6013	4.18151	5.60533	9.24619	3.96156
ABCC10	24.3724	24.0584	34.8179	6.02586	10.036	9.94806	6.35778	6.24349	9.05023	10.7099	13.6165	17.0872	4.38526	3.56537	4.0266	11.4439	11.8616	13.5161	3.76055	6.0611	6.70944	15.9918	11.9667	17.8585	20.4549	22.4624	16.826	7.20482	9.39889	5.45243	4.56866	3.85657	3.99224	11.1282	13.5952	6.99135	3.92422	3.37147	1.43317	9.81932	11.6938	7.44461	4.18763	7.67519	3.3399	15.0319	21.4363	11.1054
ABCC11	0.0870571	0.354621	0.541764	0	0	0.0388829	0	0	0.021219	0	2.26468	0.105849	3.9598	4.31764	4.33413	0.0425178	0.0354166	0	0	0	0	0	0	0	0	0.228511	0.361491	0	0	0	0	0	0	0.6316	0	0	2.96847	4.59608	4.68888	0	0	0.468479	0	0	0	0	0	0
ABCC2	0	0	0	0	0.132781	0	38.9124	116.099	73.4009	19.1749	10.7206	147.684	120.625	81.6507	55.9056	0.133968	0.191303	0.116451	0	0.049642	0.0193657	4.39475	9.45249	5.09786	0.332166	0.223895	0.196771	0.155348	0	0.632147	44.3631	37.4888	48.2494	51.8402	120.009	366.945	56.6853	118.791	58.9804	0.596946	0.790626	0.163934	0.034037	0	0	0.451669	0.157719	0.419363
ABCC3	2.76929	2.26355	2.14627	0.502117	0.60439	0.364626	9.77638	12.8672	11.4356	3.13948	54.2483	4.64185	0.506295	1.03156	3.48811	21.8705	37.9789	15.7455	0.599475	0.547518	0.15426	5.98279	3.1837	3.08522	1.56108	1.05224	4.47933	0.905592	1.40731	3.42378	14.6824	4.78224	12.4201	8.91551	7.73236	11.397	2.69379	2.59133	3.02036	34.1787	41.5336	63.8983	0.419904	0.636344	1.46366	27.4183	11.5508	15.1374
ABCC4	9.93793	9.44877	15.0913	8.22831	8.78451	12.93	21.0679	26.3209	29.3745	53.292	31.0434	66.8162	54.8192	76.0876	25.9144	53.6782	53.4974	63.6382	39.1193	46.2095	24.84	10.2959	7.18666	9.46251	2.67258	7.22128	6.68767	5.42073	7.75415	12.4481	6.79361	4.25458	6.28289	59.071	102.9	133.62	37.0761	34.3402	51.4689	20.8438	28.3474	36.8978	14.0707	26.8539	32.0873	10.5124	18.889	18.2928
ABCC5	50.643	76.5574	77.3045	44.4084	58.8248	70.6503	56.9357	131.621	78.0826	30.0852	34.7129	58.3176	11.1053	21.9867	30.2546	35.0339	54.6957	53.4578	15.5864	16.482	28.3503	21.6551	32.8269	53.7249	144.695	121.578	119.845	94.9797	97.4172	71.5839	46.7967	26.6919	59.6453	48.6303	52.4469	52.9921	30.1875	55.6883	57.2725	92.3815	164.667	129.682	33.2353	38.5251	41.2908	366.603	183.677	289.008
ABCC6	0	0.234361	0.683528	0	0	0.0359755	9.57054	10.5907	13.1243	10.0529	5.48281	28.5641	40.4586	59.044	161.629	0	0	0	0	0	0	0.0589133	0.031137	0	0.861702	2.5569	0.22194	0	0.0409393	0	2.02111	1.26962	0.806592	16.0165	8.82963	4.79868	38.8454	62.4694	37.9478	1.33018	0.205789	0.531595	0	0.0394116	0	4.18874	1.92717	0.315335
ABCC8	19.6909	18.5453	35.0928	78.6482	63.9047	59.0198	1.08159	2.05407	1.19816	1.65059	1.9868	2.00917	0	0	0	0.406918	0.15253	3.08121	13.7291	11.8742	18.148	0.182819	0.0644162	0.166755	22.4645	27.7168	21.7165	46.219	40.371	62.4688	0.620276	0.831407	0.315708	0.456638	0.264283	1.35434	0	0	0	1.11302	0.345551	2.73786	3.32866	9.12053	0.579695	0	0.144828	0
ABCD1	5.33925	6.5053	10.4777	28.265	33.1142	47.7438	145.469	165.115	167.524	20.4497	42.4398	29.6411	180.433	128.817	67.5095	26.6468	26.4048	32.1741	11.2705	13.5042	19.1437	45.0452	25.7352	41.787	5.71986	6.42574	11.2946	25.8762	46.8768	35.2451	88.7192	58.5951	110.118	31.5568	17.7865	15.1408	69.2792	115.685	93.6248	23.1285	21.5344	28.9938	15.2389	18.3017	15.8955	34.0634	26.6309	36.4412
ABCD3	52.8494	52.0622	66.5733	125.547	91.5482	136.584	81.0381	85.8069	101.428	193.862	138.061	228.989	185.562	149.977	220.295	105.44	138.781	98.3961	54.278	57.9076	120.455	33.2329	85.9645	44.3837	53.2636	46.3389	67.2815	161.678	197.198	166.844	40.6436	26.9013	41.788	219.888	416.905	534.085	179.547	354.25	256.685	133.569	223.266	148.142	133.667	149.847	165.142	27.5149	28.8238	29.8635
ABCD4	10.2961	9.21404	12.6512	6.96586	8.63148	6.68757	16.7265	20.3555	21.2202	40.3248	23.0452	48.1193	20.3111	15.6211	15.5426	17.0842	19.4832	22.0067	3.91262	4.73177	4.97187	19.5512	15.6506	24.3381	15.9546	12.3225	17.6455	9.82384	7.54358	9.61316	9.38801	7.68511	7.90407	31.4164	45.1345	32.1957	12.9084	22.3488	9.02597	17.0126	16.9934	15.8996	5.71156	4.94898	6.89378	30.4405	17.0774	30.4869
ABCE1	95.9809	75.1548	90.5707	88.4489	69.5266	69.2299	48.2434	31.2939	51.8852	61.4142	83.6361	61.1235	60.8003	31.8984	37.518	59.9812	71.2051	58.0915	45.1956	35.0437	41.0542	61.3745	62.0183	70.0836	79.1898	104.544	95.4622	68.5244	100.72	93.0171	24.553	16.8587	28.4755	70.767	86.3305	88.5676	30.3489	43.4217	37.3241	71.0122	138.125	75.1868	39.6363	45.3561	42.5045	76.9199	115.806	92.195
ABCF2	62.5699	59.786	61.2762	70.5079	65.8013	67.4119	33.8485	22.6373	36.6762	56.5159	60.7927	43.5046	39.7796	33.6796	30.154	50.6503	58.1274	51.9254	81.3676	82.0611	83.7435	47.5759	39.8094	47.7851	94.5062	69.9434	83.5112	90.0843	81.1338	81.6319	21.7883	24.4662	26.473	66.9346	71.4494	61.8941	44.5559	54.6131	45.1667	77.4668	101.902	72.7373	91.1637	102.069	94.8711	74.3906	91.6049	81.3643
ABCF3	48.4904	48.8762	42.4791	33.8138	31.76	42.1485	34.1847	40.6412	35.9776	29.7221	44.2607	39.3529	44.0343	32.7211	32.84	24.9812	28.1123	27.8507	31.5998	35.5875	43.0745	20.6684	32.2205	36.1013	61.6712	48.3035	90.7562	45.4745	48.0182	48.8684	20.091	14.7069	24.5346	48.2993	44.8187	51.2662	34.961	39.605	41.1112	39.0842	35.1206	38.2861	36.4166	48.1879	48.6322	43.9812	34.3569	43.6462
ABCG4	45.1724	30.5575	33.8012	1.53326	1.67624	1.0311	0.347311	0.715339	0.781042	3.17412	5.69176	2.15754	0.062275	0	0	0.858237	0.588738	0.307184	0.494648	0	0.127711	1.08368	0.519469	0.455147	57.2795	40.155	60.4454	0.481713	0	0.586997	0.224112	0.219208	0.164259	1.45739	1.31774	1.1857	0.0978021	0	0	0.130426	0.170251	0.611886	0	0	0	0.149854	0	0
ABCG8	0	0.11848	0	0	0	0.0303121	26.6949	92.4199	84.2763	0.100838	0	0.206292	7.06832	31.0168	55.8285	0.0497187	0.0828296	0.285717	0.0847207	0	0	0.173736	0.039353	0	0.188943	0	0.104932	0	0	0	23.9876	16.9236	32.19	3.06436	0.763979	0.77979	12.9484	19.5906	15.1784	0	0	0	0	0.0745344	0	0	0	0
ABHD1	1.83166	1.61762	1.04233	2.18501	3.55175	1.55917	2.41889	3.85856	4.88459	5.91681	3.25129	9.13079	3.43703	2.19531	3.58237	2.63633	4.07643	1.18468	0.60525	0.709758	1.26194	2.9158	2.86139	2.7559	0.105045	0.885063	0.777842	1.24709	4.24706	2.34043	4.15366	3.94669	3.53725	3.02874	8.07012	3.76726	7.04345	6.55841	3.28036	15.747	29.4265	13.6736	0.592016	2.92831	0.319426	0.714184	3.07577	3.61022
ABHD11	39.196	45.1219	63.9206	135.588	123.326	151.722	66.6803	73.4868	76.8849	91.3569	61.5475	79.3585	22.3817	26.917	27.8041	40.2834	47.0746	42.1463	98.3551	114.204	116.769	9.8054	13.1756	11.9377	31.7245	28.8357	34.739	55.094	106.625	78.849	16.7259	14.6838	25.6854	40.0851	77.41	54.2878	16.4942	31.4397	15.5762	19.0886	28.1186	18.1479	45.8068	56.4301	44.8242	12.4911	15.5199	5.39428
ABHD12	117.394	113.68	141.08	28.1552	23.1594	34.8198	65.394	50.1707	79.2305	67.0733	51.654	65.5538	13.5288	13.2947	20.1779	39.3702	40.7165	49.9853	9.10464	8.93002	15.8834	30.2205	24.0798	38.6375	121.16	142.152	147.759	32.2396	37.7337	32.4456	16.3678	12.9397	21.3051	37.3004	53.6284	52.1706	16.6127	27.6497	12.9246	40.459	40.2815	42.5324	13.5906	19.2312	13.3831	45.854	40.849	42.1552
[truncated: 12,213 more rows]
