# Supplementary material for: Comparative transcriptome analysis unveils unique antiviral immune signatures of Rhinolophus pusillus
Source: Front Immunol. 2026 May 20;17:1797102. doi: 10.3389/fimmu.2026.1797102 (PMC13229797; doi:10.3389/fimmu.2026.1797102)
Supplement: Supplementary file 6 [file Table2.xlsx]

## Sheet: Sheet1
Table S2. Sample information and classification of tissue samples from bat in this study.
species	Bat individual	sampling location	sampling time	development_stage	sex	health status	pathogen status	Sample name	Category	System_categories
Rhinolophus ferrumequinum	Rfe_1	Fangshan District, Beijing Municipality	June 2023	adult	male	active	uninfected	Rfe_brain_1	Brain	Nervous system
								Rfe_heart_1	Heart	Circulatory system
								Rfe_intestine_1	intestine	Digestive system
								Rfe_kidney_1	Kidney	Urinary system
								Rfe_liver_1	Liver	Digestive system
								Rfe_lung_1	Lung	Respiratory system
								Rfe_muscle_1	Muscle	Muscular system
								Rfe_spleen_1	Spleen	Immune system
	Rfe_2	Fangshan District, Beijing Municipality	June 2023					Rfe_brain_2	Brain	Nervous system
								Rfe_heart_2	Heart	Circulatory system
								Rfe_intestine_2	intestine	Digestive system
								Rfe_kidney_2	Kidney	Urinary system
								Rfe_liver_2	Liver	Digestive system
								Rfe_lung_2	Lung	Respiratory system
								Rfe_muscle_2	Muscle	Muscular system
								Rfe_spleen_2	Spleen	Immune system
	Rfe_3	Dinghai District, Zhoushan City, Zhejiang Province	August 2020					Rfe_brain_3	Brain	Nervous system
								Rfe_heart_3	Heart	Circulatory system
								Rfe_intestine_3	intestine	Digestive system
								Rfe_kidney_3	Kidney	Urinary system
								Rfe_liver_3	Liver	Digestive system
								Rfe_lung_3	Lung	Respiratory system
								Rfe_muscle_3	Muscle	Muscular system
								Rfe_spleen_3	Spleen	Immune system
Rhinolophus pusillus	Rpu_1	Mojiang Hani Autonomous County, Pu’er City, Yunnan Province	June 2022	adult	male	active	uninfected	Rpu_brain_1	Brain	Nervous system
								Rpu_heart_1	Heart	Circulatory system
								Rpu_intestine_1	intestine	Digestive system
								Rpu_kidney_1	Kidney	Urinary system
								Rpu_liver_1	Liver	Digestive system
								Rpu_lung_1	Lung	Respiratory system
								Rpu_muscle_1	Muscle	Muscular system
								Rpu_spleen_1	Spleen	Immune system
	Rpu_2	Napo County, Baise City, Guangxi Zhuang Autonomous Region	May 2023					Rpu_brain_2	Brain	Nervous system
								Rpu_heart_2	Heart	Circulatory system
								Rpu_intestine_2	intestine	Digestive system
								Rpu_kidney_2	Kidney	Urinary system
								Rpu_liver_2	Liver	Digestive system
								Rpu_lung_2	Lung	Respiratory system
								Rpu_muscle_2	Muscle	Muscular system
								Rpu_spleen_2	Spleen	Immune system
	Rpu_3	Fangshan District, Beijing Municipality	June 2023					Rpu_brain_3	Brain	Nervous system
								Rpu_heart_3	Heart	Circulatory system
								Rpu_intestine_3	intestine	Digestive system
								Rpu_kidney_3	Kidney	Urinary system
								Rpu_liver_3	Liver	Digestive system
								Rpu_lung_3	Lung	Respiratory system
								Rpu_muscle_3	Muscle	Muscular system
								Rpu_spleen_3	Spleen	Immune system
