# Supplementary material for: Comparative transcriptome analysis unveils unique antiviral immune signatures of Rhinolophus pusillus
Source: Front Immunol. 2026 May 20;17:1797102. doi: 10.3389/fimmu.2026.1797102 (PMC13229797; doi:10.3389/fimmu.2026.1797102)
Supplement: Supplementary file 7 [file Table3.xlsx]

## Sheet: Sheet1
Table S3. Reads-level virome profiling results
Sample	Phylum	Class	Order	Family	Read Count
Rfe_intestine_1	Lenarviricota	Amabiliviricetes	Wolframvirales	Narnaviridae	5627
Rfe_intestine_1	Lenarviricota	Amabiliviricetes	Wolframvirales	—	6294
Rpu_intestine_3	Uroviricota	Caudoviricetes	—	—	8036
