# Supplementary material for: Comparative transcriptome analysis unveils unique antiviral immune signatures of Rhinolophus pusillus
Source: Front Immunol. 2026 May 20;17:1797102. doi: 10.3389/fimmu.2026.1797102 (PMC13229797; doi:10.3389/fimmu.2026.1797102)
Supplement: Supplementary file 8 [file Table4.xlsx]

## Sheet: Sheet1
Table S4. Contigs-level virome profiling results
Contigs	Length(bp)	Identity(%)	Subject accession	Order	Family	Genus	Species
k59_25	1658	71	XTJ93589.1	Wolframvirales	Narnaviridae	N/A	Narnaviridae sp.
k59_24	2776	77.2	CAK7594512.1	Wolframvirales	Narnaviridae	Narnavirus	Narnavirus sp.
k59_22	1947	68.4	XTJ93589.1	Wolframvirales	Narnaviridae	N/A	Narnaviridae sp.
