# Supplementary material for: Comparative transcriptome analysis unveils unique antiviral immune signatures of Rhinolophus pusillus
Source: Front Immunol. 2026 May 20;17:1797102. doi: 10.3389/fimmu.2026.1797102 (PMC13229797; doi:10.3389/fimmu.2026.1797102)
Supplement: Supplementary file 9 [file Table5.xlsx]

## Sheet: Sheet1
Table S5. The summary of raw reads, clean reads and post-mapping quality control.
Group	Sample	Row reads	Clean reads	Q20(%)	Q30(%)	GC content(%)	Total map	Unique map	multi_map	read1_map	read2_map	positive_map	negative_map	splice_map	unsplice_map	proper_map	Coding	UTR	Intron	Intergenic
Rhinolophus ferrumequinum	Rfe_brain_1	94985530	94838734	97.77	94.11	44.7	82955494(87.470%)	81241411(85.663%)	1714083(1.807%)	40981514(43.212%)	40259897(42.451%)	40598966(42.808%)	40642445(42.854%)	11323057(11.939%)	69918354(73.723%)	77610468(81.834%)	21.5322	14.2019	47.8014	16.4645
	Rfe_brain_2	102743136	102404732	97.86	94.37	45.32	88934922(86.846%)	86852178(84.813%)	2082744(2.034%)	43778593(42.751%)	43073585(42.062%)	43396325(42.377%)	43455853(42.435%)	13186877(12.877%)	73665301(71.935%)	83154032(81.201%)	23.3946	15.6622	44.5021	16.4411
	Rfe_brain_3	104717856	104649156	98.32	95.22	44.31	92028246(87.940%)	90805217(86.771%)	1223029(1.169%)	45423840(43.406%)	45381377(43.365%)	45378786(43.363%)	45426431(43.408%)	12008829(11.475%)	78796388(75.296%)	85623034(81.819%)	19.6688	14.1005	52.3866	13.8441
	Rfe_heart_1	92621404	92050214	97.83	94.37	45.89	74610840(81.054%)	71622627(77.808%)	2988213(3.246%)	36193168(39.319%)	35429459(38.489%)	35812527(38.905%)	35810100(38.903%)	15955610(17.334%)	55667017(60.475%)	68240722(74.134%)	32.2292	14.3001	37.6568	15.8139
	Rfe_heart_2	90550010	90350230	97.89	94.49	46.8	73746434(81.623%)	70910351(78.484%)	2836083(3.139%)	35712101(39.526%)	35198250(38.958%)	35446182(39.232%)	35464169(39.252%)	15534070(17.193%)	55376281(61.291%)	67983134(75.244%)	32.7774	14.3893	38.1011	14.7322
	Rfe_heart_3	102556652	102437616	98.23	95.12	47.46	89534440(87.404%)	86926934(84.858%)	2607506(2.545%)	43621120(42.583%)	43305814(42.275%)	43469735(42.435%)	43457199(42.423%)	22498613(21.963%)	64428321(62.895%)	82939004(80.965%)	36.8138	16.5704	34.9188	11.6969
	Rfe_intestine_1	95719732	95406416	97.52	93.76	48.78	77532526(81.266%)	74402142(77.984%)	3130384(3.281%)	37627496(39.439%)	36774646(38.545%)	37181207(38.971%)	37220935(39.013%)	20780770(21.781%)	53621372(56.203%)	71242522(74.673%)	39.9971	18.213	29.3002	12.4898
	Rfe_intestine_2	91809292	91353176	97.61	93.94	46.99	78240873(85.647%)	75800734(82.975%)	2440139(2.671%)	38313227(41.940%)	37487507(41.036%)	37876652(41.462%)	37924082(41.514%)	15207465(16.647%)	60593269(66.329%)	72355100(79.204%)	30.1551	14.2789	42.6223	12.9437
	Rfe_intestine_3	108047884	107971334	98.33	95.37	48.43	94052075(87.108%)	91388457(84.641%)	2663618(2.467%)	45713824(42.339%)	45674633(42.303%)	45663626(42.292%)	45724831(42.349%)	24973589(23.130%)	66414868(61.512%)	87102682(80.672%)	38.6162	17.3599	33.8617	10.1622
	Rfe_kidney_1	98613688	98171950	97.81	94.25	46.64	83017436(84.563%)	80594403(82.095%)	2423033(2.468%)	40635647(41.392%)	39958756(40.703%)	40276561(41.027%)	40317842(41.069%)	17075834(17.394%)	63518569(64.701%)	77179008(78.616%)	30.7732	16.806	35.3893	17.0315
	Rfe_kidney_2	86456392	86001660	97.71	94.13	46.64	74664651(86.818%)	72531779(84.338%)	2132872(2.480%)	36655315(42.622%)	35876464(41.716%)	36256849(42.158%)	36274930(42.179%)	15151625(17.618%)	57380154(66.720%)	69532666(80.850%)	30.9744	16.8216	38.0412	14.1628
	Rfe_kidney_3	101922724	101867858	98.31	95.16	45.19	90518634(88.859%)	89135901(87.501%)	1382733(1.357%)	44599932(43.782%)	44535969(43.719%)	44537843(43.721%)	44598058(43.780%)	15842616(15.552%)	73293285(71.949%)	84467244(82.918%)	25.3246	14.3591	48.1058	12.2105
	Rfe_liver_1	95589240	95318138	97.82	94.35	47.61	79613728(83.524%)	76729066(80.498%)	2884662(3.026%)	38693780(40.594%)	38035286(39.904%)	38332225(40.215%)	38396841(40.283%)	22855644(23.978%)	53873422(56.520%)	73646422(77.264%)	42.9125	15.3694	29.4511	12.267
	Rfe_liver_2	80490466	80130078	97.66	94.03	48.1	69171791(86.324%)	66706125(83.247%)	2465666(3.077%)	33724723(42.087%)	32981402(41.160%)	33320554(41.583%)	33385571(41.664%)	22584159(28.184%)	44121966(55.063%)	64020942(79.896%)	47.5443	15.7008	25.35	11.4049
	Rfe_liver_3	108827190	108714288	98.15	95.02	48.2	94628849(87.044%)	91309703(83.991%)	3319146(3.053%)	45794127(42.123%)	45515576(41.867%)	45639221(41.981%)	45670482(42.010%)	30256515(27.831%)	61053188(56.159%)	87108922(80.126%)	45.1075	14.1488	30.8891	9.8547
	Rfe_lung_1	87041718	86887820	97.83	94.23	45.83	78115203(89.904%)	75700330(87.124%)	2414873(2.779%)	38218757(43.986%)	37481573(43.138%)	37834745(43.544%)	37865585(43.580%)	13314312(15.324%)	62386018(71.801%)	72410280(83.338%)	27.5611	15.027	44.1959	13.216
	Rfe_lung_2	97591982	97331966	97.76	94.19	46.62	87024208(89.410%)	84427650(86.742%)	2596558(2.668%)	42620617(43.789%)	41807033(42.953%)	42196808(43.353%)	42230842(43.388%)	16851776(17.314%)	67575874(69.428%)	81095172(83.318%)	30.9598	16.2637	40.3423	12.4341
	Rfe_lung_3	110919256	110788868	98.28	95.24	46.12	99840600(90.118%)	97534365(88.036%)	2306235(2.082%)	48904756(44.142%)	48629609(43.894%)	48747528(44.000%)	48786837(44.036%)	19569514(17.664%)	77964851(70.372%)	93028036(83.969%)	29.7076	17.5822	42.0211	10.689
	Rfe_muscle_1	91079262	90733402	97.76	94.08	47.16	69767385(76.893%)	65973680(72.712%)	3793705(4.181%)	33332814(36.737%)	32640866(35.974%)	32971907(36.339%)	33001773(36.372%)	18313185(20.184%)	47660495(52.528%)	62864616(69.285%)	40.9215	14.802	27.3225	16.954
	Rfe_muscle_2	84746254	84400342	98.02	94.73	47.39	67407974(79.867%)	64219025(76.089%)	3188949(3.778%)	32379072(38.364%)	31839953(37.725%)	32120031(38.057%)	32098994(38.032%)	18337789(21.727%)	45881236(54.361%)	61406740(72.757%)	42.3495	14.8354	27.3618	15.4534
	Rfe_muscle_3	100465950	100384792	98.36	95.45	48.03	84675456(84.351%)	81735669(81.422%)	2939787(2.929%)	40921049(40.764%)	40814620(40.658%)	40929042(40.772%)	40806627(40.650%)	28726447(28.616%)	53009222(52.806%)	77534754(77.238%)	48.3642	17.644	22.9113	11.0805
	Rfe_spleen_1	82043306	81825510	97.58	93.72	46.09	72564341(88.682%)	70286790(85.898%)	2277551(2.783%)	35518428(43.408%)	34768362(42.491%)	35130893(42.934%)	35155897(42.964%)	12481708(15.254%)	57805082(70.644%)	67330998(82.286%)	27.9269	14.3884	45.4035	12.2812
	Rfe_spleen_2	95097212	94797908	97.79	94.25	46.36	84083622(88.698%)	80920473(85.361%)	3163149(3.337%)	40840848(43.082%)	40079625(42.279%)	40436392(42.655%)	40484081(42.706%)	14245254(15.027%)	66675219(70.334%)	77511040(81.765%)	28.0486	14.1906	46.0997	11.6612
	Rfe_spleen_3	104701876	104641056	98.32	95.21	45.47	92706426(88.595%)	90698157(86.675%)	2008269(1.919%)	45373919(43.361%)	45324238(43.314%)	45317738(43.308%)	45380419(43.368%)	13848206(13.234%)	76849951(73.441%)	86063684(82.247%)	23.5006	12.4684	54.655	9.3761
Rhinolophus pusillus	Rpu_brain_1	86172960	85888704	97.87	94.36	45.39	72489057(84.399%)	69767898(81.231%)	2721159(3.168%)	35107665(40.876%)	34660233(40.355%)	34859200(40.586%)	34908698(40.644%)	11054187(12.870%)	58713711(68.360%)	66743844(77.710%)	19.5485	10.2033	25.5709	44.6773
	Rpu_brain_2	93254994	93001526	97.88	94.32	45.15	79470182(85.450%)	76793044(82.572%)	2677138(2.879%)	38678501(41.589%)	38114543(40.983%)	38373754(41.261%)	38419290(41.310%)	12844260(13.811%)	63948784(68.761%)	73325432(78.843%)	20.3544	10.626	25.3929	43.6267
	Rpu_brain_3	101048156	100727756	97.66	93.89	45.26	85119029(84.504%)	82324583(81.730%)	2794446(2.774%)	41583201(41.283%)	40741382(40.447%)	41134971(40.838%)	41189612(40.892%)	14339742(14.236%)	67984841(67.494%)	78121008(77.557%)	20.8563	11.0749	26.8869	41.1819
	Rpu_heart_1	99808252	99484408	97.74	94.15	47.28	75684249(76.076%)	69937090(70.300%)	5747159(5.777%)	35296577(35.480%)	34640513(34.820%)	34930380(35.111%)	35006710(35.188%)	20437700(20.544%)	49499390(49.756%)	66955534(67.303%)	32.9526	12.39	21.4825	33.1749
	Rpu_heart_2	98040160	97562318	97.8	94.32	47.39	73852898(75.698%)	68714898(70.432%)	5138000(5.266%)	34729594(35.597%)	33985304(34.834%)	34310834(35.168%)	34404064(35.264%)	20927805(21.451%)	47787093(48.981%)	65659042(67.300%)	34.6893	12.264	20.851	32.1958
	Rpu_heart_3	84274884	83824842	97.53	93.81	47.5	66656649(79.519%)	61425200(73.278%)	5231449(6.241%)	31007112(36.990%)	30418088(36.288%)	30680594(36.601%)	30744606(36.677%)	16704019(19.927%)	44721181(53.351%)	58912368(70.280%)	31.7384	11.7552	22.3767	34.1297
	Rpu_intestine_1	98847810	98405464	97.48	93.94	53.59	84001097(85.362%)	72255683(73.426%)	11745414(11.936%)	36423679(37.014%)	35832004(36.413%)	36079311(36.664%)	36176372(36.763%)	28509803(28.972%)	43745880(44.455%)	69412816(70.538%)	42.1849	8.8623	17.32	31.6328
	Rpu_intestine_2	99853408	98784430	96.74	92.97	58.2	87875541(88.957%)	71432456(72.311%)	16443085(16.645%)	36101455(36.546%)	35331001(35.766%)	35610664(36.049%)	35821792(36.263%)	32372470(32.771%)	39059986(39.541%)	68714286(69.560%)	47.7581	6.6304	13.136	32.4754
	Rpu_intestine_3	109082986	108162436	97.56	94.07	52.39	91763127(84.838%)	80118341(74.072%)	11644786(10.766%)	40344940(37.300%)	39773401(36.772%)	39971976(36.956%)	40146365(37.117%)	29720257(27.477%)	50398084(46.595%)	77188610(71.364%)	41.0013	8.9524	19.4466	30.5998
	Rpu_kidney_1	90871464	90403212	97.57	93.84	47.34	74831325(82.775%)	70338626(77.805%)	4492699(4.970%)	35542525(39.316%)	34796101(38.490%)	35152568(38.884%)	35186058(38.921%)	18946155(20.957%)	51392471(56.848%)	67219692(74.355%)	30.8582	11.6939	24.6765	32.7713
	Rpu_kidney_2	100286322	99769952	97.81	94.31	47.32	82048297(82.237%)	76637204(76.814%)	5411093(5.424%)	38556296(38.645%)	38080908(38.169%)	38285924(38.374%)	38351280(38.440%)	18468266(18.511%)	58168938(58.303%)	73548466(73.718%)	27.6359	11.9904	25.4542	34.9195
	Rpu_kidney_3	96313290	95912488	97.65	94.01	46.45	79524569(82.914%)	75415012(78.629%)	4109557(4.285%)	38069417(39.692%)	37345595(38.937%)	37681104(39.287%)	37733908(39.342%)	18002526(18.770%)	57412486(59.859%)	72149574(75.224%)	27.0614	12.5617	26.0101	34.3668
	Rpu_liver_1	84912452	84758738	97.74	94.28	49.29	69595652(82.110%)	62006003(73.156%)	7589649(8.954%)	31171831(36.777%)	30834172(36.379%)	30988783(36.561%)	31017220(36.595%)	23165944(27.332%)	38840059(45.824%)	59553952(70.263%)	39.9577	10.7087	20.9477	28.3859
	Rpu_liver_2	83923752	83256948	97.46	93.73	48.1	69921608(83.983%)	64759382(77.783%)	5162226(6.200%)	32758430(39.346%)	32000952(38.436%)	32362070(38.870%)	32397312(38.912%)	22738941(27.312%)	42020441(50.471%)	62043842(74.521%)	39.9259	11.3432	22.3986	26.3323
	Rpu_liver_3	91281046	91047866	97.7	94.05	48.31	75413689(82.829%)	68965921(75.747%)	6447768(7.082%)	34732220(38.147%)	34233701(37.600%)	34443911(37.831%)	34522010(37.916%)	24167787(26.544%)	44798134(49.203%)	66278292(72.795%)	40.3426	10.6919	20.4884	28.4771
	Rpu_lung_1	85467330	85212924	97.68	94.01	47.22	72725104(85.345%)	68749534(80.680%)	3975570(4.665%)	34681134(40.699%)	34068400(39.980%)	34340252(40.299%)	34409282(40.380%)	16039635(18.823%)	52709899(61.857%)	65632816(77.022%)	28.6721	12.401	27.2937	31.6332
	Rpu_lung_2	79767368	79543060	97.73	94.11	46.79	70732367(88.923%)	67489656(84.847%)	3242711(4.077%)	34037308(42.791%)	33452348(42.056%)	33714910(42.386%)	33774746(42.461%)	15780221(19.839%)	51709435(65.008%)	64628004(81.249%)	28.5161	12.7113	27.7882	30.9844
	Rpu_lung_3	87352796	86681032	97.83	94.33	47.15	76992645(88.823%)	72880961(84.079%)	4111684(4.743%)	36757756(42.406%)	36123205(41.674%)	36413295(42.008%)	36467666(42.071%)	16198450(18.687%)	56682511(65.392%)	69868832(80.605%)	28.0302	12.5493	28.2429	31.1776
	Rpu_muscle_1	92193636	91901272	97.7	94.06	47.71	63540730(69.140%)	57604323(62.681%)	5936407(6.460%)	29086415(31.650%)	28517908(31.031%)	28749223(31.283%)	28855100(31.398%)	21601707(23.505%)	36002616(39.175%)	55375746(60.256%)	41.9751	13.9816	15.7277	28.3156
	Rpu_muscle_2	92732040	92483044	97.95	94.53	48.06	67111214(72.566%)	61820988(66.846%)	5290226(5.720%)	31092188(33.619%)	30728800(33.226%)	30879336(33.389%)	30941652(33.457%)	21807022(23.579%)	40013966(43.266%)	59594538(64.438%)	41.2959	12.9714	17.8169	27.9158
	Rpu_muscle_3	92375854	91732916	97.91	94.53	47.83	67038732(73.080%)	61413041(66.948%)	5625691(6.133%)	30925784(33.713%)	30487257(33.235%)	30666723(33.430%)	30746318(33.517%)	21528374(23.469%)	39884667(43.479%)	59059992(64.383%)	40.0125	13.4194	17.3852	29.1829
	Rpu_spleen_1	85714676	85495954	97.63	93.93	46.7	74464499(87.097%)	70288808(82.213%)	4175691(4.884%)	35503513(41.527%)	34785295(40.686%)	35123503(41.082%)	35165305(41.131%)	13257022(15.506%)	57031786(66.707%)	67039018(78.412%)	23.0072	9.7315	32.9844	34.2769
	Rpu_spleen_2	79568180	79408548	97.77	94.1	46.34	69678036(87.746%)	65855939(82.933%)	3822097(4.813%)	33156125(41.754%)	32699814(41.179%)	32894443(41.424%)	32961496(41.509%)	12179928(15.338%)	53676011(67.595%)	62843916(79.140%)	22.4796	8.7252	33.4212	35.3741
	Rpu_spleen_3	89487598	89109826	97.84	94.32	46.95	78451960(88.040%)	73932228(82.968%)	4519732(5.072%)	37269168(41.824%)	36663060(41.144%)	36943049(41.458%)	36989179(41.510%)	13847521(15.540%)	60084707(67.428%)	70700224(79.341%)	22.8963	9.4897	33.2458	34.3682
