# Supplementary material for: Comparative transcriptome analysis unveils unique antiviral immune signatures of Rhinolophus pusillus
Source: Front Immunol. 2026 May 20;17:1797102. doi: 10.3389/fimmu.2026.1797102 (PMC13229797; doi:10.3389/fimmu.2026.1797102)
Supplement: Supplementary file 10 [file Table6.xlsx]

## Sheet: Sheet1
Table S6. Count matrix of spleen tissues from 10 mammalian species
gene	Rpu_spleen_1	Rpu_spleen_2	Rpu_spleen_3	Rfe_spleen_1	Rfe_spleen_2	Rfe_spleen_3	Pal_spleen_1	Pal_spleen_2	Pal_spleen_3	Cat_spleen_1	Cat_spleen_2	Cat_spleen_3	Dog_spleen_1	Dog_spleen_2	Dog_spleen_3	Rabbit_spleen_1	Rabbit_spleen_2	Rabbit_spleen_3	human_spleen_1	human_spleen_2	human_spleen_3	Mus_spleen_1	Mus_spleen_2	Mus_spleen_3	Cattle_spleen_1	Cattle_spleen_2	Cattle_spleen_3	Pig_spleen_1	Pig_spleen_2	Pig_spleen_3
A1BG	22	5	10	48	19	3	83	130	141	1205	1237	1104	68	54	53	0	0	0	495	375	184	7	0	0	9	0	10	17	85	67
A1CF	0	0	0	0	0	0	0	0	0	0	8	4	15	7	13	0	12	46	2	1	1	0	8	0	0	0	0	17	51	81
A2M	789	109	712	831	369	73	1941	1194	815	1542	5938	1813	0	0	0	0	0	0	16664	19622	17303	81	49	100	10140	6822	23131	19247	47144	20305
A2ML1	0	0	0	111	170	187	7	0	10	0	0	5	7	0	0	18	16	21	0	0	0	0	0	0	35	4	19	18	43	53
A3GALT2	0	0	2	0	16	9	38	2	46	6	13	4	97	67	107	54	14	18	8	9	1	68	32	53	3	0	0	9	8	0
A4GALT	1234	677	1944	147	154	165	4316	2497	2265	6113	4504	3932	1063	515	920	3660	2129	559	1166	531	495	1289	1188	1384	1687	1738	2116	1120	1304	1495
A4GNT	0	0	0	0	0	0	10	4	3	4	0	4	0	0	0	0	0	0	3	2	3	0	0	0	0	0	0	15	28	28
AAAS	1185	903	1212	405	598	667	1363	969	855	925	877	883	1768	1109	1134	1489	923	347	3421	2103	1847	2367	2233	1969	907	1141	1374	1302	952	799
AACS	3608	4100	4556	574	583	658	77	72	48	2305	1868	1650	267	178	413	0	0	0	1942	959	1194	2694	2304	2614	802	860	1050	2003	1431	904
AADAC	0	0	0	0	0	0	0	0	0	76	0	45	0	0	0	2690	2102	6446	1	3	0	0	0	0	4	0	0	0	0	0
AADACL3	0	0	0	0	0	0	0	0	0	0	0	0	9	0	0	6	0	9	1	0	0	0	0	0	30	41	68	0	5	0
AADAT	50	94	40	148	157	158	12	17	13	99	82	133	62	18	53	115	127	100	110	50	44	0	0	0	48	84	65	16	18	17
AAGAB	1097	1392	1339	1679	1399	1516	924	1094	967	1672	1687	1634	2083	984	2524	3882	3404	2960	1234	992	660	3852	4044	4312	1532	1644	1384	6227	8468	4594
AAK1	0	0	0	0	0	0	0	0	0	591	755	791	764	513	692	3035	3373	3893	2157	1121	940	9739	9459	10545	1741	1509	2061	1188	2151	987
AAMDC	94	84	84	94	128	69	270	147	106	678	658	631	0	0	0	1389	1507	1595	172	86	102	381	429	427	1106	1104	965	1860	1395	866
AAMP	1602	1170	1609	888	1003	1580	4061	3177	2974	7623	5806	5075	4462	3679	4478	8845	6644	2117	3711	2874	1898	7962	7261	7670	4201	4635	5870	5572	5648	4112
AARS1	8486	10418	7330	2564	2113	2813	3628	3916	3404	4582	4496	4480	0	0	0	3400	3005	1550	5207	5461	4305	8093	7478	7687	4455	5117	6551	0	0	0
AARS2	751	738	929	287	331	470	1427	882	740	2699	1854	1593	869	868	969	1069	736	241	602	705	437	1281	950	937	950	951	1451	913	1202	900
AARSD1	472	606	707	630	1062	965	1940	1541	1386	0	0	0	0	0	0	3432	2918	1111	1224	1126	706	1487	1606	1828	0	0	0	2110	2529	1548
AASDH	0	0	0	0	0	0	0	0	0	1915	2042	2975	1028	430	1012	1417	1478	1838	534	443	271	1645	1529	1439	586	779	759	3203	3769	2343
AASDHPPT	1589	2399	1969	1457	1459	2066	1683	1764	1512	2367	2243	2316	2784	874	2679	2122	2463	2886	1890	1351	776	1384	1598	1572	2051	2436	2301	2885	3632	2181
AASS	2675	2080	1372	467	505	476	1383	1019	1012	913	985	1642	117	45	187	667	1678	1199	1007	724	471	40	23	0	1327	1185	1236	1679	1602	1846
AATF	3844	4137	4566	1070	1208	1056	2376	1840	2084	1490	1443	1207	2484	1659	3033	4051	3237	1681	5739	4235	3513	2376	2826	2741	1214	1404	1406	899	1127	617
AATK	43	83	183	69	105	314	222	178	200	2941	2675	2290	0	0	0	80	45	17	4295	3303	2835	1162	872	769	394	547	768	29	73	39
ABAT	1505	1918	2179	4523	4180	4730	19	16	62	7566	6187	6508	3888	2868	3466	198	202	151	936	554	430	1869	1444	1600	442	467	557	101	290	169
ABCA1	11506	7668	9722	14400	14368	18379	19920	16905	12938	28273	26809	27881	20553	11216	21731	17827	29688	15949	2673	1510	975	12993	10526	13292	10686	11900	12211	39630	70520	33446
ABCA12	14	22	16	6	30	0	0	0	4	211	197	380	64	27	111	34	24	84	2	2	0	0	0	0	0	0	0	11	34	50
ABCA2	1351	1022	2058	1115	1301	2139	673	490	519	2148	2250	2498	0	0	0	263	187	42	4484	2449	3171	6858	6217	6626	1259	1213	2037	1923	2958	1355
ABCA3	3979	2294	2698	2547	3059	5207	5709	4520	5156	2149	2235	1797	4542	3987	3482	0	0	0	568	429	319	9351	8357	9628	2778	2419	4444	718	1174	551
ABCA4	100	69	38	97	185	270	70	13	61	99	166	185	146	34	116	30	66	74	11	6	10	61	32	59	37	36	58	80	198	107
ABCA5	0	0	0	0	0	0	0	0	0	4040	3509	4464	0	0	0	2287	3933	4416	1796	1005	508	418	437	494	1349	1513	1870	9415	9968	6028
ABCA6	0	0	0	0	0	0	0	0	0	4151	2728	6863	2308	675	2502	1136	2397	1326	0	0	0	0	0	0	316	296	554	474	3558	578
ABCA7	0	0	0	0	0	0	0	0	0	201	135	137	214	262	185	296	138	27	5288	4316	4579	9989	7232	8630	1333	1559	2408	2497	2409	1395
ABCA8	9050	14099	5240	24502	14070	20626	7610	6808	7729	3343	2426	11300	7179	2500	7289	29230	36313	52934	1189	2137	1257	0	0	0	0	0	0	0	0	0
ABCA9	0	0	0	3634	4483	1960	885	613	486	439	246	463	213	104	247	180	96	242	0	0	0	0	0	0	251	236	469	0	0	0
ABCB10	951	1217	1862	854	5966	4920	1850	1639	1143	2737	5038	2825	1916	1333	2484	0	0	0	869	568	299	11041	4379	9509	997	1121	1408	3107	4198	2584
ABCB11	0	0	0	0	0	0	0	0	0	0	17	12	0	0	0	10	10	48	3	2	0	10	8	4	5	0	3	12	50	37
ABCB6	0	0	0	125	1544	1345	680	569	948	711	1894	700	0	0	0	811	757	346	0	0	0	0	0	0	830	964	911	367	443	287
ABCB7	1033	937	1270	1851	2763	2975	2052	1668	1429	2743	3221	4091	1905	985	2258	3323	3286	4969	1283	888	695	4902	4588	5144	933	1088	1008	5111	5693	3711
ABCB8	1000	992	1362	280	389	541	1069	957	1067	470	658	679	2091	1582	1810	0	0	0	1530	1019	719	1416	1678	1413	1369	1851	3459	926	1172	715
ABCB9	509	801	387	148	188	273	110	116	80	210	168	186	86	83	126	0	0	0	606	341	336	1003	867	914	115	99	116	190	151	66
ABCC1	0	0	0	0	0	0	0	0	0	2672	2630	2279	3274	2378	3654	3330	2484	1091	2908	2530	1676	4490	4486	4524	2858	3161	4483	2056	3124	2098
ABCC10	830	1130	661	802	757	1091	1142	1131	965	907	859	825	1290	1010	1361	1147	685	383	1066	994	658	1141	1303	1105	1111	1335	1987	1124	1641	1033
ABCC11	0	0	0	0	0	0	13	4	8	92	158	172	4	2	11	0	0	0	0	0	0	0	0	0	20	39	30	36	33	71
ABCC2	24	8	24	230	624	325	91	35	63	273	436	424	8	0	15	68	140	153	152	174	128	8	34	25	17	21	21	238	300	229
ABCC3	1801	724	1071	511	343	321	10	41	10	37	5	17	855	489	693	4428	4669	2137	1563	1481	1255	5235	4899	5229	2355	3018	2956	1588	2525	1067
ABCC4	620	1063	1161	619	545	693	1220	1797	1315	1042	719	704	1675	607	1154	1000	1043	729	290	212	134	2362	2470	2433	0	0	0	4020	3938	3773
ABCC5	28458	13611	24163	1354	2589	4092	2022	1744	4006	7195	7120	7369	500	289	471	2073	2721	2219	3230	3687	2512	5507	5366	5277	887	953	914	15399	26888	13387
ABCC6	198	87	16	3	2	0	12	15	18	203	201	142	214	159	134	208	178	69	83	34	22	0	0	16	66	73	91	21	21	10
ABCC8	0	26	0	9	4	10	23	178	32	6	0	0	0	0	0	184	21	20	108	76	93	0	0	4	172	59	86	3	2	25
ABCC9	0	0	0	0	0	0	0	0	0	2411	1945	3982	5543	1906	5641	7170	6127	9718	352	378	355	4174	3932	4272	634	529	793	15710	18735	21545
ABCD1	986	736	1136	1661	1197	1877	2654	1991	1754	1858	1518	1304	0	0	0	899	652	248	1498	674	752	7299	6478	7443	2846	3019	4137	1096	1426	1129
ABCD2	0	0	0	0	0	0	0	0	0	22	16	54	0	0	0	156	164	120	66	21	32	1319	805	815	7	9	7	7	10	9
ABCD3	1439	1439	1682	1324	4320	2154	2247	1593	1819	3525	3394	4584	2780	911	2881	1570	2299	2313	1084	732	469	2286	2454	2351	1154	1315	1523	2849	3227	2191
ABCD4	1855	993	2001	823	831	1248	635	566	453	1258	1204	1353	698	509	740	1041	793	546	4533	2753	2361	875	857	896	742	755	886	1328	1440	1056
ABCE1	3286	4722	4242	2225	2836	3095	3248	3208	3314	5480	5699	9190	2154	834	3253	9683	10634	16908	2187	2176	1044	9288	11060	11415	2508	2452	2728	10880	12115	9398
ABCF1	0	0	0	0	0	0	0	0	0	5464	4210	3975	3421	1910	3425	5624	4767	1677	2203	1851	1359	10222	10283	10168	3675	3865	5672	5318	5702	4959
ABCF2	0	0	0	1208	1275	1478	2341	1930	1862	2378	2348	2367	2913	1976	2655	5567	3704	1992	0	0	0	0	0	0	1223	1426	1737	2496	2681	1993
ABCF3	1543	1150	1649	595	1170	1266	3093	2411	2194	2859	2644	2232	1329	826	1332	3463	3064	1202	3914	2485	1764	3328	3581	3521	1932	2378	2509	8048	8044	7333
ABCG1	8866	5895	7656	0	0	0	0	0	0	7708	7595	4666	4485	3395	4319	5555	6196	1122	3359	1659	2040	8869	7529	7992	2774	3032	3525	4019	7473	3717
ABCG2	0	0	0	0	0	0	0	0	0	2764	3438	2178	1053	610	1328	0	0	0	65	38	18	3176	1952	2766	533	888	675	2263	2186	1183
ABCG4	6	0	0	43	26	22	13	3	11	0	0	0	21	9	10	68	55	64	16	10	5	1599	482	1194	16	21	9	37	45	23
ABCG5	0	0	0	0	0	0	0	0	0	12	25	57	4	0	6	3	15	21	22	6	1	7	0	0	0	8	0	14	19	40
ABCG8	0	0	0	7	2	0	9	0	5	0	0	9	0	0	0	0	0	0	45	4	3	0	0	3	0	0	0	7	6	35
ABHD1	0	0	0	185	229	213	21	22	35	80	83	68	279	192	265	130	93	67	0	0	0	0	0	0	423	487	558	293	256	207
ABHD11	194	230	90	118	200	175	930	626	609	263	238	245	292	216	276	906	519	393	794	393	333	1474	1314	1410	639	904	857	1310	1497	899
ABHD12	1892	1669	1997	592	595	922	2490	2226	2318	4187	3528	3509	2327	1642	1946	4274	3495	1608	2058	909	827	5295	5571	5523	5947	6656	7602	2986	4326	2327
ABHD12B	0	0	0	0	0	0	0	0	0	62	72	70	352	116	225	9	0	0	0	0	0	0	0	0	5	11	16	392	544	308
ABHD14A	88	187	154	128	108	207	586	321	230	0	0	0	1036	644	746	1530	1588	629	648	354	305	461	516	429	787	1094	803	4625	4716	3481
ABHD14B	228	212	245	303	352	392	559	474	538	1700	1214	1101	2149	1853	1378	808	1034	370	2661	1930	1432	940	777	834	3260	3600	3504	4397	4910	3467
ABHD15	77	90	130	138	93	69	724	280	302	770	576	302	1156	660	722	801	545	259	921	546	580	566	638	692	156	272	304	1210	1209	832
ABHD16A	3553	2641	3383	1316	1691	1790	2763	2341	2446	3043	2535	2095	5759	4610	5333	4409	3095	1700	2811	2033	1448	4602	3565	3732	2405	2594	3249	4451	4897	3911
ABHD16B	0	0	0	60	50	22	27	18	18	305	206	274	0	0	0	287	292	162	0	0	0	0	0	0	223	304	299	36	56	23
ABHD17A	3059	2381	3176	1261	1136	1913	2816	2518	2410	8338	6886	4906	4586	4106	3969	0	0	0	8892	5856	4670	8439	7172	8109	6300	6930	7889	3820	3519	3116
ABHD17B	357	362	338	414	507	604	1087	646	647	1692	1579	1807	1483	720	1775	1380	1519	1036	854	401	286	6283	5961	6879	762	767	709	3881	4738	3008
ABHD17C	0	0	0	0	0	0	0	0	0	820	605	571	0	0	0	1473	702	182	394	256	238	3020	3111	3355	174	217	180	361	722	439
ABHD18	0	0	0	0	0	0	0	0	0	1229	1311	1736	0	0	0	1156	930	2669	1063	547	281	896	780	861	687	702	666	2734	3148	1871
ABHD2	7959	6847	10103	1931	1818	1941	6130	6023	3750	1982	1694	1721	5634	2944	5346	2665	2505	1761	2983	1984	1286	9530	9433	10798	3761	3432	4442	8122	11936	8302
ABHD3	106	145	78	100	158	169	566	772	569	279	408	597	0	0	0	991	1300	930	2368	1381	1025	28	40	35	2183	2135	3334	2924	3121	1673
ABHD4	3868	1792	4112	1918	4076	3055	8150	5295	6248	823	1410	794	0	0	0	7204	4695	3235	1259	859	766	3775	2996	3270	2198	2229	3357	467	429	664
ABHD5	0	0	0	0	0	0	0	0	0	2836	2341	2443	1403	487	1605	2942	3953	3045	1313	686	596	1542	1143	1536	350	339	403	1484	1668	1255
ABHD6	423	239	437	108	294	471	128	190	127	442	378	446	1645	767	1111	1428	1592	820	1335	1241	892	827	985	971	557	782	1286	1704	2182	1392
ABHD8	95	79	69	89	78	173	166	73	78	363	256	226	711	520	542	0	0	0	578	400	360	2486	2588	2535	1981	2130	3305	255	286	208
ABI1	0	0	0	0	0	0	0	0	0	9243	8844	10190	4829	1726	6059	6840	8334	7374	3148	1847	1103	11274	10985	12806	5866	5796	6303	18620	20707	15708
ABI3	5498	4958	4486	1748	2174	3206	2161	1659	1730	4526	3908	2317	2714	1786	1815	2722	2402	1117	3669	2115	1452	9702	8248	10239	5263	5773	6953	0	0	0
ABI3BP	0	0	0	0	0	0	0	0	0	341	441	459	3711	946	2921	531	619	1085	386	226	180	2611	2621	2836	196	150	170	869	3133	980
ABITRAM	193	339	359	689	930	802	479	437	453	944	880	1024	529	303	602	405	393	450	434	257	166	2290	2112	2327	644	640	585	0	0	0
ABL1	3561	2372	3391	2385	2187	2897	4363	3178	2839	2736	2235	2309	5876	3994	4264	4466	3177	861	3024	2079	1505	13447	10938	13292	2341	2286	3410	1586	2717	1876
ABLIM2	0	0	0	0	0	0	0	0	0	258	207	275	210	124	106	94	113	12	0	0	0	0	0	0	352	410	649	181	243	280
ABLIM3	291	171	576	215	284	251	2361	814	1105	2453	1431	2177	3175	1428	2133	518	262	663	930	510	555	225	208	181	165	239	245	222	297	229
ABO	0	0	0	0	0	0	0	0	0	0	0	0	72	44	10	29	16	62	554	327	188	0	0	0	496	607	887	0	1	5
ABR	50360	46978	42195	10205	9737	13035	12650	9019	8498	6238	5011	5113	15917	11224	12961	7010	5836	2206	6238	4370	3122	7894	8299	9275	28464	25843	38937	8562	14080	8472
ABRA	273	4	91	4	0	0	0	10	0	34	10	0	16	4	10	23	27	121	12	10	0	0	0	3	0	5	0	39	40	86
ABRACL	1282	1832	1122	1859	1922	1750	493	446	401	2311	2764	3689	4581	1415	4504	3518	3659	5037	1289	996	642	3179	3217	3194	1552	1500	1716	8013	7200	5235
ABRAXAS1	2767	3861	3861	828	898	809	1039	1110	1077	1362	1683	1847	341	159	343	614	892	1580	211	197	111	911	819	838	893	695	933	2436	4279	2606
ABRAXAS2	1237	1222	1241	2361	1723	1746	1497	1355	1376	1380	1860	1747	1489	478	1309	1733	1712	1777	762	461	287	2983	3115	3519	992	1019	1229	3713	4436	3562
ABT1	548	651	703	210	282	367	631	579	499	2883	2449	1913	4951	2854	4756	3588	2935	1579	1445	805	620	1244	1204	1143	977	1086	1476	4399	3681	2833
ABTB2	194	130	290	218	427	681	556	502	382	954	989	470	441	408	388	487	543	124	136	156	33	1668	1894	1884	1075	1134	1668	349	429	370
ABTB3	1803	1211	1109	418	433	458	2323	1419	1274	0	0	0	0	0	0	2454	2549	625	141	49	29	1057	1046	1192	0	0	0	0	0	0
ACAA1	5207	5595	4559	907	1020	1481	1209	1375	1771	2592	2142	1792	6709	5950	6890	2356	1967	710	6433	4939	4308	0	0	0	4966	5126	6014	3796	3545	2778
ACAA2	1225	1153	1239	1039	1323	1384	1745	1063	1144	4280	3702	3409	4429	2530	4932	6544	5285	3689	1663	1584	713	3434	3069	3018	2406	2430	2578	2588	2414	2421
ACACA	2157	2397	2449	1427	1883	2628	2715	2473	2221	5393	5414	6255	4431	2758	4901	3301	3010	2674	772	581	527	4923	3704	4208	1345	1759	2919	4920	6921	4767
ACACB	5299	4200	3535	3160	3536	3730	471	301	224	1680	1840	1428	233	134	220	3080	2247	748	2564	1948	1193	1801	1241	1375	77	22	57	569	982	924
ACAD10	1439	1260	1891	495	738	735	435	392	415	595	548	411	351	303	374	712	973	460	1802	1386	879	690	674	680	877	796	1098	2405	2611	1915
ACAD11	309	805	603	322	299	330	794	756	753	954	881	996	2646	1435	2884	1262	1365	1509	1983	1300	1277	1185	1283	1303	625	497	637	4760	4390	3884
ACAD8	1274	937	1108	294	325	506	180	315	233	1731	1454	1621	2739	1670	2707	1288	1187	769	2791	1893	1077	1050	1019	949	1773	1842	2101	1927	2614	1074
ACAD9	4813	5749	6414	1332	1368	1609	1700	1338	1293	5520	3631	3048	2712	1988	2499	1915	1291	669	3776	2844	1869	2569	2352	2551	947	771	1024	1990	1775	1542
ACADL	206	189	144	38	35	35	1084	1221	1395	117	83	532	418	190	514	3225	3900	4224	7	11	0	5366	4986	5795	46	53	56	5019	3775	3097
ACADM	4049	3031	4456	3277	3273	2420	25	5	32	4123	4193	6020	2519	852	2590	1273	1601	1769	6152	4703	2834	4063	3205	3596	2453	2672	2651	12338	11607	8782
ACADS	419	357	405	289	439	707	3929	2911	3012	1925	1762	1153	3285	2700	2884	0	0	0	2242	1009	1036	2078	2249	1911	1837	2347	2938	4463	4290	3190
ACADSB	1337	1087	1156	639	568	435	137	47	35	3428	2693	3898	4278	2008	4725	2435	2295	2282	913	589	367	2839	2597	3047	1773	1643	1856	4954	7033	5371
ACADVL	3758	3627	2957	2055	2302	3173	4478	4021	3608	9072	5262	4533	7632	6224	7160	4720	4377	2278	21115	23236	11746	3864	3756	3248	5455	6012	7136	4664	4786	3239
ACAN	17	0	10	127	65	165	10	0	24	0	0	0	14	0	14	14	7	5	20	49	44	11	16	17	0	0	0	51	87	62
ACAP1	5299	2953	5312	2364	2587	2923	3274	2389	2228	7939	5630	4261	3826	3273	4046	6055	4636	2433	15296	10997	10803	14297	10857	11744	6777	6902	7856	6542	5781	3977
ACAP2	4359	3585	4418	3534	3744	3812	7343	6912	7358	10920	10097	13786	9479	3763	12764	12799	17166	21334	4011	2594	1785	10360	9277	12128	3714	4312	4491	24270	26585	19452
ACAP3	1685	790	1599	736	878	1148	280	290	141	1503	1195	1006	933	715	751	1804	1049	535	4786	3141	3271	2204	1776	2157	1478	1567	2042	733	707	452
ACAT1	5217	5185	6300	2431	1832	1894	1438	1435	1032	3751	2970	4487	5087	2709	5037	5134	3719	3921	1454	1301	639	4305	4006	4257	3418	3230	3560	8500	7019	6822
ACAT2	649	596	839	344	505	582	1719	848	1754	1189	1206	1499	1427	848	1357	2311	1558	744	464	267	244	1436	1711	1586	1881	1911	2661	1910	1331	1028
ACBD4	236	215	191	265	361	498	881	359	556	1253	1005	1165	516	309	433	759	476	219	1206	701	555	1390	1221	974	463	617	761	1125	1226	903
ACBD5	2354	2289	2295	1492	1372	1301	1806	1398	1320	2413	2342	2785	1487	744	2046	2450	2935	2832	2264	1618	1041	3945	3963	4282	1840	1728	1826	3096	4859	3454
ACBD6	0	0	0	0	0	0	0	0	0	1190	1306	999	2700	1418	2594	1426	1487	652	1619	1100	891	2448	2246	2353	565	606	522	2369	2719	2412
ACBD7	0	0	0	0	0	0	0	0	0	10	16	11	4	0	0	0	0	0	0	0	0	0	0	0	20	33	24	6	17	60
ACD	0	0	0	0	0	0	0	0	0	991	936	828	1019	788	750	1274	1043	564	1687	936	748	3065	2414	2562	593	628	849	751	751	547
ACE	0	0	0	0	0	0	0	0	0	1056	1204	926	897	406	442	2080	256	693	290	248	197	2458	3241	3670	371	228	332	2304	3190	1373
ACE2	113	105	107	29	42	23	8	0	4	0	45	43	19	4	16	0	4	8	16	3	7	29	23	13	44	215	50	483	237	432
ACER1	0	0	0	11	0	6	0	0	0	18	11	12	0	0	5	0	0	0	33	10	11	0	0	7	8	17	11	58	90	120
ACER2	5318	2542	4267	629	310	484	2496	1491	1640	8465	11394	4204	5168	1866	5399	4451	5401	2706	13	26	20	327	398	520	71	131	211	383	375	356
ACHE	0	0	0	0	0	0	0	0	0	140	204	85	209	295	184	0	0	0	122	100	72	2614	909	1756	163	110	486	92	65	79
ACKR1	256	143	528	497	865	492	19	35	18	1186	422	460	454	305	223	18	5	21	3767	1308	1167	545	209	452	0	0	0	942	1200	856
ACKR2	522	221	494	71	151	168	40	9	7	1023	691	1241	1871	912	1539	5708	4797	2231	42	20	11	823	749	985	55	30	116	960	1420	957
ACKR3	1439	644	1346	827	963	882	1248	2151	1132	1970	2016	1065	1990	926	1327	4779	3828	1581	2143	1368	1411	3379	2756	3461	1193	1330	1808	1441	1465	573
ACKR4	1141	981	748	777	643	383	1985	648	869	312	293	477	154	45	133	395	716	563	30	30	16	210	157	202	90	117	84	408	550	408
ACLY	1337	1460	1717	2783	2859	3186	11815	9769	9694	7849	7220	7794	6583	4131	7216	7865	6434	2045	3083	2463	1778	18894	16969	18896	3965	4321	6074	9587	9790	6586
ACMSD	0	0	0	0	0	0	0	0	0	35	41	85	14	17	17	0	19	20	0	0	1	249	131	247	8	4	8	43	54	8
ACO1	5730	3852	5829	10978	11365	13719	8504	5883	6671	6365	5330	5960	7355	4257	6838	6563	7470	5090	658	707	490	3960	3564	3604	4690	5008	6184	1955	3286	2386
ACO2	8340	8930	9473	1898	2217	2550	7597	6565	5979	5879	5655	4884	6526	3811	4538	8490	5733	3229	3948	4368	3107	10663	10660	10309	4856	5235	7399	8443	9290	6358
ACOD1	582	340	70	13	27	80	1356	1671	155	591	188	1334	204	52	174	961	978	2029	0	1	0	28	49	113	313	242	1174	180	164	263
ACOT11	377	310	358	9	107	100	366	313	263	196	245	113	77	72	44	2092	1281	524	34	16	23	1793	1502	1876	115	158	225	1184	1629	861
ACOT12	0	0	0	0	0	0	0	0	0	168	321	243	12	6	26	0	7	0	0	1	0	0	0	0	2	0	3	101	137	80
ACOT13	521	548	676	472	360	314	389	430	409	406	677	701	1388	605	1457	1721	1811	2116	472	316	225	978	879	741	1404	1283	1385	4417	3544	3267
ACOT2	0	0	0	0	0	0	0	0	0	0	0	0	0	0	0	0	0	0	138	276	158	1256	1222	1227	277	476	447	0	0	0
ACOT4	0	0	0	0	0	0	0	0	0	0	0	0	74	54	144	0	0	0	38	26	21	15	43	52	185	202	127	0	0	0
ACOT6	26	38	90	405	361	445	289	183	280	0	0	0	108	134	147	0	0	0	0	0	0	173	166	241	34	34	28	162	85	119
ACOT7	0	0	0	0	0	0	0	0	0	336	510	372	625	703	683	589	477	119	653	449	515	1627	1821	1987	1005	905	1467	998	662	455
ACOT8	759	688	1087	374	338	510	1082	930	834	1343	1460	1190	1773	1375	1508	1148	599	541	1331	984	641	1168	940	1068	867	1060	1007	2123	1617	1493
ACOT9	0	0	0	0	0	0	0	0	0	1228	1298	1508	0	0	0	1540	1759	853	2015	1254	908	1842	2054	2120	1424	1476	1718	2623	2711	2167
ACOX1	3147	2331	3808	9425	7590	9793	3756	2723	2986	3032	3275	3292	4703	2216	4108	4818	4371	3277	2529	1290	939	3862	3476	4091	4263	4684	5772	5333	7765	5413
ACOX2	176	270	339	211	194	201	267	462	392	39	62	34	1274	644	920	55	80	122	163	88	101	4	0	0	98	85	152	341	649	547
ACOX3	676	443	524	825	780	812	860	1321	767	3103	1796	2431	1377	762	1166	0	0	0	507	378	273	8992	7745	9189	1386	1366	2133	1911	1990	1446
ACOXL	0	0	0	0	3	0	11	11	20	115	213	220	144	105	197	15	15	22	24	5	8	55	103	78	74	74	116	123	57	100
ACP1	2222	2530	5040	587	1531	952	1443	1357	1217	4221	3740	4208	1762	1382	1684	2891	2707	2285	2766	1701	1058	4646	3196	4028	1728	1734	2304	6251	4970	4387
ACP2	3024	2431	2120	1765	1609	2548	1795	882	954	1747	1853	2118	3115	1795	2638	5179	3876	2794	2337	1623	1215	8474	8132	9186	10407	8544	17170	5267	7260	5967
ACP3	364	243	167	267	225	441	772	393	418	750	948	669	1846	644	2054	85	97	72	216	74	78	364	515	472	0	10	29	0	0	0
ACP4	0	0	0	3	4	10	4	2	7	7	0	0	2	4	4	4	0	0	2	1	0	8	0	0	313	382	360	0	0	0
ACP5	6858	5030	6757	3738	2809	2571	10882	8565	17500	7975	5968	3278	5263	3403	3560	0	0	0	2632	2800	2045	14021	10941	15389	18561	22453	18809	15870	18470	9549
ACP6	1079	1079	1313	527	585	564	622	402	527	390	205	481	426	308	473	1123	903	592	588	369	393	1295	1081	1102	592	550	538	1819	1500	1152
ACP7	0	0	0	0	0	0	0	0	2	129	55	81	27	26	16	0	4	0	2	1	0	0	0	0	0	0	0	0	5	9
ACR	0	0	0	0	0	0	0	5	2	0	0	0	0	0	0	0	0	0	195	45	28	4	4	0	5	3	8	4	0	0
ACRBP	886	661	839	254	363	250	26	33	39	378	258	167	51	61	81	152	81	93	870	419	269	779	663	614	364	293	205	536	563	424
ACSBG1	0	0	0	0	0	0	0	0	0	21	38	51	63	27	21	128	120	120	37	30	24	394	347	349	0	0	0	165	234	288
ACSBG2	13	0	7	1	0	2	16	0	1	0	0	0	22	11	27	0	0	0	13	3	3	0	0	0	0	3	0	0	5	12
ACSF2	3576	3573	5347	557	723	1192	681	249	509	5687	5144	6101	5966	3892	3956	7331	5951	2520	1128	525	714	6105	4960	6471	4860	5519	4216	9090	10778	8141
ACSF3	0	0	0	0	0	0	0	0	0	1687	1679	1241	1058	817	806	111	54	36	2339	1730	1196	1091	929	932	358	556	496	854	814	813
ACSL1	2126	1720	2105	3174	5061	3290	3015	2882	2423	1923	2750	2168	3729	3201	3833	452	448	275	19785	11851	6948	5727	3366	5134	835	1149	1237	3100	3694	2544
ACSL3	2007	2484	3266	1026	1449	1096	2099	1332	1776	3862	3786	4994	1865	623	1947	2258	2539	2545	3650	2037	1493	1254	1224	1202	1150	1252	1731	4604	3518	3341
ACSL4	0	0	0	0	0	0	0	0	0	3405	3429	4790	4952	2128	5649	8322	10579	11624	3582	2082	1126	5088	4844	5866	5038	5251	6843	23088	28736	20890
ACSL5	1460	1859	1792	2717	2283	3557	3486	2845	2595	4514	4480	5365	5139	2894	4489	3491	3904	3584	1729	1412	734	8933	10327	10800	3619	3944	4978	15089	14090	14783
ACSL6	0	387	0	2	3	13	20	174	48	0	0	0	20	18	15	66	59	76	309	149	113	227	180	83	1029	1145	1433	680	1220	664
ACSM1	0	0	0	0	0	0	0	0	0	0	0	0	0	0	0	3	30	3	21	19	14	0	0	0	24	39	123	0	0	0
ACSM4	0	0	0	0	0	0	0	0	0	0	0	0	0	0	0	23	11	55	18	3	9	0	0	0	0	0	10	79	127	155
ACSM5	0	0	0	0	0	0	0	0	0	135	192	366	12	0	15	1158	1165	492	169	59	181	0	0	0	6	0	12	48	22	134
ACSS1	4505	3690	4099	975	1062	1478	6453	7568	4287	6092	5954	6606	7873	5027	7601	2491	2995	622	2615	2123	1784	8389	6526	7491	7730	8444	11732	6017	6534	4496
ACSS2	3799	2672	4925	1225	873	1378	5170	6461	3123	4539	4016	4816	5683	4194	5228	3516	3422	1343	1793	1006	888	2203	2059	1929	1122	1084	1088	2735	2821	2154
ACSS3	4229	2287	4795	375	409	536	951	1436	1004	456	388	542	2407	844	2191	19	28	34	359	258	170	83	74	42	794	693	853	3149	6509	6269
ACTA1	0	0	0	0	0	0	0	0	0	344	288	276	1880	597	563	24	61	108	510	151	15	12	18	14	1780	969	2358	211	261	113
ACTA2	9651	8292	12198	6505	4362	5252	16447	6600	5325	22916	11595	14823	13746	6435	10049	4484	1470	5180	5784	5373	4893	9321	12933	13887	12431	15785	29840	38524	49542	55324
ACTB	292761	333667	388573	101052	101757	153617	372182	322310	244187	275741	253078	247874	230324	124985	169383	444067	269293	71755	301436	179729	140538	293902	281892	323728	327990	332106	429973	128544	168952	115556
ACTBL2	0	0	2	0	0	0	6	0	0	0	1	0	0	0	0	3	7	11	1	0	0	0	0	0	0	0	0	0	10	8
ACTC1	0	0	0	0	0	0	0	0	0	105	304	157	146	30	51	0	101	2	43	70	21	3	15	4	62	103	123	1330	2548	1857
ACTG1	44162	63402	67114	0	0	0	0	0	0	174896	183861	159540	86312	47661	70013	0	0	0	84844	61148	45974	117090	118927	123266	87248	92258	110235	33611	40744	31287
ACTG2	725	427	818	973	678	1108	1953	1302	1150	3005	1730	3491	19729	10321	11865	1141	517	789	200	376	179	925	1034	1103	4970	12868	14204	18834	24644	30901
ACTL10	0	0	0	0	4	0	8	0	9	13	32	34	63	44	36	0	0	0	0	0	0	0	0	0	4	19	23	108	127	70
ACTL6A	909	1568	1187	477	957	860	569	516	437	1454	1536	1987	1002	436	1305	1658	1681	1660	1278	1153	697	3803	3688	4061	918	972	1147	3374	2956	2290
ACTL7A	0	0	2	0	0	0	2	0	4	28	27	8	86	62	93	15	19	36	3	0	0	0	4	10	0	6	10	7	0	11
ACTL7B	1	0	1	0	0	4	5	4	11	28	29	11	98	62	76	14	4	0	2	0	0	4	0	8	0	3	3	4	6	15
ACTL8	0	0	0	0	4	0	0	0	0	0	0	0	0	0	0	0	0	0	0	0	0	0	0	0	13	8	8	0	0	0
ACTL9	0	0	0	0	0	0	2	0	4	0	0	0	7	0	4	4	4	0	4	0	0	3	0	4	0	0	0	0	0	3
ACTMAP	636	565	654	640	611	507	208	245	177	0	0	0	0	0	0	794	446	177	937	579	380	1093	1130	970	443	578	769	0	0	0
ACTN1	71213	62988	57144	6541	8345	13256	9200	5708	5477	19833	20829	15788	16780	9896	13677	14394	12011	4428	8115	6678	4302	18198	18621	19485	23710	21982	27642	19650	27643	23085
ACTN2	99	120	109	57	88	35	26	10	27	183	150	128	115	57	82	109	165	1198	151	82	47	107	112	62	155	208	175	334	495	359
ACTN3	50	16	12	9	11	25	14	18	11	307	128	174	49	25	79	43	28	18	8	10	7	27	12	14	286	93	183	32	14	6
ACTN4	12772	9884	14104	10077	9274	11991	15958	9782	9200	15455	9988	9768	26202	13668	19806	16374	15775	3628	11895	8239	6643	25123	23055	27491	22133	22093	31538	6421	10001	7871
ACTR1A	3659	2836	4159	2895	3297	3753	4257	3547	3595	4447	4395	3866	6539	4088	5350	11098	8042	3940	3902	2764	2223	9750	9599	9831	4128	4631	5658	5344	5851	5129
ACTR1B	954	998	1147	1361	1256	1684	1943	1466	1306	1822	1592	1426	2578	1685	2027	3060	2302	859	4801	2844	1990	6189	5848	5593	982	1224	1303	1227	1045	1000
ACTR2	13548	13062	15271	7563	9698	13397	16353	13698	12551	18812	20195	26852	12672	5136	16317	28517	34140	36496	7443	4581	2868	33979	34968	39851	22593	22979	26538	71668	85648	60312
ACTR3	18874	28324	26357	8725	10712	13443	23757	19000	19313	33287	34715	48710	23595	9672	29440	34242	35412	34213	11086	8342	5392	59106	58191	68271	20808	22290	22512	106457	88722	72202
ACTR3B	0	0	0	0	0	0	0	0	0	1112	961	1073	322	178	354	555	502	537	615	421	287	163	104	169	720	844	1183	1029	1234	1080
ACTR5	288	253	264	680	910	979	632	581	591	1292	1017	759	1316	852	2131	878	904	429	549	397	276	1633	1257	1564	1032	1117	1361	1891	1894	1244
ACTR6	179	268	244	250	286	480	128	281	245	1380	1233	2373	844	222	882	1203	1573	2928	897	630	387	772	952	968	874	987	1029	5584	4519	3455
ACTR8	747	574	738	918	1023	1241	868	1114	769	1954	2154	2165	3196	1313	3038	3437	3464	1439	506	381	257	2350	2113	2380	815	787	829	6159	7006	4947
ACTRT2	0	0	0	0	0	0	1	0	6	0	0	0	0	0	0	0	0	0	4	0	0	0	0	0	0	0	0	0	0	4
ACTRT3	0	0	6	0	3	6	156	127	99	0	0	0	0	0	0	23624	29002	13123	15	8	9	0	0	4	116	187	110	57	39	50
ACVR1	1348	765	1489	557	540	720	1211	1054	969	485	493	603	576	330	614	658	812	1088	1019	548	570	591	744	725	1206	1195	1298	861	1418	760
ACVR1B	578	401	961	318	377	623	688	942	480	374	393	389	1637	1015	1240	1231	1152	265	1286	819	513	3681	3199	3294	705	827	958	560	739	545
ACVR1C	85	241	59	57	218	101	36	60	54	4	8	21	12	6	16	19	25	27	13	14	4	162	53	20	7	19	7	12	22	57
ACVR2A	1336	626	979	1398	1106	1492	606	575	378	1378	1400	2057	738	332	798	1019	1266	1320	617	262	202	976	986	1321	291	346	344	696	837	760
ACVR2B	675	513	624	240	225	429	145	192	93	546	403	378	612	268	591	344	280	199	341	228	184	718	667	550	168	120	137	106	1774	1211
ACVRL1	2408	2879	3046	974	987	2212	3795	3835	2022	10797	9472	8029	6575	4955	6087	6871	6288	2118	2484	1410	1317	3111	2950	3402	7886	7699	10360	8901	10971	6662
ACY1	353	478	424	177	99	155	386	416	307	0	0	0	0	0	0	981	695	463	1195	1177	472	566	612	572	288	376	357	11987	9738	7079
ACY3	2	0	0	0	0	0	0	0	14	0	0	0	0	0	0	4	16	7	16	10	16	248	253	264	0	0	0	45	32	28
ACYP2	301	166	207	50	61	34	39	73	62	216	157	167	449	171	351	423	568	836	366	224	147	150	78	133	120	142	66	957	1009	896
ADA	0	0	0	0	0	0	0	0	0	17075	16646	12515	5581	3452	4003	5656	2580	951	2656	1918	1460	2055	3327	2599	12942	15186	19417	2822	3674	4892
ADA2	0	0	0	1231	2213	3437	955	1090	1052	3477	3754	2968	6994	4562	5073	0	0	0	0	0	0	0	0	0	3129	3963	3900	11472	10802	8912
ADAD2	0	0	0	0	0	0	0	0	6	9	13	0	0	0	0	0	0	0	270	209	601	0	0	0	0	0	0	0	0	0
ADAL	0	0	0	0	0	0	0	0	0	701	776	1002	1096	596	1187	489	387	1234	193	167	119	1613	2046	1778	333	483	509	4128	5126	3405
ADAM10	10790	11512	16048	2787	5928	5540	9384	6706	6805	10451	9965	13126	4968	2182	5979	8206	11320	8793	4177	2460	1418	14831	12635	15994	6395	6713	8602	19725	20282	16053
ADAM11	0	0	0	0	0	0	0	0	0	201	159	156	325	253	352	11	4	0	53	24	22	1548	1269	1027	410	1002	277	275	336	182
ADAM12	0	0	0	0	0	0	0	0	0	1354	1163	1018	256	111	297	1751	809	1014	0	0	0	0	0	0	61	118	262	144	630	143
ADAM15	0	0	0	0	0	0	0	0	0	2706	1696	2393	2693	2434	2316	3615	1809	595	5263	3478	2406	2521	2558	3081	1288	1331	1971	1227	1215	849
ADAM17	23857	22275	14301	3138	2935	3846	4589	4197	3730	3952	3478	3836	3172	1475	3341	3776	3401	2426	2039	1633	1098	8624	8983	10515	1867	1776	2348	6663	8255	6816
ADAM19	4002	6017	7445	3841	6234	6859	1738	2404	1659	12363	11398	9531	6933	4388	7436	11379	6739	4377	2827	2138	1632	10345	10345	11110	2674	3524	4158	4596	6185	2526
ADAM20	0	0	0	0	0	0	0	0	0	0	0	0	0	0	5	0	0	0	0	0	0	0	0	0	13	11	15	0	0	0
ADAM21	0	0	0	0	0	0	0	0	0	0	0	0	12	4	15	0	0	0	8	5	5	0	3	0	0	0	8	0	0	0
ADAM23	0	33	0	47	59	51	44	0	0	57	23	120	6	89	135	191	669	450	176	31	23	4423	3862	4075	120	125	180	197	249	254
ADAM28	0	0	0	0	0	0	0	0	0	19	25	94	218	70	227	14	25	42	2809	1973	860	52	22	64	0	0	0	446	1179	406
ADAM30	6	2	19	0	0	0	0	0	7	0	0	0	0	0	0	0	0	0	3	0	0	0	5	8	0	0	0	0	9	9
ADAM8	705	346	763	190	360	707	648	788	424	2114	1407	1105	446	511	528	2192	677	386	9643	4818	3130	2441	2483	2695	1164	1119	1628	675	825	402
ADAM9	6870	3581	7162	2533	2224	3055	6611	4993	4909	6815	5983	7715	5480	2144	7485	11726	17859	15080	5348	3707	2492	3650	3891	4136	1765	2124	2475	11458	14913	13219
ADAMDEC1	0	0	0	0	0	10	13	0	59	964	36	100	177	59	61	10	13	24	226	590	307	4737	3703	5283	746	646	1064	424	474	505
ADAMTS1	3314	1527	3933	692	880	1598	6901	7781	4909	4387	3986	2331	5633	3019	2842	2449	3273	3126	977	859	663	1225	1319	1776	1284	1150	3915	4632	5286	5064
ADAMTS10	0	0	0	0	0	0	0	0	0	2933	2163	2176	1664	1228	1467	2347	2009	830	603	411	359	7311	6043	5926	1407	1678	2379	1832	1719	1403
ADAMTS12	287	310	1070	243	286	1212	515	292	346	2408	2199	3438	83	30	72	198	235	582	15	16	17	326	256	343	47	27	59	479	871	1120
ADAMTS13	47	7	87	32	32	142	17	36	24	106	75	87	43	19	59	0	0	0	182	195	89	187	157	231	7	0	0	438	359	346
ADAMTS14	164	352	326	175	392	642	429	404	312	49	56	46	82	90	80	24	7	3	32	56	34	1169	1030	1228	236	271	521	459	471	745
ADAMTS15	126	152	216	138	86	487	71	79	81	215	84	234	33	29	38	24	38	0	420	124	205	182	165	122	16	48	33	466	482	340
ADAMTS16	0	0	0	5	5	0	5	0	18	0	0	13	10	4	8	0	8	0	2	2	2	85	83	37	6	24	20	3	16	18
ADAMTS17	94	77	386	264	487	1298	100	294	177	737	729	821	201	95	194	71	69	28	261	54	97	100	81	79	37	24	173	231	379	198
ADAMTS18	0	0	0	0	0	0	0	0	0	27	0	0	19	19	23	7	0	366	1	0	1	0	0	8	6	4	4	120	289	184
ADAMTS2	324	479	447	911	1033	2030	989	896	578	3274	3077	2698	5210	3086	3583	1062	586	173	4898	3024	2809	1652	1983	1633	493	193	773	694	1318	906
ADAMTS20	0	0	0	0	0	0	0	0	0	45	54	80	58	31	53	48	43	24	0	0	0	0	0	0	0	20	9	186	454	361
ADAMTS3	0	0	0	0	0	0	0	0	0	50	92	27	637	243	616	487	420	686	0	0	0	0	0	0	21	34	15	347	444	221
ADAMTS4	426	201	1080	51	41	25	264	139	150	997	806	449	99	105	113	101	61	33	118	166	66	315	312	336	79	86	468	27	37	35
ADAMTS5	177	393	436	153	356	792	13125	10678	11971	12513	8109	4970	498	253	679	3589	4299	5910	1243	595	530	2321	1831	2685	495	441	918	1798	1667	1968
ADAMTS6	941	535	553	440	428	548	246	304	303	1818	2376	4224	358	176	368	867	943	2001	255	225	70	2119	1934	1965	52	163	192	2963	2857	2004
ADAMTS7	669	233	502	133	66	358	409	175	386	591	493	668	90	65	74	958	1067	311	698	353	545	498	389	381	2036	2065	2396	2990	3725	2672
ADAMTS8	4	41	13	8	10	13	0	2	0	747	552	593	715	420	316	32	10	0	58	25	18	336	282	361	9	3	7	323	509	249
ADAMTS9	0	0	0	0	0	0	0	0	0	970	955	1358	222	194	267	2432	1607	1513	512	413	535	662	985	1240	143	111	134	1226	2030	1779
ADAMTSL1	0	0	0	0	0	0	0	0	0	230	115	326	99	53	115	487	826	213	44	40	15	335	398	206	248	124	501	366	570	316
ADAMTSL2	86	149	512	253	147	1326	352	109	119	308	171	197	747	700	733	0	0	0	610	303	292	2383	2511	3159	114	68	130	128	119	108
ADAMTSL3	1371	1173	1343	1063	1568	2005	422	705	283	2990	1976	2162	1474	673	1574	535	1666	328	33	43	20	49	56	48	192	109	502	3206	4829	4076
ADAMTSL4	200	183	243	528	499	521	633	305	321	684	916	1187	448	255	303	1489	2026	1003	1922	968	550	565	497	675	1001	1325	1486	303	514	282
ADAMTSL5	301	213	389	520	365	510	170	219	160	313	261	376	332	208	237	120	31	12	67	32	19	774	738	760	1016	1081	1000	65	98	85
ADAP1	0	0	0	0	0	0	0	0	0	504	615	443	664	579	544	1091	810	196	2137	649	595	2716	2813	2910	1234	1207	1884	262	248	185
ADAP2	980	742	1084	320	434	626	1385	1527	1289	2593	2784	2467	3976	2102	4059	3371	2960	1773	1126	903	669	4306	3695	5164	694	692	967	3490	3500	3407
ADAR	21852	27188	12739	8004	7584	8679	7826	10464	4662	10070	9124	8809	18374	11889	15603	35433	30769	18139	18472	15407	10054	12120	12492	16157	4770	5626	7295	5439	7028	4533
ADARB1	983	614	1165	241	251	945	313	308	234	1782	1548	1290	1609	1046	1037	3508	2540	939	1382	914	1016	769	640	802	497	491	579	1159	1530	1512
ADARB2	0	0	0	0	0	0	0	0	0	8	12	26	0	2	4	0	3	4	7	2	28	21	60	18	113	38	64	108	258	96
ADAT2	1071	932	892	308	220	242	400	359	432	296	444	436	211	300	310	151	191	197	933	967	287	377	343	265	397	516	433	850	1054	672
ADAT3	59	84	153	60	55	145	225	276	218	481	404	217	201	150	116	0	0	0	175	156	153	422	461	454	355	365	453	245	239	145
ADCK1	266	242	393	153	314	1012	559	535	518	250	270	232	374	261	346	457	225	66	726	523	349	1099	983	1176	238	403	590	795	1024	583
ADCK2	103	75	112	294	270	453	855	574	644	555	433	398	1055	781	1035	494	1017	297	855	647	440	1835	1733	1828	774	891	1286	555	595	243
ADCK5	390	276	356	215	208	530	517	484	370	1871	1697	1351	1252	1142	971	760	500	249	780	589	509	1062	944	897	2489	2785	3301	1458	1359	901
ADCY10	359	241	391	32	32	49	20	8	12	51	28	74	15	23	0	364	384	488	12	4	10	6	0	0	3	6	13	50	70	75
ADCY2	306	364	426	36	96	46	38	58	60	57	62	45	384	280	587	88	129	118	39	21	19	78	100	116	58	115	80	339	327	332
ADCY3	0	0	0	0	0	0	0	0	0	1390	724	517	215	190	192	754	946	159	1010	1138	699	2766	3034	2874	67	62	276	185	178	161
ADCY4	1060	975	1091	155	130	156	457	378	213	421	319	268	1276	729	945	2172	2273	745	2738	2551	1998	993	811	937	463	533	616	2674	3361	2929
ADCY5	2823	1890	5548	2029	2027	4324	828	255	249	5145	3339	4288	4357	2610	3128	1789	1161	513	655	724	568	2103	1829	1671	1364	1747	2559	655	1118	733
ADCY6	1635	899	1878	1294	1652	2371	1115	677	519	3166	2421	2580	933	780	1000	2531	2194	1136	664	743	601	5615	3472	4581	776	721	1535	1481	1935	1447
ADCY7	0	0	0	0	0	0	0	0	0	9145	8538	8945	8219	4853	8781	17754	15493	4245	1183	1560	738	20333	17436	18680	15253	14002	21864	11248	13039	8316
ADCY8	0	0	0	0	0	0	0	0	0	8	0	4	0	0	0	101	13	19	0	0	0	5	14	0	13	5	41	15	41	41
ADCY9	2418	1748	2254	861	906	1274	3163	2693	2567	2304	1770	1837	3139	1878	2568	1402	935	390	810	467	520	1367	1151	1543	1712	1645	2549	1126	1838	1167
ADCYAP1	0	0	0	89	27	42	6	4	5	48	58	70	295	193	272	33	56	8	14	7	0	0	0	0	0	0	0	9	6	22
ADD1	13914	16945	16961	6219	7681	7669	6544	5964	3008	5754	4993	3942	10961	8420	9265	8829	7598	1834	26377	14356	13448	26947	20006	25308	9538	10659	13788	6353	7437	4579
ADD2	0	0	0	0	0	0	0	0	0	447	2004	351	371	1069	360	460	608	476	139	99	31	6131	2655	5376	92	53	105	51	63	118
ADD3	1436	1350	1316	4880	6577	5205	4970	6138	3917	7877	6707	8372	5432	2373	6506	8984	12604	12532	4083	2874	1636	24772	21726	24671	4104	5388	5831	14651	14624	10307
ADGB	135	255	118	94	94	56	34	49	24	54	43	103	4	9	29	62	34	99	5	2	3	172	212	172	147	219	200	1144	1879	1212
ADGRA1	0	0	0	0	0	0	8	0	5	35	15	15	0	0	0	21	4	5	6	2	1	31	8	6	7	10	22	4	3	4
ADGRA2	0	0	0	0	0	0	0	0	0	5181	5019	5482	5266	3864	3909	4018	3926	769	673	613	755	2520	2165	2748	1157	1408	2629	3111	2791	1569
ADGRA3	163	343	358	224	235	442	459	178	310	1889	2092	2605	1673	952	1887	2124	1349	610	334	197	158	896	596	1230	279	349	398	989	1652	978
ADGRB1	0	0	0	0	0	0	0	0	0	256	192	117	98	117	67	207	129	71	247	184	247	175	131	117	108	50	35	475	424	334
ADGRB2	211	62	399	829	1015	1082	1499	1300	1666	113	79	52	316	244	258	423	217	42	94	49	70	326	235	228	364	255	1231	147	161	176
ADGRB3	3	0	0	0	0	5	211	124	119	31	22	25	607	255	606	55	53	169	39	63	14	35	46	114	12	7	4	1021	964	1829
ADGRD1	1230	771	2339	212	306	347	441	124	171	416	419	232	645	567	628	258	228	101	162	148	162	594	496	275	291	594	332	597	1137	634
ADGRE1	560	35	81	1052	1265	534	7105	5515	4816	1519	4827	4061	1297	1163	1163	0	0	0	783	655	566	10726	10733	12409	0	0	0	9254	10169	5569
ADGRE2	0	0	0	0	0	0	0	0	0	1614	1596	1206	1130	630	1190	793	398	148	0	0	0	0	0	0	0	0	0	0	0	0
ADGRE3	114	12	82	51	303	142	729	597	541	554	420	549	564	289	375	0	0	0	245	134	15	0	0	0	504	387	456	1036	1683	540
ADGRE5	19015	18729	17216	9180	9336	14203	33655	29748	24110	20187	13293	14421	9572	6811	6201	10625	7779	1389	15615	9250	7747	29647	27806	41872	14973	16485	24396	20117	27181	14489
ADGRF1	0	0	0	0	0	0	0	0	0	6	9	0	95	65	135	8	8	4	13	11	3	0	0	0	58	33	33	2	1137	15
ADGRF3	0	8	0	5	0	0	25	31	9	17	63	16	81	24	112	0	11	6	33	23	17	18	0	21	18	18	35	44	35	34
ADGRF4	0	0	0	0	0	0	0	0	0	0	0	0	0	0	0	8	4	6	1	1	0	8	23	12	0	0	0	0	7	18
ADGRF5	5791	3293	3642	8267	7097	9630	15751	11304	8778	9491	10754	11506	17879	5352	13345	10064	13000	11544	3865	1920	1568	5947	4543	6910	2242	1830	1781	3233	4357	2912
ADGRG1	9043	4112	5380	1236	857	1133	2023	1603	1422	1575	2162	920	2316	1527	2324	2975	3549	400	1863	138	254	2958	2128	2303	1699	1634	2547	3958	5043	3817
ADGRG3	3953	1558	1536	84	74	154	13	80	19	48	90	52	85	46	53	301	208	31	6894	4449	2230	516	348	343	54	22	32	217	339	116
ADGRG5	1202	1328	582	764	1972	1195	778	973	887	1841	1564	1065	238	291	493	365	242	54	779	448	451	1660	1535	1652	979	1331	1730	1982	2222	1024
ADGRG6	1076	1046	1078	903	1125	1254	5743	6131	6693	5839	5560	6346	3928	1889	4006	386	573	502	608	183	210	1448	1419	1737	2651	3551	3096	21502	41938	25820
ADGRG7	0	0	0	0	0	0	0	0	0	0	0	4	0	0	0	0	0	9	1	0	0	55	46	36	4	0	0	3	9	29
ADGRL1	2120	1020	2263	1007	1321	2027	1706	1412	971	2175	1641	1689	4406	2887	3382	563	271	96	729	498	523	4484	3674	3766	1974	2310	3798	1254	2766	1668
ADGRL2	0	0	0	0	0	0	0	0	0	2576	1943	2813	1879	632	1673	6938	9178	7680	3648	4941	2416	1950	1839	1825	1174	1407	1328	7729	12706	11566
ADGRL3	0	0	0	0	0	0	0	0	0	105	408	83	1030	709	1551	479	447	882	6	41	7	1229	1007	1488	58	41	69	398	313	286
ADGRL4	1579	1348	1942	1041	972	1176	380	275	196	1086	1181	2063	3210	694	3153	2050	2622	2308	2649	2123	1500	1259	1287	1324	832	809	399	2202	2817	1791
ADGRV1	0	127	149	9	4	14	85	111	186	113	146	184	261	119	373	40	37	47	10	6	2	20	48	28	36	43	60	2938	3897	3639
ADH1C	0	0	0	0	0	0	0	0	0	0	0	0	0	0	0	0	0	0	9	7	9	0	0	0	13	0	10	167	233	369
ADH4	0	0	0	4	0	0	82	126	145	0	14	38	1694	922	1721	0	0	0	22	20	6	0	0	0	13	0	11	6	62	27
ADH5	703	1667	1001	740	749	883	1823	1693	1501	3035	2565	3583	2947	1458	3243	5851	5666	8572	3578	2881	1748	4300	4274	4206	2845	2992	3048	11237	9137	6613
ADH6	0	0	0	0	0	0	0	0	0	0	0	0	0	0	0	0	0	0	0	0	0	0	0	0	6	42	19	0	0	0
ADH7	0	0	0	0	0	0	0	0	0	0	0	0	0	0	0	0	0	0	0	0	1	5	0	0	0	0	0	0	0	0
ADHFE1	0	0	0	0	0	0	0	0	0	17	48	41	215	117	250	459	512	536	988	576	473	205	157	149	324	241	298	407	579	215
ADI1	786	754	900	697	552	837	1427	1034	971	5691	4241	4044	3054	2488	2635	790	775	427	2731	1976	1609	2424	2448	2761	1345	1777	1780	2850	2837	3249
ADIPOQ	0	0	0	0	0	0	0	0	0	153	35	145	10	34	25	154	67	37	3	7	2	733	183	12	10	6	73	6	9	9
ADIPOR1	4516	2876	5269	5951	6005	5393	5057	4025	3331	4327	5904	3587	8423	6832	7809	6295	5089	2652	6417	3233	2414	16665	14165	17984	2359	2303	3635	2852	3055	3032
ADIPOR2	0	0	0	0	0	0	0	0	0	2893	2409	2470	7279	3510	6084	4534	3967	2530	0	0	0	0	0	0	1823	2209	2409	3699	4255	3167
ADIRF	0	0	0	295	357	329	973	404	265	2084	1305	1785	2228	1667	1960	0	0	0	0	0	0	0	0	0	1405	1031	1094	1759	164	1655
ADISSP	178	145	134	275	378	527	1551	1502	1190	0	0	0	0	0	0	1468	1082	371	1607	905	483	1982	1394	1656	3958	4259	5192	0	0	0
ADK	1317	1726	1860	1056	1153	1574	1265	1179	1341	3038	4120	4327	2980	1276	3756	1973	3074	2284	779	410	337	2235	2233	2180	1064	1171	1243	2499	2702	1690
ADM	2454	619	1689	420	347	334	633	828	229	174	125	98	152	66	72	145	126	87	1726	1479	348	338	350	417	929	1007	897	593	1242	1102
ADM2	0	0	0	0	0	0	0	0	0	101	115	74	73	68	68	0	0	0	0	0	0	0	0	0	75	85	97	14	8	10
ADNP	6851	5768	7349	5671	5920	6786	5732	5528	5328	2553	2882	3165	2908	1375	3219	3094	2613	2260	3937	2992	2180	8830	8523	12418	4156	4626	5223	6628	10991	5324
ADNP2	1166	1179	1138	1755	1862	1645	2154	1645	1430	3694	3807	3058	2051	931	2019	4646	3760	3508	1026	412	317	2992	2882	3366	1744	1830	2195	3534	4362	2770
ADO	481	541	888	1863	1740	2703	2024	1290	1500	2401	1879	1839	2475	1198	2085	4306	3617	2071	761	581	438	2930	2341	3255	2225	2227	2546	5194	7463	5092
ADORA1	24	13	14	7	0	6	4	175	61	34	36	25	10	0	0	495	60	48	126	444	329	57	12	0	48	46	44	76	52	18
ADORA2A	935	650	898	609	564	677	1222	910	809	2293	1866	1429	1471	1137	1172	2068	1881	439	515	612	482	1973	1633	1910	2021	1823	3295	549	551	423
ADORA2B	165	46	153	122	181	348	84	137	93	1516	1189	1337	84	100	177	1039	738	463	37	16	11	35	90	42	1032	1900	1358	206	239	108
ADORA3	16	30	84	77	189	161	5343	2538	4302	1795	2139	2088	2955	1308	2070	538	1244	194	296	209	253	117	112	195	3001	2763	2290	12072	21685	12315
ADPGK	767	811	936	695	602	915	5839	5834	5450	7219	7045	5437	5079	3732	5089	2784	2263	823	11735	6759	4266	4222	3877	4119	1698	1855	2129	3552	3387	2802
ADPRH	3361	3861	2543	4847	4633	5924	551	458	563	0	0	0	2810	1486	2668	9542	9172	4732	710	693	672	4782	4564	4697	2344	2745	2636	8083	9966	5969
ADPRHL1	44	0	15	0	0	2	49	76	26	0	0	0	14	12	9	4	0	0	163	105	51	0	9	4	5	10	7	0	8	6
ADPRM	1204	981	1251	1645	2606	3079	1052	1184	1147	345	333	344	626	250	609	777	748	1027	541	365	312	1071	928	1102	170	158	133	5750	7122	4531
ADPRS	252	190	320	630	601	881	1815	1438	1380	2052	1635	1270	1534	1182	1402	1802	1231	550	876	617	451	1784	1747	1637	1235	1381	1481	0	0	0
ADRA1A	0	0	0	0	0	0	0	0	0	1247	1038	1822	291	155	331	834	835	1839	189	124	155	147	141	76	3786	3586	4657	1581	3392	2800
ADRA1B	373	240	429	700	585	547	926	567	485	599	155	100	519	308	644	715	794	192	630	282	526	225	276	403	242	295	276	530	532	771
ADRA1D	590	296	278	1776	2129	2177	368	219	173	1163	1293	623	1547	874	793	90	155	21	66	34	64	589	725	829	94	167	131	124	80	26
ADRA2A	28	103	0	50	37	39	249	207	83	57	77	89	94	81	63	597	525	157	536	253	183	90	106	52	699	1521	832	161	241	203
ADRA2B	1274	518	1243	553	489	689	114	33	121	1787	1324	1401	7205	4657	5890	1341	1418	249	811	455	522	213	179	164	188	314	342	192	210	113
ADRA2C	0	0	0	0	0	0	0	0	0	122	68	85	210	147	97	0	0	0	853	1583	829	41	82	32	371	220	379	222	198	208
ADRB1	1208	694	444	834	1498	1508	335	294	134	479	414	435	1305	779	809	200	308	124	110	78	55	747	906	1013	3280	3043	2302	1104	1133	1610
ADRB2	1470	909	3138	784	5252	2730	620	560	380	392	528	388	479	184	329	456	304	161	309	146	129	3561	2439	3610	325	400	289	253	473	349
ADRB3	0	0	0	0	0	0	0	0	0	138	92	61	253	180	261	0	0	0	3	1	3	239	24	24	215	277	365	1971	2769	2080
ADRM1	961	993	1132	1270	1111	1548	1915	1528	1431	3789	3081	2333	4907	4694	4637	4542	3120	1042	2418	1603	1227	4608	4848	4738	4247	4085	6345	1831	2146	1494
ADSL	2426	2586	2971	399	471	662	1532	1385	1456	3616	2678	3277	2180	1416	2444	4478	2918	1612	2634	2147	1313	3243	3549	3453	3171	3688	4228	3118	3513	2764
ADSS1	0	0	0	0	0	0	0	0	0	33	20	18	119	102	102	121	148	39	529	178	195	1433	1502	1542	239	363	194	0	0	0
ADTRP	80	114	217	9	13	8	41	19	16	534	104	120	0	0	4	68	45	80	83	64	32	82	100	45	38	84	30	16	17	25
AEBP2	864	772	1026	2369	1987	2493	1475	1533	1723	3982	3586	3947	1281	562	1584	3980	4483	6402	843	553	370	9653	10205	10772	1990	2457	2274	5195	7259	4645
AEN	838	727	1275	130	418	424	776	847	556	1360	1270	938	1045	517	673	1232	849	311	1287	1423	976	2456	2376	2696	672	879	1156	2336	2367	1686
AFAP1	2866	2018	3258	1236	1125	844	1180	880	727	2186	1380	1539	5223	2980	4527	0	0	0	484	280	284	1703	1774	1801	686	899	1486	658	1036	702
AFAP1L1	164	150	209	272	325	418	142	63	110	685	637	631	905	401	802	1217	1353	911	395	551	720	731	456	560	168	210	219	6582	4083	6260
AFAP1L2	4115	2169	4188	3506	2723	3477	3826	3165	2287	2914	3012	3293	6205	4363	5343	4940	7478	1929	4191	3986	2873	2338	2279	2603	2536	2553	4248	2053	2573	1842
AFDN	0	0	0	0	0	0	0	0	0	2101	1664	1523	2668	1292	2130	1803	1645	387	3758	2346	1700	2548	2256	2510	1842	2313	4389	2206	3364	2442
AFF1	20702	20534	21510	7392	8289	5815	3641	4875	3441	3186	3325	4114	3392	1671	2103	2438	2752	3422	3907	2460	1507	14734	13060	15952	2588	2467	4342	3472	7693	3607
AFF2	0	0	0	0	0	0	0	0	0	381	263	204	1039	634	833	2421	2236	4524	81	45	22	38	49	16	460	467	741	1145	1147	693
AFF3	16336	14405	32276	6164	5308	7058	2440	2280	2244	5542	3756	4312	2065	1531	2421	2013	2035	2224	1805	1534	879	9434	8501	9402	2422	2855	3339	6254	8453	4745
AFF4	7905	6958	9716	7784	5583	6589	7587	8454	7024	6986	7134	7621	5347	2119	5678	8191	8568	11348	2946	1774	1074	14959	14243	16310	3334	3612	4700	13978	23096	14198
AFG1L	317	819	494	227	256	274	323	335	327	407	397	377	534	207	725	686	803	727	211	149	78	483	532	597	176	204	226	1412	1712	1329
AFG2A	0	0	0	0	0	0	0	0	0	0	0	0	0	0	0	0	0	0	171	134	94	1359	1636	1698	0	0	0	0	0	0
AFG2B	0	0	0	0	0	0	0	0	0	0	0	0	0	0	0	0	0	0	435	290	228	1729	1802	1811	0	0	0	0	0	0
AFG3L2	1718	2152	2180	1925	1869	1800	2384	2017	2140	3586	3112	3156	3989	2322	4509	5396	5403	2541	1752	1621	1120	4996	4414	4897	2996	3112	3631	6915	6087	5184
AFM	0	0	0	0	0	0	0	0	0	0	24	10	6	7	0	0	0	9	0	0	0	0	0	0	0	0	0	9	41	53
AFMID	455	343	1104	102	227	104	161	251	185	261	296	245	99	47	88	445	342	178	752	576	272	2518	1731	2392	310	353	540	1750	2420	2740
AFTPH	10643	8672	11330	3551	4318	4697	5095	4046	4769	6835	6836	7243	5638	2096	6794	7759	8336	8944	3288	2126	1385	7613	7570	8839	2784	2816	3105	18193	18726	13905
AGA	430	451	468	435	389	351	5429	3636	3792	2952	2568	2253	1089	546	1068	2949	3395	3818	771	367	259	1136	1086	1251	1835	1962	1578	3962	4321	3313
AGAP1	0	0	0	0	0	0	0	0	0	822	572	963	1177	548	978	0	0	0	0	0	0	0	0	0	463	430	535	648	1012	863
AGAP2	1754	1810	2283	1121	1391	1584	2492	1657	1497	1978	1453	1119	1744	1602	1937	4218	2577	1102	1162	915	659	4926	4531	4935	1750	1654	2485	3031	3157	1966
AGAP3	0	0	0	0	0	0	0	0	0	2030	1264	1045	1392	889	1104	766	442	152	2702	2277	1909	3579	3096	3464	1822	1677	2411	891	1218	1008
AGBL1	0	0	0	6	0	7	30	68	41	0	0	5	5	10	7	7	0	0	0	0	0	34	92	47	0	0	0	63	39	64
AGBL3	5589	5208	7615	104	162	145	57	80	71	236	342	392	41	26	78	272	307	133	97	51	38	432	250	406	52	38	51	1229	1908	1223
AGBL5	1243	1369	1338	275	366	311	352	291	303	430	399	202	636	421	552	1328	826	599	643	483	353	1671	1419	1565	427	577	664	472	521	562
AGER	1238	899	1338	120	77	108	65	36	45	721	670	770	46	31	38	0	0	0	2064	1001	774	340	304	271	416	387	667	80	70	61
AGFG1	4326	6177	7355	1942	4010	3722	4683	5179	4304	5087	5328	5682	4076	2032	4505	7120	7145	8143	4913	2399	1325	9767	9307	10791	2729	3063	3164	10655	12071	10632
AGFG2	0	0	0	0	0	0	0	0	0	1126	1124	903	1842	1821	1078	1804	1252	580	2216	1616	996	3006	1947	2652	2872	3738	3538	1513	1533	1097
AGGF1	640	651	678	904	1060	1227	2127	1741	1788	4291	3930	4543	2389	1127	3017	3009	2468	974	1145	761	466	5446	5023	5737	2182	2449	2931	12287	15044	10700
AGK	755	1279	822	877	1087	1219	807	658	749	974	1192	1223	1594	975	1408	2497	1522	1443	3097	2130	1378	1363	1365	1203	870	889	991	2920	2868	2128
AGL	1473	1431	2376	5970	7800	8346	2859	2788	2534	1078	1706	2641	3502	1281	4589	2432	3496	4038	1133	841	538	2383	2204	2191	885	809	962	5902	6619	6143
AGMAT	8	4	9	4	0	0	20	8	18	52	29	74	6	9	7	16	8	11	99	159	48	5	0	13	264	154	229	15	12	14
AGO1	6349	5217	6670	3392	3620	4649	1786	1285	1301	3136	2460	2628	3905	2216	3348	8433	6419	4942	1843	1340	1058	10896	9396	10263	5218	5062	6350	4330	5264	3589
AGO2	5892	7284	10033	1783	5671	4065	2521	1951	1736	5725	6854	5299	5979	3547	5718	1817	1413	728	2305	1540	821	24915	19748	27118	701	694	1281	1336	1730	1078
AGO4	0	0	0	0	0	0	0	0	0	7354	5633	6419	4996	2969	6429	3074	3542	3056	0	0	0	0	0	0	2830	2874	3466	17480	17863	12999
AGPAT1	0	0	0	0	0	0	0	0	0	1082	1087	1079	1907	1286	1355	0	0	0	2112	1403	1146	4914	5492	5227	4825	5116	7114	224	238	155
AGPAT2	0	0	0	0	0	0	0	0	0	1411	1910	859	1184	969	788	1309	550	265	2495	1284	1084	1171	939	974	577	757	974	384	244	298
AGPAT3	6799	5211	4752	1162	1052	1500	1425	1065	982	2432	1821	1663	5227	2743	4269	4715	4085	1665	3965	2396	2071	10698	10253	10919	1911	1993	2565	1782	2406	1857
AGPAT4	296	370	275	26	43	94	22	78	24	590	610	581	1341	539	781	31	15	10	1412	526	583	1763	1750	1621	109	218	149	549	554	381
AGPAT5	1152	1292	1572	532	961	1450	674	496	590	4502	4588	4494	2189	980	2886	4086	4763	4706	612	565	335	1807	2304	2159	1715	2047	1956	5762	7247	4789
AGPS	2718	1812	3443	3962	4002	4747	5259	4707	4514	5426	5668	7728	2478	1122	3353	4019	5078	5140	1887	1267	775	6710	7170	7788	3919	4168	4260	12278	14465	9795
AGRN	0	0	0	0	0	0	0	0	0	5336	4191	4746	8294	6044	6491	12066	9761	2103	881	771	774	4476	3401	4955	4092	4819	6679	1305	2930	1487
AGRP	0	0	0	2	0	10	2	5	5	0	0	0	0	4	0	0	0	0	3	3	2	43	22	18	0	2	0	0	2	13
AGT	245	111	764	254	72	118	156	67	49	15	18	10	70	19	66	33	90	49	33	270	45	98	50	4	26	10	7	661	188	335
AGTPBP1	1124	1053	2606	1195	6459	4411	1404	1952	1828	2260	2243	2976	1445	676	1677	1768	2455	2453	2906	1336	717	3363	3101	3380	222	279	310	1092	1808	1203
AGTR1	3133	2010	4071	673	565	844	3023	1239	1218	3855	3189	3214	291	111	446	5501	5506	6797	240	225	98	0	0	0	788	731	979	3751	5086	9154
AGXT	0	0	0	22	19	4	28	7	21	0	23	16	30	33	18	0	26	0	275	64	116	0	0	0	25	6	28	112	78	22
AGXT2	0	0	0	6	0	0	19	6	18	0	13	4	4	0	6	0	16	15	2	0	0	0	0	0	3	8	0	47	50	37
AHCTF1	5647	6206	7255	5034	7264	8502	7966	7602	7592	8735	8431	8617	6600	3450	7758	8105	9976	12938	1715	1225	759	11951	11665	12393	3446	3706	4202	17021	19445	14032
AHCY	2094	1878	3023	2972	1952	2233	3851	4265	3596	24011	29904	25509	9169	6381	8807	8524	5626	3140	1886	2261	1322	4999	5457	4777	114198	66596	104380	997	1202	1199
AHDC1	2437	1433	2961	1066	1272	2608	1263	1001	712	611	457	581	903	627	659	1606	1201	410	2654	1482	1507	4463	3649	4612	1042	1188	1981	394	653	272
AHI1	0	0	0	0	0	0	0	0	0	1724	1437	2173	1007	331	1173	822	1029	1220	2091	1181	597	859	648	924	650	807	943	9003	10907	8414
AHRR	5	48	154	52	84	159	23	37	82	277	274	335	69	30	33	8	0	0	1560	516	673	146	117	112	0	5	10	60	27	40
AHSA1	3147	3271	4049	1065	1512	1797	3871	3479	3802	2325	2021	2241	6230	3153	3990	7304	5846	3775	1643	1660	1478	6308	6361	7910	2404	2639	2708	3342	4463	3411
AHSP	0	0	0	608	20236	7442	54	15	43	213	16433	507	2526	10953	5277	53	289	173	0	0	0	0	0	0	0	16	15	3295	300	3266
AICDA	192	256	373	162	520	434	26	66	46	3439	3095	2413	40	35	446	1173	430	62	4	13	6	304	458	244	453	946	565	2043	1039	422
AIDA	2770	3652	4019	1987	4246	3194	1560	1332	1454	3628	4155	3669	4211	2157	4077	4418	5719	7072	566	537	321	4946	4745	5883	1321	1422	1485	4997	5417	5229
AIF1	3175	3301	2967	1678	2325	2698	5478	3579	4406	6077	8763	9253	16906	8544	16286	7711	10926	7984	7535	4285	3032	2797	2572	2951	8819	7929	10334	45558	38404	32638
AIF1L	0	0	0	0	0	0	0	0	0	9876	7025	7501	10092	6528	9240	30289	20157	6902	15671	7256	9243	84	113	128	212	172	298	130	59	65
AIFM1	0	0	0	0	0	0	0	0	0	2721	2710	2604	1766	1088	1985	2691	2201	2437	3245	2671	1982	2122	2027	2080	1547	1802	1683	3087	3297	2346
AIFM2	388	284	399	787	914	973	674	614	504	1153	683	943	1142	1138	1079	436	346	274	568	455	316	573	359	451	429	527	382	1177	1119	636
AIFM3	0	0	0	0	0	0	0	0	0	722	228	330	97	54	147	0	6	0	454	192	183	11	0	6	175	312	312	54	39	34
AIG1	0	0	0	0	0	0	0	0	0	4401	4522	4316	2546	1342	2342	1438	1962	1527	880	494	359	627	689	767	1300	1293	979	1211	1567	1164
AIMP1	0	0	0	0	0	0	0	0	0	2144	1712	2926	1651	465	1753	3501	3307	5927	4809	3357	2033	3315	3120	3359	2475	2835	2590	10219	9138	6951
AIMP2	371	465	476	220	343	391	973	775	678	651	694	653	1656	1125	1373	4492	3280	1986	295	274	119	1461	1490	1446	874	1452	1712	283	299	182
AIP	2182	1759	2401	784	927	1078	2692	1708	1799	6329	4336	3846	3164	2338	2751	0	0	0	4830	3757	2666	5009	4292	4651	4050	4565	5306	3196	2793	3017
AIPL1	0	0	16	18	30	11	37	42	3	0	0	0	4	4	0	0	0	0	19	1	2	19	27	16	0	0	8	95	23	34
AIRE	0	0	22	16	0	2	8	0	8	0	8	3	0	0	0	11	0	4	8	2	0	37	60	64	18	37	19	0	3	5
AIRIM	0	0	0	0	0	0	0	0	0	0	0	0	0	0	0	0	0	0	497	341	228	1368	1301	1314	0	0	0	0	0	0
AJAP1	0	0	0	0	0	0	0	0	0	7	8	8	13	6	160	4	0	0	409	140	378	28	8	23	17	16	8	16	42	33
AJM1	132	87	124	93	131	96	22	28	33	212	108	85	63	48	91	0	0	0	436	245	355	588	441	474	123	230	225	0	0	0
AJUBA	522	272	463	480	313	356	2655	1839	1393	1659	1164	980	3823	2314	3709	3204	3562	1294	256	61	97	564	572	483	545	690	579	835	441	630
AK1	181	238	76	274	248	337	1217	547	409	1246	663	815	807	536	611	614	405	112	1764	973	1126	732	509	706	345	277	444	1740	2111	1673
AK2	9996	16976	16406	945	3052	1874	2957	3438	2627	3702	5551	4336	5402	3461	4948	6182	5556	5235	9266	6695	4229	5495	5846	5589	5847	5472	6528	7178	6553	5376
AK3	0	0	0	0	0	0	0	0	0	2933	3309	3457	1612	792	2391	2758	2827	2713	1669	1295	782	6273	6138	6105	3388	3435	3689	10021	10870	7186
AK4	0	0	0	37	30	18	209	347	163	1204	1000	1638	2859	758	2337	6	12	23	0	0	0	0	0	0	74	95	157	351	895	604
AK7	28	9	62	0	8	16	4	7	1	7	19	0	32	4	31	79	72	150	163	70	57	28	74	19	54	40	77	89	195	59
AK8	0	0	0	4	0	10	47	27	26	89	74	21	63	38	62	17	25	4	35	20	7	123	91	66	116	225	202	53	52	59
AKAIN1	15	25	8	9	10	23	4	0	0	31	20	39	79	55	81	6	24	17	0	0	0	0	3	0	53	72	54	259	667	639
AKAP1	1441	1065	1135	671	817	952	3187	2636	2485	2467	1552	1465	3209	1996	2560	4786	3160	2193	909	949	542	1340	1172	1140	2157	2570	4101	513	787	639
AKAP10	3677	2979	4131	1681	2106	2184	2808	3074	2587	3780	3588	4355	4900	3141	5375	4257	5174	8214	1979	1148	830	6560	5113	5664	2456	2459	3176	1995	2698	1897
AKAP11	4944	3938	4192	4404	4924	6025	7332	6334	6533	7432	7340	11066	5419	2292	7059	7898	12468	21039	2095	1609	862	6104	6027	6679	4545	4881	5860	19308	29770	19228
AKAP12	9515	4387	4168	7534	5939	6782	16430	4137	9245	3802	3407	2081	14727	5649	12179	8797	5953	5647	1687	2449	1061	7094	5787	6508	2092	1968	3033	3333	5893	4868
AKAP13	29812	27326	30081	22543	22733	25092	35883	35242	28623	27209	21706	18874	22256	11216	20056	20234	16705	7604	8191	5962	4175	41794	36237	44973	12353	11775	19666	43817	56354	35943
AKAP14	0	0	0	0	0	0	0	0	0	32	26	28	7	0	7	15	12	11	0	1	0	0	5	9	33	56	44	485	749	428
AKAP17A	1137	745	1115	1006	1077	1016	757	677	748	3890	2899	1517	2765	2094	3027	140	285	664	6339	4690	3653	4787	4078	3989	1615	1627	2492	8555	8744	6500
AKAP3	0	0	0	0	6	0	16	0	0	47	89	92	60	48	61	73	67	229	21	47	18	4	0	0	14	0	0	2273	2594	1656
AKAP4	0	0	0	0	0	2	2	0	3	0	0	0	4	0	0	0	0	0	11	1	0	0	0	0	0	0	23	0	11	22
AKAP5	1173	1501	1053	576	615	550	1727	4510	2525	7265	6740	12675	5620	1286	5790	3093	1752	1443	146	70	62	438	487	412	23869	25583	27423	5277	4950	2574
AKAP6	0	0	0	0	0	0	0	0	0	1061	668	1227	911	301	676	216	80	420	70	95	34	95	99	102	74	88	100	2851	5208	3438
AKAP7	0	0	0	0	0	0	0	0	0	2086	2352	2837	1969	795	1661	632	752	945	469	298	163	1491	1261	1569	514	728	489	9537	12481	8709
AKAP8	1631	1369	1747	2542	2649	2002	4038	3445	3234	3419	2544	2125	2479	1581	3046	4776	3732	1410	3897	2284	1705	14903	11596	13050	2087	2186	2607	6795	6842	5915
AKAP8L	5869	4131	5071	1803	1720	1567	894	749	728	2272	1969	1669	2468	1489	1920	4215	3688	2778	8773	6578	5856	6685	5276	5150	2500	2904	3118	9164	11157	6961
AKIP1	150	156	173	131	124	178	406	470	371	888	982	726	1116	567	1210	1844	1979	2339	820	570	361	788	611	565	1024	1108	1147	1150	806	727
AKIRIN1	849	605	908	3525	2773	3147	2973	3104	2422	4032	3703	3407	4999	1966	4886	8717	7857	7564	2303	1396	913	7555	8265	8881	4407	4890	4927	2841	2997	2885
AKR1B1	2164	2835	1982	425	488	690	5125	3737	5039	5439	3586	4088	2324	848	2392	9904	6954	3323	4303	2866	3007	6074	6361	6945	1467	2140	1879	6754	5846	5320
AKR1D1	0	0	0	5	0	0	10	7	14	18	21	12	65	26	40	0	25	17	5	2	0	0	0	0	0	0	1	87	185	118
AKR7A2	450	460	657	409	432	873	272	172	145	0	0	0	2156	1467	1903	0	0	0	1206	928	719	0	0	0	5068	5619	7608	1134	1431	978
AKT1S1	1677	1717	2399	575	265	567	237	222	239	1045	1096	916	1683	1201	1392	779	732	263	1456	937	609	2637	2363	2553	467	570	1034	729	878	774
AKT2	14652	11573	14534	5118	4829	6066	5195	3145	3317	5281	4553	3938	2793	2040	2340	6123	4072	1310	7395	5531	3756	10703	10010	10462	4883	5777	7161	6139	6972	5245
AKT3	0	0	0	0	0	0	0	0	0	3418	2697	3469	2738	1256	3195	4781	6270	5788	1949	1910	1060	8056	6165	7555	1953	2197	1938	9793	9828	9623
AKTIP	389	493	456	363	284	447	374	424	468	1382	1341	1029	1295	498	1164	1574	1364	1339	1392	800	588	2162	2002	2242	745	922	727	2451	2199	2700
ALAD	659	1104	2173	392	4457	2606	883	642	718	1817	4998	1710	2221	2441	2122	1043	878	371	1280	950	746	6512	3904	5815	1561	969	1670	1453	1234	1046
ALAS1	2123	1299	2377	845	1155	1581	1293	1553	987	3873	3245	3282	1896	1090	1795	3943	3811	1161	790	714	480	2919	2758	2880	1570	1597	2225	0	0	0
ALAS2	516	838	5230	9840	33431	27641	4643	1139	1365	560	13452	964	19443	35004	27033	1310	2279	1583	496	65	108	42724	30253	68196	75	113	1578	14229	1444	15745
ALB	695	368	448	3530	1759	194	7301	6668	7341	46	2510	2102	2148	1077	1237	47	3573	3613	137	82	11	21	8	49	429	0	260	368	3682	21
ALCAM	4282	4146	3310	781	726	629	1445	1096	1378	2572	2387	3119	1061	436	1438	1166	1035	1279	735	477	473	2892	3252	2551	1536	1392	1917	8195	8797	4988
ALDH16A1	1329	994	1438	722	907	1499	2348	2044	2219	6814	5936	3860	2862	2026	3259	3619	2934	641	4064	2917	1866	4029	2874	3191	4878	5761	6982	4471	4397	2590
ALDH18A1	1038	1491	1561	595	813	1160	3082	2967	2557	1603	1790	1896	4396	2860	4114	2968	3000	1151	838	747	506	4073	5228	4167	1702	1856	2123	6958	7041	5678
ALDH1A1	0	0	0	64	172	57	3596	1434	1857	272	270	428	1108	630	1627	19577	27519	19591	0	0	0	0	0	0	4164	6582	7349	1164	818	576
ALDH1A2	1135	872	1406	249	176	313	205	58	139	241	175	211	178	206	155	228	328	189	180	205	149	103	210	140	277	146	267	281	360	521
ALDH1A3	523	713	1270	762	579	1086	442	103	75	286	396	406	137	105	244	1672	1540	517	74	146	90	346	348	285	154	177	213	1332	1034	955
ALDH1B1	48	177	379	98	223	117	25	20	25	391	297	442	93	66	203	0	0	0	213	320	139	653	570	715	46	86	35	1630	1871	1454
ALDH1L1	295	218	159	345	306	207	1970	1328	2204	1707	1106	1340	316	267	265	5	18	7	49	26	9	402	303	369	17	18	20	91	127	78
ALDH1L2	429	260	646	56	35	66	107	106	121	151	284	346	341	230	312	216	347	245	221	72	72	68	325	120	1457	1341	552	7943	10875	8644
ALDH2	6058	5049	6752	3824	4179	3909	9677	6191	5257	10592	11134	9154	8953	5409	7434	20127	15931	3084	3583	1917	1586	19834	15858	18164	22714	26654	29339	6651	9469	4319
ALDH3A1	0	7	0	0	0	0	0	0	6	21	21	12	4	19	27	0	0	0	33	17	21	75	85	109	0	4	22	9	26	23
ALDH3A2	6860	5485	6484	2621	2792	2640	6938	4806	5672	1647	1690	1356	6516	3147	6746	2577	1465	856	5548	3055	2554	4252	4265	4691	3955	4455	4535	3010	5371	5251
ALDH3B1	0	0	0	0	0	0	0	0	0	855	906	948	425	389	360	311	290	148	4527	1981	1540	2183	2212	2307	504	569	754	306	404	312
ALDH5A1	846	830	1082	661	758	817	620	375	773	2736	2691	2441	1791	1368	1678	1436	997	552	904	817	420	296	281	212	780	715	1091	905	691	833
ALDH6A1	4390	2658	1974	721	1020	1230	1251	867	891	3652	4501	4307	5841	2296	4584	1763	2832	3001	577	398	269	2127	1598	1660	2059	2210	2633	5263	6659	6868
ALDH7A1	3045	2721	2640	746	943	1039	1303	1287	1565	2562	2488	2856	1843	861	1856	3157	2647	1041	829	551	390	1110	1396	1136	2040	2210	2013	10046	11146	8212
ALDH8A1	598	697	696	18	6	10	6	6	3	14	14	15	33	18	57	2	4	12	71	27	27	4	4	10	12	14	20	23	45	56
ALDH9A1	10340	4099	6155	2747	2084	2703	3213	1826	2032	12852	7624	9692	10540	6930	7307	7703	8904	3522	1827	1087	1033	5047	6010	5454	2756	3634	3571	13214	15964	11285
ALDOA	15481	9367	12368	4501	3873	7097	21671	19630	15660	8382	9692	9251	4731	2591	3672	21420	15040	6626	21570	13971	9912	22844	21876	21598	12851	13056	16878	13737	19031	20665
ALDOB	148	146	292	281	161	24	2427	3150	4072	0	196	134	638	231	298	305	454	580	76	23	24	0	0	4	68	93	100	195	269	50
ALG1	813	1116	1030	161	174	236	600	585	721	896	857	689	2172	1485	2114	807	548	272	1627	1571	979	1843	2018	1809	876	1068	1138	793	1154	751
ALG10	1514	1589	1802	451	422	570	1930	1931	1904	3702	3986	4698	0	0	0	0	0	0	101	96	52	0	0	0	845	931	891	3714	4633	3546
ALG11	2610	2319	3273	544	491	597	703	550	569	736	773	1025	1394	524	1457	1609	1984	1896	209	172	155	1805	1698	1789	696	941	940	3407	3619	3073
ALG12	302	240	303	419	617	1065	749	531	583	2844	2533	1962	1820	1647	1454	1715	1214	589	602	467	390	1201	1229	1324	2131	2224	2659	1803	2232	1301
ALG13	1705	1392	2019	1206	1214	1023	414	1006	610	1358	1562	1606	617	293	721	223	132	422	2348	1699	1050	726	767	806	382	358	370	5845	6509	4867
ALG2	349	365	322	138	218	268	1199	745	829	1098	970	1009	1368	672	1003	1462	1145	568	900	704	485	2844	3154	3019	736	671	781	2296	2800	2604
ALG3	0	0	0	0	0	0	0	0	0	386	348	367	619	433	405	1869	1132	560	1347	1023	723	839	887	817	504	475	638	362	475	403
ALG5	1937	2515	1795	450	458	495	787	733	675	953	1041	1276	1789	830	1857	2527	2348	3108	4213	2565	1749	1599	1911	1742	1298	1187	1168	4000	3384	2582
ALG6	270	391	335	407	355	369	666	805	629	1539	2196	2487	1288	474	1679	1162	1058	1519	802	506	301	786	947	777	604	780	642	2102	2584	1902
ALG8	0	0	0	0	0	0	0	0	0	225	411	556	788	513	773	1073	866	1491	1355	1248	697	969	1396	1444	607	565	454	1856	2129	1494
ALG9	0	0	0	0	0	0	0	0	0	2402	1981	2272	2636	1357	2755	1501	1539	1363	723	599	389	1360	1479	1558	879	1061	1009	4050	5331	3540
ALK	0	46	0	0	0	6	49	19	21	43	49	14	180	94	173	22	9	48	5	1	0	0	0	0	30	129	79	66	148	44
ALKAL2	0	0	0	0	0	0	0	0	0	212	304	210	12	26	32	427	298	166	0	0	0	0	0	0	91	171	140	204	283	149
ALKBH1	300	494	424	374	339	370	576	449	479	925	818	772	701	285	600	1555	1533	912	464	295	254	1739	1678	1847	707	978	739	2731	3050	2463
ALKBH2	126	154	159	112	125	65	159	129	92	1134	976	807	1082	614	932	463	508	262	470	360	187	398	355	321	234	320	246	606	718	616
ALKBH3	82	181	134	405	424	370	295	354	325	931	853	841	1102	817	1172	414	456	501	674	339	287	1310	1099	1154	931	960	1237	1533	1256	1039
ALKBH4	258	228	358	242	243	441	574	416	405	1240	1075	801	1385	1021	909	1201	763	261	640	442	282	1250	1173	1067	1612	2675	1874	592	858	532
ALKBH5	1240	767	1209	2792	3193	3604	8685	6197	6282	5531	4151	3408	10317	6182	8792	0	0	0	4123	2605	2204	10713	10509	11788	5479	6018	6898	4786	4557	3564
ALKBH6	1165	1627	1679	458	409	548	312	252	261	328	447	369	1843	1202	1675	764	482	256	1574	924	494	976	906	920	364	487	679	709	754	656
ALKBH7	106	95	186	150	166	223	580	416	463	864	919	716	1207	1311	1322	0	0	0	973	696	524	511	503	514	1540	1780	1560	1143	784	666
ALKBH8	202	270	183	415	308	471	121	321	149	1465	1259	1707	410	185	557	487	447	614	336	234	117	2916	2719	3165	235	229	292	2143	2033	1734
ALLC	0	0	0	0	0	0	3	1	2	0	0	0	0	0	4	0	0	15	3	3	1	0	0	0	0	8	0	0	0	5
ALMS1	3667	4621	4718	2109	3158	3060	2336	3703	2994	5421	5981	6876	3574	2067	3834	2216	2861	5320	563	528	329	1398	1324	1577	953	1096	1165	7728	9997	6379
ALOX12	0	0	0	0	11	0	6	5	9	0	0	0	47	79	71	203	177	144	132	94	58	2766	1803	1950	69	41	85	224	308	179
ALOX12B	0	0	0	0	0	0	0	0	0	0	13	3	0	0	0	0	0	0	15	15	7	0	0	0	285	140	264	3	47	21
ALOX15	174	29	228	4551	2384	4058	14	12	161	0	0	0	1779	2302	6315	129	78	31	12	2	10	273	379	238	838	420	460	1027	1666	915
ALOX5	1174	1060	823	246	414	499	1054	1378	882	1806	701	800	3577	1772	2144	1933	632	244	10366	7404	4428	434	541	490	4770	3860	5615	1938	2307	1729
ALOX5AP	0	0	0	0	0	0	0	0	0	1229	609	1289	370	351	644	1012	397	1845	5954	2673	2325	3314	3314	3709	336	226	216	2676	4527	1570
ALOXE3	0	0	0	0	0	1	6	0	7	4	6	0	0	8	0	120	35	4	5	3	1	91	107	57	0	0	2	0	11	4
ALPI	0	0	0	0	0	0	0	0	0	0	0	0	3	0	8	0	0	0	0	0	0	0	0	0	0	0	0	0	0	0
ALPK1	2268	1504	1460	2025	1816	3081	295	791	243	805	883	1092	1911	778	2039	1061	798	1366	3051	2299	1323	1454	1504	1605	623	550	830	2794	3219	2241
ALPK2	239	441	141	263	419	284	121	73	135	406	322	279	390	236	555	92	30	49	39	35	15	224	422	286	477	482	237	1934	1636	1237
ALPK3	521	161	449	336	302	489	361	391	491	401	198	285	937	485	520	111	117	177	94	116	68	19	91	36	150	272	354	76	74	123
ALPL	176	173	125	188	261	204	146	78	69	133	214	82	143	117	141	838	324	75	3293	3956	4026	633	1965	691	89	87	155	45	48	14
ALS2	0	0	0	0	0	0	0	0	0	2440	2479	2448	1369	595	1369	1847	2024	1611	3163	2284	1300	2108	2033	2347	913	1002	1394	3196	3032	2141
ALS2CL	341	332	341	358	360	677	866	666	635	1793	1404	1340	3788	2220	2892	539	488	113	4703	1989	2461	5503	5868	4788	1007	1165	1330	452	440	490
ALX1	0	0	0	0	0	0	0	0	0	4	0	4	9	6	10	0	0	0	0	0	0	0	0	0	0	0	0	6	4	15
ALX3	0	0	0	0	0	0	0	0	3	19	19	1	0	0	0	0	0	0	2	1	0	0	0	0	0	0	5	9	12	14
ALX4	0	0	0	4	0	6	10	3	5	26	13	32	3	8	4	0	0	0	1	0	0	190	239	182	0	0	0	8	3	33
AMACR	0	0	0	0	0	0	0	0	0	896	979	852	1997	770	1893	619	730	465	312	221	164	373	384	476	408	484	447	1211	977	1242
AMBN	0	0	0	3	0	0	1	0	2	0	0	6	11	0	20	4	0	3	1	2	1	0	0	4	5	37	16	989	1086	743
AMBP	3	8	0	97	26	4	313	414	397	95	96	163	84	54	57	4	103	133	9	4	0	0	0	5	57	0	67	22	181	25
AMBRA1	2971	2404	3500	2855	3043	3931	3534	2976	2772	2968	2264	2256	3172	2176	2918	5506	4822	2728	861	679	606	5925	5093	5747	3893	3585	5680	2401	3036	2231
AMD1	4093	3327	4117	2557	2769	2913	4679	4385	3970	7335	8540	9151	4964	1643	5144	7690	6973	10887	5753	4314	2866	7202	7001	7334	1676	1733	1782	13296	15436	12727
AMDHD1	0	6	0	16	5	0	0	2	10	234	143	200	1039	508	766	59	88	76	239	188	62	23	14	7	65	43	107	1151	567	436
AMDHD2	458	419	845	341	384	645	1807	1705	2089	1865	1497	1240	2409	2277	2075	4148	3733	1012	2091	1592	1390	1326	1108	1279	3316	3701	4310	3595	3271	2029
AMER1	923	946	1117	310	394	504	1221	1113	792	1048	841	1145	1334	623	901	816	707	491	173	171	116	1999	1711	1830	1260	1505	1759	2522	2898	1791
AMER2	0	0	0	0	2	17	30	62	17	89	52	19	488	113	363	124	172	119	1	0	1	119	88	101	3	0	5	425	890	502
AMER3	0	0	0	0	0	0	2	0	0	6	0	0	0	0	0	4	0	0	2	1	0	8	4	0	0	0	0	29	63	71
AMFR	4234	3077	3949	3356	3371	3865	13029	11160	9041	17616	15136	11407	10201	7312	9846	8805	7517	3345	3469	2301	1931	14382	13324	14988	8902	9457	11572	10389	12407	9123
AMH	98	21	110	61	84	69	7	0	8	54	123	62	7	0	0	0	0	0	46	32	7	49	46	40	91	74	91	35	16	22
AMHR2	1370	1678	1562	69	50	63	34	106	65	148	112	115	17	30	18	661	500	469	385	212	186	42	28	29	151	160	144	34	51	39
AMIGO1	113	144	243	233	340	118	410	114	141	138	127	110	2056	1027	1085	293	262	108	342	189	203	920	578	892	307	443	499	1007	1273	943
AMIGO2	41	33	56	297	272	144	2731	1054	1787	472	437	425	441	157	422	5	4	0	1224	738	631	1126	1603	1240	938	1065	1133	1947	2478	2030
AMIGO3	180	182	203	258	312	403	2801	1280	1541	944	1154	919	617	459	546	285	220	80	0	0	0	604	479	338	9	12	8	0	0	0
AMMECR1L	3279	2674	3514	3320	4104	5594	3632	3107	3165	2809	2774	2624	2821	1655	2374	4247	4296	3638	1408	989	635	5259	5419	6480	1279	1470	1728	5489	6344	4157
AMN	0	0	0	0	0	0	0	0	0	71	62	46	12	29	30	0	0	0	94	106	66	30	30	28	128	406	153	0	10	0
AMN1	1328	1288	1159	935	1086	619	441	332	337	621	516	604	1221	462	1094	1026	922	1234	380	228	169	315	304	330	828	814	868	2806	3204	3078
AMOT	309	274	253	124	208	229	1999	1708	1358	579	350	311	637	228	483	960	1557	1328	154	75	88	467	425	440	707	520	1055	2235	2990	2176
AMOTL1	0	0	0	0	0	0	0	0	0	1581	908	1153	4190	2335	4522	3100	2886	1886	1310	809	574	3743	3341	4084	891	813	1347	1263	1826	1424
AMOTL2	1282	1448	1387	1469	1659	1518	3228	3776	2694	3656	2207	2028	5015	2792	2406	3720	3621	838	1777	1007	858	3360	2120	2307	1630	2083	3879	1333	1200	1862
AMPD2	2088	1444	1612	811	969	1218	1121	935	799	2419	2805	2109	2654	2422	2710	4799	3323	1000	6884	4788	3105	3022	3232	3081	1522	1378	2430	1664	2132	1459
AMPD3	201	183	662	965	2668	1758	116	334	128	402	313	293	0	0	0	424	389	249	1359	1440	736	4031	2495	3872	640	586	584	1036	1987	1195
AMT	0	0	0	295	428	532	193	358	289	499	483	371	433	360	539	376	303	619	0	0	0	0	0	0	1648	1660	1885	242	275	211
AMZ1	218	0	239	20	58	103	4	2	17	245	246	240	15	29	12	26	8	4	26	53	23	2073	2014	2393	894	1335	1273	12	6	18
AMZ2	0	0	0	0	0	0	0	0	0	2031	2312	1784	1512	746	1419	3362	2576	2987	2862	1997	1333	2007	2313	2063	3750	3729	4137	2983	2430	2069
ANG	289	200	312	108	112	106	61631	28098	43847	9	28	9	0	0	0	323	547	283	210	110	84	56	91	37	584	594	873	621	688	793
ANGEL1	186	186	130	176	187	277	746	551	380	1263	1073	1184	1230	653	686	2963	2534	623	1724	1684	1006	920	856	730	1295	1867	2144	1244	1380	922
ANGEL2	1461	1220	1333	838	1572	1846	1480	1457	1467	2105	2670	3419	2246	820	2357	2565	3102	3303	2022	1198	586	6096	5495	6213	1445	1577	1474	9066	11102	7863
ANGPT2	480	160	147	262	269	123	116	22	47	155	259	245	319	112	182	2543	2856	2245	27	42	16	1278	1506	1261	118	95	56	2975	1898	2367
ANGPT4	184	74	161	286	376	427	3225	2094	2323	1648	1373	1397	3848	2192	3014	2487	1742	543	8	2	4	34	124	95	74	39	83	245	472	252
ANGPTL1	350	236	453	54	46	71	48	42	43	374	445	552	412	341	605	286	663	1069	407	208	186	62	34	34	301	527	479	1483	2298	1164
ANGPTL2	0	0	0	5308	4380	6107	3226	2411	1359	3411	1715	1797	4763	2507	2479	5687	4496	1486	0	0	0	0	0	0	6723	7921	8791	747	2092	1596
ANGPTL3	5	19	8	46	10	0	0	0	0	29	56	67	34	4	26	5	12	81	2	3	1	20	51	22	0	0	5	23	47	30
ANGPTL4	1305	297	322	582	376	1332	785	927	690	2440	62	29	645	318	753	4380	2906	645	41	697	54	921	2074	2642	345	729	292	1222	919	660
ANGPTL6	33	38	14	15	31	46	8	9	21	1385	1077	634	827	806	987	0	0	0	191	200	127	67	119	110	230	286	288	137	211	131
ANGPTL7	40	132	304	67	79	118	168	19	97	44	99	44	94	36	93	113	91	207	4	6	4	664	158	111	148	377	192	455	255	139
ANGPTL8	0	0	4	0	0	0	4	0	0	4	20	8	13	24	0	0	0	0	6	3	2	25	0	0	0	0	2	5	6	11
ANHX	0	0	0	0	0	0	25	14	21	444	458	408	0	0	0	8	0	0	0	0	0	0	0	0	0	0	0	0	0	0
ANK1	1230	746	11069	234	25001	11833	206	30	127	2218	4521	759	828	2315	1027	71	120	9	186	123	57	14006	5000	11319	146	95	256	24	65	59
ANK2	0	0	0	0	0	0	0	0	0	1167	1102	1293	1333	446	1432	758	665	861	3952	2311	2238	838	648	778	384	276	643	1524	2295	1939
ANK3	3721	2701	3374	861	872	1147	2728	2690	1853	1872	1715	2574	2979	1055	2853	968	1184	1522	1202	934	823	970	787	826	1087	808	1348	2779	3842	2614
ANKAR	0	0	0	0	0	0	0	0	0	98	138	152	17	8	29	47	80	76	122	91	42	0	5	0	36	25	53	110	181	114
ANKDD1A	9	16	19	12	42	38	16	26	116	65	39	67	282	158	477	57	14	26	2005	665	1023	25	45	8	4	0	8	339	383	293
ANKDD1B	0	0	0	0	0	0	0	0	0	90	92	97	0	0	0	57	160	61	67	24	26	10	0	0	6	7	5	151	305	177
ANKEF1	0	0	0	0	0	2	8	0	3	46	0	4	0	0	0	0	0	5	130	89	67	8	4	0	0	0	0	5	10	12
ANKFN1	0	0	36	0	2	0	2	2	19	55	94	116	0	0	0	2246	3362	1997	4	1	3	0	0	0	0	0	2	51	60	167
ANKFY1	8912	6955	5981	3593	4295	6181	12796	10963	9802	10066	8987	8691	16328	11282	14098	6920	7921	4539	3098	2916	1836	13220	12256	16691	3410	3687	4379	8094	9672	6182
ANKH	16205	11001	19270	655	3501	1492	3133	1824	3013	2485	2226	2351	524	407	406	2743	2990	1178	1794	1148	916	0	0	0	1763	1482	1721	1290	1487	1165
ANKHD1	0	0	0	0	0	0	0	0	0	0	0	0	4466	2209	4631	8485	8934	13925	5160	4355	2601	12601	11426	13178	3716	3612	4701	13907	18692	12852
ANKK1	0	0	0	0	3	4	13	0	2	142	34	23	0	0	0	0	0	0	94	56	11	0	0	0	5	0	0	0	0	0
ANKLE1	79	94	181	130	934	816	181	263	261	109	450	162	242	683	331	0	0	0	180	202	117	1011	557	821	352	374	619	343	218	175
ANKLE2	5591	4295	5638	1659	1650	1657	4911	3571	4004	4122	3842	3930	5364	2615	5399	1993	2965	1682	9023	4725	3666	7469	6876	8561	3661	3961	5291	4546	5996	3837
ANKMY1	159	106	286	85	39	58	71	10	66	195	109	114	30	30	31	10	9	11	1276	717	574	46	26	24	51	45	73	74	51	59
ANKRA2	430	269	283	933	647	549	361	512	382	779	772	830	863	419	1194	1054	1060	1183	1159	672	364	1712	1565	1775	613	682	720	2480	2330	1766
ANKRD1	5	8	6	8	3	2	142	124	38	115	145	149	35	19	36	45	116	115	24	16	1	9	0	5	23	48	21	32	29	50
ANKRD10	4048	2409	2991	2034	1926	2772	2517	2270	2349	3513	2896	2847	2711	1659	3045	0	0	0	8149	4901	3867	10147	9119	9579	3277	3357	3554	10317	11860	8657
ANKRD11	11930	11259	12523	10982	9685	7714	6765	7793	5731	3865	3484	2903	4043	1890	4018	5676	4505	1174	4071	3163	2254	23688	19967	22214	7453	7750	13880	4788	5202	4399
ANKRD12	6422	6664	6436	7321	6854	7335	6197	6174	6873	7152	6609	11477	4167	1806	4848	4126	5461	11144	2052	1489	839	6064	6072	6392	8936	8115	8962	23372	32564	22137
ANKRD13A	3602	5024	5262	5101	6510	5163	9781	8272	7329	6631	8056	7112	6711	3354	6648	7595	6093	2779	5644	4185	2448	20289	17997	19150	4930	4883	6880	17867	20120	16885
ANKRD13B	142	65	57	138	160	180	4	5	20	250	149	177	79	78	68	241	199	81	81	123	117	662	538	417	154	192	327	69	176	67
ANKRD13C	3813	2815	3787	2075	2114	1953	2416	1750	2247	2160	2469	2537	1966	819	2798	4037	4706	4771	1121	664	355	5353	5344	6183	549	439	1075	3479	4259	3085
ANKRD13D	422	371	447	125	131	225	615	579	507	766	561	494	828	820	799	209	143	58	8091	3993	2991	681	557	528	1837	1712	2787	949	963	866
ANKRD16	564	318	667	236	361	723	684	684	605	972	821	745	1737	1114	1419	724	613	667	180	142	91	3636	2889	2927	751	796	761	361	302	262
ANKRD2	5	2	0	0	0	9	0	0	2	6	0	15	182	81	94	15	0	15	11	2	3	528	430	451	40	17	74	0	0	0
ANKRD22	0	0	0	137	85	132	0	165	7	333	617	608	0	0	0	150	91	41	149	792	284	8	62	25	274	226	1045	4549	4902	2736
ANKRD23	119	98	112	150	347	453	368	844	618	650	477	538	273	138	276	665	466	310	1033	403	460	1017	792	906	463	456	601	165	243	168
ANKRD26	0	0	0	0	0	0	0	0	0	0	0	0	94	37	138	1568	2301	4426	433	340	218	1711	1584	1580	298	472	523	0	0	0
ANKRD27	1390	1110	1481	751	803	946	1703	1402	1496	4280	4890	4713	3590	2038	3416	3727	2325	1609	1210	824	629	3915	3326	3888	1663	1616	2056	4257	4787	3011
ANKRD28	1544	1986	2275	1428	1572	1796	1907	2150	1883	3000	3438	3586	2915	1429	4066	2309	3027	3262	1635	921	664	4034	4255	3583	1499	1378	1310	2766	3351	2146
ANKRD31	15	38	5	18	42	61	170	276	263	24	6	30	0	0	0	118	213	322	8	5	6	0	0	0	33	14	59	34	44	65
ANKRD33B	770	1035	1751	1057	3442	2070	402	414	430	1245	1481	771	768	459	858	8742	7389	4135	795	726	470	862	1074	1141	611	575	923	2228	2792	1409
ANKRD34A	30	10	5	6	7	0	81	57	49	135	91	44	90	34	55	104	54	58	103	81	78	15	8	4	67	137	83	68	58	61
ANKRD34B	0	0	0	0	0	17	99	503	125	40	35	118	110	37	92	25	10	19	21	98	80	4	13	0	0	0	0	163	128	108
ANKRD37	112	67	120	94	101	248	66	60	46	432	405	394	682	399	639	373	366	384	157	160	106	357	363	258	58	93	48	911	1047	770
ANKRD39	720	611	786	86	90	203	336	454	372	465	503	494	2009	1147	1862	872	569	401	431	323	285	762	587	683	856	926	1100	973	992	792
ANKRD40	0	0	0	0	0	0	0	0	0	2220	1671	1473	2603	1249	2718	3315	3159	1949	1190	937	593	6211	5363	6454	2336	2541	2781	3755	4352	3758
ANKRD44	0	0	0	0	0	0	0	0	0	7810	7096	7808	5005	2096	5448	10255	9316	12151	2506	1760	965	15826	14949	17409	4301	5023	5055	23703	25532	16814
ANKRD46	211	241	258	565	431	631	1251	834	1064	1974	2019	2243	2127	819	2353	3429	4290	3547	559	357	337	2869	2745	2881	1790	2009	2160	2480	3280	2039
ANKRD49	330	375	477	1196	1052	785	407	454	524	407	517	668	470	154	360	900	1020	1931	1301	776	472	1358	1356	1421	473	575	445	1945	2115	1677
ANKRD50	864	967	1260	588	626	971	764	663	731	4027	3279	4590	7922	3189	9499	6365	9874	9348	453	185	135	6942	5978	6775	897	875	1032	1469	2283	1468
ANKRD52	0	0	0	0	0	0	0	0	0	1211	1197	1521	1299	795	1001	0	0	0	2006	1743	1335	9279	8564	8573	945	854	1419	946	1641	684
ANKRD53	0	0	0	0	0	0	13	3	4	290	304	346	29	30	18	60	35	23	46	14	17	34	26	15	16	21	37	148	105	159
ANKRD54	860	904	1123	409	509	503	406	360	225	1522	1329	999	1958	1425	1647	2567	1911	908	893	530	426	2590	2190	2308	1158	1274	1556	663	655	617
ANKRD55	48	24	11	0	3	5	33	40	40	415	277	434	27	4	27	20	7	13	102	67	35	145	436	124	23	9	15	124	88	118
ANKRD6	0	0	0	0	0	0	0	0	0	698	460	488	183	58	204	310	202	333	364	262	172	224	141	179	120	158	169	134	145	202
ANKRD60	0	0	0	0	0	5	7	8	26	4	17	11	0	0	0	0	0	0	1	0	0	0	0	0	0	0	0	3	4	0
ANKRD61	23	19	21	48	120	58	6	2	9	66	144	52	20	22	63	52	41	50	12	11	5	192	82	113	23	55	73	53	85	53
ANKRD63	20	37	16	13	39	34	20	24	18	307	286	379	20	13	8	60	22	0	3	0	0	8	5	8	189	405	296	1339	1711	1290
ANKRD65	0	0	0	0	0	0	0	0	0	150	149	217	19	12	20	515	283	161	58	71	48	4	10	19	0	0	13	74	103	116
ANKRD66	4	0	5	0	0	0	5	0	0	0	0	0	25	0	25	0	15	4	2	0	0	4	8	29	4	0	4	11	3	38
ANKRD7	0	0	0	0	0	0	0	0	0	0	0	0	0	0	0	0	0	0	22	8	3	96	79	97	0	0	0	10	43	33
ANKRD9	0	0	0	0	0	0	0	0	0	1539	1678	1290	879	815	822	226	264	62	357	262	290	759	424	537	177	121	256	761	561	485
ANKS1A	0	0	0	0	0	0	0	0	0	4964	4523	4409	3016	2394	3047	3383	3411	2048	6154	3113	2877	0	0	0	4305	4150	7064	3576	4531	4016
ANKS1B	0	0	0	0	0	0	0	0	0	86	70	90	299	155	305	46	186	252	20	16	8	24	29	11	12	7	0	564	847	894
ANKS3	1076	812	1076	230	275	387	335	347	236	969	908	820	0	0	0	1191	1233	608	1194	746	688	3295	2727	2785	910	838	1394	620	795	665
ANKS4B	46	49	36	14	26	115	46	28	67	99	69	149	114	36	88	54	10	54	1	1	0	4	0	0	130	100	148	9	56	44
ANKS6	130	118	154	193	248	290	386	217	238	618	646	630	601	442	535	462	289	200	440	432	255	126	232	165	145	161	227	312	487	417
ANKUB1	0	0	0	0	0	0	9	0	1	2	5	8	13	0	0	0	0	0	3	2	5	13	28	8	48	36	25	11	19	23
ANKZF1	0	0	0	0	0	0	0	0	0	3363	2623	2380	1376	954	1312	1289	932	470	7303	4260	3367	1916	1638	1897	1096	1335	1487	2272	2356	1560
ANO1	0	0	0	0	0	0	0	0	0	102	66	85	116	127	92	530	506	156	31	71	24	1446	1247	1526	31	73	153	107	191	175
ANO10	786	531	732	330	527	653	1673	1001	1285	1094	1195	1290	609	411	419	792	870	536	570	363	273	1945	1823	1941	502	452	523	2036	2572	2064
ANO3	147	164	105	481	313	684	73	92	12	1245	1293	2579	398	206	269	128	133	97	5	8	1	0	0	4	33	12	78	967	1059	1072
ANO4	0	0	0	0	0	0	0	0	0	112	95	192	4	0	0	19	8	25	1	2	0	0	0	0	25	10	14	14	10	45
ANO5	105	181	47	125	81	251	2077	4217	2006	81	102	232	63	28	82	15	30	0	268	276	147	200	196	264	9	4	7	227	229	65
ANO6	6431	7035	6247	6213	5400	7337	12529	10584	8806	14029	11588	15046	6582	2320	5626	2784	2616	859	1128	702	627	12121	10391	12479	3315	3406	3333	19270	27842	17733
ANO7	0	0	0	0	0	0	0	0	0	79	50	21	60	51	27	0	0	0	48	45	39	26	39	40	18	11	13	56	59	60
ANO8	1230	1033	893	408	587	806	742	734	759	1567	1167	1161	1860	1304	1383	0	0	0	567	451	407	1356	992	1215	1994	1854	3552	1248	1485	989
ANO9	0	0	0	0	0	0	0	0	0	124	102	70	8	12	10	0	0	0	1590	1561	1483	12	6	0	237	376	264	648	423	384
ANOS1	0	0	0	265	237	276	169	138	206	4323	4668	3408	387	185	272	2534	2123	1628	0	0	0	0	0	0	27	16	62	30	30	64
ANP32B	4425	6280	6664	3873	8949	4853	938	870	805	1311	1651	1741	954	603	1222	8276	4728	3129	3891	2857	2326	20150	18627	19528	6851	7600	8746	6992	9285	6014
ANP32E	2321	2734	3628	2679	4961	2457	5027	2606	3468	5370	5981	8790	2066	597	2637	5699	5124	4458	1697	1086	570	13450	12458	13296	3031	3186	3813	15614	14067	9827
ANPEP	730	476	859	1756	1883	2562	189	133	268	102	239	66	525	248	357	333	308	160	3524	2474	1801	3558	3493	4257	4056	4112	7279	604	956	476
ANTKMT	182	141	102	42	78	102	578	425	454	2334	1796	940	801	724	831	817	571	217	1066	739	557	2442	2245	2021	2505	2978	2709	0	0	0
ANTXR2	3080	2242	3506	1103	1228	2121	8504	7733	6404	6078	5492	6808	14042	5886	13601	4831	5628	2582	1171	893	596	2316	2358	2738	3227	3056	3266	13585	19563	12783
ANTXRL	0	0	0	0	0	0	0	0	0	0	0	0	0	0	8	0	0	0	0	0	0	0	0	0	0	5	94	0	6	13
ANXA1	2410	3580	4891	1462	1941	2566	4799	3105	2985	6072	4447	8511	8592	2440	7883	15261	11994	14919	4188	2304	1372	4010	4027	4210	7734	10161	11692	49866	45797	39304
ANXA10	0	0	0	0	0	0	8	0	6	0	0	14	0	0	0	0	0	7	1	0	1	0	0	0	7	0	0	5	8	15
ANXA11	0	0	0	0	0	0	0	0	0	5371	4288	5102	2826	1784	2469	3788	3427	1259	0	0	0	0	0	0	6152	7175	8606	7233	10271	7430
ANXA13	0	0	0	0	0	0	128	48	48	6	0	12	36	31	61	3	7	0	0	0	0	0	0	0	0	0	0	208	177	174
ANXA2	13490	15648	18472	2090	2334	2795	7385	5299	4525	6458	5089	7159	4526	2883	3971	15606	14340	8317	24934	9822	10606	5721	7411	7839	3721	3728	3701	10815	11191	9225
ANXA2R	0	0	0	0	0	0	0	0	0	0	0	0	0	0	0	0	0	0	616	335	214	0	0	0	0	0	0	13	3	11
ANXA3	444	1094	697	359	265	427	276	221	149	4810	3216	6585	3931	1929	3226	5384	6848	4335	2378	1961	1261	2027	1801	2148	20142	22006	22307	138	180	111
ANXA4	13027	10164	8441	844	733	907	4769	3568	4852	5071	4879	6635	1569	774	1608	367	281	434	2744	1540	1362	2000	2167	2399	3758	3857	4259	3941	4292	3068
ANXA5	3679	2533	3363	0	0	0	0	0	0	3155	3753	4268	7260	3008	4739	7439	6381	6427	11314	8697	7048	8133	8743	10049	6568	6843	5333	20422	18537	26108
ANXA6	10456	9370	10962	6026	6126	8193	15280	9834	9031	26279	22390	20171	0	0	0	11048	7360	2825	7953	6578	6014	21240	20917	22975	14237	10124	16489	16589	13379	10390
ANXA7	0	0	0	0	0	0	0	0	0	4301	4616	5584	3896	1887	3124	0	0	0	3066	2188	1451	6732	7136	7578	5227	5513	5678	7777	8751	6764
ANXA9	7	0	9	22	24	18	29	0	7	6	133	4	126	137	149	42	21	41	84	60	54	577	588	499	62	51	54	492	493	386
AOC1	5	0	6	0	0	0	0	26	6	0	6	13	10	3	4	0	0	0	5	10	3	70	107	75	5251	6125	6322	2622	4487	473
AOC2	0	0	0	0	0	0	0	0	0	194	237	196	38	36	90	0	0	0	124	106	57	1369	1073	1128	236	168	194	133	204	68
AOC3	0	0	0	0	0	0	0	0	0	202	96	140	951	575	502	0	0	0	640	931	580	930	639	496	2290	2292	2438	0	0	0
AOPEP	0	0	0	0	0	0	0	0	0	2527	2198	2400	0	0	0	1428	1177	1694	800	638	411	2233	2040	2171	1193	1324	1455	0	0	0
AOX1	0	0	0	0	0	0	0	0	0	19	88	157	0	0	0	2139	2255	1841	363	347	252	269	192	181	6911	7980	13570	619	1866	620
AOX2	0	0	0	0	0	0	0	0	0	0	0	0	66	12	57	24	22	57	0	0	0	0	0	0	94	117	111	177	496	482
AP1AR	1085	1049	1079	575	880	1358	1026	1020	1127	1717	1653	1805	1022	481	1545	1460	2247	2032	1748	880	563	3593	3326	3617	1759	1780	1184	2744	2089	1495
AP1B1	5070	4979	8827	5856	8635	8745	11621	8211	8264	6279	7014	4232	8470	6416	7620	9310	7604	2590	11639	7456	5143	11746	9760	11678	6263	6462	10643	3805	4452	3158
AP1G1	4982	5331	5801	5698	5772	6232	3003	3211	2733	6493	6220	8413	5947	3014	4732	9788	8988	9062	5035	2957	1890	9987	10192	11863	3218	3870	4073	11813	15171	11674
AP1G2	0	0	0	0	0	0	0	0	0	3430	2421	2487	1994	1304	1565	555	247	322	0	0	0	0	0	0	1677	1965	2592	2993	3358	2755
AP1M1	0	0	0	0	0	0	0	0	0	2493	2108	2200	4437	3268	3601	3416	2135	683	2581	1759	1261	7076	5905	7459	5025	5644	9487	3578	3735	3452
AP1M2	0	0	0	9	31	0	0	0	1	30	158	15	196	176	193	17	11	0	23	14	6	206	237	165	26	6	18	6	27	19
AP1S2	5480	4947	8409	2137	1916	3632	5430	4098	5134	2720	2795	4189	2064	581	2406	6517	11391	14600	1852	975	812	2571	2948	3359	2614	2672	2934	8843	9750	5730
AP1S3	705	1296	2401	62	59	59	153	159	228	218	348	612	0	0	0	793	843	1517	130	200	110	3987	3652	4831	384	393	420	1268	1417	776
AP2A1	0	0	0	2361	5826	5801	3152	2064	2169	2326	2449	1945	3745	2730	2888	0	0	0	0	0	0	0	0	0	2978	3313	4840	2661	3426	2037
AP2A2	12748	9944	16360	3100	2287	3936	6165	3838	4304	8360	8543	7316	5901	4524	5348	0	0	0	17555	9688	12821	8957	7571	9240	6040	6257	8428	4956	5813	4386
AP2B1	3946	3606	4054	3964	3695	5088	6621	4857	5191	4456	4374	5235	6669	3726	6055	10751	9943	10446	3811	3362	2643	16060	16482	17320	6919	6977	8958	17322	19563	13968
AP2M1	24461	15963	22036	7027	9598	8283	14392	9633	9570	12255	12115	12173	17334	11613	15667	21002	17173	10927	15560	10568	8958	15092	15137	15285	11735	13066	14347	12725	11863	15254
AP2S1	1458	1399	2067	846	1436	1179	2204	1763	1595	2380	2574	1839	2516	1723	2210	1146	1505	912	3205	1819	1500	4617	4590	4086	2049	2433	2538	3132	3344	2259
AP3B1	0	0	0	0	0	0	0	0	0	7231	6635	9055	5185	2102	6667	10882	10096	9119	0	0	0	0	0	0	3092	2662	3655	16609	18017	13483
AP3B2	161	417	306	87	151	154	62	62	52	292	306	156	50	43	215	459	157	151	58	91	80	8	0	12	107	100	381	68	115	92
AP3D1	10815	10508	10179	0	0	0	0	0	0	5673	5266	4589	9209	5724	8622	0	0	0	7032	5795	4126	12244	11494	12776	7055	7036	10690	5345	6854	5347
AP3M1	0	0	0	0	0	0	0	0	0	5826	6422	8673	4723	1845	5128	5665	6181	11036	0	0	0	0	0	0	2160	2039	2430	9714	11311	9256
AP3M2	98	43	112	115	247	76	50	48	43	1557	1188	1209	282	149	357	635	629	459	652	587	342	2097	1843	2068	415	480	455	506	610	371
AP3S1	792	926	1089	1310	956	1335	774	753	719	1500	1942	2184	1382	400	1119	2747	3156	4524	3242	1854	1400	2260	2562	2450	937	1006	895	5890	6125	3806
AP4B1	878	590	784	840	1247	1549	622	716	735	2292	2543	2009	2004	1545	2194	1057	970	669	2012	1121	886	3063	2653	2619	885	982	1049	2180	1648	1398
AP4E1	1099	1384	1300	1253	1233	1236	1572	1984	1657	1947	1928	1838	1312	550	1805	2731	3642	4241	596	377	301	3151	3068	3106	1809	1882	1919	4626	6470	4465
AP4M1	338	221	368	116	229	358	1111	652	757	2096	1814	1680	0	0	0	660	664	272	727	428	346	1851	1723	1690	1102	1189	1455	1474	1458	898
AP4S1	0	0	0	0	0	0	0	0	0	947	1027	1244	892	259	771	475	386	831	655	371	223	1495	1560	1640	558	678	619	4065	5598	3946
AP5B1	0	0	0	0	0	0	0	0	0	1928	1660	1156	1889	1730	1838	1015	590	276	2399	1566	1020	1765	1927	1854	1210	1250	1940	1020	989	791
AP5M1	2063	1479	2138	981	1156	1355	2494	3130	3014	2630	2702	3285	0	0	0	1555	1434	1856	1449	884	592	3723	3315	3352	1087	1219	1387	13173	15323	9512
AP5S1	724	446	728	316	301	421	428	297	293	676	683	530	1740	1327	1905	1114	932	466	495	245	245	945	778	870	614	685	800	770	948	887
AP5Z1	2124	1283	2029	677	521	888	649	412	522	1608	1262	1026	1370	1237	1512	1801	1353	350	9478	5128	4088	2526	2564	2414	2444	2654	3827	1946	2076	1251
APAF1	2935	4144	3149	1337	2455	2965	1497	1945	1405	3650	3444	4612	2465	1110	3339	4989	6384	6633	1235	812	529	5401	5289	5649	1512	1696	1829	7785	9684	5692
APBA1	3385	2144	2447	1578	556	1062	2062	1758	1365	1044	1372	914	610	289	359	869	519	257	606	361	386	854	899	951	643	675	850	1129	2024	993
APBA2	0	0	0	0	0	0	0	0	0	459	229	307	42	11	81	83	53	7	2949	570	954	0	4	0	16	4	3	86	272	166
APBA3	1855	1055	1763	653	767	1036	1605	1303	1188	2076	1434	1441	808	729	634	1231	731	289	2040	1596	1256	1542	1487	1634	1698	1835	2516	696	886	601
APBB1	260	195	156	333	319	328	2259	1214	1281	1525	986	862	1342	830	1054	874	662	275	1837	1108	826	356	453	325	651	702	804	497	748	612
APBB1IP	6661	4907	5117	8242	7702	6879	3335	3247	2709	2544	2930	4637	5447	3207	5477	4993	4165	2494	4236	2797	2692	9968	9163	10980	14239	12288	15596	3562	7489	3625
APBB2	0	0	0	0	0	0	0	0	0	1677	1705	1766	3031	1200	2009	893	1068	776	1947	1041	831	1397	1416	1277	1022	1067	1287	2214	2585	2449
APBB3	210	186	307	859	1801	1259	281	432	277	731	591	667	553	429	576	611	548	449	3213	2187	1404	1517	1094	1177	856	981	1052	2207	2102	2056
APC	4737	4831	4871	3186	3753	4352	6393	5062	5174	2954	2751	4846	3298	1137	2778	4452	4952	8568	1101	916	578	9854	9195	10361	2079	1999	2875	8292	12215	8652
APC2	7	14	22	40	26	9	24	19	21	321	298	230	93	173	107	93	63	13	23	42	9	247	223	179	198	244	364	485	460	356
APCDD1	2519	1966	2818	2095	2739	3365	666	490	250	910	688	922	965	547	633	723	642	232	516	191	262	1021	721	887	2116	3105	4103	1388	1399	1704
APCDD1L	0	0	0	29	12	8	5	0	6	50	68	73	11	4	11	0	0	0	0	0	0	0	0	0	9	0	26	52	76	41
APEH	1512	1386	1600	846	1362	1475	2737	2654	2267	3594	3512	2519	3414	2642	3004	5322	4493	1211	3248	2489	1712	6715	5089	6226	2866	2669	3708	3853	3782	2871
APELA	161	114	191	22	15	95	190	205	144	67	20	39	0	0	0	3	0	4	0	0	0	0	0	0	0	0	0	109	158	121
APEX1	484	477	438	1973	1713	1851	2325	1555	1869	3145	2685	2262	1662	1042	1597	4736	2862	1420	3443	3068	1556	2434	2930	2640	4499	5825	5828	5776	5063	4692
APEX2	701	774	915	492	742	612	511	348	353	913	1017	928	945	734	928	899	615	481	940	693	502	1290	1019	1181	652	695	889	329	506	212
APH1A	3191	2441	3278	2043	1842	2060	5435	3448	3635	5823	5111	4578	7345	4066	5285	6495	4971	1852	7600	4765	2973	5563	5245	5499	2870	3492	4016	8274	8469	5955
APH1B	222	139	104	67	71	71	871	626	989	5299	5220	6278	326	99	282	5453	6271	2692	1890	923	616	789	837	943	970	1338	1068	2455	2561	1647
API5	3562	4829	4248	3602	3908	4440	7493	5397	6067	7879	7887	9176	3751	1673	4470	6832	6990	6272	2865	2025	1298	13655	13098	15381	5231	5512	5818	18305	19505	13877
APIP	389	423	368	214	215	268	507	412	355	1189	1095	1115	2069	961	2194	706	701	1108	648	406	284	694	804	890	909	680	1202	2732	2133	1694
APLF	0	0	0	0	0	0	0	0	0	631	518	838	1645	741	2089	1678	2180	3036	154	116	73	1051	738	1067	304	317	371	9467	10109	6297
APLNR	32	13	38	1818	1419	2938	529	44	323	2220	2025	1460	1250	1454	1697	5038	2298	731	4177	2954	4200	1116	1421	1096	276	174	535	223	542	405
APLP1	0	0	0	0	0	0	0	0	0	1185	953	983	216	200	136	35	35	5	18	11	12	253	234	268	4305	4311	6728	136	84	97
APLP2	24069	17979	21222	32821	20171	21925	47952	21161	33738	36109	33860	32211	24629	11652	18702	41449	41863	12493	20047	11408	8113	15939	13611	15694	34186	32153	36432	27186	38677	30525
APMAP	948	1008	970	1242	1167	1477	36	75	67	5320	5675	5512	2958	2221	3997	5388	4752	1705	5350	2575	2085	2269	2400	1964	4601	4013	5134	10147	9473	5708
APOA1	15	18	10	92	178	241	297	372	458	55330	44551	38038	287	231	180	0	0	19	40	20	8	10	0	7	5583	4701	2646	5449	6167	4133
APOA2	17	12	22	38	20	0	0	0	1	485	429	262	84	73	105	14	9	23	7	2	0	20	32	11	55	4	12	36	105	27
APOA4	38	37	21	92	39	82	545	402	551	330	265	132	0	0	0	2	66	122	8	3	0	18	34	37	17	43	16	0	9	0
APOA5	8	7	3	59	41	7	10	5	10	0	0	0	24	17	35	0	21	46	2	0	0	5	0	0	18	47	119	0	3	1
APOB	415	363	339	2305	866	143	1466	1473	1803	63	210	190	316	131	316	164	458	642	58	28	26	0	7	9	20	4	12	66	332	97
APOBEC1	0	0	0	0	0	0	0	0	0	0	0	0	0	0	4	885	1438	2958	0	0	0	4439	4356	5122	0	0	0	0	0	17
APOBEC2	4	0	0	0	0	0	0	0	8	140	205	171	65	17	22	4	7	13	6	7	3	62	101	112	18	20	23	98	85	20
APOBEC3F	0	0	0	0	0	0	0	0	0	0	0	0	0	0	0	0	0	0	578	464	300	0	0	0	0	0	0	0	0	0
APOBEC4	0	0	0	0	12	0	0	2	3	15	14	3	4	0	14	0	0	0	2	1	0	0	0	0	0	0	0	15	14	25
APOBR	447	532	969	1270	994	860	1877	1144	925	895	921	728	1495	952	1524	618	499	238	4868	2383	2319	2493	2756	2805	3692	3257	8080	2850	3963	2418
APOC2	0	0	0	41	10	8	42	72	86	6	10	23	16	30	19	35	31	47	0	0	0	0	0	0	0	0	0	4	9	0
APOC3	7	4	13	38	25	6	52	51	60	49	96	32	32	35	50	0	13	5	15	4	0	0	0	0	26	0	18	24	102	2
APOD	0	18	0	0	0	0	22706	6839	1639	67	40	53	128	108	79	186391	183231	87619	153	367	61	106	32	72	238	75	490	480	402	514
APOE	7907	11819	8178	24516	18679	12825	32774	34289	29537	70274	47917	10038	38838	31895	30719	61302	31486	5065	20428	9459	15667	72722	68827	64698	7499	9100	15799	13997	8739	3811
APOF	17	40	21	15	14	5	9	2	10	0	2	0	10	14	30	0	0	0	2	2	1	87	53	96	7	0	4	354	461	285
APOH	34	13	36	176	45	26	377	405	425	6	147	125	66	52	102	0	54	87	7	3	0	10	7	0	15	0	18	21	137	8
APOL2	0	0	0	0	0	0	0	0	0	0	0	0	0	0	0	0	0	0	2043	1606	1005	0	0	0	0	0	0	0	0	0
APOL6	9343	7926	9427	0	4	0	2294	1207	1343	7	7	12	7381	5460	6216	0	0	0	2242	1570	754	110	24	40	0	0	0	0	0	0
APOLD1	204	155	291	91	133	326	2015	1406	556	2255	4020	1203	701	229	599	2370	2730	2092	794	577	412	418	434	610	291	324	1707	601	1698	1012
APOM	73	50	68	139	163	122	35	39	63	472	369	430	287	333	469	211	309	399	99	43	18	20	14	6	389	472	636	656	712	512
APOO	465	485	383	306	271	246	306	255	266	378	406	460	0	0	0	787	673	1033	206	139	106	417	426	430	227	276	179	694	662	500
APOOL	1247	1566	1271	293	359	369	669	481	536	720	552	956	630	212	570	1352	1551	3843	448	303	224	619	816	834	338	501	306	1360	1176	965
APP	10794	8521	12555	15285	11746	15198	24857	11519	13187	17884	18136	14517	29118	13012	19445	29410	31485	12786	10154	5919	5526	17009	16243	18912	25790	24262	30697	61912	68257	66737
APPBP2	3402	2876	2972	3250	3412	3688	4632	3606	3599	5313	5071	6386	4019	1475	4770	7190	8416	8027	1462	949	584	2606	2854	3156	3423	3331	3696	13491	15237	12388
APPL1	0	0	0	0	0	0	0	0	0	7288	6633	9207	3525	1319	4733	6655	8632	8598	1854	1224	805	5508	5450	6109	1301	1213	1496	6137	6457	5983
APPL2	452	400	489	1179	1553	1387	881	1326	1146	2519	2494	2751	2493	1296	2566	1885	1758	1209	2140	1292	866	3506	2718	3035	1875	2127	2359	7446	9635	6496
APRT	554	312	713	301	310	531	819	558	464	759	693	500	4439	4170	3732	0	0	0	4311	3393	2193	2351	2794	2245	5724	5525	5831	1072	1023	637
APTX	1553	1787	2157	404	297	289	607	478	501	977	1033	1171	513	324	630	1158	953	1693	3378	2100	1396	1283	1261	1266	266	315	430	1412	1450	1111
AQP11	11	9	0	34	45	39	29	8	32	50	56	17	37	28	59	158	158	258	54	36	24	98	36	47	36	67	75	233	240	164
AQP2	0	0	0	0	0	0	0	0	0	0	10	7	24	9	17	6	20	7	0	0	1	0	0	0	9	30	46	0	0	0
AQP3	48	226	624	238	1221	1085	789	708	461	264	381	173	297	99	442	250	103	52	3765	1007	1255	127	176	184	15779	15930	17220	3466	3865	13080
AQP4	0	0	0	0	0	0	0	0	0	18	13	23	81	44	87	31	32	35	2	5	9	44	58	27	121	83	31	54	79	70
AQP5	62	14	23	0	0	2	12	0	0	0	7	4	36	29	35	133	62	18	27	11	0	15	0	0	3	0	9	0	0	0
AQP6	109	48	326	0	0	0	51	5	41	0	5	0	12	4	10	0	0	0	3	4	1	0	0	0	0	0	0	426	440	302
AQP7	0	0	0	0	0	0	0	0	0	24	23	25	8	0	8	12	2	4	83	37	15	73	0	3	55	123	142	26	46	27
AQP9	50	28	97	145	52	129	69	63	80	738	403	1323	450	223	500	283	233	330	6512	3209	2229	979	684	819	22	13	13	35	17	10
AQR	6936	7402	8235	2806	3436	4072	5093	4581	3905	6985	6595	7987	5630	2250	5479	5599	5494	7840	1837	1544	873	7745	7570	8975	1331	1461	1909	11199	12200	9403
AR	183	8	249	9	18	18	12	0	5	873	698	901	19	19	16	394	353	302	171	129	16	519	467	506	24	31	29	72	175	222
ARAF	1829	1344	2006	1341	1588	1833	1737	1478	984	2474	2153	1915	4197	2558	2534	2324	1272	809	3930	1940	1480	6976	6536	6342	3828	4229	6024	1469	1980	1574
ARAP1	10494	8358	10809	0	0	0	0	0	0	14613	12992	14159	17017	14527	14616	9274	7376	2238	8741	8559	7414	17283	14430	17884	8490	8089	12084	6026	7889	4924
ARAP2	0	0	0	0	0	0	0	0	0	8206	9695	11059	2752	1714	4497	6898	8327	12978	0	0	0	0	0	0	3110	2830	3118	21326	25445	15964
ARAP3	1279	1065	1303	863	1448	2021	2521	2075	1704	882	927	1081	2882	1319	1687	2732	1979	1008	1270	1177	1050	2403	2537	2882	1518	1398	1513	1936	2373	1496
ARC	35	15	2	31	21	60	144	3	35	48	53	0	9	3	11	11	13	0	35	19	17	268	289	188	16	34	42	18	8	10
ARCN1	5624	5989	5816	4617	4990	5643	10453	8210	8521	11033	10285	10837	12986	8036	14908	12328	14355	13390	3495	2545	1841	13159	16333	15134	4791	5138	5682	28235	28421	22705
AREG	10	14	0	0	0	0	0	0	0	35	19	11	0	0	4	0	0	0	821	173	83	13	0	8	4	0	12	42	31	35
AREL1	2537	2705	2725	2184	2687	3324	2439	2279	1930	5191	4777	4797	3806	2454	3402	3114	2693	1672	2078	1528	933	8427	8081	8819	1697	1627	2305	4689	5396	3979
ARF1	10001	9464	9982	7826	6859	7167	10655	9297	7744	20693	17727	14727	7132	4926	5926	15949	13814	7551	13606	8484	6156	20799	22808	22943	11777	12112	13644	47322	45863	42564
ARF4	4989	5676	6064	3910	6790	6013	8266	7099	6770	8150	10060	9658	14962	6773	12534	12122	12186	8623	3051	2193	1426	9063	12024	11537	3362	3304	3807	17891	20473	15326
ARF5	0	0	0	0	0	0	0	0	0	2250	2127	1923	855	630	675	643	735	258	0	0	0	0	0	0	1069	1061	1229	1175	982	687
ARF6	0	0	0	0	0	0	0	0	0	13397	9891	6695	7464	5421	7926	11756	12769	5521	0	0	0	0	0	0	19217	19899	24790	20523	20666	13960
ARFGAP1	1233	942	1515	551	586	776	1165	671	783	3295	2760	1977	3069	2919	2726	1967	1582	409	5185	3435	2649	3109	3454	3144	1805	1934	2314	2288	2544	1874
ARFGAP2	0	0	0	0	0	0	0	0	0	4288	3235	2946	6524	4520	5664	6674	5495	2501	7055	4544	2960	6542	5647	6233	4437	4948	6197	8573	7870	5998
ARFGAP3	1129	1263	1167	1044	830	967	1843	1707	1974	3679	3752	3807	4784	2154	5091	1079	990	227	1766	1097	851	2413	2887	2339	3261	2904	2718	4383	5936	3883
ARFGEF1	7131	7029	9400	4509	5356	5863	5814	5796	5297	5846	5585	7591	2141	991	3214	5807	7168	11879	2604	1840	1036	14164	13612	16401	3159	3389	3815	12956	18387	11308
ARFGEF2	6154	4949	6238	4273	5084	6907	6549	7087	6395	5473	5319	5500	4163	1972	4523	4824	4501	3428	3112	2114	1148	9252	7888	9180	2741	2523	3226	6666	9551	5996
ARFGEF3	353	208	193	195	433	579	1303	960	361	139	174	270	1389	623	1039	86	90	70	89	47	37	11	46	23	196	130	165	131	269	297
ARFIP1	1528	1679	1711	1335	1336	1622	2448	2095	2106	3552	3168	4648	2221	1161	2920	4467	5616	4836	859	632	436	3608	3784	4133	1517	1728	2083	11922	11505	9253
ARFIP2	997	994	979	451	537	675	567	457	388	1417	1151	955	773	552	801	1683	1282	1043	1692	1115	795	2530	2416	2093	1181	1320	1252	1157	1160	900
ARFRP1	3156	2582	3128	911	935	1095	2368	1802	1782	6318	4681	3843	0	0	0	2186	1690	998	4567	2769	2085	3364	3202	3371	2314	2482	2637	2741	2547	1931
ARG1	63	37	32	128	60	0	15	15	25	11	21	26	116	62	87	741	283	4159	1054	839	831	34	16	46	7	6	129	1909	566	2468
ARG2	24	20	20	6	7	7	111	388	32	452	748	737	575	337	682	79	57	38	25	22	21	51	79	150	207	133	226	555	575	433
ARGLU1	14712	11116	14653	8604	11065	8048	1857	2714	2296	7715	7825	7655	2598	1358	2916	6901	7135	7468	18577	11184	6071	7374	6533	6699	4501	5641	5756	16062	18975	13323
ARHGAP1	7100	3945	7083	2734	2384	3212	4884	4069	2642	3637	3696	3163	3876	2804	2885	4448	2626	745	8273	5110	3966	7430	7749	8652	4133	4262	7791	3070	4494	3345
ARHGAP10	0	0	0	0	0	0	0	0	0	3525	2369	3572	3553	1513	3225	955	1022	658	0	0	0	0	0	0	1124	1795	1588	2692	4856	3556
ARHGAP11A	1372	1443	1393	1390	2732	1406	443	419	476	588	1272	1662	0	0	0	1561	1544	1780	182	122	87	5145	4123	4560	524	573	841	1809	1972	837
ARHGAP12	2055	2043	2096	1863	2404	2253	2232	2128	1889	6276	5700	8186	5171	2438	5532	5358	7474	6430	2402	1215	853	3488	2641	3350	2013	1962	1811	5707	5933	4373
ARHGAP15	0	0	0	0	0	0	0	0	0	3427	3326	4357	1973	688	2177	7184	7013	23927	0	0	0	0	0	0	2955	3897	3272	19790	19215	11241
ARHGAP18	0	0	0	0	0	0	0	0	0	4531	4946	6542	2528	1445	3337	11760	12075	18745	685	337	285	2888	2620	3400	3110	4189	3847	6777	8865	6033
ARHGAP19	0	0	0	0	0	0	0	0	0	1343	2080	1720	1447	863	1916	2159	1868	1754	1656	1021	755	6116	5112	5243	1029	1225	1513	3357	3346	2230
ARHGAP20	1087	528	326	82	380	149	177	145	70	248	170	299	950	252	861	594	1329	999	83	90	44	1190	1129	1063	51	43	21	1697	2760	2041
ARHGAP21	4359	3517	4156	5166	4195	4013	3464	2884	3036	5103	5391	5376	1583	754	1492	879	840	447	1327	894	820	3356	2956	3629	2010	1605	2575	1978	6144	2506
ARHGAP22	0	0	0	0	0	0	0	0	0	1074	1296	734	426	366	546	1551	1393	393	83	43	50	951	903	892	557	692	1015	1335	2027	1027
ARHGAP23	646	743	1673	1274	3985	2827	2919	3697	2765	964	1293	711	2695	1682	1943	3421	2065	630	3743	1211	1471	8040	5137	7617	1388	1506	1866	155	356	153
ARHGAP24	0	0	0	0	0	0	0	0	0	5055	3158	3979	1833	845	2298	3201	3197	4942	948	1084	661	1454	1331	1353	1127	1252	1124	6824	13062	7795
ARHGAP25	2886	2819	3636	3453	3593	3881	9176	7321	8034	10483	10847	10766	7704	5643	8104	6803	5703	3475	4492	3270	2175	9038	8767	9937	7203	6120	8294	20341	26820	19071
ARHGAP26	27600	23173	25202	0	0	0	0	0	0	1603	2041	2008	3399	2142	4165	2674	1752	2298	4091	1928	1392	5017	4381	5674	2777	2741	2643	2743	3794	1828
ARHGAP27	11106	6851	8976	2344	2528	3611	3969	4562	3946	2617	2718	2136	2059	2157	2088	8890	5923	1930	13424	8067	5360	9343	7496	8529	5617	6289	8764	6400	6673	5450
ARHGAP28	0	0	0	0	0	0	0	0	0	1703	2161	2339	3584	1481	3733	2258	3310	4487	1295	530	374	893	925	865	231	270	370	873	1167	780
ARHGAP29	3538	2989	3306	2535	2424	3237	7362	3711	4704	4379	4250	7724	3852	1138	3788	3166	6444	6755	3310	1483	1625	4985	4949	5619	2437	2667	3696	4197	5182	4945
ARHGAP30	7167	6542	9302	0	0	0	0	0	0	17328	12258	10091	13249	11008	12509	25089	19752	7823	10566	7236	5060	27380	25493	29258	15388	15206	25587	27020	26146	18580
ARHGAP31	3056	3915	3335	2832	2377	3567	4905	5499	4382	2791	2858	3358	3436	1537	2559	5128	3787	2842	871	585	450	3488	3365	4184	2718	2448	2900	5914	8860	4485
ARHGAP32	0	0	0	0	0	0	0	0	0	4374	4962	6640	2704	1288	1987	828	639	1048	332	281	169	1510	1355	1748	458	437	675	1792	3787	1326
ARHGAP33	286	361	336	355	764	630	51	32	47	105	139	107	47	85	70	87	30	44	1111	527	570	1275	830	936	132	173	359	41	54	33
ARHGAP35	15547	14702	17223	4720	4273	4486	5122	4796	4109	2898	2724	3056	4758	2358	4203	5479	4640	2573	3091	1899	1458	4562	4196	4832	2735	2680	4336	8880	13514	8659
ARHGAP36	0	0	0	0	0	0	0	0	0	7	0	0	0	0	0	0	0	0	0	1	0	0	0	0	0	0	0	29	34	57
ARHGAP39	287	214	290	658	433	914	1206	1328	1435	308	184	204	220	170	176	579	460	85	92	101	68	2375	2067	2530	1721	1980	2686	252	231	268
ARHGAP4	0	0	0	0	0	0	0	0	0	15338	12753	10428	6771	6501	6547	7224	5134	2066	19997	14643	9291	17081	13293	14265	13153	13834	22194	10151	10275	8848
ARHGAP40	3	0	0	0	0	0	5	0	2	29	0	8	0	0	0	0	0	0	2	2	1	10	0	8	0	0	0	0	0	0
ARHGAP42	1471	1411	1361	2350	2077	2097	3646	2361	2584	611	976	1472	2310	958	2295	1906	2342	3529	161	230	131	681	737	1040	540	760	1043	7832	10818	6806
ARHGAP44	0	0	0	0	0	0	0	0	0	245	193	199	942	562	909	434	396	271	187	160	110	220	144	90	77	122	57	9	21	18
ARHGAP5	0	0	0	0	0	0	0	0	0	15357	9530	30408	6518	1509	6670	10923	19349	33077	1877	1069	916	3558	3456	4018	7839	7175	5114	34515	43504	41707
ARHGAP6	486	350	381	324	377	473	696	424	588	604	733	593	1691	652	1372	0	0	0	972	518	403	2292	2164	2051	0	0	23	753	1251	736
ARHGAP8	0	0	0	69	78	66	125	30	17	29	23	41	37	16	77	0	0	0	0	0	0	0	0	0	0	0	11	94	136	120
ARHGAP9	2879	1726	3041	2143	2024	1467	1628	1130	1237	8493	8072	7985	3542	2706	3412	2574	1819	793	11802	9282	10072	10051	9218	9727	5716	4898	4318	2130	2334	1964
ARHGDIA	4174	3950	4963	5022	4693	5410	9788	7862	6475	5487	4870	4279	11847	8132	8543	0	0	0	6812	5048	4338	38819	38770	41232	22114	25235	34428	5623	7134	4411
ARHGDIB	8252	8275	8559	17738	18203	17176	30850	19199	16837	13311	12504	12048	14613	6786	10213	24598	15109	9724	23060	14202	11119	39792	40145	40417	23795	24251	28690	13067	15845	10019
ARHGDIG	0	0	0	0	0	0	0	0	0	58	26	40	116	94	49	0	0	0	12	3	7	4	0	10	7	26	44	0	3	8
ARHGEF1	10621	7472	12015	0	0	0	0	0	0	12262	8802	8474	4674	4078	4762	8611	6541	1872	34349	21000	16636	48054	41108	40721	12800	12143	18399	5912	5639	3289
ARHGEF10	551	336	387	425	472	1041	362	255	232	1578	986	1422	2712	1505	2145	0	0	0	1110	604	571	1211	1446	1612	733	875	1276	1268	1926	1086
ARHGEF10L	656	492	591	511	578	987	2759	3372	2446	1241	833	1101	2185	1438	1836	1267	952	256	1178	759	602	869	1090	1094	1470	2667	2189	1562	1932	1141
ARHGEF11	0	0	0	0	0	0	0	0	0	2757	2258	2184	3209	1879	2547	3935	3819	1601	1942	1531	1450	4224	4015	4322	1404	1271	2625	1424	2464	1377
ARHGEF12	11917	12196	16270	5656	11720	8892	14035	10738	10807	7086	7431	6959	10586	4913	9917	9347	13226	11224	5340	4543	2973	12649	9325	12722	2065	2358	3408	12454	20649	13761
ARHGEF15	158	136	119	356	301	519	374	221	261	168	197	239	466	257	301	910	481	265	606	429	518	703	760	862	259	274	364	52	113	63
ARHGEF16	50	44	37	16	9	3	31	0	40	45	14	18	246	108	147	0	0	0	95	29	78	29	12	10	91	118	130	580	524	249
ARHGEF17	3733	1874	3479	3233	2866	4932	5092	3313	2735	3102	2213	2654	3708	2336	2456	1943	1674	422	2050	1593	1628	5455	4228	4861	925	1166	1842	3639	4355	3539
ARHGEF18	14028	10311	16296	7116	8111	11268	7409	5910	5282	11758	7571	6839	5759	3793	5037	9978	8762	2052	6256	4436	3736	22854	15903	20446	8119	8534	10612	20579	18313	12916
ARHGEF19	18	19	85	41	101	188	286	154	171	351	350	333	259	257	203	67	43	27	469	349	164	107	154	89	14	25	58	215	213	154
ARHGEF2	13178	10113	13725	5206	6371	7179	4324	3856	3725	14205	13265	10774	9904	6948	9642	10250	7740	2640	5347	4538	3901	14589	13013	15193	7601	7225	11340	17320	19398	14293
ARHGEF25	455	387	497	291	320	446	609	276	261	0	0	0	1649	1247	1650	1395	1482	687	984	652	571	962	929	862	1254	1298	1716	2633	2306	2623
ARHGEF26	789	352	543	893	737	667	778	584	500	611	501	550	1675	343	879	420	233	223	226	94	41	107	92	104	1368	1502	2475	446	1516	252
ARHGEF28	1201	1014	1916	615	772	626	179	49	48	647	319	308	966	349	690	261	317	233	448	345	236	80	68	36	457	485	500	296	683	554
ARHGEF3	2945	3048	2169	4531	3501	3071	3210	2136	2439	2431	2583	2625	2535	1031	2075	8351	7058	7912	1214	605	475	12660	10405	11096	2270	2617	2834	7930	6518	4183
ARHGEF33	0	0	0	0	0	0	0	0	0	142	210	251	50	21	47	27	17	51	25	10	16	60	65	80	13	13	15	246	172	181
ARHGEF37	14	20	9	225	440	299	373	347	267	265	222	102	328	163	211	520	660	136	115	114	64	332	521	636	70	87	125	261	153	81
ARHGEF38	0	0	0	0	0	0	2	2	5	128	63	182	6	6	45	18	37	44	0	2	1	0	5	0	59	73	42	28	83	52
ARHGEF39	88	326	511	157	697	449	173	130	200	590	675	707	410	593	676	316	181	154	180	176	84	666	503	508	673	530	749	1354	1074	633
ARHGEF4	0	0	0	0	0	0	0	0	0	97	60	42	403	196	301	768	1189	586	72	40	28	561	400	401	136	218	194	2454	1179	697
ARHGEF40	0	0	0	0	0	0	0	0	0	1224	972	1153	1648	1192	1207	2696	1810	559	6201	4304	4778	1479	1273	1397	1036	1207	2101	1548	2462	1504
ARHGEF5	141	112	199	203	227	262	30	18	42	238	138	224	68	46	66	109	124	71	157	115	85	830	759	908	0	0	28	8	19	61
ARHGEF7	9565	5630	6689	2751	2689	3305	2235	2331	2024	6811	5588	5246	4562	2498	3565	0	0	0	4935	2907	2546	5872	5806	6733	3476	3571	4670	4322	4986	3689
ARHGEF9	307	345	811	39	23	66	107	47	71	160	109	189	425	181	392	431	404	410	1002	503	413	336	279	383	177	231	267	758	1102	795
ARID1A	28542	25052	28773	15560	14814	15041	5295	7767	4969	4176	4911	4128	4714	3234	3392	4763	3553	3562	8638	6053	4216	29413	29085	33893	11012	11037	18981	5663	9460	4197
ARID1B	17625	16479	21764	6216	5908	7513	5469	5542	4627	4232	4286	4028	3124	1972	3245	5840	4661	3093	4051	3516	2490	11191	9469	10826	3227	3407	4802	3306	5133	2913
ARID2	6196	5468	7268	4507	6377	6022	4271	4599	4238	3399	3825	4086	3044	1340	3309	5217	4895	6154	1504	905	494	9028	7464	9511	1230	1404	1522	8678	10725	7873
ARID3A	1529	2763	1609	1811	2152	1459	731	959	582	2659	2569	1923	649	672	1032	1530	1578	392	1260	802	539	3601	5787	3903	2179	2070	3013	2861	2432	1876
ARID3B	0	0	0	0	0	0	0	0	0	1346	1041	970	1033	801	996	384	160	103	1194	809	559	4510	4162	4457	762	856	1147	649	964	606
ARID3C	0	14	0	4	0	0	11	0	1	37	33	48	5	0	0	14	6	8	2	1	1	0	0	0	0	0	10	90	178	285
ARID4A	4785	4437	5571	3912	3445	3004	2680	2278	2299	3740	3327	5292	2353	978	2923	5299	7251	5868	1700	984	627	9098	7640	10163	4763	4626	5579	12979	15375	10699
ARID4B	8803	7996	8376	4179	5272	5221	3001	2801	2704	6642	5121	6968	2623	1115	3277	5373	7221	10939	4542	2591	1528	7966	6226	8229	3700	4024	4353	15241	18909	13228
ARID5A	1635	1026	1522	1088	706	801	3029	2154	2375	3508	2521	1578	3011	2289	2140	2781	1232	408	4567	2574	1668	4934	4819	5067	2646	2648	3760	7426	8242	6064
ARID5B	0	0	0	0	0	0	0	0	0	6434	5962	5984	2288	1225	2003	6262	7502	6667	1779	1748	835	5197	4509	4940	2364	2506	4912	10795	15493	9524
ARIH1	8035	6525	8301	4349	3771	3990	3294	2815	2706	5489	5251	6241	5765	2391	5687	5351	6183	4869	2697	1682	1171	12480	11832	14649	2923	3067	3520	9333	12162	8609
ARIH2	0	0	0	0	0	0	0	0	0	4940	4028	3370	2389	1534	2379	3715	3134	2555	3042	2597	1785	5999	5342	5418	3024	3239	3581	7433	7987	7161
ARK2N	2898	2137	3191	2369	2076	2029	2698	1254	2005	0	0	0	0	0	0	2404	3115	3027	1877	1257	808	3475	3137	4107	0	0	0	0	0	0
ARL1	2178	2360	2154	2108	1814	1826	1895	1722	1929	2753	2220	2887	3129	1462	3216	5623	7695	8652	1127	909	642	4656	5193	5281	3534	3608	3776	8678	9422	9482
ARL10	965	405	514	382	438	627	429	341	493	944	996	574	971	630	879	1372	992	439	409	352	237	2652	2323	2426	819	1003	1061	732	584	1127
ARL11	46	59	46	100	157	202	116	227	33	1253	1214	1326	0	0	0	381	484	248	531	301	283	378	406	408	311	411	498	2546	3703	2832
ARL13A	0	0	0	0	0	0	21	28	5	14	28	24	0	0	0	16	20	23	1	2	1	8	0	3	0	8	10	12	16	7
ARL13B	745	535	787	166	310	507	471	560	468	522	447	786	434	191	469	566	1049	863	457	254	135	1130	1178	1238	605	770	612	2066	2168	1851
ARL14	0	0	4	7	15	6	23	12	40	0	0	0	0	0	0	0	4	0	0	3	3	33	48	28	3	0	0	4	64	82
ARL14EP	804	982	1159	263	274	253	2596	1644	1857	2528	2054	3070	4173	1334	5722	3302	4769	8783	1121	735	398	2105	2179	2276	1801	2381	2404	14472	16927	11391
ARL14EPL	0	0	0	0	0	0	4	0	2	0	0	0	0	0	0	35	10	4	2	0	1	0	0	0	0	0	3	10	13	29
ARL16	209	170	194	337	444	462	334	480	381	798	608	506	451	343	567	742	490	220	2483	1365	869	670	700	636	1527	1753	1723	2407	2789	2228
ARL2	476	347	589	484	570	725	1404	1013	941	971	909	702	2520	2486	2957	2540	1397	943	3017	1922	1482	972	792	823	1525	1672	2201	4356	3632	3902
ARL3	0	0	0	0	0	0	0	0	0	349	327	453	484	168	433	217	334	456	0	0	0	0	0	0	615	687	536	367	433	358
ARL4C	1961	1891	2652	996	1213	1336	1406	1435	1528	7675	11443	6376	7520	4361	6450	4253	3217	1408	4290	1435	1893	10392	10993	10434	2279	2071	6083	4138	4126	2318
ARL4D	0	0	0	0	0	0	0	0	0	137	101	78	195	221	620	150	62	34	0	0	0	0	0	0	63	75	185	1349	1084	661
ARL5B	606	463	688	629	698	970	587	791	675	3160	3424	4125	2003	603	2426	3337	5341	7092	676	432	229	3106	2803	3175	850	962	1128	14418	16510	10039
ARL5C	573	644	1328	1458	1629	1671	1107	823	953	1672	1689	1358	3116	2546	3606	0	0	0	2	0	0	3546	3143	3026	515	767	795	0	0	0
ARL6	143	171	106	67	130	131	292	400	189	282	199	289	365	193	388	136	241	326	154	106	71	286	333	320	211	212	218	695	850	672
ARL6IP1	0	0	0	5195	9462	9621	9282	6679	7276	12285	13260	16226	8888	3848	10463	15369	15254	10651	0	0	0	0	0	0	17034	17814	19989	44458	44598	36006
ARL6IP4	179	160	194	497	482	446	440	305	356	2326	1534	1402	2120	1492	2209	1719	893	644	17035	9381	6772	2665	2535	2509	1936	1928	2290	3124	2868	2148
ARL6IP5	2324	2081	2338	3107	2387	2607	3826	2339	2794	2167	2048	2692	2377	1057	1885	10448	10758	6311	4488	2680	2376	7922	7901	8788	2705	2859	3197	4103	4239	2806
ARL6IP6	0	0	0	0	0	0	0	0	0	1541	1571	1910	596	190	881	3151	3666	2194	6303	2852	2117	2492	1888	2521	1424	1353	1584	4355	5306	3126
ARL8A	944	1082	1142	1199	1104	1094	289	253	234	1964	1514	1591	3155	1891	2009	1437	1542	758	2171	1189	983	4627	4016	4618	1016	1369	1468	1481	1827	1077
ARL8B	0	0	0	0	0	0	0	0	0	4354	4900	5921	2128	803	2316	4163	3971	3185	2887	2028	1236	6106	6991	7594	2115	2198	2675	6860	10121	6786
ARMC1	754	857	926	1661	2042	2371	1300	1131	1071	3045	2933	4155	2005	704	2502	3606	3953	4183	797	481	292	4069	3917	4567	1826	2024	2206	7074	8011	6003
ARMC12	218	61	43	41	38	29	512	545	211	11	26	23	355	244	273	47	15	7	138	69	40	4	3	3	257	302	380	167	214	254
ARMC2	315	258	361	148	303	377	155	165	132	287	468	605	259	97	224	111	161	104	177	88	73	124	116	109	292	321	334	2261	2129	2415
ARMC3	0	0	0	0	0	0	0	0	0	452	1085	1015	38	13	20	4	3	0	2	1	0	117	85	130	0	0	0	4	39	40
ARMC5	1297	1419	1176	233	246	402	740	483	477	839	727	635	948	865	825	1744	1145	473	916	775	605	2354	2488	2646	788	875	1230	204	228	132
ARMC6	264	289	399	206	210	504	790	589	572	649	526	345	554	605	534	0	0	0	931	742	490	692	805	644	700	666	981	769	615	522
ARMC7	428	483	581	197	490	512	393	326	175	757	663	504	0	0	0	578	484	227	662	401	376	2173	1951	2219	1205	1390	2336	3226	3336	2282
ARMC8	2256	2467	3011	968	3023	2306	2606	2342	2214	1981	3017	2538	2490	1336	2503	2630	2776	4486	2458	1626	913	4323	3919	4387	948	767	977	4943	6150	4929
ARMC9	2193	3413	3264	343	634	708	202	170	153	616	428	598	277	148	314	571	491	198	186	172	146	2092	1603	1587	138	171	163	210	273	215
ARMCX1	0	0	0	0	0	0	0	0	0	1523	1148	1422	0	0	0	1273	1669	845	0	0	0	0	0	0	295	387	409	896	854	784
ARMCX2	149	188	232	155	308	415	1301	826	1001	1332	1087	1253	0	0	0	3887	4097	2900	1335	867	609	2357	2468	2485	926	1234	1248	1359	1346	1562
ARMCX3	2142	2550	1800	819	921	1301	1433	1341	1410	5123	4610	5111	0	0	0	4601	5458	3467	2495	1855	1404	1666	2424	1896	5006	5230	6153	6794	9652	6250
ARMCX4	754	888	1348	549	449	600	2900	1832	1962	1132	948	1134	0	0	0	1598	1817	857	861	494	340	884	655	859	131	113	199	2865	2561	1938
ARMCX5	174	296	312	232	845	339	11	41	21	327	243	299	0	0	0	234	311	488	453	274	134	687	633	639	997	1025	959	2326	2127	1615
ARMH1	36	13	13	41	90	94	43	33	14	70	113	74	70	32	37	16	10	0	749	279	148	6	0	0	25	11	16	0	0	0
ARMH3	874	1037	1411	945	1175	1374	1097	1084	1204	1148	1189	1508	1693	1008	1684	2479	3164	2705	1509	981	693	1790	1396	1434	1272	1571	1492	0	0	0
ARMH4	18	18	41	13	35	49	215	174	101	118	83	88	221	94	320	359	408	269	21	12	17	45	126	67	72	42	24	0	0	0
ARMT1	354	426	466	468	446	594	794	913	835	1160	1587	2332	737	247	784	3466	4394	4216	631	455	286	2021	2083	2029	609	703	619	1370	1594	1028
ARNT	3595	2732	3609	2183	2459	2685	2392	2549	1810	4429	4469	4331	5247	2521	4309	4926	4372	4067	2013	1634	1151	6029	5141	5651	1375	1589	2065	9134	11130	7382
ARNT2	68	9	114	186	176	196	324	235	184	719	577	461	1171	755	1011	175	180	15	366	287	147	875	687	1032	56	131	131	108	363	248
ARNTL2	0	0	0	0	0	0	0	0	0	9	14	85	35	24	59	0	0	0	0	0	0	0	0	0	0	0	0	665	1084	965
ARPC1A	678	742	1025	478	1374	974	3543	3341	3071	3999	4183	3485	6311	4167	6547	8422	6367	4225	2460	1556	1235	5312	5359	5256	3897	3719	4356	5695	4818	4930
ARPC1B	4783	3849	5857	7184	7903	10364	14815	11838	11659	40477	30570	26796	41943	31457	42600	50134	35043	16947	23594	17635	11572	26425	24572	27237	46840	44092	49665	44834	43804	29077
ARPC2	21131	20372	22051	0	0	0	0	0	0	19042	20987	25645	16361	8997	17273	24541	20808	23892	25354	14602	9898	28591	28603	32891	32008	34687	34490	27691	29964	23911
ARPC4	0	0	0	3632	3870	5755	7942	5742	6116	17803	17622	14559	28646	20840	23538	11230	9336	2445	0	0	0	0	0	0	7390	8298	8468	25911	21931	16657
ARPC5	20015	36785	37010	5826	5243	8165	16363	13229	13047	21937	20249	23705	22171	10492	22370	12972	12830	3802	11530	6662	5746	26520	26353	29259	16184	17836	20526	13225	10865	9729
ARPC5L	1434	2160	2399	1069	1174	881	1847	1490	1875	5175	4867	3920	3598	2971	5076	5384	4261	2283	2623	1523	1052	8290	6568	7547	6689	7181	5038	2840	2119	1832
ARPIN	0	0	0	304	335	366	1432	900	877	0	0	0	2861	1846	2554	1005	653	325	0	0	0	0	0	0	1202	1671	1516	2038	2314	2454
ARPP19	5667	5862	7966	1053	1371	1331	4663	4240	4100	6643	6466	8409	5808	1963	6056	8104	8375	12659	3528	2109	1517	3670	3909	3697	5812	6720	6062	15322	16654	14977
ARPP21	308	84	315	1152	1134	1278	15	29	55	687	497	655	122	35	88	30	57	57	6	2	2	73	62	33	80	99	182	53	262	149
ARRB1	0	0	0	0	0	0	0	0	0	17195	15907	17352	18382	10532	13185	9436	7466	2511	4034	3255	2289	21508	15085	23115	11292	13067	16915	8031	7531	5740
ARRB2	13561	7917	13200	9351	8019	7350	13276	8886	9582	3347	2944	2877	2895	2153	2215	2310	1468	837	17100	8911	6170	6543	6598	6661	2963	2681	3398	7473	7653	7210
ARRDC1	876	949	1238	441	460	648	456	306	271	3912	2930	2665	1135	949	971	3322	1777	863	4978	2415	2098	4653	3507	3766	2481	2567	3505	3006	3543	2450
ARRDC2	6148	4701	6823	1026	5691	3062	2383	3038	1900	10464	8811	5759	3888	3211	3609	0	0	0	4774	2883	2518	2117	1570	1932	3201	3801	5056	4143	4580	2948
ARRDC3	1398	1041	1511	3096	2336	3369	8835	7648	8226	11848	14136	13996	10830	2834	12526	9651	14079	15052	3176	1435	649	5288	4609	5569	6048	10001	16324	34264	48394	37766
ARRDC4	0	0	0	674	270	489	294	357	188	2986	2841	2336	1524	817	1224	2052	1904	1257	0	0	0	0	0	0	1058	1195	1574	5097	6904	4817
ARRDC5	0	0	0	19	21	11	195	135	167	36	50	42	26	14	20	0	0	0	176	50	39	7	0	0	148	146	131	14	6	0
ARSA	1131	846	939	330	238	381	1876	1071	1118	1750	1284	911	4876	3901	2984	4689	3480	565	5498	2688	2146	2218	2295	2417	3074	2844	4013	1208	1366	902
ARSB	2760	2411	2429	2456	1626	1897	2109	1976	1977	629	706	792	1355	879	1150	1171	636	194	517	352	229	4023	4197	3905	1587	1714	2273	5485	6533	4422
ARSD	0	0	0	190	318	317	14	5	15	676	699	641	925	519	1033	0	0	0	0	0	0	0	0	0	0	0	0	0	0	0
ARSG	0	0	0	0	0	0	0	0	0	801	851	565	244	128	206	1029	638	365	483	341	168	885	980	1135	2096	2197	2920	276	352	307
ARSH	0	0	0	0	0	0	12	4	3	0	5	22	0	0	0	0	0	0	0	0	0	0	0	0	16	55	59	0	0	0
ARSI	13	18	12	0	0	10	243	748	255	7	8	6	6	7	11	51	110	22	43	11	32	209	193	297	15	12	22	0	0	0
ARSJ	145	33	126	28	31	27	561	404	292	30	15	21	22	14	36	376	384	793	14	7	7	5	10	18	67	115	151	30	80	120
ARSK	818	1309	695	218	374	392	864	761	777	103	148	184	719	305	665	1132	1276	855	231	120	105	1071	1086	1410	345	287	263	914	860	1042
ART1	0	0	0	0	0	0	0	0	0	4	7	0	0	0	0	0	0	15	0	0	1	31	23	23	50	20	54	0	10	7
ART3	2241	907	896	508	470	291	87	19	50	119	74	137	55	41	110	12	39	112	158	242	437	291	176	204	74	62	65	437	320	335
ART4	1238	741	2623	758	1588	1387	2484	1064	1075	3098	5852	3950	276	237	354	89	80	348	697	313	143	1304	834	1217	2209	938	2622	4603	4888	6750
ART5	0	0	0	0	0	0	5	5	0	0	0	5	5	6	5	0	8	0	3	1	0	27	26	22	0	0	0	12	13	14
ARTN	0	0	0	0	0	0	0	0	0	19	11	6	35	49	34	39	39	26	0	0	0	0	0	0	42	46	39	66	56	50
ARV1	310	452	454	257	294	339	706	790	924	174	219	299	300	132	407	1122	882	2320	492	289	243	2404	2005	2142	405	445	472	5882	5924	5336
ARVCF	163	558	406	423	296	712	1039	644	623	1349	1108	920	1687	1025	1296	2749	1969	512	1977	887	951	3962	3489	3852	690	801	820	3921	5290	3396
ARX	0	0	0	0	15	4	0	0	0	0	12	2	0	0	0	0	0	0	5	2	1	0	0	0	19	6	35	3	15	12
ASAH1	32976	17594	25206	3493	2423	2663	9238	5351	9180	19463	18096	19573	24268	8386	23619	8083	10116	8781	19789	10728	8836	8857	9114	10858	3269	3766	2938	21827	31448	14116
ASAH2	22	0	11	0	0	0	1	3	8	75	47	239	14	8	11	0	0	0	15	11	3	1172	1039	1344	0	0	21	120	141	166
ASAP1	6077	6483	5851	3692	5252	4828	2690	3177	2406	2094	2764	2782	3401	1503	2922	3672	3172	4286	4449	2156	1835	11785	9464	11453	2255	2303	3311	3001	5943	2397
ASAP2	0	0	0	0	0	0	0	0	0	1160	1128	1354	871	381	838	949	1104	500	23	69	29	1601	1560	1543	604	724	1038	502	837	449
ASAP3	215	184	271	754	376	497	185	203	211	1306	1261	1150	125	72	70	204	173	67	311	180	176	392	437	324	117	110	176	972	1610	826
ASB10	0	0	0	0	6	0	7	0	7	51	3	31	0	3	8	0	0	0	0	1	0	0	4	0	4	8	10	53	82	79
ASB12	32	50	41	437	1011	640	0	0	0	0	0	4	0	0	0	9	9	0	11	4	6	0	0	0	29	21	18	0	0	5
ASB13	171	165	138	205	175	290	1008	689	474	1803	1913	1008	565	404	536	954	782	595	872	747	482	2402	2095	2319	459	436	628	1709	1560	1662
ASB14	7	0	0	0	0	0	3	4	18	233	244	345	6	3	5	246	213	664	50	19	17	48	48	22	165	182	192	87	96	61
ASB15	10	15	0	5	4	3	4	0	10	46	38	48	178	57	245	0	4	0	0	1	0	12	8	3	25	23	33	154	229	124
ASB16	349	245	314	0	0	2	4	0	0	7	0	0	0	0	0	17	25	14	78	72	48	16	7	8	156	236	102	113	54	19
ASB18	0	0	0	0	0	8	3	0	3	0	0	10	0	0	0	0	0	0	0	0	0	0	0	0	0	0	0	6	2	20
ASB2	1646	1430	1200	298	775	1378	870	837	633	2194	2049	1168	1106	565	706	168	123	119	414	252	199	9201	9521	12187	1861	1841	2030	388	442	412
ASB6	867	687	1233	641	820	726	1114	803	884	1183	955	950	3216	2594	3001	0	0	0	1771	1241	841	2686	2554	2411	968	1096	1341	1131	1324	866
ASB7	564	540	491	654	562	745	1287	933	972	1205	1031	1074	823	316	874	1382	1141	601	683	411	274	1417	1204	1387	959	999	1083	2099	2803	1960
ASB8	1466	1068	1910	1802	1735	1575	1653	1291	1290	1019	804	1044	2113	1245	1487	4369	3567	2110	1296	700	531	2062	1812	2020	1944	2951	2006	2560	2871	2373
ASCC1	585	619	600	521	582	528	319	415	233	1034	929	1219	1238	605	1317	1908	1511	1454	1445	821	594	1819	1716	1938	1138	1310	1334	4677	3580	3774
ASCC2	731	1033	1030	1055	1292	1441	1900	1772	1502	2061	1932	1571	2294	1570	2072	4089	3167	1870	2845	2048	1661	3419	3624	4067	2131	2207	3027	1600	2191	1498
ASCC3	3642	4269	3840	3683	3711	4505	6271	6719	6553	6355	7032	9409	3517	1582	5375	5884	7978	9440	644	782	411	4603	5090	5205	859	901	1066	15507	17570	11867
ASCL1	0	0	0	0	0	0	0	0	0	0	0	0	0	0	6	34	8	0	4	3	1	0	0	0	4	0	0	0	6	4
ASCL2	0	0	0	0	0	0	0	0	0	35	9	16	15	22	12	0	0	0	74	27	32	7	0	4	31	17	29	10	13	13
ASCL3	95	44	51	46	88	41	58	34	27	0	0	0	10	11	20	5	11	0	0	0	0	15	0	0	0	0	0	12	7	13
ASCL4	114	16	47	142	115	176	30	17	24	10	0	3	0	0	0	0	0	0	5	0	5	23	18	0	42	34	16	0	0	16
ASCL5	0	0	0	0	0	0	0	0	0	3	4	0	0	0	0	0	0	0	1	2	2	0	0	0	0	0	0	2	0	0
ASF1B	314	584	602	370	1189	752	743	598	596	542	1020	857	639	566	480	488	236	75	214	179	120	2481	2054	2434	798	671	1238	989	618	314
ASGR1	0	0	0	21	7	0	32	47	39	0	0	0	0	0	0	0	0	0	499	124	75	0	4	4	36	8	37	4	7	2
ASGR2	0	0	0	0	0	0	0	0	0	0	0	0	0	12	14	0	0	0	661	147	140	55	48	58	32	38	36	0	11	2
ASH1L	10009	8073	11248	8268	8858	9010	6162	6136	4824	6325	6365	7074	6995	3582	7333	10341	9499	17522	1942	1605	897	14214	11581	13838	3164	3096	4283	16290	25016	15341
ASH2L	1699	1999	2258	1449	1601	1629	1236	933	885	1030	1104	1051	551	335	676	711	703	574	1922	1411	908	3640	3387	3563	2021	2075	2639	893	1050	763
ASIC1	0	0	0	0	0	0	0	0	0	29	11	19	57	30	55	38	11	20	18	21	21	521	437	494	543	620	571	38	54	35
ASIC3	39	49	44	0	11	39	0	0	2	61	53	36	45	34	55	0	0	0	191	118	75	23	10	10	247	282	741	35	86	68
ASIC4	0	52	9	20	365	382	5	0	9	298	83	128	26	33	83	9	4	11	10	4	2	4	11	0	12	13	16	44	75	45
ASIC5	0	0	0	0	0	0	0	0	0	24	10	171	43	15	68	0	0	0	0	0	0	0	0	0	0	0	8	0	5	16
ASIP	0	0	0	36	0	0	9	0	8	52	10	4	0	0	0	34	31	35	7	7	2	0	0	0	104	109	54	374	540	335
ASL	1537	1203	1456	329	287	417	1925	2093	1868	1303	781	753	3033	1491	1687	1513	1179	851	4682	2538	1781	1405	1280	1397	1341	1397	2041	886	1109	783
ASMT	0	0	0	0	0	0	0	0	0	7	0	9	0	4	0	0	0	0	10	8	6	0	0	0	24	42	23	0	0	0
ASMTL	0	0	0	333	231	441	667	724	748	2262	1824	1218	586	499	686	1074	699	190	0	0	0	0	0	0	676	751	2602	862	901	597
ASNSD1	0	0	0	738	760	850	1022	1036	815	2020	1663	2696	2266	907	2338	1887	2120	2562	0	0	0	0	0	0	3047	3621	3879	3182	3372	2956
ASPA	3390	785	1828	180	152	225	60	9	22	877	879	1129	564	152	503	1014	976	2098	339	169	157	102	79	97	667	1129	321	788	756	909
ASPDH	116	87	120	0	0	0	2	0	6	23	12	14	0	0	0	0	0	0	3	8	4	5	0	0	14	6	13	8	5	0
ASPG	7	0	32	0	0	4	7	0	12	5	7	15	34	21	17	4	0	0	94	12	7	4	0	4	0	0	0	11	22	17
ASPH	0	0	0	0	0	0	0	0	0	4681	4136	5060	2493	1352	4081	2045	2347	2345	2290	1414	926	3038	2558	3173	1759	1844	1791	11362	11241	13547
ASPHD1	3	0	7	5	5	3	14	12	14	0	3	0	4	0	6	69	30	19	10	25	11	15	18	8	0	0	0	18	13	7
ASPHD2	401	357	429	326	384	595	144	153	128	764	543	439	281	216	237	132	124	22	186	157	110	27	4	7	1707	1530	837	337	423	203
ASPM	0	0	0	0	0	0	0	0	0	1115	3150	5611	322	281	942	2030	2860	5103	123	133	74	3715	2998	3323	528	511	1234	3322	2509	1119
ASPN	99	151	228	156	51	146	55	51	48	920	769	1523	1470	545	1240	607	945	2697	26	138	23	191	229	200	556	1243	367	930	1297	1038
ASPRV1	0	0	6	0	6	5	7	7	7	7	29	9	6	12	9	0	4	0	191	101	47	383	467	668	3	6	0	2119	3232	1565
ASPSCR1	3000	1755	2721	1076	1021	1156	1292	930	825	2935	3132	2388	3346	2802	2812	1703	1232	439	2727	1943	1504	3529	3152	3323	2739	3126	3532	2433	2351	1846
ASRGL1	438	238	425	815	908	745	2154	1805	960	1833	1613	1320	890	351	640	544	383	292	136	95	54	2852	2391	2799	1409	1091	1650	2559	2948	2890
ASS1	396	225	323	666	615	363	594	390	236	334	244	208	681	453	395	401	472	241	910	808	900	2486	3019	2538	1126	661	771	1298	768	709
ASTE1	363	385	307	300	192	346	495	493	574	632	690	764	242	145	323	476	345	638	346	216	178	1108	999	1031	366	522	534	1925	1884	1369
ASTL	10	13	25	11	10	4	0	0	0	6	5	16	7	1	0	0	0	0	140	20	17	6	9	11	0	0	0	119	53	72
ASTN1	0	57	0	256	271	349	7	2	18	12	13	6	907	311	433	11	19	38	214	134	105	37	53	33	23	0	25	30	102	124
ASTN2	414	582	40	160	462	557	1190	176	579	77	359	180	621	214	273	545	669	294	104	65	78	1363	1323	1572	2948	1804	2860	275	448	295
ASXL1	7422	6762	8725	4671	4851	4697	3675	3893	3043	1792	1842	1704	2819	1685	2282	4698	3836	2379	6084	4724	3063	8765	8656	8497	3418	3800	5680	2257	3047	1580
ASXL2	10954	9648	12220	5173	8782	9424	7376	3538	2336	5023	5783	6158	2809	1606	3030	8339	7658	8290	1103	829	480	8214	7953	8887	3592	3910	5646	12848	19920	10746
ASXL3	0	0	65	63	12	25	5	7	40	13	0	9	74	26	65	48	66	67	14	23	8	154	73	139	50	35	42	113	137	77
ATAD1	2679	2928	1992	3436	3075	3264	3681	3303	3141	3307	2958	3662	2412	1009	2931	6240	7573	12999	1105	824	495	5721	6829	6649	3875	3774	4358	22783	30169	17610
ATAD2	2581	2584	2839	3226	6921	5790	3359	3499	2905	2280	4124	5391	1305	894	2016	4445	5033	7032	568	403	237	6827	6037	7152	1606	1587	2162	6826	6522	4630
ATAD2B	3633	3378	4104	3819	4814	5328	3684	5198	4168	4793	5226	5868	1903	1089	2557	5565	6004	8441	881	629	368	8056	6813	8743	1304	1364	1717	6407	7893	5854
ATAD3A	0	0	0	0	0	0	0	0	0	0	0	0	2950	2085	3318	0	0	0	624	631	461	3071	3049	2914	1056	1108	1518	0	0	0
ATAD5	2968	4166	5047	1667	4147	2479	953	1054	1181	993	1174	1844	579	209	680	1417	1493	1927	284	191	95	2730	2211	2315	284	325	443	3507	3999	2551
ATAT1	632	794	1221	346	710	851	395	383	366	330	287	389	281	177	222	280	177	198	482	290	229	890	1627	824	476	654	652	427	462	394
ATCAY	0	0	0	0	0	4	246	159	127	19	0	12	24	16	139	0	0	0	0	1	2	242	153	184	19	38	6	14	38	22
ATE1	5068	4981	6477	1602	1926	1682	4634	4155	4998	2700	2289	2625	3173	1402	4284	3308	3406	2858	2355	1561	1202	4487	4275	4828	1410	1460	1572	5596	6821	5172
ATF1	556	501	525	1481	2424	1853	1131	909	984	2329	2098	2653	1817	738	1991	4301	4288	2766	738	444	321	5685	5090	5389	1797	1854	1725	4421	5269	4361
ATF3	762	885	412	88	118	101	235	620	137	523	374	242	252	110	147	242	368	319	311	177	107	308	354	528	374	393	1978	1027	1590	882
ATF4	12965	10915	12253	4634	5613	5197	6966	5901	9165	3604	3944	3214	6278	3698	8588	9183	5492	2393	10434	6270	4974	12234	12734	12292	13128	12105	13416	26360	25177	20630
ATF5	206	255	349	192	271	282	244	167	197	254	286	156	100	74	83	248	159	39	766	710	359	1751	1890	1780	463	390	479	500	769	558
ATF6	8797	10794	9493	2216	2260	3704	2368	2019	1523	4988	4427	4419	4997	2394	3632	3304	2933	4187	2984	2199	1378	7223	9753	8061	2271	2278	3067	11530	14785	10129
ATF6B	1437	1209	1756	1702	1959	2335	2480	1895	1706	4184	3181	2976	5451	3946	5052	0	0	0	5406	3827	2927	5818	7008	6298	3302	3407	6462	4997	7152	5004
ATF7	5757	4140	5113	7570	7636	6498	1039	1926	1248	0	0	0	0	0	0	0	0	0	1678	1185	851	7677	7199	8845	1774	1875	2974	1276	2860	1241
ATF7IP	23812	29634	31394	8745	12633	11655	5930	6485	5061	4430	5207	6362	7213	3175	7806	11157	12209	22189	4163	2489	1982	17202	16782	20361	4287	4349	4580	14353	25851	10776
ATF7IP2	18	24	32	67	85	114	3	4	10	425	255	660	967	221	905	585	927	1294	1146	627	575	18	11	5	7	0	4	2470	1994	1532
ATG10	453	720	559	366	464	194	185	203	126	677	727	731	1219	514	1332	1062	1021	829	216	130	73	432	383	496	835	2176	2364	786	1103	806
ATG101	502	514	678	487	556	648	709	615	539	2638	1994	1250	4361	3179	4250	1955	1439	529	645	595	414	1616	1532	1473	2715	2862	3589	2313	2088	1465
ATG13	3305	2296	3081	2689	2510	2472	4013	3093	2624	5291	5206	4801	5608	3615	4138	2665	2062	1258	3578	2442	1686	4782	4470	4365	2420	2817	3462	3263	3990	2698
ATG14	475	354	465	793	1150	866	1100	830	852	1202	1115	1293	1100	540	1167	1411	1780	784	1904	842	544	1503	1200	1533	572	736	729	2545	2935	2171
ATG16L1	2399	1587	2333	1381	1478	1910	1076	995	1030	1960	1842	1672	2762	2002	2759	2565	2260	1669	2283	1411	1109	3588	3009	3564	1370	1492	1708	2415	2880	2172
ATG16L2	426	218	357	241	362	359	265	253	140	2380	2012	2149	1059	698	1443	3265	1738	522	16733	9515	11806	3318	2718	2969	3803	3407	6864	4766	3943	2386
ATG2A	2791	1720	2719	1981	2065	2425	1551	1307	1194	1639	1599	1240	1815	1330	1385	2829	1875	697	3525	1807	1141	6927	5952	6758	3600	3421	6505	1983	2393	1642
ATG2B	0	0	0	0	0	0	0	0	0	3519	4062	4246	4856	2377	5007	5203	4866	4532	2733	1647	953	5429	5221	5599	1040	1106	1338	6838	9469	7404
ATG3	11546	11137	10627	4280	3507	4766	3490	2791	2644	3711	3289	4752	4116	1533	5026	4405	5112	4275	3648	2264	1525	3288	3636	3914	3662	3562	4520	10004	10723	11099
ATG4A	0	0	0	0	0	0	0	0	0	436	543	644	663	408	756	1302	1482	3229	501	355	243	3223	2284	3223	328	278	368	1029	1098	973
ATG4B	3807	2313	3431	1467	1558	2278	692	530	527	4347	3325	2570	2580	2142	2026	3420	2680	1036	5712	3505	2828	4311	3062	4054	1160	1246	1665	1241	1204	1037
ATG4C	994	1191	1462	1019	1463	1414	1937	1427	1765	911	868	1558	1166	510	1449	3000	4173	4428	601	474	330	1227	1244	1366	873	927	833	6698	9367	5637
ATG4D	0	0	0	0	0	0	0	0	0	2780	4305	1861	1586	1740	1354	1031	977	266	1062	557	386	4207	3026	3701	2405	1964	2912	1544	1394	1256
ATG5	3004	2394	2094	693	1070	969	1739	1445	1595	1948	2015	2495	2811	1157	3053	2087	2868	3224	900	610	442	2611	3140	2874	1403	1639	1574	8032	7464	5660
ATG7	2080	2115	1748	1072	925	1341	2339	3408	2601	1723	1670	2028	3041	2109	2885	3648	3087	1942	1051	729	568	1750	1775	2084	955	904	1248	3930	4063	3467
ATG9A	0	0	0	0	0	0	0	0	0	1556	1519	1218	1597	1134	978	1306	900	393	2716	1927	1309	3747	2797	3357	1903	1780	3101	755	926	672
ATG9B	0	0	11	13	3	6	22	11	63	207	83	130	93	43	111	3	3	0	488	122	188	45	62	84	82	109	136	42	68	32
ATIC	2214	2383	2448	1739	2001	2162	1949	1884	1583	2663	3091	2662	1612	1113	1922	4848	3292	2667	1707	1950	1225	6671	7204	7187	3865	4072	4423	1385	1624	982
ATL1	0	56	0	5	0	11	80	88	117	67	46	55	193	80	183	146	286	293	256	202	147	346	306	268	14	30	23	177	283	144
ATL2	4265	3649	3881	1504	1977	2158	2336	2001	1658	3116	3460	4193	3037	1181	3432	2049	2250	2895	2158	1583	1060	3288	3817	3646	1483	1602	1686	5865	7283	4599
ATL3	3385	3640	3802	2076	2799	2532	7813	6378	5600	9301	9756	11691	7812	3432	9333	12290	11768	4838	2558	1780	1152	11716	10647	12561	5691	5501	6355	22189	25068	19433
ATM	27462	24106	29106	7300	11214	14350	15965	17196	18145	11842	10556	10982	3014	1815	4430	8522	11241	17633	8857	7081	5022	8472	7932	9709	1593	1706	2497	15497	22739	13165
ATMIN	1563	1549	1697	1062	1066	891	2052	1723	1829	2995	2767	3156	3444	1286	3439	4582	4274	3624	1629	998	629	3810	3974	4208	1281	1593	1397	6293	6875	4710
ATN1	3986	2498	3777	3754	3895	4046	525	737	457	872	999	983	1041	721	747	827	553	534	8692	5943	4429	5320	4736	5183	4501	4678	7216	481	1100	672
ATOH1	0	0	0	0	0	0	8	0	7	0	0	0	0	0	0	0	0	0	0	0	0	0	0	0	3	0	0	0	4	7
ATOH7	0	0	0	0	0	0	0	0	0	10	37	36	11	0	13	0	3	1	8	2	3	5	0	5	0	0	0	0	28	23
ATOH8	571	737	682	674	437	406	836	700	612	833	418	519	3082	1247	1713	527	306	74	1955	826	825	929	664	599	315	339	407	1094	846	977
ATOSA	7516	7743	6082	4625	3179	3608	1968	2675	2629	0	0	0	0	0	0	3324	4978	6947	2528	1554	911	6810	6676	6094	2475	2312	2737	0	0	0
ATOSB	1086	1088	2045	1232	4668	2891	624	744	811	0	0	0	0	0	0	2716	1897	1188	2683	1459	944	4868	2609	3793	1050	1229	1856	0	0	0
ATOX1	746	847	1013	575	554	650	1278	1368	1229	1475	2375	1593	2503	2186	2154	834	303	371	1048	734	593	4483	4325	4425	1501	1955	1461	3840	3258	1744
ATP10A	3627	1169	1074	179	170	503	845	743	435	1763	1424	2005	896	487	790	648	443	358	916	353	242	1042	1253	1265	125	92	167	1074	969	681
ATP10B	103	67	95	2829	2183	4808	988	3164	536	0	12	0	0	6	12	19	19	41	2	3	0	6	2	6	97	86	68	27	174	213
ATP10D	7195	5940	3985	2246	2574	3430	4148	5092	3894	5359	5950	5416	9881	5594	10240	5931	5988	5579	1742	1199	800	4744	4159	5672	7260	6236	9198	17530	18203	14180
ATP11A	10272	7607	12575	5541	4969	4258	1765	4124	1915	2774	2466	2928	3504	1761	3113	3208	2061	1158	2957	2084	979	5354	5572	5910	1812	1522	2993	3055	4066	2942
ATP11B	0	0	0	0	0	0	0	0	0	7738	10345	10965	3985	1658	6046	8322	12004	16418	1876	1527	1007	11957	11885	13322	2409	2486	2782	12294	15519	10046
ATP11C	2684	1594	2469	2550	2876	4310	2401	2473	2115	4876	5191	6058	3358	1218	4396	2130	2977	2913	1006	880	432	5416	4676	5179	747	709	786	9438	11532	9730
ATP12A	0	0	0	0	0	0	110	39	36	3	7	25	0	0	0	23	11	28	1	0	0	0	4	3	7	11	7	0	6	27
ATP13A1	6057	4147	5796	1601	1798	2334	3249	3248	2596	3408	3162	2748	4024	2986	2954	0	0	0	9522	6639	5351	7700	7880	7939	3303	3469	4782	2005	2758	1735
ATP13A2	0	0	0	0	0	0	0	0	0	10271	10655	9362	1536	1277	1494	4721	3335	787	2588	1992	1577	15730	12931	13504	9148	8535	14092	2520	3038	2471
ATP13A3	9547	8834	8118	3796	4245	5969	3741	3537	3372	6268	6940	8213	3247	1610	4107	8412	10750	10077	5169	3646	1589	12130	13041	13481	8648	7519	15309	17609	18720	16770
ATP13A4	52	0	25	21	24	28	6	0	16	25	14	383	8	14	12	45	38	73	32	24	12	0	0	0	4	12	119	12	25	32
ATP13A5	0	0	0	0	36	0	0	0	0	0	0	2	0	0	0	0	0	4	1	0	1	0	0	0	0	7	0	6	7	17
ATP1A1	22235	20359	23237	8340	8077	9202	11944	11425	8311	5898	5658	5264	9778	6088	7271	7006	8021	3079	6753	4858	3562	24250	25831	29608	8010	8164	11340	5568	8591	4610
ATP1A2	0	0	0	0	0	0	0	0	0	0	0	0	0	0	0	1277	1902	586	382	85	167	1504	1130	1008	211	129	633	221	301	410
ATP1A3	628	591	668	40	38	93	7	1	11	0	0	0	30	9	12	24	25	17	126	54	86	1961	2335	3322	0	7	0	10	26	20
ATP1B1	10933	3777	7277	834	578	883	688	517	472	3096	2007	1693	2391	851	1792	2785	2904	2322	2827	3207	2593	3213	3187	2810	1458	1347	2107	4595	5329	6325
ATP1B2	1193	322	796	1791	1968	1762	113	42	52	76	71	54	8	5	13	28	26	57	213	75	300	3208	2837	2455	64	61	107	25	76	11
ATP1B3	3659	3353	3035	1345	1385	1837	3480	2420	2385	3949	3740	5707	1267	655	1299	1524	1724	1446	1851	1400	1174	15381	16017	17683	1545	1395	1636	6446	7022	5952
ATP1B4	0	0	0	0	0	0	0	0	0	43	0	0	4	0	0	0	22	21	0	0	0	0	0	0	4	0	0	21	19	49
ATP23	268	258	379	199	244	273	150	128	139	597	891	615	317	105	344	412	395	314	337	215	176	462	499	485	535	685	539	739	856	503
ATP2A1	252	126	255	543	331	529	41	38	44	186	180	219	196	121	54	28	20	23	136	77	26	213	151	177	661	589	898	104	48	36
ATP2A2	14093	14381	13795	7459	6037	9027	9641	11307	8546	8407	10846	8129	7532	4347	6609	6721	7108	4971	5155	5067	2742	13506	16008	15087	2909	2730	4249	8760	14075	7508
ATP2A3	0	0	0	0	0	0	0	0	0	11367	9839	7544	6818	6255	7135	8542	5067	1537	17734	12996	8813	43218	34583	37467	16039	15171	23968	10963	11385	6723
ATP2B1	7705	5892	7020	3367	3752	6344	15572	10742	8557	10298	9504	12036	9314	2764	11136	6010	8649	13465	2559	1804	1223	9264	9832	11221	6958	7137	8986	19071	32214	22065
ATP2B4	7941	4750	7321	4184	6002	8230	3929	3841	2931	4518	3497	4482	5005	2655	3898	0	0	0	2289	1422	1100	9747	6342	10106	1372	1105	2262	4325	9483	4085
ATP2C1	13345	11472	10755	0	0	0	0	0	0	5694	5475	6589	3804	1859	4136	4932	6117	5719	2189	1459	942	6588	6417	7312	3195	3426	3536	14109	17458	14255
ATP2C2	0	0	0	0	0	0	12	17	17	14	5	14	21	11	23	267	138	72	248	72	30	4	0	0	175	229	264	17	109	54
ATP4A	0	0	0	0	4	2	0	0	0	80	48	50	6	12	7	22	6	0	0	1	3	32	25	17	0	0	0	99	95	104
ATP4B	0	0	0	0	0	0	3	0	6	4	3	5	13	0	6	3	0	0	35	6	14	3	0	0	84	80	110	23	35	6
ATP5F1A	38433	40218	41853	6879	8194	11048	21434	17025	16431	24401	30368	28173	28726	17217	28354	44038	36993	24773	16877	13098	9211	41441	41740	40801	17634	19851	20299	0	0	0
ATP5F1B	7237	7199	8417	8466	9261	13619	28204	19545	18230	30483	33494	31438	36196	24399	33033	20114	12399	5796	12442	10165	6448	42497	44208	43004	17197	19045	19850	0	0	0
ATP5F1C	2823	2784	3247	0	0	0	0	0	0	3677	4426	4672	9132	4069	8797	13387	12109	23832	2950	2298	1652	9573	10143	10359	5727	6686	6651	0	0	0
ATP5F1D	1283	1574	1619	876	853	1148	1690	1287	966	8318	6308	5758	7821	7155	6515	1465	1162	365	5107	3143	2626	9482	8508	8494	6035	6298	6791	0	0	0
ATP5IF1	0	0	0	0	0	0	0	0	0	3447	3842	2872	8370	5997	8457	2659	1777	3976	2335	1376	1084	5696	3715	4615	6550	6260	6936	0	0	0
ATP5MC2	9847	9250	12263	0	0	0	0	0	0	5481	5464	4282	9398	3869	5247	21912	13211	18460	9797	6532	4287	7659	8521	8170	7638	8574	9063	0	0	0
ATP5ME	1515	1378	1603	789	871	593	0	0	0	5821	5728	4468	0	0	0	5612	4392	4016	1962	1102	964	920	1078	1023	5359	5811	5413	0	0	0
ATP5MF	215	176	223	1287	1474	1361	1100	598	788	4054	3611	4550	0	0	0	4917	4588	6626	2295	1431	1029	4130	4489	4600	3279	3530	3219	0	0	0
ATP5MG	13285	14650	13863	1729	1991	2080	1980	2192	1995	4197	4588	4089	10558	4902	9275	8468	7132	5552	11313	7234	4918	3833	4262	4741	10494	9119	11068	0	0	0
ATP5MK	1348	1735	1893	0	0	0	0	0	0	3370	3666	4102	5623	2134	4710	4012	4705	6212	1346	776	468	2317	2282	1914	3698	4266	2911	0	0	0
ATP5PB	5441	5395	6852	1894	2093	2109	5884	3777	4302	16705	17739	20490	0	0	0	9114	9417	6644	3412	2516	1465	10685	11552	11952	8893	8719	8934	0	0	0
ATP5PD	451	509	481	406	541	378	1824	880	1203	4451	4008	3992	0	0	0	8702	6897	6894	6556	4448	3298	6038	6103	5914	6422	6702	7383	0	0	0
ATP5PF	1854	2044	2035	1104	1165	1171	738	667	725	2174	2021	2936	0	0	0	1546	1619	3624	2141	1361	970	4655	4878	4226	3593	3753	3292	0	0	0
ATP5PO	681	1279	1106	1832	1934	1644	2694	2402	2676	5378	6490	7232	8119	4286	7601	16180	10146	12413	5591	4235	2984	5143	5696	5525	4715	5127	4276	0	0	0
ATP6AP1	9098	5755	10564	2993	3135	5308	9363	7101	8663	9916	9972	8815	0	0	0	9517	7301	2181	8835	4528	3971	12711	11269	13506	8505	9230	12404	5656	7520	4246
ATP6AP1L	0	0	0	0	0	0	0	0	0	0	0	0	0	0	12	0	0	0	0	0	0	0	0	0	230	337	117	1353	1625	1243
ATP6AP2	4178	3374	4515	1767	1637	2045	5397	4266	5045	6178	5381	6956	9463	3891	9057	7286	9130	8975	11081	5676	3860	5342	6102	6171	5182	5144	5348	13181	14858	9011
ATP6V0A1	9092	4555	7884	1793	3589	2578	1081	1031	1138	1332	1467	1422	4650	2420	2845	4098	3309	2142	7036	3889	4021	7113	6880	5612	2242	2414	3164	1216	2326	1204
ATP6V0A2	11446	11720	10651	2165	2224	2452	4784	3931	4007	4388	4939	5272	3655	1722	4144	443	420	155	2014	1363	869	7526	7904	8781	2443	2294	2762	9926	10447	7924
ATP6V0A4	0	0	0	7	4	2	0	1	5	54	11	85	1885	889	1533	18	12	0	0	1	0	61	37	14	691	1023	884	41	107	28
ATP6V0C	6716	4732	6680	4973	3847	4082	5457	4474	3181	2120	2287	1749	6726	3136	3773	4046	2254	793	7795	3240	3555	9958	10588	11064	10260	10963	16708	1134	2220	1063
ATP6V0D1	8883	7495	10035	2076	1963	2475	6641	4767	4293	3071	2776	2988	8620	5340	5834	7068	7000	4290	17847	10583	8060	5950	5719	6245	4003	4356	4947	4414	4970	3578
ATP6V0D2	13	26	16	5	5	18	234	78	554	29	25	6	0	5	4	109	44	100	6	9	0	43	42	19	147	235	139	25	14	11
ATP6V0E2	0	0	0	0	0	0	0	0	0	1037	857	718	731	417	559	261	132	45	2239	1430	1256	156	141	136	350	472	435	0	0	0
ATP6V1A	4093	3662	3670	2016	1996	2982	6855	5781	5757	6372	7309	7713	7470	3202	8216	10487	12659	17231	2730	2052	1208	6245	6662	6581	2906	3099	3947	9529	10534	5203
ATP6V1B1	0	0	0	0	0	0	4	0	0	55	54	57	16	0	7	5	11	13	1	2	2	0	0	0	7	0	5	393	436	1858
ATP6V1B2	8095	5457	6783	1515	2080	2780	7951	7777	6441	3794	4128	4674	3638	2072	3624	7698	5202	2902	12879	9239	5947	8991	8429	10391	3639	3762	4261	4867	7204	5276
ATP6V1C1	1921	2394	2571	1641	1437	1672	1426	1332	1318	2786	2724	3356	1451	459	1876	3647	3981	4566	2176	1637	1093	3568	3771	3632	1865	2084	2439	6613	9102	6336
ATP6V1C2	419	58	18	23	77	6	6	0	5	104	47	68	37	26	42	3063	1640	637	133	92	108	13	11	0	57	29	45	4504	5842	2231
ATP6V1D	1120	1088	1203	1162	1179	1397	3330	2964	2712	3114	3555	4673	4209	2037	4268	4520	4302	5427	863	612	493	3889	4147	4182	1649	1933	1914	6329	5966	4736
ATP6V1E1	3623	3088	3859	1729	1834	1818	5746	4287	4189	2799	3083	3522	12292	6497	12458	7442	7970	13823	6007	4064	2593	5013	4400	5440	3641	4091	4341	11108	9513	9225
ATP6V1E2	0	0	0	4	0	17	0	0	6	43	44	63	0	0	0	19	8	21	186	112	67	0	0	0	51	41	122	471	829	496
ATP6V1F	1349	968	1246	1165	1031	1061	3137	2452	2597	2347	2142	2012	4700	2882	3710	3513	3578	3407	1502	1080	875	4613	4395	4533	4427	5150	5301	5149	4047	3256
ATP6V1FNB	0	0	0	35	28	40	29	33	14	54	69	53	94	71	61	73	61	11	0	0	0	0	0	0	0	3	7	0	0	0
ATP6V1G1	3965	3784	4240	2370	2409	2199	2611	3006	2765	14716	13259	13073	5210	3845	7530	15964	12966	13993	8344	5088	3556	4327	4315	4504	8054	8511	8562	19272	17937	13936
ATP6V1G2	158	63	99	36	66	19	126	35	73	22	25	28	9	12	9	191	212	47	192	129	56	435	404	387	0	3	0	104	122	122
ATP6V1G3	0	4	0	0	0	0	27	175	39	137	212	449	11	18	33	0	3	5	1	0	0	0	0	0	7	0	0	826	1448	650
ATP6V1H	1407	1673	2203	1106	1060	1500	2424	1893	2202	2770	3063	3969	3289	1677	3683	4151	5576	5087	1836	1297	921	3069	3453	3883	1890	1969	1923	2361	3087	1854
ATP7A	14303	9158	9012	2040	2418	3198	2823	3752	2791	3279	3592	4045	2999	1388	3273	3749	5001	6683	1829	1398	865	2871	3057	4025	3309	3903	3834	7874	11014	5896
ATP7B	593	359	1433	260	2104	1690	206	168	144	217	430	191	176	241	120	531	512	265	332	177	196	1031	647	437	136	133	162	141	246	163
ATP8A2	0	6508	871	73	21	6	32	15	21	126	44	47	29	24	33	21	39	45	118	114	53	131	111	147	76	124	84	0	0	0
ATP8B1	364	606	601	519	469	823	747	445	662	996	709	1330	507	231	502	2309	2573	1747	494	277	167	863	686	729	190	198	144	3017	4355	3068
ATP8B2	0	0	0	0	0	0	0	0	0	8191	6510	5767	4483	3572	5091	8051	5978	2259	2317	1535	1126	7948	10218	8739	6231	5245	7710	3229	3564	2462
ATP8B3	15	48	25	0	0	3	38	45	18	33	82	0	7	0	0	0	0	0	871	484	427	0	0	0	29	34	51	44	55	38
ATP8B4	0	0	0	0	0	0	0	0	0	3014	3383	4862	1401	641	1446	3123	3851	4168	0	0	0	0	0	0	296	230	467	3012	2306	970
ATP9A	100	76	174	402	440	860	1594	639	797	2946	2030	1774	913	415	518	3418	2967	757	481	379	172	1315	1495	1642	2288	2042	2424	1255	1573	1056
ATP9B	0	0	0	0	0	0	0	0	0	10975	9048	10566	2842	1800	2969	3426	3100	2278	1539	896	619	5762	5383	5961	1811	2052	2492	3445	4291	3041
ATPAF1	663	622	722	753	826	849	1460	1079	1175	2976	2953	3139	3602	1673	2952	3028	2519	2154	1375	856	636	885	781	836	1383	1468	1363	5474	5431	4650
ATPAF2	0	0	0	0	0	0	0	0	0	958	865	544	577	498	521	0	0	0	831	539	436	1626	1678	1387	580	707	909	773	959	630
ATPSCKMT	191	314	116	52	44	94	225	278	346	739	828	772	1005	584	875	231	288	199	340	205	166	2074	1588	2101	946	966	1069	0	0	0
ATR	3279	4383	4039	2349	2422	3751	2978	5357	4061	3853	4483	6041	2211	998	3463	3335	3866	6984	3194	3027	1704	4119	3932	4399	719	994	1070	13677	13974	10267
ATRAID	631	733	728	819	549	626	1313	955	945	2726	2383	2221	3304	2043	2447	2741	1595	1354	3365	2172	1363	2585	2377	2316	1496	1644	1513	5199	4988	4095
ATRIP	757	720	548	259	447	519	671	655	660	1334	1300	1228	1440	879	1239	979	673	448	660	468	364	686	473	210	426	520	817	1000	1399	735
ATRN	4288	3785	4057	3613	3077	4256	3589	3266	2604	3465	3517	3782	4617	2464	4118	3942	3637	2757	1480	953	669	4520	3855	4640	840	708	1067	3993	6056	3643
ATRNL1	0	0	0	0	0	0	0	0	0	807	910	1489	390	255	579	1419	2535	2469	20	19	23	5476	5340	6266	784	368	636	1812	2069	1512
ATRX	20930	23996	24294	9057	9227	10882	12611	10442	11848	9663	8248	17732	4655	1431	6287	9295	14200	28416	3265	2277	1628	20343	18197	20723	4312	4299	4940	30512	37503	27340
ATXN1	9938	6602	9317	6941	4497	7722	5080	4667	4319	2737	2869	2585	2134	1249	2158	3122	3251	3774	1703	1161	833	2413	2986	2853	4407	3874	7386	3242	6227	3151
ATXN10	0	0	0	0	0	0	0	0	0	6111	5478	5760	4267	2280	4997	3520	3365	3256	2246	1693	1300	4490	4867	5129	2668	3331	3530	3058	3558	2499
ATXN1L	5692	4691	7960	3522	4723	4502	5068	3699	3637	5206	3829	3737	6138	3308	4472	6650	6003	4115	1750	1135	862	5501	5216	5578	3491	3251	4670	6927	8931	5508
ATXN2	8487	6886	8705	2799	3373	2943	1331	1595	1239	3746	3983	4530	1534	843	1208	1392	1083	1989	2881	2219	1573	3856	3549	4290	1587	1697	1984	6382	9605	5644
ATXN2L	8669	6192	8485	5123	5654	5741	1644	2120	1553	1621	1883	1892	2003	1525	1549	2885	1891	1432	9807	7285	5598	20081	18347	19700	7486	8025	14391	1523	2716	1438
ATXN3	0	0	0	0	0	0	0	0	0	3912	3838	6376	825	308	979	3389	3966	6098	617	287	240	4700	4139	4854	1312	1507	1614	6136	7484	6093
ATXN7	8903	6677	8981	4552	4466	3689	3552	4353	3372	2268	2550	2332	1589	877	1890	2395	2227	3288	2736	1715	1020	5189	4430	5423	2652	3057	3940	6370	9934	5018
ATXN7L1	0	0	0	0	0	0	0	0	0	460	536	595	724	386	556	1343	1515	2659	407	252	166	5869	5140	5784	566	662	776	2132	2788	1689
ATXN7L2	567	473	681	298	453	373	218	174	172	254	189	110	295	280	244	590	397	227	759	526	488	832	794	842	296	419	522	863	832	838
ATXN7L3B	9017	8164	8810	0	0	0	0	0	0	6359	5986	5449	6259	4069	4060	9165	8409	6051	3175	2168	1572	9253	8912	10333	7169	7053	7293	9327	11178	7639
AUNIP	49	105	143	88	508	363	14	21	20	300	357	382	180	188	206	115	68	80	46	24	17	256	263	206	93	68	93	108	133	68
AURKA	376	931	1323	429	1736	917	434	467	460	670	1602	1345	602	531	936	3962	1928	1597	170	144	88	1985	1854	1770	350	434	590	1566	1051	684
AURKC	168	117	161	8	5	43	72	104	76	31	31	7	0	0	0	93	59	78	112	45	74	17	0	30	432	466	531	240	196	172
AUTS2	1207	1534	2168	1941	1669	1755	80	70	60	508	566	508	427	216	350	753	713	952	1766	759	835	145	162	148	193	131	314	75	125	44
AVEN	287	216	496	120	216	250	614	528	544	1391	1279	1117	1137	479	731	1494	1214	1153	317	346	258	1043	1285	1283	771	847	867	886	663	551
AVIL	178	95	138	8	25	14	87	46	65	4030	4623	2681	147	100	103	12	8	17	350	320	242	30	47	29	7	18	19	14117	15409	10805
AVPI1	319	510	512	268	306	288	772	219	621	3162	2961	1247	2943	1780	1909	952	739	724	464	396	258	934	849	861	577	678	1704	1947	2163	1772
AVPR1A	17	0	12	14	7	0	2465	3214	1189	208	173	112	21	3	6	114	43	110	60	44	32	281	195	251	0	20	44	9	32	38
AVPR1B	0	0	0	0	0	3	0	0	0	4	0	4	11	0	0	0	3	0	0	0	0	0	0	0	0	0	0	7	11	10
AVPR2	11	8	9	15	4	8	57	124	11	194	154	251	99	66	80	250	118	57	9	21	12	135	92	141	5	19	18	138	128	86
AWAT1	0	0	0	0	0	0	0	0	4	0	0	0	0	0	0	0	0	0	0	0	0	0	0	0	0	0	0	0	0	12
AXDND1	1417	931	1094	3	7	3	17	16	21	72	47	105	21	12	31	11	13	22	2	2	0	33	17	29	0	0	6	24	44	45
AXIN1	2543	2369	2864	1136	1100	1246	1780	1257	1769	3443	2729	1851	2536	2375	2595	2837	2086	543	3169	2092	1462	6617	6206	6830	2866	2950	4593	1557	1565	1307
AXIN2	596	549	708	881	634	677	136	92	98	331	259	236	1740	917	1053	381	532	115	717	319	335	1155	1185	1273	238	269	479	406	630	418
AXL	3213	2410	2226	5421	3275	8248	16179	14563	12137	20347	15614	9206	22945	14723	22129	15292	18862	5628	3651	1886	1453	33622	31323	36725	14305	12023	17478	16149	20821	14556
AZGP1	127	80	0	17	20	6	25	28	36	233	105	112	16	4	25	0	0	14	21	6	2	0	0	0	23	49	35	9	35	40
AZI2	3497	3360	2727	1231	1727	1586	2180	1329	1722	5518	5039	7238	1857	767	2276	3326	3843	6017	659	508	406	6935	6396	7849	1636	1772	1850	4431	5398	3883
AZIN1	51	60	70	3562	4493	6127	8381	8518	7863	11125	14735	13725	4559	2013	5671	7953	8231	5775	2523	1634	1064	13430	11895	14268	7182	8313	8154	23198	32960	19539
AZIN2	373	221	494	21	68	84	254	212	200	290	378	278	333	358	395	268	122	91	290	140	148	290	329	307	48	23	28	80	83	83
B2M	205271	223735	147249	38262	30703	26404	136514	88572	103520	111725	123061	150748	122006	66137	112124	89043	165852	121411	175401	95971	82791	110234	124714	141165	215879	232691	252341	147871	199446	113684
B3GALNT1	804	959	2022	519	498	753	857	918	924	1146	953	1790	1781	329	1313	365	1293	548	564	340	166	265	389	395	17	23	7	3508	7621	3416
B3GALNT2	2603	1756	3469	302	483	630	2937	1622	1626	1547	1374	1224	809	355	1073	833	693	550	124	145	77	3345	3348	4245	425	402	493	2135	3072	2338
B3GALT1	0	24	0	0	5	0	11	0	4	5	0	15	35	9	81	12	71	56	32	19	15	358	269	407	13	7	18	116	220	194
B3GALT2	1451	481	995	2287	973	2086	70	129	49	786	887	1007	139	105	235	364	395	848	40	11	7	162	111	45	842	921	1118	1111	2308	2607
B3GALT4	311	209	352	336	360	303	802	450	606	1277	1002	989	459	347	384	1767	1170	328	815	423	325	938	806	926	694	757	994	512	533	334
B3GALT5	153	121	45	10	6	7	25	6	7	0	4	0	4	0	19	706	637	323	17	5	10	88	43	51	366	500	844	140	172	265
B3GALT6	0	0	0	0	0	0	0	0	0	3053	2686	1961	2262	1448	1995	751	509	143	827	584	431	661	813	715	471	666	531	566	538	396
B3GALT9	0	13	0	0	0	0	2	2	6	0	0	0	0	0	0	66	17	41	138	127	31	0	0	0	8	24	16	0	0	0
B3GAT1	0	0	0	0	0	0	0	0	0	47	46	20	12	0	12	0	18	0	387	52	87	0	0	0	220	463	481	8	32	18
B3GAT2	0	0	0	0	0	0	0	0	0	318	533	581	22	3	33	206	377	298	0	0	0	0	0	0	133	120	156	74	163	96
B3GAT3	264	231	260	116	163	256	704	464	504	1796	1400	1199	3168	2595	2558	2084	1412	812	2079	1136	853	3722	2909	3260	2633	2753	3521	2771	3205	3161
B3GLCT	630	429	629	526	818	770	1445	832	903	506	740	805	3723	1864	3901	1114	1263	905	339	164	162	1105	861	1052	368	336	438	1191	1378	1270
B3GNT2	4978	5131	4499	3785	3607	4945	6588	4335	4227	8500	7172	11292	3593	1820	3892	3423	3370	3729	937	525	345	7833	7240	8011	2306	2168	2799	4620	4174	2969
B3GNT3	297	231	194	229	2115	844	14	5	9	772	1423	809	0	0	4	76	32	27	2	3	1	505	427	720	2596	2307	4165	2751	3640	2397
B3GNT4	38	0	34	7	5	14	40	65	38	173	76	106	589	343	294	101	65	29	24	7	10	111	78	49	0	0	0	0	77	26
B3GNT5	5534	2825	5007	584	793	798	3022	3847	2704	269	152	325	155	93	240	5599	6163	6806	132	62	41	9337	6158	9874	1405	1575	1609	2851	3401	2563
B3GNT7	859	688	494	406	917	1135	507	317	403	112	84	71	782	410	587	4219	1468	1030	423	190	217	161	272	235	171	258	149	65	110	114
B3GNT8	17	25	37	6	188	137	715	986	423	126	138	100	196	144	108	336	190	61	487	315	362	2040	1103	1730	13	7	32	75	130	71
B3GNT9	102	161	129	451	467	748	1536	953	1422	1156	839	837	1028	491	446	1146	1009	415	215	177	161	693	905	657	647	859	1024	1983	2070	1834
B3GNTL1	152	0	54	54	90	201	524	423	312	614	584	639	1608	1632	1903	981	880	586	787	444	225	989	1092	888	951	1381	1457	698	859	580
B4GALNT1	0	44	40	0	6	3	38	0	32	88	187	142	35	18	21	166	26	56	28	52	14	25088	22946	24013	95	67	181	4707	6493	3899
B4GALNT2	15	18	0	0	0	0	0	0	16	44	5	46	0	2	4	7	23	0	0	0	1	277	194	224	6	11	64	3448	4085	2297
B4GALNT3	2	11	5	4	2	0	58	6	25	65	25	19	81	51	158	290	69	14	80	49	37	51	46	51	8	6	21	230	166	160
B4GALNT4	0	0	0	0	0	0	0	0	0	71	41	30	59	39	30	0	0	0	38	39	24	183	112	100	39	212	179	8	11	23
B4GALT1	9888	7327	9657	5070	5323	5178	4721	7223	3526	4249	5414	4532	7186	3923	5809	8147	6899	2740	4904	2655	1874	9805	11237	10245	2671	2532	3949	5673	8668	5128
B4GALT2	727	546	735	444	516	569	547	336	507	680	527	570	909	635	726	345	234	168	644	571	349	289	292	282	1734	1929	2856	784	976	1038
B4GALT3	1258	973	1049	371	537	721	2031	1783	1539	1510	1275	1099	1191	857	1019	1259	1210	444	2400	1507	1067	2698	2369	2574	1387	1304	1539	1623	2060	1519
B4GALT4	666	1086	983	646	606	554	381	301	311	944	801	836	977	550	849	700	849	876	891	551	455	808	557	863	1022	848	991	1801	1650	1650
B4GALT5	2031	1535	3056	1556	4343	2871	2110	2612	1680	2513	2609	2247	4641	2374	3362	2560	1928	616	3018	1719	1263	5234	5176	7156	2666	2625	4016	2071	2654	1985
B4GALT6	15	0	0	35	61	46	99	86	144	1630	1882	2756	639	260	1151	246	321	275	131	52	19	1542	1544	1818	1879	2598	1742	3719	4710	2841
B4GALT7	2480	2973	2347	393	331	396	784	768	716	1044	903	671	1440	1362	1183	1442	962	543	2090	1630	770	1627	1394	1867	798	859	982	1181	1028	755
B4GAT1	471	281	339	467	477	795	1443	612	631	1540	1048	959	2526	1632	1895	603	524	175	611	297	300	1265	943	1057	993	1000	1089	657	522	609
B9D1	616	430	387	106	55	186	234	181	141	323	333	332	580	274	362	290	258	211	405	242	162	78	62	80	219	167	213	413	323	207
B9D2	0	0	0	0	0	0	0	0	0	652	590	472	575	564	594	366	167	125	285	178	125	1417	1080	1124	898	997	1582	711	763	490
BAALC	21	0	0	0	19	2	60	32	24	9	18	0	132	45	114	13	4	5	627	405	318	0	0	0	74	101	58	5	6	5
BAAT	52	128	66	55	33	53	48	5	13	301	172	226	0	0	3	0	0	0	10	2	1	0	0	6	0	0	0	0	0	0
BABAM1	649	851	1001	1002	1410	1701	1568	1832	1964	3367	3041	2412	3890	2880	2984	0	0	0	3107	1931	1302	4118	4072	3756	2353	2524	2632	2773	2972	2527
BABAM2	1390	1152	1076	978	1191	1169	1455	1216	1145	1375	1703	1586	2401	1439	1896	3045	2341	2137	2062	1183	793	1905	2176	2586	861	1062	899	3260	3627	3997
BACE1	367	334	471	428	280	423	812	403	448	229	259	156	1134	529	994	277	435	160	1176	1013	685	759	563	653	1041	1017	2290	1115	1906	1045
BACE2	1863	1095	1360	779	708	1164	1096	496	1164	1222	1712	1058	293	147	218	1199	880	183	1156	937	724	1218	1226	1717	271	396	670	1265	2006	2307
BACH1	4678	4135	5863	3447	2906	4003	5010	5747	4397	6646	6825	7789	5301	2801	6032	5429	7441	11666	2251	1258	690	5573	5265	6567	1954	2431	2317	10023	12612	8255
BACH2	3581	3085	5613	3487	3974	4045	979	1555	1613	2112	1895	1635	1008	767	2013	908	614	534	881	631	487	15351	11884	14222	846	1145	1638	2555	2172	1102
BAD	234	186	333	191	395	411	948	528	586	673	778	465	315	280	199	1189	792	656	858	502	436	950	911	976	1901	1787	2078	1050	853	687
BAG1	500	411	511	551	645	745	3366	1986	2193	2243	2249	2044	6303	3821	5359	6954	6182	3884	2420	1449	1097	6169	5870	5986	4340	5428	4581	8319	8175	6151
BAG2	966	1127	904	240	476	567	201	167	171	1396	1188	1618	1218	325	1085	352	328	841	247	280	168	620	605	601	1858	2316	1942	303	276	168
BAG3	1256	1262	1456	1106	1165	900	803	518	632	305	405	233	263	96	84	721	483	271	807	537	370	1168	1164	1675	1074	1038	1791	201	383	205
BAG4	0	0	0	0	0	0	0	0	0	1186	1211	1202	3130	1470	2829	1026	930	883	572	323	262	2034	1973	2052	786	971	1210	4293	6662	3876
BAG5	1659	1575	2114	659	755	841	4711	2979	3070	1829	1630	1477	3721	1407	3848	2627	2692	351	1583	987	772	2115	1815	1994	1282	1221	1659	2152	2274	1705
BAG6	0	0	0	0	0	0	0	0	0	8642	6544	6241	8176	6566	6871	11539	8073	2940	9578	6008	4904	13326	12111	12017	11504	11677	19449	2751	4125	2704
BAHCC1	1174	422	1093	821	860	1320	310	134	189	1171	1033	965	747	566	723	0	0	0	825	503	542	1529	1271	1240	544	796	1213	222	471	219
BAHD1	2161	1570	2037	899	1067	1268	1383	1296	1114	3174	2389	1930	3107	2021	2172	2140	1773	618	1356	1055	781	5639	4593	5337	2584	2641	4116	2530	3031	2139
BAIAP2	699	490	470	447	447	530	234	185	252	572	498	426	995	809	890	0	0	0	996	451	757	2155	1962	2510	2272	2200	3727	481	535	396
BAIAP2L1	91	38	70	85	41	100	29	17	27	198	119	156	121	66	86	3055	2323	649	149	113	114	81	91	38	135	139	154	323	206	191
BAIAP3	186	17	48	2	15	7	184	269	104	583	355	153	707	695	1040	148	97	10	707	499	520	817	874	857	61	123	159	636	412	439
BAK1	1115	1039	1368	1206	1333	1778	1811	1514	1552	2794	2994	2874	768	719	745	5749	4330	2353	937	777	603	4790	5074	5534	2961	3080	4334	5324	4230	3535
BAMBI	961	642	790	1472	2691	3040	3527	1610	1429	1363	823	642	629	425	681	2329	2298	840	790	820	471	855	579	977	1993	2646	1674	702	603	444
BANF1	2015	1967	2621	563	867	1058	2372	1857	2300	2472	2517	2174	4214	2838	4324	6867	5837	4490	1495	1230	940	4061	4582	4409	8785	10260	10693	11716	12124	8932
BANK1	0	0	0	0	0	0	0	0	0	8878	6275	6017	1695	665	2161	8163	8793	12929	3895	5234	2653	18969	14417	18458	3204	4403	3168	8367	14412	6721
BANP	1293	752	1156	320	557	904	1014	877	883	2002	1476	1463	864	488	446	884	930	365	924	684	471	2844	2111	3928	1105	1014	1442	999	1114	806
BAP1	0	0	0	0	0	0	0	0	0	7261	5467	4662	4368	2895	3401	10189	7704	3337	4039	2773	1804	6091	5701	5953	4397	4580	6229	5668	6314	4965
BARD1	419	986	799	481	948	923	242	264	292	1046	2358	2239	1029	798	1418	3477	3025	3441	353	189	159	1296	1127	1243	234	341	386	1100	901	557
BARHL1	0	0	0	2	0	0	0	0	0	0	0	0	0	8	12	15	2	8	1	0	0	7	0	0	0	0	0	3	0	0
BARX1	0	0	5	0	0	2	19	0	6	61	68	46	55	38	65	13	19	4	0	1	0	58	43	15	17	31	41	0	4	31
BASP1	687	1109	2313	866	1029	717	698	985	1009	2058	1178	590	1138	564	1912	1605	632	714	5044	2885	2571	2378	2380	2184	10093	9709	16008	2925	4058	2741
BATF	358	287	572	247	245	298	1875	1862	1595	2106	1741	1243	4465	3713	3599	1621	904	929	510	414	272	791	1108	886	2963	3203	4584	1086	635	579
BATF2	331	447	101	80	53	59	303	233	145	150	177	231	1241	1010	703	381	495	172	601	1061	381	224	248	302	508	483	563	997	810	674
BATF3	1211	1758	590	506	429	545	279	382	248	761	692	827	868	656	584	768	1125	547	329	164	146	669	609	888	3205	3706	4477	1680	1403	708
BAZ1A	9752	10580	13188	4514	6431	5494	8129	8828	8921	10791	9175	14876	4360	1885	5949	9662	10655	11945	4025	3311	1663	12915	13172	17255	3471	3779	4654	16112	16994	11363
BAZ1B	8069	8725	8577	6145	7953	6989	8517	6749	6244	7142	6254	7160	7342	3639	8039	6173	5393	3502	2824	2084	1594	17400	17990	20766	4863	5365	6180	16396	19972	13400
BAZ2A	20395	14480	21491	0	0	0	0	0	0	4458	4114	4205	3810	2635	3374	4060	2815	1570	5898	5081	3193	22239	18335	21232	5445	5402	6923	4724	7219	3032
BAZ2B	0	0	0	0	0	0	0	0	0	3667	3545	5643	1633	610	2395	1999	2881	5846	1834	1306	715	9993	7676	8745	1248	1155	1674	12066	15739	13191
BBC3	461	279	438	162	264	231	78	42	64	799	715	449	294	300	336	753	475	161	538	428	286	1075	904	891	466	415	856	107	200	119
BBIP1	0	0	0	0	0	0	0	0	0	749	792	1093	913	304	1030	631	663	950	1037	696	478	1440	1747	1513	1009	1364	852	3112	3505	2502
BBOF1	64	135	114	98	68	80	0	0	3	4	35	31	74	28	69	28	21	29	87	59	37	252	152	165	30	42	56	62	55	60
BBOX1	0	0	0	21	14	14	0	0	0	0	14	7	26	26	17	13	14	43	5	1	3	0	6	4	6	13	0	12	72	25
BBS1	531	268	236	421	395	535	362	240	265	1306	1082	1001	255	168	225	560	512	113	936	690	443	278	225	358	377	574	593	443	530	422
BBS10	177	207	293	302	341	740	427	392	345	491	394	824	0	0	0	549	644	1260	563	470	263	322	268	277	170	231	173	1247	1777	1353
BBS12	139	43	72	130	164	350	604	482	390	542	373	750	204	43	217	237	276	539	129	91	62	507	419	468	164	301	210	1341	1455	1131
BBS2	379	340	305	383	333	368	216	183	143	1150	1313	1749	1778	789	1753	2067	2344	1382	8059	6168	3212	794	719	831	1127	996	1250	1101	995	983
BBS4	572	426	382	365	438	471	473	319	416	822	545	776	1418	877	1448	1361	1064	635	738	501	287	610	560	499	983	1007	1147	5396	4010	5137
BBS7	374	328	325	251	260	323	319	491	335	1838	1677	2298	701	168	524	876	1175	1886	383	246	176	218	232	215	255	284	435	0	0	0
BBX	6908	6227	5623	4312	4286	2853	7407	5563	6003	5293	4322	6443	4115	1363	4441	6138	8000	12172	1571	1141	792	5334	4794	5842	4095	4365	5078	19738	24684	16974
BCAM	1004	807	1156	1382	969	1176	12045	5471	5232	3826	2739	2374	2061	1405	1299	7875	5899	540	3120	1311	2266	2834	2089	2520	8089	7172	11552	546	688	584
BCAN	331	649	31	171	191	491	109	15	44	307	227	107	47	45	37	9	19	4	3	4	4	0	0	0	0	0	0	13	31	45
BCAP31	3671	3106	3538	1746	1961	2509	5192	4338	4286	8988	7596	6839	4741	3625	4645	10197	8900	4372	6917	4351	4124	6414	6785	7072	6114	7144	6162	10810	10456	8886
BCAR1	1407	1070	1658	734	746	930	3231	3055	1932	1378	839	708	4596	2178	2505	1915	1639	734	3082	1721	2481	1565	1447	1664	3189	3473	5199	667	814	689
BCAR3	1683	1482	1762	336	613	590	4750	2852	3894	1276	1129	640	1845	905	1927	948	829	307	340	271	171	4574	4674	4848	1781	1881	2181	1390	1415	980
BCAS1	0	0	0	0	0	0	0	0	0	6	0	8	188	71	138	7	12	9	60	117	36	84	79	121	79	43	38	283	256	368
BCAS2	195	220	203	338	450	368	1024	839	878	1387	1207	1576	2024	921	2554	1998	2348	3026	706	422	274	4112	3837	3978	689	739	837	4475	3930	3867
BCAS3	0	0	0	0	0	0	0	0	0	2205	2046	2395	2030	1067	1707	3058	3013	3784	1280	673	699	2308	1812	2132	895	1108	1178	2746	3069	2191
BCAS4	0	0	0	210	172	298	281	170	226	2218	1454	849	985	938	1098	1329	756	516	0	0	0	0	0	0	915	1393	1401	940	725	376
BCAT1	1054	1570	1907	585	686	779	21	47	28	1456	1403	1612	1011	514	1578	1536	890	1735	1304	416	369	203	642	253	1569	1484	2175	10928	14916	7456
BCAT2	478	570	537	654	798	700	621	313	726	2013	1497	1591	3374	2545	2313	2738	1582	668	1284	872	607	4092	3425	3268	547	597	646	1289	1875	1333
BCCIP	1592	2997	2455	987	1201	1048	788	753	723	0	0	0	2082	750	1794	2949	2733	2351	946	819	451	3699	3738	3618	1369	1746	1615	4406	4545	3305
BCDIN3D	206	169	249	281	380	429	918	956	816	1149	967	986	961	389	795	626	525	435	265	161	104	533	414	578	318	329	426	1132	1281	938
BCHE	281	650	141	62	17	36	36	29	33	43	30	86	116	65	135	101	56	58	150	86	62	94	18	22	102	132	262	1530	1898	1853
BCKDHA	601	598	653	1030	1111	1088	1503	1004	734	2499	1898	1659	2146	1810	1933	4055	2588	1359	1636	1018	586	3618	2891	3020	1662	1600	2309	2128	2025	1879
BCKDHB	1061	799	683	273	300	458	205	165	156	1327	1566	1378	1156	596	1214	2125	1564	1683	347	258	162	582	553	461	463	674	556	1442	1415	1051
BCKDK	1925	1465	1614	670	772	1199	4892	3916	3800	1258	1182	1237	1945	1000	1068	2309	1345	727	2917	1530	1234	3181	3244	2979	1225	1149	1470	1326	1323	1452
BCL10	1515	1226	1817	1848	1722	1411	803	599	1165	4774	4047	3985	1073	405	1229	4217	3915	2173	1278	796	528	5465	5455	5908	1428	1600	1760	1177	1514	1402
BCL11A	22510	22832	53936	708	1953	1112	1182	1036	1221	3018	2577	1967	604	538	896	1560	820	1510	3272	3087	2082	12737	9011	12026	979	1278	1239	1435	2465	1235
BCL11B	1672	998	1397	1956	2363	2000	1897	1752	1672	2144	1601	1252	910	664	635	3228	2170	663	1014	442	285	5634	5647	4799	3031	3196	3685	1041	589	531
BCL2	23659	12889	11014	5153	4844	3055	6035	3888	3452	2184	2316	1665	1130	500	868	3548	4233	2133	1936	1630	1116	8980	9247	9532	826	972	1523	9471	20351	9288
BCL2A1	0	0	0	0	0	0	0	0	0	1858	1566	1054	6711	4643	5913	6686	5974	9550	1674	923	655	0	0	0	2426	2019	2292	5247	5472	2976
BCL2L1	1962	2636	4119	3579	5750	4323	2508	2838	1898	1437	1644	1288	1219	1231	942	3348	2127	616	4317	2165	2149	5889	4360	5865	2394	2908	3203	1866	2204	1550
BCL2L12	346	153	360	90	108	163	123	100	66	721	728	597	924	717	948	1690	720	374	899	717	396	1202	1262	1152	715	850	1092	740	819	622
BCL2L13	0	0	0	0	0	0	0	0	0	2835	3267	3259	2993	1352	2885	6458	5884	4527	1082	788	507	6389	5415	5949	3431	4249	4713	3856	4626	3202
BCL2L14	1179	1302	547	238	272	272	496	270	492	1067	830	822	1248	618	741	421	675	849	6	10	8	396	361	402	226	162	237	1011	863	616
BCL2L2-PABPN1	0	0	0	0	0	0	0	0	0	0	0	0	0	0	0	0	0	0	76	31	58	0	0	0	0	0	0	0	0	0
BCL3	1972	1140	4418	647	842	1366	572	787	341	923	809	679	545	284	266	0	0	0	4979	2295	1500	4733	4381	4968	2560	2180	5637	182	354	118
BCL6	9657	5782	11461	4957	5180	4757	3199	3420	2377	2250	2678	1997	1819	891	1874	2884	913	721	13295	18778	8939	4883	4160	6026	3069	3224	8316	3435	3960	2487
BCL6B	424	199	515	199	199	342	1485	765	957	561	559	548	1272	563	922	3704	2892	1503	796	408	713	800	891	1083	720	771	823	1005	1855	994
BCL7A	1589	3268	4136	968	955	835	608	692	489	910	717	682	382	146	663	1316	775	261	384	405	183	4063	2879	3383	828	894	1436	1343	1125	876
BCL7B	2282	1670	2555	1771	2688	1471	1930	1347	1407	890	931	842	1309	771	1105	2242	1417	531	2439	1329	1193	3466	2713	3372	1119	1181	1543	855	1127	927
BCL7C	1466	1627	1794	748	646	640	1106	759	867	3572	2695	2010	1132	896	988	2766	1850	1427	794	460	343	2283	1990	1920	4861	5710	6170	2594	2510	2009
BCL9	1632	1580	1554	1444	1409	1500	433	426	590	674	692	740	560	330	499	647	403	311	457	297	221	4629	3369	3900	420	510	687	860	1286	725
BCL9L	4423	3063	4727	3662	3473	3531	3029	3380	2367	1559	1624	1754	1156	820	699	787	433	218	1312	1358	1111	8479	7540	8173	4925	4738	8614	1255	1570	903
BCLAF1	23519	16004	21896	0	0	0	0	0	0	8691	8216	12640	6562	2131	8497	13865	17052	28798	5223	3440	2352	14361	13316	14831	6307	6902	7436	38474	43035	36083
BCO1	6	2	3	0	13	0	38	27	30	107	269	97	5	0	4	0	2	5	1	1	0	0	4	16	12	21	16	13	39	43
BCO2	0	0	0	0	0	0	0	0	0	501	557	1384	167	94	235	2229	2277	4840	110	66	88	287	379	374	93	73	115	473	304	210
BCOR	4031	3817	5934	2791	3539	3098	1978	2317	1938	1815	1775	1556	1969	1080	1714	2412	1852	841	1017	901	622	9024	8532	8449	2767	2649	2938	1357	1587	936
BCORL1	1704	1048	1949	696	1205	1366	816	745	598	668	627	765	841	626	684	508	398	271	494	423	323	1622	1009	1867	791	739	1321	328	627	253
BCR	2209	1613	1953	3318	3356	3424	1463	1796	1303	5724	5677	2953	7643	4673	5569	2014	1935	465	3274	2292	1581	4435	3558	4285	759	773	1161	1048	2012	1159
BCS1L	0	0	0	0	0	0	0	0	0	790	671	616	782	688	892	0	0	0	1772	1494	942	763	805	857	566	795	856	703	682	610
BDH1	500	357	1100	225	518	440	5	30	6	605	750	510	811	735	824	1451	927	417	1296	944	485	841	1109	966	149	102	149	1993	1652	1011
BDKRB1	9	11	4	0	3	0	106	42	58	0	0	0	4	3	2	5	0	0	4	0	1	19	9	3	123	134	245	34	23	11
BDKRB2	23	14	0	39	112	166	106	42	58	0	0	0	23	7	15	16	9	0	7	4	3	35	36	34	31	32	34	77	161	53
BDNF	75	55	143	35	24	54	95	11	37	1	5	10	4	7	3	0	0	6	9	10	6	7	5	0	22	78	53	88	88	69
BDP1	4299	5598	5712	3498	4736	4366	7793	8354	8331	8729	6708	12157	2614	1094	3841	4483	5945	10919	1066	783	479	6417	6804	7659	1957	2148	3176	22669	25117	18982
BEAN1	0	0	0	3	9	0	0	0	3	0	0	0	65	31	48	273	213	106	41	22	31	30	38	23	25	65	63	58	91	68
BECN1	2039	2439	2559	1323	1089	1111	2604	2291	2122	3402	3911	3275	5043	2334	5482	5859	5070	4225	2759	2105	1506	8921	8007	9188	4123	4285	4529	9943	9072	7495
BECN2	0	0	0	0	4	0	6	0	12	3	4	3	0	0	0	0	0	0	0	0	0	0	0	0	0	0	0	5	6	11
BEGAIN	0	0	0	0	0	0	0	0	0	136	157	140	79	38	51	37	21	4	1150	210	283	191	154	125	65	77	127	33	22	33
BEND3	296	381	393	326	369	448	597	521	401	113	147	128	207	130	218	666	449	139	82	56	43	1318	1303	1020	239	303	469	216	324	272
BEND5	0	0	0	0	0	0	0	0	0	0	0	0	0	0	0	0	0	0	518	351	282	1595	1143	1453	270	365	411	710	560	509
BEND7	0	0	0	0	0	0	0	0	0	240	216	192	1192	534	947	826	1065	1265	254	226	117	66	91	27	517	508	519	1976	3195	2085
BEST2	0	0	0	0	0	0	7	0	2	0	0	3	0	8	0	0	0	0	5	2	0	0	0	0	5	11	7	13	12	26
BEST3	176	29	83	0	0	0	0	0	12	0	0	0	0	0	0	26	10	13	1	0	2	8	17	24	0	15	4	21	133	120
BEST4	0	0	0	0	6	0	44	63	53	22	5	13	12	7	25	19	11	8	0	0	0	0	0	0	13	4	7	216	103	128
BET1L	0	0	0	0	0	0	0	0	0	4780	4187	3536	3433	2375	2705	0	0	0	2365	1528	1044	2170	2080	2193	1897	1843	2125	4998	4995	3551
BEX2	0	0	0	0	0	0	0	0	0	574	452	352	0	0	0	0	0	0	419	258	137	0	4	6	0	0	0	0	0	0
BEX4	288	216	338	104	137	131	659	263	394	16	0	15	851	487	1191	83	59	99	2233	1067	717	243	152	183	16	100	76	430	442	542
BFAR	3055	2617	3364	2147	2333	2483	2688	1929	2238	3718	3658	3732	3543	1653	3047	2012	1689	846	1348	889	633	4530	4558	4540	2272	2421	2451	3846	4740	3753
BFSP1	0	0	0	0	2	0	8	0	11	561	496	255	332	169	441	24	10	7	19	9	17	51	67	54	7	0	8	0	14	8
BFSP2	15	0	4	0	0	4	153	117	188	67	115	27	299	206	444	0	4	0	19	30	45	648	554	533	796	711	625	11	16	7
BGLAP	0	22	41	7	8	13	14	18	16	0	0	0	155	149	140	4	7	8	163	71	91	7	0	15	18	23	54	95	104	99
BGN	15356	11256	14361	12912	14845	13299	41291	16423	22825	9326	9022	8344	8829	5465	4304	17781	10889	3662	11743	9753	5360	42463	44375	52427	9766	9771	10966	1256	3472	1365
BHLHA15	0	0	0	0	0	0	0	0	0	1214	1576	1188	2222	2095	2453	469	585	95	69	33	45	435	3174	650	5350	3646	7263	3920	3919	2547
BHLHA9	0	0	0	0	0	0	0	0	0	0	0	0	3	0	0	0	0	4	0	1	0	1	0	4	0	0	0	0	7	12
BHLHB9	0	0	0	0	0	0	0	0	0	0	0	0	0	0	0	0	0	0	0	0	0	0	0	0	0	0	0	918	825	820
BHLHE22	0	0	3	22	37	31	13	9	7	0	0	117	10	4	20	436	369	252	47	36	51	26	14	30	156	109	214	162	194	187
BHLHE23	0	0	0	0	0	0	0	0	0	0	0	0	0	0	0	0	0	0	0	0	0	0	0	0	0	0	2	5	7	31
BHLHE40	3939	1027	4911	774	749	916	2882	2283	2262	1013	1293	1089	2252	1229	1835	1186	1102	247	1874	779	868	3888	4081	4442	2192	1924	3836	1807	3138	2230
BHLHE41	1006	864	576	1193	2122	805	987	765	770	672	1073	549	931	299	684	2700	2641	556	613	1009	448	1370	2219	1276	1669	2052	1623	895	1361	531
BHMT	26	46	41	269	77	6	52	52	137	59	134	124	85	40	69	0	82	37	3	2	0	0	0	0	0	0	0	19	175	17
BHMT2	0	13	0	6	6	0	4	3	28	14	52	33	50	23	29	0	0	9	13	21	20	0	0	0	0	0	4	75	71	9
BICC1	205	156	238	377	371	391	1133	1148	741	747	628	945	449	216	420	1772	2395	2335	99	127	81	1673	1528	1671	202	198	413	1120	1239	1030
BICD1	0	0	0	0	0	0	0	0	0	182	164	287	111	37	80	2448	2913	2577	958	479	413	212	272	162	309	424	598	145	247	173
BICD2	0	0	0	0	0	0	0	0	0	4013	2953	2519	5441	3481	5192	3868	3619	2094	2037	1325	1094	5804	5133	5966	3526	3142	4203	7424	8893	6539
BICDL1	673	728	558	808	476	487	1098	811	983	632	743	507	404	438	460	695	391	157	503	455	250	1514	1554	1576	1468	1545	1899	1057	1139	716
BICDL2	0	0	0	0	0	0	0	0	0	52	37	35	16	19	18	9	7	4	103	75	29	5	0	0	19	31	28	52	91	47
BICRA	0	0	0	0	0	0	0	0	0	548	617	363	329	237	277	884	719	398	1519	840	760	8004	6467	7973	2408	2052	3821	151	350	133
BICRAL	2700	2262	2824	2732	4440	3961	1436	3254	2474	1297	1448	1751	1072	609	801	1802	1216	1344	1369	744	586	8900	6966	8566	3226	4161	3979	1595	2797	1522
BID	4265	3579	4361	537	2027	2120	1950	2686	2258	1461	1778	1872	2144	1139	2225	3859	3859	3450	1879	1556	938	3206	3654	3599	2287	2516	2581	2685	2440	2040
BIK	0	0	0	62	82	35	48	54	49	387	466	275	117	99	236	0	0	0	0	0	0	0	0	0	43	50	35	0	0	0
BIN1	584	699	1037	668	683	741	1390	823	964	9044	6535	4486	6936	6087	7206	8433	7924	3287	9938	4576	4368	10637	8494	10004	7081	7314	7185	5235	3815	3277
BIN2	3365	3426	4769	4618	5240	4495	8783	8719	5876	1413	1742	1713	5166	3017	4994	6934	6646	3613	8070	4177	3385	13403	12190	12983	6574	7071	7665	6387	8398	7438
BIN3	1432	1293	1798	583	483	435	338	462	320	877	750	530	976	565	786	1050	906	411	812	747	508	3800	3430	3408	1063	1022	1289	1167	1487	1271
BIRC5	619	1834	3137	238	764	381	466	773	779	872	1326	1254	836	767	1109	1138	655	436	176	228	96	3321	2814	3342	685	667	1011	1522	1134	576
BIRC6	11887	12274	12472	16665	15658	24406	27183	33483	27959	20668	20629	22917	11552	5872	13513	18779	21528	35622	4291	3286	2054	27691	27420	32300	3836	4211	5634	43304	52098	34009
BIRC7	0	0	0	0	0	0	0	0	5	8	14	6	0	1	0	61	43	40	17	19	5	0	0	0	0	0	0	3	4	5
BLCAP	0	0	0	1315	1127	1320	1461	1481	1290	1356	1278	1030	1804	922	1256	5716	3532	1424	0	0	0	0	0	0	2397	2607	2773	1694	2211	1426
BLK	1550	834	1335	582	588	588	545	514	531	2218	895	494	2319	1623	3137	10505	6122	2977	5368	6128	5624	16165	12586	14891	3210	1925	1873	2744	2426	1489
BLM	549	621	895	547	1434	1344	342	582	551	1508	1723	1959	472	311	604	1542	1209	846	454	356	218	2150	1771	1743	466	498	549	2046	1814	1342
BLMH	1623	1944	1986	1674	1728	2375	3314	2136	2315	1482	1514	1525	1508	871	1275	5731	5198	3684	2135	1639	1185	4114	4126	4331	1502	1818	1925	5719	5518	3879
BLNK	7377	7719	6413	2416	2862	3022	1643	1458	1923	3840	3561	2809	2648	1027	2615	7859	5366	6618	11612	8534	5740	9463	10006	10788	2054	2501	2819	4335	5615	2977
BLOC1S1	932	832	1140	569	505	651	1035	839	639	2622	1826	1563	3377	2014	2776	0	0	0	2078	1389	1106	1801	1643	1699	2550	2602	2652	1383	1720	1635
BLOC1S3	0	0	0	0	0	0	0	0	0	465	464	309	637	341	471	797	551	196	1009	627	468	1220	1094	1310	58	148	81	163	174	93
BLOC1S4	440	324	417	331	395	416	863	601	559	1743	1366	1116	3031	2313	3092	256	515	291	638	427	259	1501	1214	1491	1309	1703	1409	1478	1484	1299
BLOC1S6	1947	2628	2348	1543	1715	1743	1622	1375	1497	4189	4594	4655	2189	778	2775	3803	4035	5691	1891	1098	726	2430	2382	2712	2087	2382	2305	3351	3146	2752
BLTP1	31826	24357	24814	8592	8748	12486	9372	14912	10986	0	0	0	0	0	0	10273	11005	32307	10373	6545	4046	15167	16441	17563	2903	3316	3838	0	0	0
BLTP2	3288	3179	3767	3091	3453	3835	4879	4180	4100	0	0	0	0	0	0	32432	29978	22145	3676	3178	2445	23540	21766	24379	0	0	0	0	0	0
BLTP3A	3314	2161	3630	3418	3224	3794	3414	3270	3281	0	0	0	0	0	0	6065	6774	5801	590	599	369	1669	1504	1703	2444	2132	3839	0	0	0
BLTP3B	2885	3103	3130	11012	8040	9994	5464	5078	4098	0	0	0	0	0	0	4748	6463	13832	549	456	258	5717	5359	5913	1865	2055	2266	0	0	0
BLVRB	1558	1573	2339	0	0	0	0	0	0	8041	10562	4106	13232	12299	10807	7581	9661	8502	3781	2245	1409	10032	6363	8220	9338	11629	7955	4903	5067	4418
BLZF1	1332	1312	1591	1375	1055	1200	967	920	783	1701	1643	2018	681	199	829	1880	2604	4621	522	304	178	1100	1184	1292	1743	1806	1703	5769	5353	4699
BMAL1	1776	782	1168	805	606	795	1220	573	768	0	0	0	0	0	0	920	870	747	2846	1515	850	2081	1837	2005	0	0	0	0	0	0
BMAL2	0	0	15	1	6	18	51	43	86	0	0	0	0	0	0	79	76	151	31	44	16	18	50	33	0	0	0	0	0	0
BMERB1	14	50	33	0	3	0	2	0	2	11	5	5	53	6	31	68	83	88	437	355	240	3	4	3	88	62	10	0	0	0
BMF	0	0	0	0	0	0	0	0	0	3179	1809	1779	2543	1322	2059	2951	2250	973	1808	1273	1344	4881	3329	4469	3390	3217	7991	7305	12721	5921
BMP1	2423	1813	2898	482	463	749	851	879	427	2337	2318	1980	2336	1682	1290	3203	2503	1159	2148	1136	1522	2402	2395	2282	1538	1418	2036	849	867	608
BMP10	0	0	0	0	0	0	12	0	2	11	14	0	0	7	3	4	8	7	3	0	0	0	0	0	0	0	0	167	41	85
BMP15	0	0	0	0	0	0	0	0	0	0	0	0	0	0	0	0	0	3	0	0	0	4	0	0	0	0	0	0	5	16
BMP2	409	540	585	190	122	122	925	367	482	504	453	537	504	255	618	550	415	284	740	296	176	2053	2074	2721	387	536	747	249	289	230
BMP2K	7017	5453	9497	3741	9422	7892	3974	3857	3888	9202	11695	8856	6649	2963	7759	12957	13197	18127	1386	880	488	13902	11011	14775	4813	4922	6301	13802	19895	14103
BMP3	679	338	1137	113	144	311	190	135	75	341	683	893	46	18	74	27	28	7	12	3	3	318	309	424	0	2	45	40	48	50
BMP4	478	384	447	226	177	458	165	96	101	2602	1454	1362	1345	701	955	523	761	572	138	94	84	1125	947	894	1657	2117	1752	1060	1555	1683
BMP5	2	0	0	0	0	0	4	0	0	4	10	3	3	0	0	52	70	84	1	1	0	12	0	0	23	5	0	18	24	19
BMP6	210	320	579	268	272	221	1404	332	568	2226	1640	857	4240	2149	3011	174	275	83	185	109	58	1519	1461	1549	1005	1284	778	175	151	250
BMP7	0	0	0	0	0	0	0	0	0	14	13	0	51	4	12	0	0	0	0	0	0	0	0	0	19	3	9	13	11	20
BMP8B	0	0	0	0	0	0	0	0	0	0	0	0	0	0	0	20	15	71	0	0	0	0	0	0	37	27	79	52	43	57
BMPR1A	1729	1383	1524	782	846	936	2961	1794	2269	1317	1283	1673	967	362	837	1909	2291	941	327	239	185	2375	2370	2545	878	1122	1084	5239	8044	7453
BMPR1B	6	12	8	4	0	11	157	121	90	25	17	4	0	12	11	4	15	15	83	38	31	5	15	0	34	14	23	331	502	586
BMPR2	4932	4928	6062	3692	2913	4295	2710	2864	2058	4615	4637	7943	4358	1794	4096	5058	6975	7338	1683	1267	862	4096	4504	5571	2698	2521	3375	3925	5752	4155
BMS1	2505	3594	3342	1500	1694	1886	3550	3134	3370	3199	2838	4545	2894	1228	3456	3887	4171	1777	1382	1105	797	5742	5716	6214	1935	2320	2772	9776	9335	8276
BMT2	716	625	707	724	743	904	777	727	724	1611	1841	2201	1187	442	1195	1641	2713	2911	436	241	188	4737	4521	5038	649	775	851	2799	3373	2130
BMX	14	4	22	55	72	119	58	107	28	119	95	169	73	41	62	204	150	142	226	183	92	71	106	91	108	63	78	206	255	197
BNC1	136	59	61	36	30	45	16	3	20	158	81	155	102	98	148	52	154	52	4	3	1	149	9	4	0	0	62	32	40	102
BNC2	611	391	347	106	149	172	250	156	45	523	437	497	133	74	240	850	1070	761	87	36	51	223	211	132	76	44	152	539	866	741
BNIP2	8736	8408	8815	4067	4084	5634	6003	5980	5666	10164	9459	12604	3567	1271	4251	12185	14212	13483	4709	2582	1583	8117	7545	8765	1299	1265	1464	10967	11904	8346
BNIP3	3905	1698	2837	1691	1184	1119	826	744	615	1440	1457	1251	900	344	728	3650	3061	1805	629	455	344	801	702	762	620	728	937	1575	1668	1147
BNIP3L	3945	2762	6223	6933	19917	12360	5151	4070	4540	5943	10086	5568	7685	6363	11116	4409	5028	6056	2758	1287	948	17110	14375	21730	6405	7509	7654	16112	17402	14443
BNIP5	26	42	59	25	6	38	86	41	46	3	0	0	0	15	15	75	139	64	2	0	1	159	186	112	13	30	17	0	0	0
BNIPL	12	35	0	7	12	29	67	90	96	22	14	11	22	21	27	461	76	154	65	47	38	0	7	12	14	11	17	76	130	64
BOC	1589	744	907	718	686	1030	273	241	251	357	337	251	859	636	780	178	170	56	240	552	184	474	404	422	267	271	1040	257	523	388
BOD1	310	408	481	592	508	527	320	281	316	290	262	177	778	468	877	408	437	321	989	899	580	959	976	1075	573	809	657	2649	2726	2509
BOD1L1	10740	11539	12317	6864	7842	6527	6251	6553	5499	4508	3258	4212	2021	1218	2982	5173	6726	11538	3305	2599	1471	0	0	0	2612	2722	4348	6839	10683	6865
BOK	0	0	0	0	0	0	0	0	0	1731	928	1165	727	569	484	1006	495	138	0	0	0	0	0	0	1059	796	1851	359	666	590
BOLA1	341	235	287	289	367	323	1164	668	581	982	805	588	277	195	248	1234	994	755	460	271	167	482	459	367	495	596	547	2626	2022	1719
BOLA2	0	0	0	0	0	0	0	0	0	0	0	0	0	0	0	0	0	0	14	12	11	1608	1561	1478	0	0	0	0	0	0
BOLA3	0	0	0	0	0	0	0	0	0	1668	1589	1153	1372	593	1273	1112	652	760	332	223	150	1523	1249	1369	603	647	703	1879	1750	2098
BOLL	0	0	0	0	0	0	6	0	9	21	13	18	14	11	10	98	37	164	4	0	0	962	691	938	0	0	0	8	4	20
BOP1	1051	993	1349	630	581	1542	2803	2065	1878	2574	2014	1718	2157	2366	2383	3623	2183	555	1163	1368	792	3976	4311	4308	2008	2022	3340	1973	2038	1736
BORA	0	0	0	0	0	0	0	0	0	700	967	1208	686	342	663	1639	1536	2394	175	157	103	1466	1137	1168	601	507	706	1735	1702	1218
BORCS5	188	177	333	270	252	342	402	228	241	587	661	573	1808	1752	2068	432	331	206	222	273	167	895	892	717	563	666	676	662	558	489
BORCS6	150	122	145	130	277	309	556	379	433	1053	725	565	1495	1141	1288	904	630	208	488	300	246	1854	1238	1435	1193	1286	1555	2570	2501	1679
BORCS7	0	0	0	533	601	701	208	233	362	259	376	337	676	338	748	1363	1499	2484	0	0	0	0	0	0	624	769	819	4725	7456	4146
BORCS8	0	0	0	194	232	279	1072	838	855	2205	2051	1379	2268	1730	2374	939	564	414	0	0	0	0	0	0	1467	1534	1702	1198	1281	1120
BPGM	641	727	1506	1426	4263	3056	254	191	188	738	1341	844	3343	4065	5626	1447	2253	2928	344	259	217	17695	16989	31408	321	307	396	2964	2749	2043
BPHL	1462	839	1146	209	266	323	162	67	140	220	140	125	1188	400	984	254	441	152	279	229	134	697	851	736	1021	1362	1493	551	836	667
BPI	1939	1257	1261	1769	1186	1202	19297	20800	12980	45	49	24	12586	7542	9656	7949	8019	715	353	201	19	0	0	0	102	134	90	93	44	40
BPIFA3	0	0	0	0	0	0	0	0	0	0	3	1	0	0	0	472	170	3	3	0	0	0	0	0	0	0	0	4	0	10
BPIFB1	0	0	0	0	0	0	3	0	4	12	4	20	6	0	8	0	0	0	1	0	2	0	0	0	0	0	0	11	15	49
BPIFB2	0	0	0	0	0	0	2	0	0	0	0	0	0	4	0	0	0	0	0	0	0	4	0	10	0	0	0	2	3	11
BPIFB4	0	0	0	0	0	12	4	0	5	0	0	0	22	6	16	6	12	9	0	0	0	12	13	7	47	32	108	0	14	17
BPIFC	0	0	3	0	4	0	5	5	6	143	140	38	22	15	34	77	48	151	5	0	0	16	5	0	0	0	3	51	114	92
BPNT1	1073	824	795	747	644	516	1046	647	828	798	624	828	652	346	949	4491	4236	4271	816	503	353	1322	1301	1604	1437	1404	1598	3585	2941	2606
BPNT2	2297	1986	2463	2047	2192	2773	1047	1118	871	3668	3524	3056	2137	924	2269	6464	10971	5491	1962	1199	748	4957	4984	5280	1464	1346	1904	0	0	0
BPTF	11394	10387	12889	9310	10545	9406	10761	12405	11345	4911	5136	6236	4023	1799	5122	10844	11641	16454	2787	1959	1302	19843	17556	21390	3705	3810	4908	9352	14461	7467
BRAF	6568	6124	7981	1916	1838	2619	2693	3226	2054	894	809	1003	833	407	862	3461	3992	3641	3598	2366	1477	4904	4357	4935	2214	2435	2356	7649	11586	7735
BRAP	947	866	1145	1736	1564	1901	2651	2319	1983	2678	2594	2731	2464	956	2908	2093	2419	1105	861	546	353	5138	4693	5529	1075	1301	1572	4228	4857	4338
BRAT1	1465	861	1582	849	663	1093	744	913	519	1941	1820	1259	0	0	0	1748	1118	255	5074	3400	2399	3021	2659	2472	878	956	1531	631	619	518
BRCA1	1411	2767	2956	450	2992	2040	651	761	829	482	736	1114	163	128	465	700	410	689	324	329	196	2287	2041	2216	554	674	812	3580	3432	2106
BRCA2	318	2649	2561	1723	2284	2242	1280	1658	1216	887	1190	1499	417	177	669	821	1117	4561	259	174	81	2273	1717	1868	492	574	836	2561	2885	1605
BRCC3	0	0	0	0	0	0	0	0	0	939	820	1536	978	558	1002	1539	1543	3873	479	314	197	2117	2346	2155	848	930	914	2645	3014	2557
BRD1	0	0	0	2278	2260	2977	2991	2496	2114	2549	2122	1686	2241	1186	1635	3793	3519	1075	0	0	0	0	0	0	2447	2570	3601	1555	1753	1388
BRD2	32113	27095	33204	13887	15417	14282	12936	11879	10390	10069	8137	7017	20718	13149	14540	14080	10863	7333	14765	11161	8391	25576	22482	25555	11749	12446	16778	20000	24849	17411
BRD3	2570	1632	3490	1348	2430	2195	1808	1282	1163	1824	1547	1380	1483	924	1564	447	397	135	951	784	532	7476	6183	6704	2053	2359	3048	0	0	0
BRD3OS	236	291	319	31	45	33	60	25	16	33	59	88	301	231	235	0	0	0	566	572	375	83	92	35	632	629	609	0	0	0
BRD4	14800	11498	17002	8286	8884	6669	1090	1480	870	1900	2573	2207	1290	881	1204	1895	1480	1032	5315	3245	2755	16664	14170	16239	7535	7630	9709	4495	5737	5475
BRD7	0	0	0	0	0	0	0	0	0	3874	3271	4194	3080	1429	4223	3703	3909	3461	2789	1942	1324	5631	4887	5626	2406	2499	2844	6384	7349	6604
BRD8	0	0	0	0	0	0	0	0	0	5055	5852	5049	2349	1319	2349	0	0	0	2820	2164	1420	6758	5836	6107	2748	2795	3147	5485	6768	4626
BRD9	4140	3597	5852	1886	2144	2399	3134	2532	2485	2717	2205	1984	2555	1380	2205	0	0	0	3678	2221	1535	4616	3876	4266	3413	3215	3886	4955	4712	3545
BRDT	0	0	0	0	0	0	3	0	0	0	0	0	0	0	0	0	0	0	11	2	0	226	293	207	5	19	10	0	16	12
BRF1	0	0	0	0	0	0	0	0	0	3773	3279	2740	2570	1961	1958	2772	2169	745	3106	1521	1550	9122	7265	7818	2687	3003	4430	2971	2844	2073
BRF2	162	236	263	190	169	257	908	533	549	558	523	482	525	317	572	845	734	245	237	282	192	824	727	749	737	933	1162	1305	1216	1123
BRI3	0	0	0	0	0	0	0	0	0	2083	1793	1544	2334	1485	1871	2668	2030	1258	0	0	0	0	0	0	4395	4857	4397	2558	3080	2013
BRI3BP	0	0	0	0	0	0	0	0	0	1714	1920	1879	1815	1049	2621	0	0	0	1061	661	439	4974	4733	5023	795	1153	1192	3962	4125	2989
BRINP1	6	9	17	39	25	115	226	27	38	15	70	0	262	81	129	138	112	92	2	20	7	20	19	12	167	242	159	47	16	44
BRINP2	4	33	15	25	69	78	86	27	45	29	10	0	362	137	108	87	148	18	57	38	26	85	62	74	21	14	12	22	38	45
BRIP1	0	0	0	0	0	0	0	0	0	1455	1614	2299	159	111	292	1162	897	2166	120	113	45	683	883	879	173	203	284	1439	1361	601
BRIX1	1198	1610	1100	804	771	671	752	612	631	984	892	1753	683	246	714	1921	1971	3040	1891	1569	815	2396	2702	2607	1165	1432	1155	3005	3364	3318
BRK1	281	194	225	1339	1556	1589	3401	2785	2762	3451	2499	2466	8002	3664	6526	11759	9489	4870	3599	2437	1984	7787	7154	8085	5644	5767	5628	15975	13681	11402
BRME1	175	58	279	64	162	122	135	153	63	572	270	384	17	27	67	14	16	0	33	21	24	152	105	48	15	94	146	0	0	0
BRMS1L	889	755	926	425	399	534	1011	927	862	565	613	750	516	253	817	667	834	855	282	144	107	1584	1366	1567	709	758	697	1204	1413	1072
BROX	2534	2084	2850	1948	2721	2629	2093	1972	1512	3306	3700	4157	1818	827	1962	6017	8302	9683	2244	1235	746	7236	6034	7264	3168	3028	3065	10128	10484	8099
BRPF1	3106	3034	4132	2193	2623	2368	2542	2097	2088	1665	1410	1164	2205	1487	2025	1316	1126	317	1578	1101	852	6693	5153	6324	1920	1978	3264	2574	2711	2011
BRPF3	2415	1507	3170	1449	7585	3845	884	771	642	786	1057	720	824	674	710	1306	1148	861	1277	973	774	10252	5976	9595	1703	1688	2399	1347	1976	1178
BRS3	0	0	0	0	0	0	0	0	0	0	0	0	0	0	0	0	0	0	0	0	0	0	0	0	0	0	0	3	4	3
BRSK1	0	0	0	86	140	188	86	73	50	54	54	33	125	49	60	42	15	24	0	0	0	0	0	0	114	219	289	147	219	95
BRSK2	0	0	0	0	0	0	0	0	0	71	72	47	141	87	114	28	37	10	113	100	94	0	0	4	37	42	14	67	79	89
BRWD1	7607	6040	7783	6178	6819	7640	5902	7335	7048	6444	6695	6092	2227	1231	3507	7548	8283	10511	2877	1738	1050	21603	16683	21307	2556	2718	3255	17030	20150	12813
BRWD3	6262	4654	6709	4251	4177	4876	2129	2455	2127	2954	3438	4782	1504	839	2189	1895	2794	5205	1937	704	471	3828	3557	4251	1292	1285	1520	6138	8704	5743
BSCL2	1166	1029	1293	1210	1354	1284	1045	881	590	1139	1220	1256	2603	2232	2611	3101	2097	1149	2765	2952	1586	4269	3830	3975	1042	1397	1625	1219	1565	1191
BSDC1	2174	1887	4421	2199	8341	4779	2483	1782	1978	4882	6889	3202	5867	3979	5332	3784	3447	1795	3000	2337	1852	9231	5829	8604	2190	2358	3740	5559	6319	4376
BSG	4732	4984	7093	2584	7532	5671	16085	12961	10537	11071	9102	8278	8470	4247	6839	11759	7866	1300	16920	10663	8848	16239	13427	14975	10183	11169	13310	10351	11093	9067
BSN	35	55	137	34	465	181	25	12	44	200	388	71	111	135	97	38	40	16	54	39	22	1066	759	873	57	26	55	89	224	174
BSND	0	0	0	0	0	0	4	0	0	0	0	0	21	33	40	0	0	0	16	90	10	0	0	0	5	5	0	5	9	10
BSPRY	87	48	106	2	41	52	93	101	82	284	264	140	60	72	45	10	12	0	41	14	22	141	168	268	109	83	75	148	77	78
BST1	47	71	58	180	355	369	490	346	171	31	38	48	604	209	499	337	220	137	818	427	424	1580	1723	1720	427	567	542	1348	1153	754
BST2	0	0	0	1932	803	886	9890	9699	5123	7957	9376	7802	12923	10676	11713	0	0	0	0	0	0	0	0	0	0	0	0	10409	12052	5358
BSX	0	0	0	0	0	0	0	0	0	0	0	0	0	0	0	0	0	0	0	0	0	6	0	0	0	3	8	12	14	30
BTAF1	7646	9276	6012	4354	4329	5632	6191	7143	6383	7218	8304	9157	3973	1866	5363	9489	11017	14970	3876	4265	1295	8886	8439	9733	2170	2371	3032	18329	22140	15775
BTBD1	1128	785	1083	1713	1807	1819	6181	5112	5988	3307	3069	3590	4359	2035	4536	7989	5245	4038	1851	1237	808	6480	6158	8386	1839	2265	1993	7873	8056	7184
BTBD10	855	1198	1113	712	854	814	705	650	716	856	825	1025	1079	580	1131	870	871	977	745	563	377	1481	1612	1730	838	986	1157	4207	4377	3047
BTBD11	0	0	0	0	0	0	0	0	0	588	610	552	539	394	551	0	0	0	0	0	0	0	0	0	279	300	490	1392	1092	881
BTBD16	0	0	0	6	6	11	3	0	0	0	6	0	0	4	8	0	0	0	3	1	0	17	10	45	3	3	0	2	3	17
BTBD17	14	12	20	0	0	0	4	5	0	18	0	25	13	8	6	0	0	0	7	2	5	0	0	0	0	17	0	0	0	2
BTBD18	3	2	3	14	6	4	7	0	10	62	56	116	151	83	118	7	6	5	8	4	7	46	9	0	7	14	5	198	186	148
BTBD19	70	72	254	108	236	286	89	104	67	250	336	278	214	200	128	354	151	165	208	153	83	1022	1021	984	133	195	230	730	550	334
BTBD2	0	0	0	0	0	0	0	0	0	2817	2482	2053	3349	2668	2335	963	725	102	0	0	0	0	0	0	5787	5961	6484	4090	4144	3623
BTBD3	440	426	363	1044	802	983	1202	1011	821	1471	1357	1314	1811	874	1739	1023	845	900	742	459	340	2047	1822	2387	396	530	953	3222	3994	2345
BTBD6	179	118	189	364	334	499	717	388	417	1218	1163	784	1283	860	887	2134	1443	497	2242	1015	1096	1460	1218	1358	773	940	1010	796	891	619
BTBD7	5958	4088	4928	2525	3111	3758	5210	4902	4433	2025	2388	2335	4303	1912	4705	4248	3697	2476	1757	1018	698	7338	6541	8428	2054	2161	3083	7315	9739	6796
BTBD8	0	0	0	265	402	356	539	702	740	744	929	1368	310	88	377	526	787	1508	0	0	0	0	0	0	577	684	659	0	0	0
BTBD9	3663	3421	3146	1513	1552	2049	745	929	716	1736	1715	1940	1924	1108	2102	1488	1772	1870	624	425	262	3419	3309	3492	1237	1973	1650	3351	3794	2889
BTC	0	0	0	71	64	123	6	0	3	38	12	6	15	0	21	13	0	22	4	11	1	65	48	76	12	23	39	927	982	986
BTD	1889	1036	967	418	448	529	2136	1037	1124	619	792	593	2938	1971	2835	133	141	24	1497	984	936	1581	1543	1323	522	570	483	3171	3817	1932
BTF3	5501	4790	5846	3377	2860	2895	7357	5325	6008	5334	6171	6103	8004	3235	7829	29181	20725	32405	37751	30211	18541	18980	18943	20311	11698	14203	12531	27496	29427	24531
BTF3L4	1591	1666	1944	488	628	694	1092	751	841	1465	1516	1938	2924	1216	3243	2181	2126	3689	1273	875	520	2890	2427	2907	1535	1845	1817	7669	7615	6009
BTG1	10621	4931	7233	11310	14048	12587	35667	21321	22381	16403	13466	7748	13104	6426	11509	18686	19369	15896	21433	10443	8998	49325	46744	58548	14215	14938	20676	42183	55204	34428
BTG2	1323	1468	1529	2207	4806	5366	5366	4846	5219	5378	6330	3053	3044	2847	4533	7568	8444	2853	8097	4045	3029	21941	19089	20574	2656	2605	6358	8489	10314	5771
BTG3	348	164	227	545	596	604	497	433	441	1849	1577	2077	744	167	433	981	1123	1520	596	441	211	1341	1258	1579	859	931	901	2402	3429	2336
BTK	4361	4780	4701	1937	2443	3142	4692	4236	4417	4825	4748	4672	0	0	0	17781	14089	26264	4359	5215	3131	8289	6805	8298	3079	3498	4029	15524	15412	11595
BTN1A1	78	11	26	0	0	0	39	4	8	185	315	269	17	23	50	0	0	0	11	24	12	98	12	62	9	0	4	17	47	31
BTN2A2	0	0	0	0	0	0	0	0	0	0	0	0	0	0	0	0	0	0	1031	700	656	0	5	21	0	0	0	1894	1994	1231
BTNL2	0	0	0	0	0	0	0	0	0	0	0	0	16	7	27	0	0	0	3	3	1	670	320	404	0	0	5	6	20	29
BTNL9	854	425	323	670	1004	1512	38	18	28	1632	1236	1687	618	281	398	454	245	135	5064	3732	3274	470	387	380	180	129	87	631	1125	724
BTRC	0	0	0	0	0	0	0	0	0	1151	1776	1537	1429	608	1384	1479	1587	1334	0	0	0	0	0	0	714	776	890	2964	3803	2481
BUB1	255	656	838	885	2697	1704	736	864	799	698	2055	2272	284	202	561	1366	778	1245	161	263	146	1374	1640	1480	557	643	983	2030	1496	765
BUB1B	0	0	0	0	0	0	0	0	0	3014	3406	4995	1020	612	1651	2041	1191	2174	130	159	67	3414	3713	3582	467	523	732	4037	3134	1454
BUB3	7720	10547	12561	1779	2503	2690	2255	1768	1595	5239	5549	5754	5082	2666	4845	4098	3938	4732	3216	2198	1790	6426	6220	5877	2446	3223	3252	5224	5328	3951
BUD13	333	352	344	1262	1320	1041	1113	817	710	1631	1577	1550	1569	744	929	1498	1261	520	764	461	318	1373	1409	1472	819	1000	1101	3353	3382	2860
BUD23	9444	4497	4778	796	864	945	2218	2007	1781	3645	3791	2554	3420	2340	4054	2158	1369	876	2777	2125	1365	2376	2571	2563	2635	2950	4744	3045	4302	3107
BUD31	2225	2635	2767	1007	1357	1011	568	439	424	2555	2293	2326	4133	2170	4138	2697	2487	1256	1273	909	621	2826	3220	3609	2703	3547	3253	6414	4788	4256
BVES	33	32	72	2	19	7	35	3	15	201	123	254	713	249	671	46	47	34	30	41	22	183	224	232	16	11	60	100	188	156
BYSL	211	337	293	182	197	426	637	675	595	1819	1397	1292	1986	1705	2002	1245	799	673	230	248	123	2278	2536	2207	636	982	1205	936	1182	988
BZW1	4256	4645	5033	7871	7346	9923	13181	10857	11558	16511	17646	25317	15093	5217	16589	29445	31407	47850	2113	1382	900	19930	21697	22544	15431	16229	16134	48076	47394	39875
C1D	598	673	512	194	154	257	306	331	327	2610	2710	3888	1572	492	1699	1723	2215	2868	977	551	367	2341	2691	2849	1362	1584	1431	8581	7459	5272
C1GALT1C1	0	0	0	0	0	0	0	0	0	1102	1175	1506	1051	376	892	1677	2312	3535	0	0	0	896	966	1046	686	801	694	3063	2671	2308
C1QA	70330	36123	34166	21786	16593	21967	13329	18898	13916	214092	216721	156756	191490	188134	144660	0	0	0	58896	37725	33108	15242	15573	16988	221653	229103	225637	121244	165028	125001
C1QB	59627	37081	33016	50384	30387	30809	61648	34613	26666	91453	107882	77352	130028	99930	76220	0	0	0	59628	37848	33936	14532	15682	17094	204482	213047	231326	106201	156954	174720
C1QBP	2059	2771	2602	592	655	639	1323	1379	1374	4765	4713	3494	5918	4833	5239	3444	2916	1495	2209	2643	1425	5397	6269	5900	2981	3543	2848	5895	5475	4515
C1QC	40014	23795	32405	39865	26167	37147	116540	77100	72325	55467	59273	44777	215806	156296	130662	0	0	0	31029	17821	19189	15007	14949	16381	212822	238984	232107	320723	334306	304725
C1QL1	0	0	0	0	0	0	0	0	0	105	53	96	19	18	22	13	0	5	4	2	1	7	0	0	9	28	42	6	4	4
C1QL2	0	0	0	0	0	0	0	3	6	0	0	0	0	0	0	0	0	0	1	0	0	0	0	0	0	0	0	0	8	12
C1QL3	125	43	315	288	123	133	22	18	35	9	0	4	19	0	22	15	4	9	27	26	9	47	48	45	23	15	0	182	216	149
C1QL4	26	7	16	199	145	377	0	0	4	0	7	0	47	12	56	0	0	6	1	1	0	0	7	20	0	4	0	14	23	6
C1QTNF1	1287	1155	2087	568	344	811	3627	2786	2024	1234	1049	783	935	842	894	0	0	0	2618	1306	1248	3338	2922	4286	267	429	368	771	529	571
C1QTNF12	6	0	0	0	3	7	91	8	36	45	50	19	4	2	5	108	112	46	47	22	9	3010	1998	1639	90	217	131	46	82	52
C1QTNF2	170	116	190	53	34	136	280	61	132	368	360	372	478	221	227	294	131	98	21	14	16	195	269	197	67	96	133	1335	1035	750
C1QTNF3	0	0	0	22	14	17	0	0	13	110	59	87	3	0	11	118	104	171	398	163	139	24	24	5	28	9	96	15	14	51
C1QTNF4	28	25	112	23	56	50	121	71	65	175	72	97	40	53	29	5	0	0	49	21	35	30	38	40	5	0	8	22	8	38
C1QTNF6	112	56	152	327	167	710	134	90	204	684	693	671	604	417	484	1175	807	289	945	634	273	1957	1746	2507	433	416	1671	194	143	119
C1QTNF7	655	298	230	89	82	22	149	70	66	378	367	485	273	113	253	1356	2352	2361	261	129	153	1726	1254	1611	909	1137	990	1245	779	1328
C1QTNF8	0	0	0	0	0	0	0	0	0	0	0	0	0	0	0	0	0	0	0	0	0	0	0	0	0	0	0	0	0	6
C1QTNF9	0	0	0	19	17	6	4	0	8	0	0	0	0	0	0	30	51	26	27	4	12	69	22	27	10	10	17	0	0	0
C1R	10181	8110	7979	0	0	0	0	0	0	27419	18844	23047	13559	10066	9524	35161	27753	8359	24173	17904	16398	0	0	0	10661	9576	19141	27334	38394	24017
C1S	16145	12862	11519	6144	3363	4440	25605	18261	12906	18106	14914	23365	13469	6924	9213	30626	35655	22274	17088	14882	16325	0	0	0	8060	6434	15196	37590	46097	28273
C2	24612	18941	15904	12610	7984	10814	11323	4244	6262	1692	1740	2529	3203	2795	1882	6884	8562	2164	5096	2198	3299	3234	2709	3187	508	457	574	2651	4412	1869
C2CD2	582	529	706	808	943	1162	1337	731	851	1724	1190	1232	941	746	876	849	435	178	3981	3522	3322	1896	1804	2276	345	294	558	980	1287	784
C2CD2L	1931	1461	2580	596	1419	1367	2007	1354	1439	1226	986	644	889	699	786	1580	1085	412	2417	1717	1233	2336	2061	2235	2945	3017	5369	813	1055	736
C2CD3	4213	5893	6358	2275	3270	3543	2445	2543	2279	2025	2448	2082	1766	878	1568	2041	1729	2422	2016	1619	1137	7038	6647	7431	882	1119	1409	2542	3341	1862
C2CD4A	0	0	0	0	0	0	0	0	0	7	3	7	56	33	19	0	11	6	0	0	0	0	0	0	0	0	0	0	0	0
C2CD4B	0	0	0	0	0	0	0	0	0	0	0	0	0	0	0	3	8	0	5	6	4	0	0	13	40	90	122	8	45	16
C2CD4C	27	17	25	54	50	25	4	0	4	6	0	0	1	0	0	0	0	0	61	27	87	0	4	0	0	7	10	0	5	12
C2CD4D	0	0	0	0	0	0	0	0	0	0	0	3	14	6	21	0	4	4	8	10	2	10	0	0	7	5	25	16	15	6
C2CD5	1974	2634	2913	2362	2598	2525	2376	2767	2267	5236	5571	6785	2801	1270	4477	5234	6786	9188	3323	2491	1374	5177	4749	4623	2951	3138	3146	9476	9678	7075
C2CD6	529	63	50	265	127	120	7	6	17	73	131	144	429	253	397	5	0	10	11	7	2	4	4	0	0	0	0	54	97	142
C3	10549	12302	13316	1012	635	1094	5251	7836	4106	0	0	0	17444	14603	17354	17439	6644	4483	405	666	346	68703	61677	70944	3097	2104	13446	13910	27311	6191
C3AR1	638	1096	630	914	527	605	287	432	313	1545	1228	1737	4387	1612	4143	1216	1373	1870	2466	1720	1573	73	111	91	6347	6869	5543	3104	4895	1983
C4A	10871	8983	7183	0	0	0	0	0	0	0	0	0	0	0	0	0	0	0	323	186	266	270	453	481	3423	3272	9091	16064	18636	8462
C4BPA	0	0	0	0	0	0	0	0	0	0	0	0	78	58	97	0	0	0	0	0	0	0	0	0	89	846	1821	3047	3946	5239
C5	16	0	40	55	11	2	109	108	147	66	109	143	287	139	232	13	19	67	919	466	243	0	0	0	0	0	15	208	258	124
C5AR1	815	403	1098	1040	602	1236	2200	1551	1755	1257	810	648	1452	750	984	4933	3469	1239	4747	2136	1413	321	570	666	2184	2312	2582	3057	4560	3160
C5AR2	73	0	33	26	12	39	40	28	19	315	139	204	2050	1429	1877	669	489	432	1977	828	804	618	552	728	555	585	495	199	250	120
C6	16	5	11	135	602	138	678	148	88	357	1167	1141	1562	984	2110	41	59	48	14	5	2	4073	2951	4082	101	66	260	113	158	106
C7	2624	2271	1085	8520	15859	8276	106011	58482	37128	40514	26177	42832	27454	6926	13598	21036	37018	19758	13723	12509	14638	87	181	104	3717	3277	9673	71446	63888	65916
C8A	0	12	6	31	16	0	25	33	39	0	10	0	3	9	4	0	14	4	2	2	0	12	7	11	0	0	8	11	18	9
C8B	36	0	20	32	13	0	34	47	80	4	0	22	4	4	4	0	7	11	3	0	2	0	0	0	19	6	21	7	27	8
C8G	72	33	75	17	13	30	126	143	135	359	305	218	22	29	23	0	0	0	113	33	38	534	428	427	826	1139	1481	100	151	99
CA10	9	0	18	13	21	24	128	111	113	22	14	20	11	0	0	0	0	0	1	0	1	0	0	0	11	0	29	18	29	31
CA11	124	123	127	38	36	14	311	388	76	479	406	348	512	505	576	51	36	21	218	193	220	0	0	0	54	67	128	125	329	254
CA12	0	0	9	0	0	2	8	0	0	149	266	178	65	13	24	4	12	22	76	51	37	0	0	0	26	119	100	144	294	156
CA13	0	0	0	0	0	0	0	0	0	497	623	713	517	190	506	241	281	587	99	58	63	0	0	0	189	49	253	0	0	0
CA14	9	5	13	0	0	3	33	41	20	1747	1531	1376	60	40	78	110	65	40	4	2	2	0	0	0	12	3	2	87	89	40
CA2	613	304	5917	659	19626	10638	162	89	103	1839	21417	1019	705	748	343	721	1337	2335	396	125	94	0	0	0	1340	1449	1092	0	0	0
CA3	102	529	164	29	19	77	2	0	0	388	294	318	0	0	0	0	18	60	61	20	13	0	0	0	79	15	33	42	24	13
CA4	0	30	25	0	17	0	3	12	3	19	7	0	624	211	162	26	12	8	608	889	267	0	0	0	281	797	192	189	58	70
CA5A	81	41	34	20	14	21	8	0	0	147	111	118	3	0	0	18	26	2	0	0	0	0	0	0	0	4	0	58	31	40
CA5B	4096	2223	2802	1022	1058	955	403	250	138	534	384	375	135	72	244	1088	1034	1140	501	248	159	0	0	0	205	128	158	922	982	774
CA6	0	0	0	0	25	3	0	3	0	8	14	0	35	65	38	0	0	0	17	3	8	0	0	0	0	0	0	36	78	38
CA7	0	0	0	0	5	0	2	0	5	0	0	4	0	0	0	3	0	0	1	1	0	0	0	0	0	0	0	0	12	15
CA8	0	0	0	0	0	0	0	0	0	466	394	514	53	28	76	53	70	40	0	0	0	0	0	0	63	39	44	2012	2421	1758
CA9	19	41	33	68	67	49	29	52	60	308	304	278	128	87	86	22	38	10	1	3	2	0	0	0	252	363	261	1151	1235	843
CAAP1	202	269	225	583	1125	1149	1646	1742	1679	1060	1290	1298	805	473	1053	2162	2311	1952	646	375	239	874	836	967	1313	1375	1133	3026	3025	1875
CAB39	2855	2860	2844	5787	4807	4455	7812	5304	6022	9931	9043	10145	4075	1707	4561	9928	10248	5223	4143	2760	2030	12680	13415	15019	5384	5375	5353	22018	25980	20378
CAB39L	805	715	1416	485	729	548	652	626	651	2501	2703	3080	256	137	226	1353	1650	1861	193	149	118	3985	3936	4050	1617	1348	889	3642	3639	2617
CABCOCO1	0	0	0	85	65	115	59	43	76	218	230	277	43	15	30	16	198	100	23	6	4	66	57	29	176	171	169	0	0	0
CABIN1	2421	3670	3218	1991	2175	2700	3100	3079	2164	1521	1457	1521	2244	1607	1556	2050	1445	1068	3967	2454	2016	10802	9047	10607	3521	3395	6235	1587	2170	1089
CABLES1	0	0	0	0	0	0	0	0	0	703	496	495	987	408	1136	1115	1553	632	251	298	283	246	313	433	951	788	1168	667	500	601
CABP1	0	56	0	1617	1583	1461	15	4	10	91	92	84	181	173	158	0	0	0	99	17	34	33	34	43	14	12	21	15	33	33
CABP4	911	435	608	426	717	569	14	26	9	8	8	0	0	0	0	460	447	193	899	394	371	237	175	150	58	76	110	309	273	171
CABP5	0	0	0	0	0	0	0	0	0	5	18	14	417	261	248	0	0	0	29	2	0	4	0	0	0	0	0	135	182	127
CABP7	8	19	10	22	8	0	8	5	5	103	43	9	111	87	97	19	29	7	23	19	22	5	11	21	26	60	82	35	57	25
CABYR	0	0	0	0	0	0	0	0	0	177	551	296	252	137	244	100	73	123	21	20	8	35	34	35	30	23	41	255	645	303
CAC01B	0	0	0	109	91	295	11	5	27	0	0	0	0	0	0	0	0	0	0	0	0	0	0	0	0	0	0	0	0	0
CACFD1	0	0	0	0	0	0	0	0	0	1042	891	654	1252	1110	1287	0	0	0	563	374	306	2790	2879	2831	1187	1263	1631	457	485	395
CACHD1	3299	2673	3840	751	735	1260	828	404	485	502	446	672	667	311	589	429	388	365	413	496	476	628	323	570	405	404	671	440	915	449
CACNB1	0	0	0	0	0	0	0	0	0	63	100	46	220	159	173	77	64	32	805	399	335	599	537	521	244	308	478	141	97	159
CACNB2	325	262	220	287	159	187	215	223	106	1121	1115	1657	548	224	419	482	631	854	138	91	73	74	73	83	253	271	395	302	449	461
CACNB3	350	223	190	191	180	182	104	86	57	849	423	340	390	220	283	359	268	182	663	360	448	1679	1556	1420	613	583	925	137	207	158
CACNB4	168	641	201	951	384	561	107	38	64	2871	629	1023	219	73	248	40	13	18	215	99	73	266	180	211	192	377	132	1066	1050	668
CACNG1	0	0	0	0	0	0	0	0	2	0	0	0	0	0	0	0	0	0	2	1	1	0	5	8	47	28	12	24	19	23
CACNG2	0	0	0	0	0	0	0	1	5	0	0	2	3	0	0	0	0	0	1	2	1	0	0	0	0	0	0	0	0	7
CACNG4	59	268	1036	12	10	12	5	4	4	42	12	7	70	33	33	0	56	44	3	3	2	29	63	47	135	249	153	21	25	15
CACNG5	0	0	0	0	0	0	5	2	0	30	56	10	31	11	20	8	0	0	0	9	2	0	4	0	7	0	30	58	41	9
CACNG6	0	19	7	0	0	0	0	0	0	4	0	0	0	0	0	0	0	0	4	4	1	15	0	0	0	0	0	46	49	27
CACNG8	41	0	0	66	53	26	0	0	5	4	0	0	0	0	0	0	0	3	5	1	2	191	227	192	0	0	0	0	0	0
CACTIN	3953	3550	4018	1305	1457	1552	1814	1516	1328	2541	1858	1402	2204	2043	1995	2326	2011	669	1894	1172	845	4584	3560	4028	2639	3086	3875	1253	1394	1085
CACUL1	4955	4771	5165	692	853	838	5059	4617	3975	7075	6134	7694	6357	2451	6991	11745	11319	8329	2673	1159	807	5550	5965	6440	2380	2547	3283	9375	12254	8566
CACYBP	287	540	310	1140	1417	1575	1660	1605	1893	2824	2674	3730	2722	727	2098	6475	6177	6317	1427	1128	866	4455	5607	6803	2714	3117	3141	7732	7794	5549
CAD	0	0	0	0	0	0	0	0	0	5109	4596	4070	4146	3198	4256	3596	2331	761	1313	1740	1029	6698	8566	6599	1487	1850	3121	1504	1813	1110
CADM1	0	0	0	0	0	0	0	0	0	2016	1908	1864	4670	1745	3978	3527	2818	1708	248	154	96	4833	4288	5207	2103	2441	3771	3747	5705	2908
CADM3	0	0	0	0	0	0	0	0	0	189	90	101	365	229	203	14	42	14	88	135	62	1094	853	994	117	52	125	451	615	378
CADM4	330	147	431	193	223	262	398	230	287	533	308	232	1588	1079	1574	1046	1095	203	107	58	77	2305	2002	2649	125	155	371	1488	1233	738
CADPS	31	0	169	0	2	2	57	2	39	280	189	57	11	0	17	34	60	233	20	30	31	11	29	4	4	5	0	514	1453	479
CADPS2	0	0	0	0	0	0	0	0	0	614	592	850	425	327	455	1355	2116	2287	441	275	192	317	247	364	566	686	612	8045	9267	10324
CAGE1	197	119	111	141	366	189	14	17	11	174	230	301	0	0	14	181	178	178	3	0	3	113	134	79	78	82	64	699	1002	736
CALB1	0	0	0	0	0	0	0	0	3	2	20	6	8	0	5	12	17	28	17	12	7	0	0	0	10	37	3	24	23	25
CALB2	4	0	0	0	0	0	3	0	2	33	41	5	4	3	0	4	7	0	2	0	0	0	0	0	0	0	0	0	0	6
CALCA	0	0	0	0	0	0	0	0	0	0	3	4	365	195	146	0	0	0	42	34	6	0	0	8	0	0	0	0	0	0
CALCB	0	0	0	0	0	0	0	0	1	51	43	7	0	0	0	10	8	58	10	1	1	4	4	4	0	0	0	0	4	0
CALCOCO1	6713	4731	7486	4192	5823	3317	1633	1838	1350	2735	2017	1782	2750	1538	1810	2139	1706	635	7106	5430	4127	5694	4057	4664	4925	5591	6846	1034	1859	1024
CALCOCO2	9392	8867	5392	2306	2893	2926	7338	5119	4546	2583	2049	2525	19140	8042	14010	8573	10331	4747	6029	3947	2897	0	0	0	5255	5172	5839	18610	17429	18494
CALCRL	871	555	566	1640	2187	2259	2589	1898	1773	4661	6221	10058	2547	603	2363	4307	4824	6470	531	221	161	4716	4705	5457	940	1134	998	10078	18575	11908
CALHM1	427	272	558	0	0	0	0	0	4	4	0	0	0	7	0	6	0	2	8	3	4	0	0	0	0	0	10	0	0	0
CALHM3	0	0	0	0	0	0	8	9	19	2	0	10	4	0	4	15	0	4	3	2	3	0	0	0	6	0	7	3	0	5
CALHM4	585	123	98	19	7	29	0	0	0	0	0	0	18	9	30	14	12	51	1	0	0	0	0	0	0	0	0	0	0	0
CALHM5	2314	1172	1254	387	551	553	231	57	146	370	229	325	198	93	174	109	201	392	180	137	130	441	414	554	28	38	58	0	0	0
CALHM6	651	522	397	439	430	549	885	862	589	1368	1357	1559	3033	2109	3269	7635	10905	11245	1471	1571	948	1226	1227	1425	790	587	423	0	0	0
CALM1	0	0	0	13876	11841	10690	12245	9548	9886	11844	11340	13151	23480	9852	19220	33465	28905	23704	0	0	0	0	0	0	32626	33518	31305	51929	52267	46077
CALM2	24796	24361	40856	0	0	0	0	0	0	25797	25005	40199	23135	9278	20989	22427	22184	35593	89687	40531	32906	13055	12805	13129	24719	30084	25425	59349	56941	45797
CALML4	62	95	62	24	30	39	420	528	423	159	164	153	2195	630	1767	454	140	163	883	495	483	128	32	92	327	535	405	1526	2315	1345
CALML6	0	0	0	0	0	0	2	0	7	2	0	0	2678	1914	2264	0	0	0	0	0	0	0	0	0	10	0	4	0	0	0
CALN1	0	0	0	0	0	0	0	0	0	413	186	347	19	4	4	0	0	25	6	1	0	16	0	12	214	75	62	499	993	305
CALR	11067	13869	10030	9342	10431	15253	31767	27995	28888	52932	43347	36341	41288	32731	36086	19336	18327	5006	9034	8663	8487	33070	54282	41598	38966	40190	46907	50054	60907	43786
CALR3	13	39	12	4	11	14	71	84	68	78	62	35	4	0	0	136	140	140	1	1	0	25	33	52	17	15	13	49	58	58
CALU	6808	5719	6984	4806	4810	5934	8908	5260	5493	7225	6669	8790	8479	3338	8384	7866	7791	5416	2745	2280	1947	9826	13101	11943	5087	4889	7040	19490	20479	19227
CALY	50	33	62	36	33	45	19	8	11	2	0	3	12	0	0	8	20	0	10	23	5	0	0	0	117	160	127	11	0	4
CAMK1	0	0	0	0	0	0	0	0	0	610	376	463	3920	2714	2800	1018	542	397	1127	642	702	1474	1541	1519	662	730	761	828	1129	1033
CAMK1G	6	3	18	0	0	0	24	3	7	145	20	87	0	0	2	39	12	14	551	209	329	34	12	68	6	13	18	227	57	106
CAMK2A	66	60	66	175	148	301	3	3	0	23	78	16	151	40	34	204	86	47	68	17	13	625	563	500	69	50	32	56	148	104
CAMK2B	0	0	0	0	0	0	0	0	0	508	911	558	57	8	21	44	45	41	0	0	0	0	0	0	9	9	12	28	19	59
CAMK2D	0	0	0	0	0	0	0	0	0	3251	3570	4023	5396	2043	6910	3609	3799	4051	2533	1783	1185	9224	8476	8748	3580	3573	4520	7873	9364	6618
CAMK2G	0	0	0	0	0	0	0	0	0	3109	2711	2578	3773	2092	3715	4220	4079	2769	2991	2050	1682	3089	2731	2883	2766	2526	2915	5728	6589	5505
CAMK2N1	1203	1555	1953	3005	2324	2195	960	368	402	261	201	438	2848	1139	2481	657	708	329	642	375	372	2384	2227	3561	1531	1275	1689	2327	4074	2128
CAMK2N2	31	16	31	40	31	26	5	0	2	10	4	12	0	10	8	24	31	30	4	2	1	42	92	54	40	22	34	8	21	17
CAMK4	1139	786	1656	564	706	712	658	420	514	3797	3992	5262	1279	464	1240	900	537	298	458	157	159	2269	2222	2263	728	777	1001	10840	10891	7425
CAMKK1	61	39	165	154	585	407	792	964	595	298	217	206	728	504	689	538	391	142	1805	1232	694	513	547	1055	476	470	757	8316	9602	7395
CAMKK2	0	0	0	0	0	0	0	0	0	3936	3483	4091	5725	2905	5111	0	0	0	3594	2607	2107	4557	3532	4514	3184	3280	3837	8494	9477	7627
CAMKMT	504	247	413	146	98	123	222	166	190	265	264	331	529	275	522	183	221	199	149	58	56	1128	936	1266	122	244	179	429	452	370
CAMKV	14	0	14	27	26	25	10	0	13	14	15	27	23	14	26	52	21	6	0	1	1	4	5	3	0	22	0	80	242	199
CAMP	0	0	0	0	0	0	0	0	0	515	2468	30	1933	2035	2158	21187	10841	3397	523	85	46	2696	2675	1240	311	16	559	0	0	0
CAMSAP1	1848	1358	1882	1151	1977	2202	2024	1210	1428	2513	2139	1426	1993	1412	2161	1166	829	343	826	635	416	2848	2927	3399	1476	1436	2498	1463	1737	1359
CAMSAP2	0	0	0	0	0	0	0	0	0	3014	3055	3945	2158	899	2804	4790	6037	6271	736	560	328	5392	4731	6430	2337	2765	3965	2609	3879	2251
CAMSAP3	0	0	0	0	0	0	0	0	0	94	43	46	42	44	43	41	32	5	99	60	71	133	91	137	68	84	123	90	87	80
CAMTA1	29	0	43	322	689	567	93	77	54	836	841	986	500	324	731	2438	2440	3262	2010	782	768	3036	2527	2340	1822	1902	1629	1174	1295	1066
CAMTA2	6244	4210	5752	5584	5569	5751	1304	1451	829	715	812	819	1275	1070	929	809	483	357	3924	2744	2441	6528	5701	6524	4410	4037	9415	838	1626	868
CAND1	2791	3190	3220	3848	3978	5143	9105	7639	7940	8567	7556	9903	9019	3770	9817	10330	10878	14470	2523	2056	1261	8184	8683	9550	3267	3491	4043	27169	26394	19049
CAND2	0	5	6	15	13	28	250	157	161	729	579	569	232	116	166	204	113	51	198	122	166	642	708	693	114	161	283	1003	1314	880
CANT1	0	0	0	0	0	0	0	0	0	13575	12711	11778	12244	11200	8610	0	0	0	1976	1417	1169	6731	6662	7110	1182	1492	1723	2664	3152	2270
CANX	54604	56504	55311	20287	24335	19409	45864	34643	39052	39860	41405	42731	36660	15851	33723	34574	39601	41639	17673	12656	8475	23173	29280	28635	19095	20350	22095	68714	88151	72065
CAP1	13770	14646	14970	0	0	0	0	0	0	34021	30362	35648	32673	19518	29654	46401	36478	29078	14820	10239	7441	37888	39197	41913	16631	17349	19536	16221	24159	15881
CAP2	228	122	179	96	134	151	108	28	77	503	276	555	500	209	359	110	110	29	56	83	42	182	171	208	105	103	113	481	1036	896
CAPG	248	282	830	1450	1369	2000	1560	3245	1284	13871	6803	7444	5530	5341	5649	16772	9536	4599	2391	1154	983	7589	7789	7504	2100	2314	2320	3616	2450	1621
CAPN1	3304	2720	3563	1849	2118	3322	4628	3252	3474	9828	6766	6457	9521	8766	8891	3644	4041	732	10206	6057	5135	9334	8213	9040	5993	5639	8525	4997	6131	4055
CAPN10	2278	1101	2361	559	810	1232	2508	2211	1819	1769	1264	984	2024	1977	1804	3184	2511	763	3275	2292	1736	1100	763	854	2072	2245	2878	2627	1695	1777
CAPN11	21	14	37	13	7	11	5	0	2	34	30	18	26	26	24	3	0	0	25	11	10	0	0	0	20	54	30	12	0	47
CAPN12	9	0	0	30	18	0	20	10	7	21	18	18	34	20	17	49	10	32	351	255	182	16	18	19	0	3	0	15	35	13
CAPN13	0	0	0	2	27	19	3	0	1	98	42	55	0	0	0	0	0	0	2	13	10	0	0	0	39	89	91	6	14	26
CAPN14	0	0	0	0	0	0	0	0	0	0	2	0	27	13	76	0	0	0	0	0	0	0	0	0	7	13	17	64	41	17
CAPN15	1510	1153	1369	797	1680	3050	2179	2107	1592	4082	3225	2658	3134	2681	2425	2354	1280	642	3280	2379	1780	3904	3564	4038	2376	2498	5151	1038	1303	891
CAPN2	1340	1566	1738	1566	1679	2106	4875	3406	3113	3752	1408	1746	3395	2675	3232	10520	8223	3695	4388	2204	1832	5001	5486	5809	3019	3113	3419	4321	4004	2801
CAPN3	0	85	525	19	28	40	20	32	12	8	8	2	162	70	74	378	252	652	5103	3340	2333	228	187	226	58	28	27	1094	1182	612
CAPN5	297	343	591	374	592	557	722	470	347	2115	3233	1791	1318	1291	954	935	585	174	497	173	380	2808	2379	2382	1295	1348	1573	748	1286	677
CAPN6	7	23	3	896	795	1447	50	14	8	12	0	20	0	0	0	47	100	97	47	21	14	12	19	15	11	7	25	10	7	35
CAPN7	753	723	650	880	1235	1444	1555	1584	1419	2135	1982	2766	1502	666	1955	2733	2966	3386	1078	726	431	5730	6082	6167	1710	1592	1612	3595	3932	3374
CAPN8	4	12	4	4	0	3	2	0	9	0	0	0	0	36	51	0	4	5	13	6	2	0	0	0	0	3	12	19	10	10
CAPN9	0	0	0	0	0	0	0	0	0	0	0	0	0	0	0	0	0	8	1	0	2	17	32	19	0	0	0	0	8	11
CAPNS1	5989	4196	5671	6451	6469	5158	7278	4563	3635	3020	2944	3712	5308	3440	3105	7648	3898	2295	14046	5628	4634	14185	12652	14106	13681	14970	16542	3657	4826	4421
CAPRIN1	16241	19024	20037	7686	8905	10497	13674	10845	11463	13424	14134	14901	11157	4317	11232	19459	20236	22418	3895	3530	2154	26426	27627	32058	10338	11264	12099	28629	35632	28254
CAPRIN2	81	17	111	54	445	191	1093	1191	1120	1277	1597	2050	932	349	1125	194	292	72	2043	1200	1002	669	536	475	347	385	462	1836	1855	1746
CAPS	0	0	0	32	62	76	171	17	63	301	187	176	109	70	115	347	301	54	0	0	0	0	0	0	704	634	1025	120	147	125
CAPSL	57	87	52	0	0	0	0	0	4	34	21	39	4	7	6	3	6	0	1	0	0	12	10	31	4	5	5	82	75	39
CAPZA1	7787	7878	8488	7502	8429	10767	13658	9679	11598	16833	17940	26579	19568	6106	20636	19243	19882	41196	8312	4773	2883	19683	21410	23602	17584	18447	18669	19037	16180	14958
CAPZA2	0	0	0	0	0	0	0	0	0	9228	8892	14335	10293	3225	13128	10986	15658	24274	0	0	0	0	0	0	4406	4599	4805	17257	15192	13924
CAPZA3	0	0	0	0	0	0	0	0	0	0	0	0	0	0	0	0	0	0	2	0	0	0	0	0	0	0	0	0	7	10
CAPZB	45539	40437	45086	0	0	0	0	0	0	9782	9679	8628	10428	6882	8635	10292	8614	2781	41415	28156	24493	23269	22240	24974	15187	15493	20037	6069	8937	5259
CARD10	0	0	0	0	0	0	0	0	0	474	299	257	438	412	342	1221	1027	242	504	277	378	898	840	854	592	748	668	311	312	300
CARD11	0	0	0	0	0	0	0	0	0	8178	6342	4508	4255	2932	3972	5382	4023	1863	3878	3460	3104	12879	10858	13196	4953	5677	6190	5317	6226	3993
CARD14	0	0	0	0	0	0	0	0	0	122	54	112	6	0	4	0	0	0	221	131	168	68	56	51	26	122	31	10	15	14
CARD19	0	0	0	0	0	0	0	0	0	1792	1378	1066	1039	667	691	672	325	349	2086	1038	630	1157	1088	1317	1382	1513	1475	996	855	892
CARD6	977	782	994	979	980	1021	4119	3442	2623	430	343	648	1103	517	1364	2205	2911	4566	1085	859	663	6915	6486	7559	2632	2560	3004	3528	5001	2800
CARD9	303	321	404	89	222	242	676	846	410	990	1060	912	1476	1061	1371	0	0	0	1672	1039	582	488	396	485	2931	2777	4404	3457	4258	2498
CARHSP1	1682	1714	2015	803	2665	2828	1438	751	823	7693	8682	3414	6862	5019	4869	4663	4534	1442	1544	1013	1021	8267	5826	8374	2483	2654	2803	6978	6398	3883
CARM1	851	1114	1622	755	1266	1081	3343	1741	2064	704	574	548	1569	1200	1193	3468	2095	785	1449	1357	895	5349	4181	4843	4932	5866	6798	1144	1607	856
CARMIL1	753	743	996	1221	996	1109	1848	2243	1834	3915	4005	4650	1932	859	2223	2224	2572	1388	758	216	189	1949	1552	2380	1553	1259	2104	3620	8544	6334
CARMIL2	1745	1758	2070	1890	1907	2779	1064	1048	1010	2128	1629	1263	1011	845	1147	3630	2630	1183	3277	3590	2721	8344	6936	6813	2214	2252	3449	2237	2319	1538
CARMIL3	0	0	0	0	0	0	0	0	0	47	40	35	7	16	8	47	16	25	161	128	88	239	267	186	117	34	117	15	68	91
CARNMT1	0	0	0	0	0	0	0	0	0	4230	4224	4579	1021	446	1514	1501	1255	1793	431	321	221	1596	1877	2220	858	986	808	6465	7160	5038
CARNS1	19	49	82	121	107	100	455	253	127	1047	970	775	385	243	487	371	357	56	437	254	139	5316	3879	4231	89	155	220	511	635	448
CARS1	1817	2434	2215	850	943	1241	1075	907	783	1657	1509	1579	1837	1585	1939	3035	2510	778	2482	1652	1135	2444	2365	2312	1772	1938	2329	0	0	0
CARS2	0	0	0	0	0	0	0	0	0	1739	1390	1248	1389	1424	1396	0	0	0	7483	3669	2581	1660	1780	1616	1841	2167	2074	1283	1044	911
CARTPT	0	0	0	0	0	3	0	0	0	0	0	0	0	0	0	0	0	0	0	0	0	0	0	0	0	0	0	0	3	3
CASC3	5219	4770	6078	3963	3434	4094	4108	3309	2910	4827	4005	3663	6440	4112	4812	6963	4935	3391	6690	4344	3016	7878	6762	7763	3957	4464	4960	3408	5444	3242
CASK	0	0	0	0	0	0	0	0	0	1301	1007	1387	1553	487	1276	1475	1714	2293	1533	928	754	1124	1201	1396	841	837	883	3207	4878	3805
CASKIN1	69	88	38	73	128	128	272	62	122	141	91	107	76	41	47	0	0	0	1	6	4	79	46	68	50	54	49	210	305	165
CASKIN2	693	697	945	751	635	1015	3396	2376	2176	986	856	969	5399	2716	3174	3723	2501	641	3858	1454	1968	2313	1922	2422	1844	1558	2810	570	973	529
CASP1	0	0	0	0	0	0	0	0	0	0	0	0	0	0	0	603	1096	1654	0	0	0	0	0	0	721	940	708	1731	1605	862
CASP10	0	0	0	64	134	170	1006	1912	883	11689	11703	13043	9714	4595	9689	4645	4683	5653	0	0	0	0	0	0	0	0	0	10732	12586	7389
CASP14	0	0	0	0	5	0	0	0	0	0	0	0	0	0	0	3	0	0	20	3	0	0	0	0	0	0	0	0	23	20
CASP2	1984	1371	2035	920	1216	1567	1672	1225	1215	488	694	500	1844	1258	1589	2938	2180	1090	5509	2910	2007	6845	5967	6720	888	946	1559	1373	1751	966
CASP3	5181	3428	4089	1390	1546	1664	1567	1263	1343	2138	2988	3128	2343	1030	3089	1795	1504	3397	4078	2072	1372	4392	4826	4617	2446	2129	3433	1955	2251	1222
CASP4	0	0	0	0	0	0	0	0	0	8287	8071	12614	1896	983	1155	0	0	0	7779	5747	3858	1172	1297	1477	5395	5016	6275	0	0	0
CASP6	142	203	152	203	242	514	388	285	477	0	0	0	1685	657	2201	2244	1907	2076	460	250	186	1751	1381	1595	1408	1631	1427	3042	2572	1796
CASP7	436	322	397	1325	1334	1122	532	553	638	2772	2770	3472	2894	1686	2926	1698	1591	1016	906	595	431	1924	1762	1739	2226	1957	2413	3572	4977	2980
CASP8	2366	2623	2208	3081	3550	3581	2776	2291	2474	3038	3452	3640	2565	1249	3077	2666	3091	3355	6188	2916	1427	5244	5851	5896	2865	3045	3236	8570	8472	4561
CASP8AP2	4111	4783	4487	2719	3446	3139	2868	3073	3022	2749	2377	5207	1201	325	1256	1987	3306	5975	590	524	264	3841	3868	4437	952	996	1120	6343	6505	4931
CASP9	728	564	509	1048	1372	1613	1177	958	808	2044	1712	1566	1140	880	935	2239	1571	467	636	398	288	3423	2829	3802	1852	2079	3106	1198	1403	1083
CASQ2	0	0	8	2	0	0	95	28	59	17	53	26	9	7	0	65	49	73	17	58	16	129	169	226	0	10	6	553	941	963
CASR	121	252	147	52	23	39	661	492	741	43	44	117	2	0	0	4	0	0	53	9	57	21	8	16	4	15	43	664	328	496
CASS4	108	70	256	10	71	72	250	198	196	131	310	218	236	149	186	646	284	164	337	263	126	626	516	621	148	91	128	517	663	324
CAST	0	0	0	0	0	0	0	0	0	3499	2919	4745	6489	2139	5854	7759	7604	4482	5915	4035	3436	10318	10131	11652	3562	3903	4311	11809	14514	12374
CASTOR1	94	139	154	133	164	231	885	675	454	781	717	575	2967	1515	1248	611	403	148	858	370	351	452	373	494	1651	1926	2261	1896	1545	1169
CASTOR2	520	249	571	771	945	1200	779	788	603	729	605	438	364	272	359	286	182	24	95	59	88	982	1158	1225	824	880	1610	136	211	124
CASZ1	843	493	949	344	241	282	197	131	111	400	370	325	139	116	106	259	194	114	559	165	204	1102	907	1155	557	863	1107	240	301	290
CAT	8268	6824	11054	4929	9321	6004	1442	1456	1502	9330	13172	9510	11163	7867	12586	9435	8303	6515	4406	3331	1786	14078	12022	15669	8980	10371	8895	12493	13823	13919
CATHL6	0	0	0	0	0	0	0	0	0	0	0	0	0	0	0	0	0	0	0	0	0	0	0	0	156	3	340	0	0	0
CATIP	3	20	0	20	6	0	116	76	65	5	0	4	48	37	40	39	25	23	187	83	36	39	36	33	12	26	24	115	159	52
CATSPER1	0	0	0	0	0	0	0	2	2	0	0	0	0	0	0	16	4	13	90	14	12	0	0	0	0	0	0	15	31	43
CATSPER3	0	0	0	0	0	0	0	0	0	19	13	24	144	64	194	3	9	16	27	19	19	8	6	0	19	29	33	13	8	12
CATSPERB	0	0	0	17	17	26	1	0	15	0	0	15	0	0	0	0	0	0	89	30	38	0	0	0	3	7	7	7	10	29
CATSPERD	3	0	0	10	9	14	57	24	58	0	3	3	77	30	44	0	0	0	2	1	1	27	13	18	605	805	853	6	8	12
CATSPERG	167	102	86	141	183	133	35	10	33	193	197	163	173	117	152	55	52	0	136	80	39	0	0	0	1226	1150	1782	272	518	398
CAV1	1480	1169	1363	1533	1706	2207	35736	27991	31214	6203	5414	9764	5144	1924	4820	15635	20252	28516	7979	2574	2552	3552	2823	3183	1574	1952	1675	8973	7404	9034
CAV2	357	337	388	469	384	722	6078	4213	4778	2703	2074	3245	4216	1178	5119	3230	4187	3937	2161	771	757	1739	1391	1578	224	226	336	2403	2730	2766
CAV3	9	0	0	0	0	6	0	0	0	93	134	77	0	0	6	23	12	13	3	3	2	0	4	8	10	53	13	33	33	56
CAVIN1	1403	1338	1462	1848	1665	2337	3078	1884	1328	13801	6889	9516	27912	15786	21384	7555	7264	1134	6775	3412	4795	6975	5991	6490	5148	5390	6888	14034	16817	15237
CAVIN2	632	511	534	1120	1459	2019	13764	11127	10745	6785	6753	6140	4777	1316	4508	7582	7559	3936	4388	1369	1675	6368	5064	6411	2545	3165	2113	3911	5043	4165
CAVIN3	678	461	1059	1515	1244	1593	3802	2005	1980	2355	1283	1370	2690	1433	1212	1175	833	387	804	358	457	2007	2131	2374	1498	1697	1992	2071	1650	1688
CBARP	0	0	0	0	0	0	0	0	0	0	0	0	25	11	13	179	113	28	3	9	4	584	638	436	40	22	56	104	117	170
CBFA2T2	1429	1011	1130	412	640	841	732	498	407	1295	1043	1007	1995	1021	1677	780	695	607	1368	930	734	2372	2202	2613	618	713	824	1416	2411	1430
CBFA2T3	1554	2299	2448	1985	3265	2901	287	518	217	516	688	532	651	456	572	0	0	0	2376	1517	1479	7153	7229	8739	1947	2324	2985	379	445	293
CBFB	3897	3506	5779	2086	2132	2557	1511	1129	1334	4530	4091	5176	2868	1252	3275	7729	6771	3555	2136	1506	887	10129	10703	12049	4707	4930	4992	9352	9578	6890
CBL	12138	11538	12098	7231	6317	10635	9782	13232	9238	5212	5169	5984	9303	4791	7483	8731	7040	5048	2414	1864	1291	24394	23841	27405	5079	5443	7790	7008	10462	4674
CBLB	18692	12705	17459	5804	5436	7468	2959	3470	2835	3123	3241	4304	2091	1086	1631	7543	6026	9361	4089	1841	1276	8560	7656	9233	1985	2358	2537	6038	10395	4236
CBLIF	134	111	158	0	0	0	1	0	0	0	0	0	0	0	0	0	0	0	3	2	5	0	0	3	0	0	65	0	0	0
CBLN1	0	0	0	0	0	0	0	0	0	17	34	6	0	4	0	111	28	3	5	2	3	46	57	53	85	25	218	0	7	3
CBLN2	21	0	0	581	202	220	24	5	13	423	192	118	34	0	57	33	60	21	14	14	8	8	0	5	5820	6292	7419	72	444	195
CBLN3	221	921	287	219	207	245	158	96	157	0	30	17	454	262	347	34	20	90	810	584	503	9	13	11	405	375	389	51	77	52
CBLN4	0	0	0	0	0	0	0	0	0	8	10	4	0	0	0	0	4	0	0	0	0	0	0	0	0	42	0	3	0	18
CBR1	0	0	0	0	0	0	0	0	0	0	0	0	0	0	0	0	4	45	1103	1030	713	1653	1297	1483	197	324	83	0	5	11
CBR4	176	116	243	69	70	149	290	281	263	591	630	828	569	273	652	1689	2194	2442	1010	661	368	352	481	439	1816	2152	2112	1860	2263	1380
CBS	1517	1457	2660	771	268	632	283	128	79	769	1060	635	252	359	300	142	99	17	23	6	13	26	18	0	847	826	883	164	225	156
CBX1	982	909	1082	1113	1507	1453	2015	1347	1139	2564	1991	1982	2012	823	2311	3950	3359	2245	1096	765	692	5134	4989	5275	2390	2289	2616	5212	5406	3850
CBX2	365	294	290	73	133	203	203	144	117	664	593	376	120	114	170	473	635	157	98	87	141	624	545	661	146	122	96	594	480	267
CBX4	1357	1246	1246	1172	765	802	991	597	660	1299	1077	697	1645	1113	1137	1094	723	306	1927	986	732	5173	5055	4592	3019	2926	3988	3073	2709	2124
CBX5	14137	13666	18574	7025	5923	12054	13061	11374	11646	5249	7034	7728	6717	3037	7764	15564	10106	5912	2657	1577	1114	12791	12520	13663	7082	7120	10224	13486	16541	9257
CBX6	3137	3134	3350	5011	3911	5316	5169	3589	2754	6327	5486	5916	6581	4145	4834	5532	4555	1038	3517	2264	1562	7660	6672	6758	2605	3468	4395	3997	6326	3584
CBX7	5259	3376	3924	1901	2345	2012	5410	3414	3453	5959	3764	3111	5677	3647	4639	3475	2787	675	10704	5822	4542	4123	2922	3402	3527	4162	4447	3291	3313	2835
CBX8	216	167	274	52	81	77	309	232	268	637	644	501	713	546	550	459	392	70	141	104	93	804	572	620	331	476	470	1097	874	656
CBY1	0	0	0	0	0	0	0	0	0	201	233	228	790	439	666	877	589	292	1232	691	478	647	751	545	654	661	846	1518	1359	1295
CBY2	0	0	0	0	0	0	0	0	0	0	5	0	12	18	24	0	0	0	0	0	0	0	0	0	0	5	11	0	0	0
CBY3	0	0	0	22	40	41	0	0	0	172	216	172	3	14	23	47	21	41	10	11	5	0	4	4	0	5	0	9	6	3
CC2D1A	0	0	0	0	0	0	0	0	0	1698	1129	1006	1748	1275	1412	1300	921	274	3441	2115	2049	2590	2280	2411	1901	2352	2994	960	1205	1120
CC2D1B	3206	4566	4682	1926	2085	2100	2076	1965	1884	3514	2943	2243	6657	4506	6516	3935	2861	2059	2156	1572	1112	5250	4867	4570	6219	5164	7320	5535	5759	3850
CC2D2A	1762	1130	1411	583	813	876	346	295	323	465	427	490	1088	550	1054	1220	1088	1948	397	295	216	716	574	787	205	155	235	824	1142	925
CCAR1	4733	5205	6668	4131	4348	3443	3517	3434	3058	3420	3418	4776	1825	888	2186	6160	6870	12116	2886	2131	1307	7873	7613	8636	4963	4276	4914	12779	14971	12938
CCAR2	1911	1912	2232	1634	2038	2557	4330	3554	3041	6687	5390	4545	7115	5291	6739	4957	3286	1066	5723	3615	2629	6266	5403	4910	8212	7897	11500	5921	6668	4164
CCBE1	0	14	29	20	4	8	837	45	1045	1743	1648	1353	42	82	66	313	1784	890	9	12	6	2283	2175	2839	1478	1772	1666	341	284	244
CCDC102A	0	0	0	0	0	0	0	0	0	2119	1497	1077	2430	1828	2572	565	360	125	352	239	198	1104	907	1243	1273	915	1780	719	650	498
CCDC102B	0	0	0	295	187	272	156	127	136	644	504	721	3	0	0	241	269	1438	0	0	0	0	0	0	7	0	7	0	10	11
CCDC103	0	0	0	0	4	0	5	0	0	159	52	70	137	48	99	30	28	18	0	0	0	4	0	12	18	13	8	0	0	0
CCDC105	0	0	0	0	0	0	2	0	6	6	0	0	0	0	0	0	0	0	0	0	0	0	0	0	0	0	0	0	3	22
CCDC106	201	133	211	101	120	219	273	184	164	587	452	353	1037	844	930	118	108	44	913	724	629	49	30	36	1103	1134	1599	168	179	249
CCDC107	713	515	805	393	661	548	559	441	467	2118	1827	1195	1034	733	1021	1002	764	533	672	526	456	1122	976	858	1664	2132	2143	1370	1176	944
CCDC112	132	79	70	178	90	90	159	105	139	483	257	391	133	38	204	676	1098	953	314	154	118	245	294	327	494	672	527	309	331	251
CCDC113	0	0	0	0	0	0	23	6	13	10	8	19	52	0	35	72	65	84	24	43	14	0	0	0	0	0	0	62	51	76
CCDC115	0	0	0	0	0	0	0	0	0	5894	4706	4914	4950	2572	5016	2886	2423	960	0	0	0	0	0	0	1207	1350	1384	3583	3187	2117
CCDC116	5	4	0	0	10	2	16	3	48	134	154	117	9	0	7	0	0	0	45	25	15	209	176	190	4	11	0	0	0	0
CCDC117	1121	911	1252	267	473	455	2849	2394	3385	5997	5703	5896	2975	1346	3756	4196	4187	2737	1001	597	434	4900	6634	7087	1513	1657	2368	8999	12568	6995
CCDC12	513	575	792	911	1059	1303	2298	1833	1324	2431	1670	1306	2336	1646	3006	2470	2313	1054	4335	2569	1817	3121	2815	3119	2409	2730	3054	9673	9970	7811
CCDC120	306	124	196	279	299	331	261	321	203	533	413	435	443	316	307	207	154	71	551	293	293	113	124	89	314	416	481	190	230	150
CCDC121	327	262	291	114	173	170	375	276	325	117	120	157	0	0	0	45	54	33	134	97	83	7	6	0	162	113	145	248	290	211
CCDC124	340	255	321	231	334	272	1214	882	810	1891	1540	1235	2625	2049	2313	0	0	0	1560	1109	949	2101	1852	1839	2296	2381	2456	1397	1205	1193
CCDC125	0	0	0	0	0	0	0	0	0	723	803	1145	887	473	1035	1260	1067	860	1023	717	438	1518	1501	1523	322	413	279	1171	1438	1010
CCDC127	3214	2508	4865	1051	885	897	575	375	434	1389	1477	1386	1433	820	1260	2194	2147	1152	579	378	308	2746	3092	2883	1499	1504	1725	1865	1390	1052
CCDC13	0	131	58	0	8	4	4	3	10	27	0	38	165	96	130	31	21	6	55	63	48	5	0	0	8	7	11	130	83	97
CCDC130	0	0	0	0	0	0	0	0	0	0	0	0	711	564	608	0	0	0	0	0	0	0	0	0	0	0	0	1080	1138	1447
CCDC134	1132	1613	638	808	707	955	583	701	681	1074	1168	1030	0	0	0	1226	790	395	273	322	198	2542	2700	2370	146	129	257	952	1160	825
CCDC136	59	48	112	37	30	37	637	428	463	69	78	70	266	180	398	17	18	20	111	74	102	52	42	55	107	138	147	217	314	173
CCDC137	191	199	235	796	765	872	945	868	624	2151	1524	1292	2790	2047	1771	1426	1030	505	1056	841	487	1977	2034	2173	1465	1432	2216	1645	1407	1084
CCDC14	0	0	0	0	0	0	0	0	0	269	390	595	887	296	834	335	351	830	2132	1578	916	575	499	514	268	309	301	1462	2176	1367
CCDC141	2298	2243	1319	2411	1399	1519	1149	1252	999	1305	1097	1318	1008	707	2043	98	138	262	49	31	21	223	193	209	186	144	178	383	345	175
CCDC142	723	765	1080	243	307	419	261	452	298	736	763	674	319	264	424	341	243	162	381	322	254	1170	992	1066	656	659	1001	3005	3090	1934
CCDC148	26	11	18	13	50	28	7	6	12	0	0	10	71	22	81	17	0	67	10	5	5	601	443	422	0	3	4	28	85	41
CCDC149	5946	852	1033	372	387	219	368	233	277	889	829	654	313	226	281	188	308	281	1222	510	521	121	182	89	802	742	720	1484	1604	1252
CCDC15	0	0	0	0	0	0	0	0	0	2020	2372	2713	1474	714	1565	552	564	1325	96	62	36	1529	1435	1389	942	899	953	2331	2824	1944
CCDC150	204	169	90	23	26	16	169	210	173	309	292	440	74	40	188	29	40	83	49	53	29	29	17	0	378	299	331	3494	3136	2886
CCDC153	0	0	0	0	0	0	2	0	8	11	24	14	74	43	63	0	5	0	62	32	25	0	0	0	0	15	5	9	10	11
CCDC154	60	66	84	0	4	32	9	57	15	189	75	55	37	31	18	149	156	85	170	175	99	0	5	0	19	2	11	52	59	48
CCDC157	25	42	25	54	50	68	106	52	39	245	165	105	724	438	644	12	16	9	308	162	108	939	688	758	77	120	151	535	557	427
CCDC158	0	0	0	0	2	10	185	160	198	60	76	83	481	245	467	17	45	91	3	4	3	110	121	240	0	13	21	0	139	85
CCDC160	79	98	110	37	28	22	5	0	6	122	48	92	80	16	75	160	237	272	15	4	5	15	7	18	44	29	54	83	62	65
CCDC163	0	0	0	42	75	61	255	144	162	109	115	105	562	324	554	45	29	87	0	0	0	0	0	0	14	14	5	0	0	0
CCDC166	0	0	5	83	56	54	20	17	22	62	30	37	0	0	0	0	0	0	2	1	1	549	563	603	26	73	38	136	156	94
CCDC167	48	99	58	73	82	71	229	296	280	2149	1704	1877	704	386	637	1025	1064	1253	203	171	102	2037	2156	1576	3023	2364	2860	3377	2217	1290
CCDC168	264	291	372	0	8	9	52	31	68	206	243	384	15	4	20	35	72	392	5	2	4	166	185	215	111	99	257	557	673	512
CCDC17	156	78	98	295	563	515	17	28	20	320	330	273	879	643	535	817	528	1609	331	224	216	386	458	371	367	340	480	52	61	44
CCDC170	59	120	47	476	469	345	17	24	4	442	341	461	18	0	0	28	17	17	93	53	33	22	8	15	41	73	40	455	187	203
CCDC171	498	420	252	203	203	233	417	554	421	550	451	655	423	190	581	143	182	319	36	29	19	604	736	592	260	287	608	419	535	528
CCDC173	0	0	0	0	0	0	0	0	0	0	0	0	147	54	198	0	0	0	0	0	0	0	0	0	0	0	0	55	90	83
CCDC174	592	707	739	995	1049	734	1207	1307	1336	2704	2308	2884	2166	839	2683	1581	1615	2031	815	641	538	1387	1119	1514	951	1022	1275	2992	3280	3021
CCDC175	0	0	0	24	18	36	0	8	8	0	0	0	0	0	0	55	110	33	5	2	7	8	4	0	17	8	13	16	5	30
CCDC177	0	8	16	0	0	0	3	0	6	13	0	22	193	89	199	0	0	0	0	1	0	0	0	0	3	3	8	4	12	26
CCDC18	0	0	0	0	0	0	0	0	0	884	548	1334	521	222	860	642	582	1498	399	423	158	391	333	326	206	280	276	3109	4043	2514
CCDC180	0	0	0	0	0	0	0	0	0	11	0	13	15	18	21	12	10	4	587	401	266	64	39	25	16	9	19	7	33	50
CCDC182	0	1	0	0	0	0	0	0	0	0	0	0	0	0	0	6	0	0	3	0	0	0	0	0	8	5	10	0	0	2
CCDC183	45	14	33	59	67	53	72	36	55	31	35	5	38	64	46	0	0	0	101	52	46	3	0	8	93	125	117	25	10	19
CCDC184	8	15	27	57	40	72	5	0	11	26	36	46	257	290	205	257	307	45	50	27	35	132	54	107	26	22	15	0	11	11
CCDC185	0	0	0	17	8	8	3	5	2	18	4	0	0	0	0	0	0	4	2	0	0	0	0	0	0	0	0	0	4	4
CCDC186	4391	4435	4047	2346	2139	1898	3938	2907	3663	4774	3717	7038	4131	1173	4789	3578	4975	8250	1516	700	435	4235	3996	4204	2279	2537	2793	15286	17604	14888
CCDC187	0	0	0	0	0	0	0	0	0	1546	806	895	342	274	197	0	0	0	7	6	3	0	0	0	1121	975	1960	390	429	232
CCDC188	0	0	0	0	0	0	0	0	0	22	5	5	92	50	52	133	58	34	114	41	34	4	5	5	336	399	454	24	16	19
CCDC189	0	0	0	0	0	0	0	0	0	0	0	0	125	74	140	0	0	0	0	0	0	0	0	0	0	0	0	142	187	120
CCDC190	0	0	0	0	0	0	0	0	0	10	32	19	0	0	0	212	241	569	0	0	0	0	0	0	11	4	25	0	10	27
CCDC191	149	239	123	174	337	366	528	448	554	278	223	317	267	161	384	401	402	646	877	599	323	615	612	466	194	230	235	1667	1723	1652
CCDC192	0	0	0	0	0	0	0	0	0	13	11	17	0	0	0	19	14	43	8	3	2	6	26	0	0	0	0	0	0	0
CCDC194	0	0	0	8	11	6	0	3	0	50	125	93	0	0	0	0	0	0	46	34	33	7	0	4	183	327	602	0	0	0
CCDC196	0	0	0	0	0	0	0	0	0	0	0	0	0	0	0	6	4	0	0	1	0	7	4	7	57	0	0	0	0	0
CCDC198	0	0	0	0	0	0	0	0	0	7	40	41	0	0	0	91	63	329	0	1	1	0	3	2	11	0	0	0	0	0
CCDC22	889	910	808	705	556	825	1460	1040	1093	1805	1461	1407	1784	1204	1465	2312	1787	665	1256	846	739	1797	1460	1675	1215	1451	2034	888	1047	646
CCDC24	0	0	15	0	19	3	20	2	13	10	36	14	4	2	0	7	2	5	425	339	149	35	33	16	41	30	90	462	346	256
CCDC25	721	845	853	1892	2775	2510	858	730	777	2320	2623	2931	1225	583	1404	2147	2701	2564	855	690	439	2024	1966	2217	2297	2161	2546	3452	3804	3038
CCDC27	4	0	0	0	0	0	6	0	6	10	2	3	0	0	0	12	25	22	3	0	0	9	13	8	0	6	0	0	7	11
CCDC28A	757	683	857	1374	1216	974	264	222	240	2452	2380	2450	1136	621	1325	743	804	826	1072	620	496	743	663	569	376	556	477	2629	2504	2116
CCDC3	0	0	0	0	0	0	0	0	0	11460	16565	14707	13314	4820	10470	793	448	461	778	1424	806	222	240	234	902	2287	1062	0	0	0
CCDC30	33126	26259	36741	393	404	299	93	79	96	35	29	46	37	11	75	61	108	98	206	172	147	78	108	63	69	65	56	337	191	126
CCDC32	2358	2574	2482	762	866	709	1610	917	1118	774	705	840	2363	1611	3012	1324	1305	941	639	367	272	1338	1098	1190	2488	2677	2654	0	0	0
CCDC33	0	0	0	0	0	0	7	0	5	55	23	8	10	0	11	0	0	0	2	3	1	0	0	8	0	0	0	57	71	67
CCDC34	512	450	624	79	310	330	32	26	66	153	159	196	0	0	0	403	369	745	99	83	41	1201	1074	1139	337	369	473	867	711	568
CCDC39	0	0	0	60	44	58	4	0	2	112	105	200	73	48	136	38	51	112	0	0	0	0	0	0	33	29	25	241	389	271
CCDC40	104	37	182	200	249	161	114	40	35	0	0	0	241	180	151	50	24	16	160	70	101	37	34	51	22	38	26	18	28	55
CCDC42	0	0	0	0	0	0	0	0	0	11	8	12	0	7	0	6	0	15	12	3	2	62	71	43	118	216	31	7	12	12
CCDC43	368	544	555	556	581	617	499	605	593	1559	1672	2157	1039	469	1291	1762	1536	1021	588	289	218	1384	1502	1544	1142	1373	1521	2827	2783	2384
CCDC51	158	111	84	79	179	251	514	396	379	790	566	550	1052	707	865	1118	863	461	355	296	265	546	583	518	1764	1928	2317	2049	2004	1297
CCDC57	469	84	106	93	103	168	245	268	223	705	510	542	501	438	599	541	351	128	1905	1036	484	236	112	112	632	549	615	272	343	238
CCDC6	3463	3209	3347	3425	3189	3412	3121	2338	2392	1652	1759	1965	3640	1612	3327	6499	5359	5212	2084	1453	1083	5749	5623	6464	2044	2691	2745	5857	7917	4641
CCDC60	0	0	0	0	0	0	0	0	0	7	18	14	7	0	6	0	3	3	3	2	0	0	0	0	0	0	11	7	45	85
CCDC61	220	230	159	112	278	616	191	119	130	907	774	590	581	410	380	0	0	0	520	412	325	1112	834	963	1443	1528	1883	1075	1209	822
CCDC63	78	34	49	146	259	125	11	12	37	153	131	137	24	31	18	0	0	0	2	2	0	8	10	0	10	26	29	72	123	57
CCDC65	0	0	0	20	33	46	7	0	0	118	109	138	9	17	22	26	33	23	89	24	28	4	4	0	15	14	0	456	355	329
CCDC68	26	16	22	231	126	145	18	1	4	289	104	148	58	25	95	32	20	27	666	246	215	94	50	73	12	10	8	69	118	66
CCDC69	0	0	0	0	0	0	0	0	0	7257	6045	6669	2885	2217	3230	10719	6611	4263	6577	3626	3281	1401	1609	1693	2715	3199	4024	10974	11245	7971
CCDC74B	0	0	0	4	10	21	0	0	0	0	0	0	0	0	0	25	26	13	28	17	24	0	0	0	0	0	15	28	38	24
CCDC77	759	900	761	183	376	326	212	229	221	1099	1325	1648	489	194	657	878	837	1366	467	290	224	1064	977	1036	408	512	619	1436	1180	868
CCDC78	24	31	29	6	21	0	131	217	196	210	192	98	229	187	207	63	49	15	652	501	285	21	24	13	230	239	393	137	138	96
CCDC8	13	26	0	42	44	63	44	12	23	173	168	178	609	622	558	207	356	20	132	59	96	808	671	899	714	602	1124	251	545	202
CCDC80	7202	3430	4426	2583	1805	3686	8246	1221	3387	5317	3622	4705	8584	3227	7821	1385	1854	789	1192	1078	1314	4274	4499	4852	2691	1929	7348	4005	4599	4458
CCDC81	91	28	0	1	6	3	44	6	24	5	6	11	0	0	0	0	0	0	32	26	18	12	16	36	16	0	4	1588	2159	1468
CCDC82	19880	13768	18825	1421	1692	1243	802	749	760	1082	1041	1514	280	106	373	1945	2840	3749	10136	5784	3906	7470	5964	6775	2070	1861	2186	6821	8563	6092
CCDC83	0	0	0	0	0	0	0	0	3	6	8	0	0	3	8	44	50	84	1	0	0	0	0	0	0	0	0	89	120	101
CCDC85A	9	23	0	7	15	43	284	204	77	68	85	84	40	32	38	292	223	217	169	26	79	82	48	60	14	43	38	834	1180	786
CCDC85B	73	63	54	64	113	132	1201	738	798	3466	2609	1925	2570	1819	1690	0	0	0	1042	1326	951	1855	1540	1650	1006	1250	945	1113	976	661
CCDC85C	0	0	0	0	0	0	0	0	0	151	117	132	771	374	508	900	532	158	431	414	390	492	452	549	534	513	821	191	146	97
CCDC86	322	360	504	329	381	351	394	542	320	2150	1581	1173	1804	1264	1424	1134	623	347	537	607	335	1354	1347	1451	650	933	1127	1178	1283	901
CCDC87	2	0	0	4	10	22	59	11	57	12	31	5	13	10	14	3	5	0	7	6	3	0	15	4	7	7	7	75	109	78
CCDC88A	22779	15184	23528	5870	5393	5688	2686	2401	2478	2021	1868	4802	2015	697	2703	5111	8017	15040	6142	2412	1276	4596	4846	5007	1385	1320	2021	11251	14187	11047
CCDC88B	0	0	0	816	825	1317	2525	1450	1635	4938	3301	2900	2164	2419	2780	2422	2485	271	0	0	0	0	0	0	2889	3126	4856	2253	1826	1091
CCDC88C	9220	10511	13464	2897	4108	3530	4521	5010	3506	4966	5550	3043	2462	1765	2720	2473	1793	584	4662	4057	2711	17916	14210	15498	5411	5389	7555	2291	2288	1519
CCDC9	1047	976	1155	853	785	614	1724	1126	1251	1853	1001	868	1908	1227	1712	1006	696	141	999	587	611	5994	4509	4131	3100	3309	4883	1869	2729	1870
CCDC90B	766	1032	1201	227	261	361	505	334	321	1460	1422	2232	1308	849	2096	3340	3387	3715	942	724	464	874	990	919	683	751	817	4173	4488	3837
CCDC91	510	594	592	512	521	572	723	669	749	1358	1236	1839	1448	598	1799	1727	2123	1718	690	462	321	1162	974	1236	1284	1234	1227	1191	2555	1227
CCDC92	189	86	118	141	168	135	108	106	113	135	143	107	494	258	392	453	172	62	1618	828	861	420	493	402	219	363	287	72	178	141
CCDC92B	39	0	32	0	0	0	4	0	0	332	419	65	16	5	5	75	41	17	32	6	1	1670	669	1568	31	48	39	0	0	0
CCDC93	2551	2383	2570	1213	1269	1495	2602	2242	2285	1437	1289	1423	4039	1898	4613	3875	4513	5591	2111	1789	1175	4736	4225	5199	1797	1856	2286	6782	7488	5592
CCDC96	26	29	38	28	15	20	15	2	14	3	1	18	16	12	14	0	0	0	41	28	22	30	27	13	20	6	35	56	67	50
CCDC97	464	581	605	346	672	442	1702	1123	1064	2332	2104	1692	934	661	680	3092	1558	555	1516	1180	849	5858	5021	5815	2163	2483	3776	825	971	536
CCDC9B	300	367	261	234	311	466	732	608	474	715	458	628	2283	1451	2069	0	0	0	786	561	599	897	698	657	953	1013	1223	0	0	0
CCER1	0	0	0	17	4	1	10	0	9	2	0	0	0	0	0	0	0	6	2	0	0	0	0	0	0	0	0	3	2	6
CCER2	22	22	15	31	20	16	20	15	24	24	59	5	169	111	107	93	23	30	26	10	7	0	0	0	88	127	94	183	129	194
CCHCR1	289	438	375	135	224	432	337	309	368	1057	997	1037	1261	1469	2340	945	965	292	1074	731	577	843	618	704	511	604	805	1150	847	525
CCIN	0	0	4	2	0	0	2	2	12	20	3	0	0	6	9	24	43	59	3	1	0	4	16	6	8	11	12	5	17	33
CCK	0	0	0	1189	969	291	0	0	0	18	29	179	0	0	0	4	3	0	0	1	0	0	0	0	8	4	16	46	57	51
CCKAR	4	121	5	0	0	21	0	8	0	0	0	4	0	0	4	0	0	0	0	0	0	7	4	17	8	0	19	142	121	163
CCKBR	0	0	0	0	0	0	0	0	0	10	0	12	12	4	0	5	0	0	0	1	0	0	0	0	0	0	0	9	4	5
CCL1	0	0	0	0	0	0	0	0	0	4	6	17	3	2	0	35	8	14	0	0	0	0	4	0	13	23	17	3	0	4
CCL11	0	0	0	0	0	0	0	0	0	0	0	0	0	0	0	276	8	43	2	2	0	16	47	86	4	0	0	9	16	7
CCL17	11	35	12	14	12	12	87	45	25	2	0	0	18	11	11	69	20	0	6	8	2	11	16	7	34	12	9	169	162	95
CCL22	0	0	23	76	47	104	59	16	35	40	31	60	36	24	0	1028	93	52	78	161	27	856	787	597	14	31	124	12	18	4
CCL23	0	0	0	0	0	0	0	0	0	0	0	0	3574	816	2943	0	0	0	228	98	59	0	0	0	0	0	0	0	0	0
CCL24	0	5	0	0	0	0	0	0	5	742	0	4	32	15	15	8	4	0	665	1607	1268	219	79	251	118	74	71	291	164	135
CCL25	0	0	0	0	0	0	4	0	0	107	82	36	0	0	4	0	4	0	3	5	7	164	152	108	257	277	304	188	82	59
CCL26	0	0	0	0	0	0	0	0	0	0	0	0	5	3	9	0	0	0	0	0	0	0	0	0	3309	3528	3636	1805	651	795
CCL28	0	0	0	0	2	13	4	0	0	201	211	200	0	0	0	0	0	0	396	216	143	15	31	4	8	0	0	5	8	14
CCL3	0	0	0	0	0	0	0	0	0	0	0	0	111	45	78	0	0	0	0	0	0	0	0	0	196	187	149	0	0	0
CCL3L3	0	0	0	0	0	0	0	0	0	0	0	0	0	0	0	0	0	0	469	307	53	0	0	0	0	0	0	0	0	0
CCL4	0	0	0	0	0	0	0	0	0	0	0	0	957	842	428	88	168	86	4274	627	903	62	82	151	835	870	968	1123	1011	654
CCL5	1953	187	332	1355	521	303	9168	1543	4395	622	607	339	9234	9360	1199	414	341	268	3768	797	1375	5020	5178	6251	7588	6548	5743	10084	6733	4738
CCL7	0	0	0	0	0	0	0	0	0	0	0	0	0	0	0	154	20	29	0	0	0	0	0	0	0	0	0	0	0	0
CCL8	0	0	0	0	0	0	0	0	0	106	136	251	13	3	2	0	0	0	0	0	0	0	0	0	140	208	542	100	48	61
CCM2L	290	156	186	290	316	493	857	600	540	777	820	626	2237	1525	1547	2778	2316	1187	4090	2499	2982	782	497	716	312	412	299	680	671	447
CCN1	720	316	1271	292	249	479	164	227	208	5376	4107	2621	1502	719	1003	6320	14673	6307	5280	1856	937	4827	2731	1792	4705	5183	26619	0	0	0
CCN2	5283	1453	3217	3616	3895	2821	367	335	253	2471	2266	1421	1617	626	1403	2229	3583	3634	17966	15672	11211	6788	5100	5290	991	1587	1014	0	0	0
CCN3	155	187	164	32	16	48	21	0	9	295	592	565	1020	638	1028	18	10	12	58	163	57	35	31	76	230	701	584	0	0	0
CCN4	51	257	118	15	4	62	382	336	229	125	228	100	1354	701	1537	174	137	119	216	103	117	207	268	188	11	33	30	0	0	0
CCN5	0	0	0	0	9	15	20	5	13	44	24	20	5933	1050	1543	7	12	0	137	261	78	372	498	332	160	148	160	0	0	0
CCNB1	546	1392	1734	1003	2918	1489	899	883	990	1036	2617	2395	183	175	417	1721	1101	876	206	262	126	3433	3578	3608	505	475	646	3721	2348	1065
CCNB2	365	970	1437	289	1792	681	318	298	390	328	1397	1104	295	248	529	1712	1161	1437	121	166	85	3775	2724	3324	462	430	632	1256	596	377
CCNB3	239	833	812	375	1058	530	313	275	347	334	911	862	108	132	222	16	3	35	35	30	15	0	0	0	167	165	229	983	765	340
CCND1	466	1265	900	397	326	609	3504	2829	2511	5796	5832	4792	2485	1182	2238	0	0	0	742	648	455	8468	10981	10475	1901	1464	2976	4197	5390	5239
CCND2	10943	22843	9327	5386	4646	7947	9229	7630	4935	23535	23092	23219	25144	10493	24119	19813	17699	6784	2574	1776	1122	17644	24058	26118	2091	1680	3082	4661	5914	4585
CCND3	9101	8080	10778	2433	4989	5078	5347	7649	4532	7677	6523	4028	4009	4760	4233	4651	2787	724	13192	7084	5110	13181	9729	12745	6739	8938	8870	7822	8299	5552
CCNDBP1	2951	2228	4239	1225	3437	2465	2196	1732	1332	3472	3499	3492	2336	1675	2949	2596	2702	1992	8561	5883	3990	5957	4853	6585	5094	5000	4832	7127	8065	6843
CCNE1	0	0	0	0	0	0	0	0	0	681	1232	777	320	382	365	580	366	221	172	131	52	2332	1875	2190	267	295	438	904	944	453
CCNE2	149	272	359	132	739	434	188	225	262	295	651	787	196	146	308	568	516	901	114	78	49	1023	763	1143	314	339	1162	1330	1019	600
CCNF	343	724	1258	449	2984	2022	650	675	644	411	1348	867	329	528	429	1407	710	258	275	277	178	2821	2285	2718	392	590	956	725	655	302
CCNG1	2241	1433	2040	3620	3742	3212	5180	3620	4154	14786	16984	17686	15440	4314	16304	21085	36923	49251	1617	1275	1079	8157	9392	9794	17081	20133	14671	74145	69631	58918
CCNG2	3001	3743	4269	2656	3185	3829	1075	1103	1176	5782	5214	5374	2547	1070	3698	5966	7902	5601	2358	2040	1280	6090	5176	6460	1626	1350	1746	5970	7256	3809
CCNH	0	0	0	0	0	0	0	0	0	2327	2543	3082	1195	609	1321	1655	1634	2580	1697	1114	762	1864	1830	1894	698	714	710	8204	11898	8211
CCNI	3140	3076	4092	5830	7846	10827	18282	9426	10172	10912	10525	11395	13938	4708	11588	14485	11044	9957	8894	5717	4847	22237	19654	21466	11152	11192	11144	12266	17065	9227
CCNI2	0	0	0	0	5	11	10	0	5	0	0	0	0	0	0	0	0	0	0	0	0	0	0	0	12	31	0	15	15	7
CCNJ	383	374	515	739	432	801	401	487	431	719	632	754	398	144	430	853	935	1094	555	308	208	2081	1602	2125	238	353	393	414	644	316
CCNJL	16	135	469	179	169	307	216	276	102	269	284	325	656	414	696	192	149	83	1500	764	606	98	155	210	1181	944	1439	509	646	461
CCNK	3702	3280	3991	1802	1694	1355	248	456	363	602	579	667	428	224	474	602	620	863	394	474	374	4226	3980	4397	2020	2092	2613	625	863	551
CCNL2	6177	4966	6322	3556	4142	4015	1578	1562	1285	5513	5380	4715	3016	1894	2872	2861	2416	1352	17926	11791	8272	17647	13535	16041	4270	4544	4951	10227	11287	8526
CCNO	0	0	0	18	29	31	13	0	10	0	0	0	0	0	0	0	0	0	3	2	0	27	17	12	0	3	12	32	29	51
CCNQ	767	563	755	466	562	581	1188	1035	929	1351	1095	898	1285	976	1091	571	316	227	760	593	434	1181	1045	994	851	971	1097	0	0	0
CCNT1	3204	3198	3603	1830	2061	2151	3105	4835	4881	2559	2233	2488	2428	1056	2044	6297	6991	8029	1961	1218	733	8328	8313	9503	2696	2952	3751	11731	13657	7896
CCNT2	0	0	0	0	0	0	0	0	0	5347	6606	7292	2323	980	2813	5381	7530	16032	3074	2166	1057	6116	5480	6372	1894	2093	2390	21672	28567	17115
CCNY	1950	1868	2169	1901	1396	1680	7079	6112	5519	7074	6533	6920	4674	2174	4365	3587	2867	893	2679	1674	1101	8134	7671	9039	6626	7584	7427	5124	5579	4878
CCNYL1	0	0	0	0	0	0	0	0	0	724	814	878	1584	535	1510	1999	1951	1895	646	422	291	830	921	1086	791	859	750	3068	3665	3156
CCPG1	9716	10794	10528	0	0	0	0	0	0	8967	6757	13940	4054	1179	3846	5537	8435	12027	2651	1704	1125	5170	5726	5952	3693	3975	3817	36077	40871	28658
CCR1	456	277	786	397	270	435	1566	1560	1038	2453	3193	1514	3918	1507	1866	1258	258	843	2208	1096	656	674	1214	1255	4408	4323	4280	13358	15906	15184
CCR2	0	0	0	0	0	0	0	0	0	486	484	521	4431	2109	4297	828	867	247	1828	347	443	2729	3610	4450	1260	1214	1212	4476	3392	1973
CCR3	108	75	59	14	156	36	1211	354	159	311	268	229	736	227	635	701	168	110	69	47	13	5319	5291	5228	462	323	202	3214	3710	1429
CCR4	115	106	173	13	87	82	304	84	216	170	83	123	231	60	129	927	229	150	126	90	52	312	343	253	181	149	380	1528	1061	867
CCR5	3066	1917	2491	1399	1137	1015	1667	338	850	453	547	472	1289	838	844	1357	722	673	310	208	224	1418	1325	1354	567	469	554	7666	5024	2537
CCR6	720	640	709	463	702	1110	443	333	284	1890	1062	743	2208	850	1643	3405	1215	778	825	1130	642	4908	4195	5004	1000	785	1453	2093	2627	1737
CCR7	2850	1296	1965	1523	1719	2019	1613	1339	1144	3768	2804	1975	3390	1594	2109	2022	1098	1147	2016	1499	824	10863	10522	12342	1054	1106	2471	3314	2440	1986
CCR8	52	14	115	18	103	104	14	28	37	35	10	42	48	12	20	70	9	35	1	12	2	63	67	33	240	233	321	194	99	121
CCR9	39	12	33	66	126	66	4	6	5	188	311	100	85	45	176	2168	1687	883	82	50	27	1258	1765	1835	184	147	246	468	413	214
CCRL2	743	627	446	90	1477	576	609	234	312	255	225	199	528	373	348	0	0	0	397	246	191	915	742	1016	262	247	156	891	539	494
CCS	294	341	484	655	736	963	1132	798	794	3934	3146	1924	2589	1856	1837	1364	1199	525	2078	1211	938	1456	1053	1025	2074	3255	2526	2731	2530	1606
CCSAP	480	332	701	189	186	104	75	46	36	0	0	0	235	85	298	592	915	968	558	389	305	711	641	671	570	679	787	4117	3927	2427
CCSER1	1662	1099	1383	324	218	395	307	653	453	535	420	1240	177	117	254	632	723	1508	54	67	53	275	264	306	362	424	351	1385	2141	1250
CCSER2	1066	919	954	1743	1529	1461	2225	2512	2443	2898	2300	3761	1386	506	1680	1819	1704	3453	1037	592	449	5494	5464	6471	682	694	978	7549	9877	6005
CCT2	5033	5714	6308	2720	3175	3844	8670	6540	7663	9561	8862	11721	5879	2622	7251	18485	18015	25180	3581	3718	2127	16474	17763	18382	4344	5243	5046	26903	24459	18128
CCT3	4050	5647	5436	2371	2903	3861	6723	5456	5836	14986	13616	12820	13021	8198	11690	14334	12621	12225	3440	3999	2813	10260	12017	12177	5164	6632	6967	20127	19120	15770
CCT4	3724	4163	4541	2817	3214	3641	7421	5832	6594	7280	8384	9936	8820	3905	7138	10753	11575	16448	2693	2873	1862	14160	15211	17035	5568	6117	6370	17918	20117	11969
CCT5	3274	3670	3986	2938	3161	3825	9446	7653	7458	9636	8177	8561	8146	4121	7793	16716	15687	12251	4068	4873	3091	16235	17096	17684	3751	4357	5022	13686	15136	11925
CCT6A	0	0	0	0	0	0	0	0	0	10803	11023	15404	5218	2056	5736	10102	10044	10110	0	0	0	0	0	0	3885	4425	4956	17045	16341	13404
CCT6B	207	191	173	235	163	188	86	93	97	49	67	146	81	45	76	55	78	30	312	130	43	33	41	41	35	51	55	211	87	137
CCT7	4416	5121	4916	2125	2700	3131	8287	6323	6550	11630	11079	9960	7467	5210	7867	15802	14487	8755	4794	4842	3289	12596	13469	13144	5998	6952	7636	14039	13556	10220
CCT8	2872	4112	3579	3138	3369	3514	8753	6452	7195	7648	8037	9793	8697	3568	8093	14971	14380	21520	3830	3178	2442	12608	13487	14143	2934	3556	3988	21413	19213	15117
CCT8L2	8	0	4	0	0	0	7	6	16	15	15	17	16	4	4	8	37	12	1	0	0	0	0	0	14	11	8	11	17	18
CCZ1	0	0	0	2160	1787	1667	1234	1261	1171	2971	3185	3033	1367	490	1597	3134	2774	2222	0	0	0	0	0	0	1642	1718	1651	4497	4130	3515
CCZ1B	0	0	0	0	0	0	0	0	0	0	0	0	0	0	0	0	0	0	581	893	300	0	0	0	0	0	0	0	0	0
CD109	659	1150	463	555	697	803	277	178	196	2497	2168	3096	5478	1400	4412	343	328	414	313	98	111	42	33	53	138	81	271	2333	3296	3449
CD14	1233	802	853	402	316	604	1628	3832	950	1859	1081	2275	2560	1335	1477	3109	1921	754	6145	1961	2054	1315	1433	1713	1073	1308	1877	1619	2155	1636
CD151	0	0	0	0	0	0	0	0	0	4638	4382	3190	9347	5976	6787	5902	4826	1030	3720	2398	2207	3394	3290	3504	4441	6201	5357	3569	3510	3343
CD160	372	210	540	128	195	183	868	403	568	671	740	934	1900	1369	1436	0	0	0	186	54	119	435	504	566	0	0	0	104	194	75
CD163	10595	9009	7538	15445	11271	15101	48975	25671	43179	56982	54789	39829	38398	21111	43332	6656	2488	2425	33614	18802	17283	3950	2995	3632	32299	33803	32005	98308	115225	164262
CD164	22414	16509	15918	10560	9027	13990	14773	13248	11167	17036	15023	24438	17550	7007	18525	13345	12317	13131	17136	10373	7303	20236	21391	26178	10620	10263	11001	15905	26882	14085
CD164L2	0	0	0	30	28	10	53	13	14	0	7	0	27	8	24	0	0	0	1	1	0	0	0	0	158	244	172	16	10	8
CD177	0	0	0	0	0	0	0	0	0	76	193	24	518	701	521	0	0	0	1375	714	1830	1019	1244	704	245	30	450	7	91	21
CD180	4255	8117	9264	3070	6019	6351	5785	4746	5297	5321	4309	5696	5496	2653	5407	10448	9237	12248	1132	1395	1072	10870	8953	10522	1049	1243	1610	6418	5429	8018
CD19	2138	2177	3578	2341	2574	3458	2238	1698	2025	7915	6389	3034	4488	4259	5309	9233	4884	2923	4851	5959	4528	40684	29780	34601	2677	3211	4273	7179	7734	5083
CD1B	0	0	0	0	0	0	0	0	0	0	0	0	274	221	264	519	342	192	0	0	0	0	0	0	74	7	42	0	0	0
CD1D	0	0	0	0	0	0	0	0	0	2480	1879	2295	10446	6950	7656	663	1089	585	0	0	0	0	0	0	1881	3476	4443	4529	5757	5011
CD1E	0	0	0	226	362	1194	445	319	592	0	0	0	252	152	138	67	0	3	0	0	0	0	0	0	131	194	106	165	244	135
CD2	1402	1139	1133	2284	3102	2012	5191	1815	3082	2742	2284	3573	10157	3308	5121	3283	4395	1058	1619	622	849	6147	6371	7422	4769	3571	3270	16581	12879	9706
CD200	549	946	1132	1750	2892	3818	1351	1380	1185	1044	1103	1209	3591	1294	3294	0	0	0	344	196	172	4098	3959	5011	541	579	732	3891	3506	3057
CD200R1	348	236	309	277	526	384	547	378	390	0	0	0	0	0	0	1636	2418	3819	200	129	104	582	461	614	0	0	0	5739	5048	2466
CD207	1424	1677	500	29	12	45	0	0	0	20	55	29	0	0	0	0	0	0	6	7	13	164	71	152	15	18	7	108	26	234
CD209	0	0	0	0	0	0	0	0	0	9881	9774	4525	1997	1116	1373	0	0	0	158	86	204	0	0	0	8742	10009	7510	67	70	71
CD22	11823	17268	18141	28377	20997	15514	7284	5873	5197	6402	3776	2825	4910	3111	5174	13474	9242	3911	11837	15983	10208	40404	29602	38272	5027	8700	13007	7802	10819	7017
CD244	0	0	0	0	0	0	0	0	0	4106	4480	3742	6634	4505	6624	3634	3775	3424	844	273	495	0	0	0	6808	8100	5842	15671	13653	14483
CD247	0	0	0	0	0	0	0	0	0	10711	8208	5918	7420	6618	9558	4238	3151	1188	7633	1789	2285	3247	3722	3952	17744	23113	15890	25633	21595	21268
CD248	51	57	27	731	303	368	288	263	110	90	137	127	638	463	295	340	362	89	394	146	295	640	616	641	61	56	173	24	81	31
CD27	402	309	504	636	788	423	804	437	349	1359	1236	782	2816	1409	1154	987	950	204	1691	1495	1086	2644	3157	3302	5524	4786	6613	1396	759	754
CD274	2049	2098	1671	657	795	1103	1416	1260	1178	990	888	1413	446	227	351	3592	5657	6937	710	514	384	4657	3933	5310	1312	1287	1447	1256	1144	752
CD276	59	27	78	268	214	254	774	369	731	161	250	170	1197	834	1012	1454	594	274	499	461	545	420	466	426	459	604	937	551	860	615
CD28	4104	1603	3038	593	634	351	1546	1062	1059	1178	1019	936	315	152	207	1991	1132	1211	367	297	188	3365	4692	4097	131	159	216	1194	611	489
CD2AP	10871	9855	10123	8735	7371	8911	8380	5811	7108	9292	8709	14182	6836	2962	10314	4593	6522	7030	1085	696	463	11628	10756	14524	13191	12823	13741	12202	15010	12200
CD2BP2	2004	1563	2458	1502	2064	2520	5391	3935	3530	10738	11246	6254	5861	4458	5849	4882	4135	1622	3246	2131	1608	6254	6826	5972	2670	2692	2925	5895	4593	3839
CD300A	935	983	1393	2045	2045	3914	253	348	308	4955	2561	2824	2215	1299	2933	2986	1745	1085	4497	2785	2088	4644	4627	6223	763	982	1878	1729	1223	1251
CD300C	0	0	0	0	0	0	0	0	0	0	0	0	0	0	0	0	0	0	474	198	148	249	181	232	50	34	9	6165	4476	4820
CD300E	0	0	0	0	0	0	0	0	0	0	0	0	2267	1228	2275	0	0	0	1980	366	295	1374	1398	1648	16	27	46	0	0	0
CD300LB	0	0	0	0	0	0	0	0	0	141	93	88	0	0	0	695	59	191	325	49	53	742	1390	1453	247	187	511	245	260	91
CD300LF	0	0	0	0	0	0	0	0	0	6284	6457	5343	174	97	101	0	0	0	1630	1215	926	2046	2260	2374	1407	1134	1666	6300	6762	6089
CD300LG	145	239	88	528	801	983	11	3	6	1673	1654	947	2109	1139	1198	2958	1042	540	179	120	42	1553	1202	1512	2038	1754	2352	6707	7006	4247
CD302	7607	4826	6031	0	0	0	0	0	0	0	0	0	5293	2418	7131	8495	16824	11581	1378	1027	613	2121	1965	2196	5290	5794	5360	1776	2539	1274
CD320	544	530	711	70	71	169	485	480	394	184	249	187	297	287	311	564	297	95	1968	1039	1094	390	418	411	545	596	886	554	547	591
CD33	0	0	0	0	0	0	0	0	0	0	0	0	0	0	0	0	0	0	4424	1397	1336	1717	1760	1948	0	0	0	0	0	0
CD34	1142	1081	1586	140	120	228	571	369	163	1381	814	969	2134	1213	1555	3983	1980	397	1555	799	727	2078	1788	2029	1992	2572	2440	683	591	427
CD37	8863	8385	13225	0	0	0	0	0	0	2907	2791	2673	7075	4086	4042	6429	3001	2797	18596	12842	9655	31954	23579	30395	5675	6370	6579	4994	4991	2409
CD38	0	0	0	0	0	0	0	0	0	920	801	1038	4766	2684	3977	9925	8825	12973	2531	1055	968	13391	12484	16911	4298	4668	5283	6112	7336	3259
CD3D	0	0	0	0	0	0	0	0	0	3797	3315	3669	4677	3109	3972	0	0	0	3272	1331	861	3235	3903	3655	7566	8348	6520	12311	7630	7819
CD3E	5486	4894	4214	0	0	0	0	0	0	6076	4309	4107	10417	6828	5481	1236	785	361	4698	2101	1816	4044	4866	5052	16165	19130	13258	7337	7645	5632
CD3G	4539	4016	4576	0	0	0	0	0	0	11517	8918	10365	5287	2282	5305	0	0	0	964	295	241	3146	3980	3569	7946	9204	5571	14637	9387	7859
CD4	1709	1389	1718	4464	4123	4119	2765	1381	1628	1093	792	753	3701	1985	2940	1799	684	215	7460	4801	4662	8382	9369	9521	2893	2883	3467	1779	2959	911
CD40	1532	2023	3106	672	906	1039	1853	1444	1458	2475	1916	1708	2241	1535	2282	3383	1708	1125	3783	3263	2202	3011	2359	3131	1699	1633	2462	8771	7467	5303
CD40LG	0	0	0	0	0	0	0	0	0	70	39	32	244	110	161	341	104	384	455	308	214	392	448	435	118	112	118	390	376	233
CD44	23300	22272	36766	2671	4007	3206	5026	3550	2923	4312	2896	3995	2842	1597	2050	12995	7833	11388	7694	6228	4281	17031	21835	24145	3614	3469	3860	10447	13184	6386
CD46	0	0	0	0	0	0	0	0	0	0	0	0	0	0	0	170	171	490	15074	8878	6614	469	315	271	6957	7051	7002	19141	31402	23660
CD48	6838	6024	6856	0	0	0	0	0	0	13830	11952	12968	8652	4533	7188	21081	16613	37172	2930	2334	1950	7187	7711	7698	6652	8167	7537	18727	14635	10458
CD5	962	523	843	1191	1333	798	4334	1788	2349	1613	887	821	2737	2333	2227	1788	1138	324	776	443	279	3758	4053	3381	4514	7677	6672	5393	2561	2387
CD53	10025	7608	8339	2767	3193	3997	17812	14429	13938	21638	20272	18402	15207	8994	14525	30488	30689	33445	15693	11246	9271	23623	23742	29363	9957	11981	10872	57849	54395	40910
CD58	0	0	0	1217	1368	1151	505	394	366	1667	1976	1652	1685	645	1297	0	0	0	0	0	0	0	0	0	4016	4394	5838	1094	1921	1176
CD5L	712	685	475	4125	3237	1570	55760	26816	35760	27759	40411	28356	219310	133059	163629	28096	94883	36681	11791	7928	10039	9349	10034	9611	159053	164064	180893	123925	91741	78629
CD6	932	746	800	669	837	697	1919	733	1044	2015	1301	901	3085	2895	2225	1668	795	178	2590	1360	1038	3827	4137	3840	2776	6300	5611	2635	1499	1659
CD63	4957	3138	4997	4414	3115	3554	15820	11493	13325	15444	12142	10424	11401	8660	11207	11938	12162	6117	12152	8185	7123	4214	4185	4241	22327	24640	22499	35409	37027	30917
CD68	4039	3103	3054	3343	2336	2120	3005	1443	3204	290	232	118	9444	4350	3708	6508	3452	3268	11790	6399	6665	5489	5852	6458	17784	23447	22160	5910	11226	9941
CD7	32	1074	1074	721	1107	938	7264	4257	3520	5512	2400	2140	4173	4945	4293	0	0	0	3160	921	817	3025	3119	2938	1361	1298	1448	1239	757	688
CD70	151	63	126	32	12	9	35	35	16	150	113	72	57	81	59	58	24	15	42	43	28	10	6	2	79	129	124	66	40	13
CD72	971	892	3143	563	808	1427	1130	570	762	4981	3405	2943	5083	6112	8022	1244	1100	211	2771	2671	3123	9433	8892	8752	2962	3600	5120	4316	3227	2019
CD74	116398	121634	211574	42444	38126	81345	141548	66436	98524	151389	150633	117814	179584	128022	89011	218804	89192	34852	232954	135000	121082	391247	333350	412135	331125	354599	464699	59614	90482	61482
CD80	1680	1499	903	229	247	129	932	735	823	341	241	416	682	292	749	2336	2405	2491	87	110	58	907	1009	1233	823	736	853	8433	9597	7158
CD81	30336	27398	36049	7519	5729	10058	19686	16359	10367	17669	13440	11864	17107	10743	14348	0	0	0	46788	25896	24778	15487	15377	16277	12855	13481	16316	9727	12382	8194
CD82	3275	1296	2582	2463	2740	3739	9417	5489	6573	25358	24434	14990	0	0	0	2666	2124	288	2379	2238	1593	18038	15198	19445	19076	18986	21064	8568	10770	10571
CD83	0	0	0	0	0	0	0	0	0	2260	2084	1161	10871	3561	6447	1558	204	193	656	610	326	10081	11039	12683	1399	1438	3822	3276	3893	1791
CD86	0	0	0	0	0	0	0	0	0	19965	18116	26430	14098	4889	10068	5081	4689	5132	963	490	427	6319	6313	7668	8621	7576	8201	16296	18400	18489
CD8A	0	0	0	0	0	0	0	0	0	5138	4033	2666	1633	1260	536	561	822	210	7739	2912	2669	7607	7809	8660	13874	12294	11470	6678	4954	3701
CD8B	0	0	0	488	317	208	222	133	203	1229	713	737	1871	691	820	191	204	68	0	0	0	0	0	0	988	1265	1122	2032	882	667
CD9	5763	3026	4158	4658	3886	4787	1687	1316	1109	3871	3967	3940	2611	1749	3511	4823	2748	2160	2862	2389	1453	5351	5852	5857	2004	2666	2492	7756	7913	6030
CD93	1178	865	1758	2923	2642	4126	2577	1464	1513	7214	7965	7275	13000	4951	9161	4111	2793	2437	4780	2768	1960	6780	6707	7815	2617	3054	3749	2932	4793	3017
CD96	2092	2015	2798	1000	1113	641	851	368	490	1373	1717	2113	2447	1095	1124	1508	2669	2078	1237	466	564	1367	1884	1575	1003	861	737	4576	3970	4086
CD99	0	0	0	3289	4078	3959	2204	1346	905	4761	3272	3657	17271	7976	11507	0	0	0	0	0	0	0	0	0	5042	3194	5470	3606	4144	2414
CD99L2	615	315	306	21	94	102	1123	791	772	3621	3460	2241	319	269	245	3260	2539	573	2385	1421	1093	1700	1599	1694	1350	1378	1759	601	943	569
CDA	10	6	39	257	163	349	97	190	38	103	97	161	280	203	261	82	24	18	1055	492	455	17	6	4	36	40	45	124	138	69
CDADC1	1890	1841	2178	1050	1056	1251	757	1013	995	2344	2149	2669	2002	939	2185	1402	1862	2503	575	304	192	3072	2789	2991	2544	2165	2287	6033	6008	4311
CDAN1	618	461	734	894	1088	1214	1216	1480	1217	1773	1711	1470	1306	867	1002	2291	2034	796	734	589	490	3671	3567	3780	458	458	533	2197	2651	1416
CDC14A	0	0	0	0	0	0	0	0	0	3223	3797	4174	1585	616	1518	2278	2177	3092	0	0	0	0	0	0	1008	1058	1342	6037	8033	4841
CDC14B	1899	1821	2566	1737	1508	2096	1183	1174	1152	2424	2425	2718	1149	434	859	2003	2277	1609	359	225	177	1210	1698	1446	2232	2521	2636	2079	2207	1555
CDC16	1021	1415	1104	997	1501	1391	998	1369	1132	1627	2210	2450	1937	1066	2118	3985	3801	4302	3481	2290	1559	3426	3513	3307	1312	1525	1290	4813	4769	3346
CDC20	305	556	835	473	1777	1153	900	840	980	778	1871	1132	1208	1145	1416	1851	919	476	158	247	121	2569	3272	2333	1142	801	1625	945	975	425
CDC23	981	1078	1227	619	876	1207	1243	1005	905	1012	1537	1849	1324	669	1426	4004	4360	5165	1212	895	529	4569	4692	4474	582	660	745	1890	1846	1687
CDC25A	515	834	714	482	944	841	337	201	308	589	887	684	309	247	319	729	629	390	81	62	53	2289	3031	2280	441	430	519	1723	1756	1090
CDC25B	1380	1868	5563	4388	13241	7496	1375	1399	1018	842	1659	1225	656	877	666	4082	2063	911	3539	2069	2032	10676	8565	12776	2146	2028	3702	2536	3220	1873
CDC25C	0	0	0	0	0	0	0	0	0	214	554	529	246	328	337	476	227	308	30	37	22	553	441	392	90	95	176	637	536	313
CDC26	0	0	0	0	0	0	0	0	0	1145	1002	1213	631	244	633	2066	2200	2426	210	202	127	2187	2180	2370	624	614	577	4481	5747	4177
CDC27	1629	1481	1941	3187	4582	3612	3285	3077	3259	2690	3422	4684	2270	756	2440	6251	6842	11150	1792	1095	702	5228	5087	5651	2122	2036	2092	11390	12402	10175
CDC34	433	369	507	750	832	820	1415	677	796	2917	2629	1775	2959	2556	2198	0	0	0	1849	1097	820	3597	3901	3661	1848	1909	2352	1850	1785	1366
CDC37	1614	1495	2006	1320	1367	1542	5261	3881	3945	6638	4669	3815	5640	4853	5744	6194	3995	1158	9601	5820	4885	10573	11128	10796	4599	4970	5723	5118	5401	4055
CDC37L1	742	583	723	479	551	510	1030	895	868	1024	829	1080	749	312	731	1419	2143	2091	584	401	243	10533	9288	9799	906	945	875	4151	4965	3379
CDC40	2331	1772	1356	1638	1195	1570	1772	1391	1666	3301	2611	3350	1755	721	2520	4567	5735	6912	1182	882	540	4644	4675	5274	1339	1404	1356	5235	6358	4774
CDC42	36618	36010	41907	14115	11912	11678	21201	15496	15626	16018	17887	21549	18299	8308	17542	28683	27940	33341	47419	27750	18356	36397	37399	41731	20196	21866	21516	70933	62080	51526
CDC42BPA	0	0	0	0	0	0	0	0	0	2185	3106	3120	4225	1616	4181	3094	4182	5965	1027	542	509	2935	2140	2933	2667	2823	2943	10884	16727	12081
CDC42BPB	0	0	0	0	0	0	0	0	0	4301	3380	3543	5135	2709	4579	8740	7539	2426	0	0	0	0	0	0	2720	2817	3910	2493	3403	2245
CDC42BPG	551	309	561	573	653	816	622	361	240	1622	1237	821	817	627	623	164	90	38	193	155	197	1913	1716	1778	664	777	1295	377	324	419
CDC42EP1	182	172	263	551	584	1088	1351	629	774	1311	897	716	760	323	342	1605	957	186	876	684	613	1833	1647	1899	2496	3285	3975	199	172	199
CDC42EP2	362	199	690	1184	1910	2041	1714	1334	752	193	175	197	1803	1366	1374	513	248	71	974	589	556	1293	1449	1719	777	1024	1557	728	800	611
CDC42EP3	4650	2761	3960	1106	2573	1629	2177	1756	1431	1143	937	1038	2028	912	1940	862	838	281	3349	1874	1298	3684	3127	3686	1673	2121	2120	2982	2994	2991
CDC42EP4	583	682	714	486	1012	849	3402	2374	1601	2164	1817	1404	2164	1359	1338	3066	2405	547	1830	1171	745	2916	2148	3369	1861	1989	1990	2987	3789	2890
CDC42EP5	0	0	0	0	0	0	0	0	0	338	260	165	450	286	169	0	0	0	123	98	79	351	206	344	579	646	499	262	197	203
CDC45	207	551	356	448	965	771	180	175	159	450	1016	810	215	259	348	355	151	219	75	88	36	1269	1644	1272	452	352	569	1782	1422	678
CDC5L	2857	3020	3062	3083	3646	3918	6082	4452	5470	5442	4657	6073	3595	1282	4321	8898	10828	15790	1225	924	599	6162	6229	7086	2654	2617	3040	19620	18036	17785
CDC6	1462	1510	1394	355	1400	749	479	511	455	465	1460	1106	643	809	842	546	504	530	109	153	114	2845	2001	2302	229	232	451	991	761	269
CDC7	436	688	689	760	1165	1234	1992	1987	2063	1731	2339	2234	5149	1328	5239	999	1089	1696	620	328	272	1743	1698	1443	2077	2165	2287	2953	2939	1896
CDC73	3818	5063	5147	1409	1499	1568	1941	1765	1679	3942	3749	5074	802	404	1176	4390	5935	5229	1384	1026	722	4161	3990	4746	2012	1955	2163	3633	4856	3190
CDCA2	0	0	4	299	1515	956	435	358	542	283	744	664	158	148	261	688	540	1085	44	33	25	1217	1717	1425	356	363	501	1587	1378	581
CDCA3	969	2735	2808	287	1421	807	567	636	680	372	864	824	229	194	297	621	241	128	182	175	102	3253	2767	2868	302	235	476	393	346	151
CDCA4	547	408	617	172	322	442	595	523	468	1008	1283	1036	1231	969	1200	1460	1005	238	353	247	166	4462	4060	4293	430	473	680	572	505	462
CDCA5	181	275	267	380	840	739	333	335	311	413	703	606	361	241	421	1005	617	143	207	263	114	1190	1195	1068	499	460	783	825	646	282
CDCA7	739	1696	1245	646	976	1081	648	836	899	356	581	578	429	329	574	1141	365	134	151	159	65	2608	2991	2729	1595	2228	2774	1128	871	412
CDCA8	197	463	574	467	1795	1052	454	408	576	474	1225	808	303	224	293	925	517	220	113	171	99	3055	2378	2319	501	364	648	1464	1034	506
CDCP1	0	0	0	0	0	0	0	0	0	108	98	33	20	9	37	17	20	6	48	74	45	386	426	358	73	63	90	357	560	291
CDCP2	0	0	0	0	0	0	0	0	0	186	108	134	0	0	3	0	0	0	43	39	28	0	0	10	8	0	0	17	28	53
CDH1	15129	23543	13069	11970	5995	13131	15917	7618	11525	8691	7275	12180	9123	4048	6654	108	198	69	1352	444	356	185	291	262	1425	1277	1566	2527	3009	552
CDH10	0	0	0	0	0	0	0	0	0	8	0	0	0	0	8	3	0	0	0	0	1	4	4	4	21	17	32	4	5	33
CDH11	5661	4844	3888	1683	1559	1853	11490	12174	10404	0	0	0	710	445	718	3218	3606	1384	3425	2426	2426	2598	2410	2520	630	686	1226	8665	11322	8746
CDH12	0	0	51	0	6	33	13	0	6	51	0	0	7	4	7	5	0	4	0	1	1	4	0	0	11	0	17	15	46	32
CDH13	982	550	685	724	674	771	1935	302	712	442	389	605	1371	687	1157	173	216	100	171	99	80	117	94	80	1614	1013	846	338	676	504
CDH15	3	12	13	6	0	4	10	2	13	15	20	0	14	16	12	0	0	0	326	92	61	0	0	0	627	740	1253	42	56	6
CDH16	22	8	13	0	4	5	21	7	21	225	137	166	104	24	53	9	48	13	1	3	0	0	0	0	33	65	81	44	50	12
CDH17	0	0	0	0	0	0	0	0	0	1045	83	194	7	0	5	856	1042	335	22	9	10	678	648	821	109	182	77	17	13	25
CDH19	97	59	146	27	27	29	183	20	8	536	371	739	735	170	593	53	123	223	109	120	66	83	86	81	30	23	58	532	629	671
CDH2	67	100	131	217	188	158	4170	2001	2333	145	322	163	75	20	114	994	463	505	927	594	445	436	358	446	2615	2212	1423	16447	20473	19413
CDH20	13	11	6	16	47	8	74	34	52	72	40	12	0	0	6	72	142	91	4	1	3	0	0	0	0	28	18	13	30	52
CDH22	0	7	4	9	4	0	22	10	37	16	18	5	19	7	25	0	0	0	4	1	1	88	167	172	8	0	6	23	28	66
CDH23	323	536	1000	1401	1312	2180	125	152	87	2297	1864	1992	1210	903	866	1598	1104	485	1653	1055	570	266	386	262	2254	1472	2011	6360	8007	5261
CDH24	4350	3644	4632	23	33	89	144	61	15	259	173	206	130	184	61	36	29	15	320	177	180	504	532	401	230	264	272	393	528	411
CDH26	0	0	0	0	0	0	0	0	0	12	3	21	58	17	76	0	0	0	73	60	38	3	5	0	17	38	0	0	0	0
CDH3	1150	1362	1285	1547	1161	2445	904	248	218	1223	1011	1320	2160	973	1500	68	58	23	476	400	297	328	421	379	1999	2858	2801	836	1276	1138
CDH4	143	157	316	3	73	46	10	12	28	23	11	26	77	33	40	13	19	0	607	248	327	509	468	628	87	160	237	141	274	162
CDH5	2947	2386	3979	6999	5381	5142	6318	3561	3509	2996	2145	2115	4281	1651	1991	8816	7259	2309	1122	822	857	5671	4892	5981	1555	1487	1777	1530	2576	1314
[truncated: 12,193 more rows]
