# Supplementary material for: Comparative transcriptome analysis unveils unique antiviral immune signatures of Rhinolophus pusillus
Source: Front Immunol. 2026 May 20;17:1797102. doi: 10.3389/fimmu.2026.1797102 (PMC13229797; doi:10.3389/fimmu.2026.1797102)
Supplement: Supplementary file 11 [file Table7.xlsx]

## Sheet: Table S7-1
Table S1-1. Count expression matrices of different tissues from R. ferrumequinum and R. pusillus.																Table S7-1. Differential expression analysis of brain tissue between R. pusillus and R. ferrumequinum
gene	Rfe_brain_1	Rfe_brain_2	Rfe_brain_3	Rfe_heart_1	Rfe_heart_2	Rfe_heart_3	Rfe_intestine_1	Rfe_intestine_2	Rfe_intestine_3	Rfe_kidney_1	Rfe_kidney_2	Rfe_kidney_3	Rfe_liver_1	Rfe_liver_2	Rfe_liver_3	gene	log2FC	pval	padj	regulate	significant
UBE2Q1	1895	2097	1351	1595	1718	1862	3885	2804	4385	2698	2256	2077	1974	1699	1536	A2M	0.733097	0.542229	0.652086	up	no
ATRX	13585	13614	13376	6843	7405	8875	3622	4088	6330	7351	7559	8263	4718	2854	4616	A2ML1	5.55472	8.75e-108	8.38e-105	up	yes
LOC117014992	0	0	0	0	0	6	0	0	2	0	0	0	0	0	0	A4GALT	0.111306	0.780662	0.846373	up	no
TCOF1	453	716	644	306	546	587	724	412	978	472	918	668	225	258	604	AAAS	-0.216354	0.25681	0.366484	down	no
NSRP1	954	825	406	810	765	462	970	586	687	1074	846	508	1247	669	730	AACS	-0.0653047	0.979605	0.986822	down	no
SPPL3	1889	2373	2779	1033	1029	2037	1788	1293	2609	1276	1433	1919	662	639	1021	AADAT	0.932469	0.0860767	0.150824	up	no
OPA1	3326	3594	4031	6718	4594	8412	5373	3340	8496	3766	3459	3960	4027	2689	4809	AAGAB	-0.172849	0.68046	0.768664	down	no
SLC66A1	293	309	444	319	232	523	705	782	1877	399	544	1063	1340	613	1371	AAMDC	-1.25429	0.000159485	0.00063601	down	yes
SLC66A3	131	202	302	651	671	1469	3119	1362	3355	803	633	802	222	132	260	AAMP	-0.0581256	0.604268	0.704423	down	no
LOC117012690	14	16	9	6	0	11	88	139	128	55	33	79	0	0	0	AARS1	-0.146694	0.571547	0.677751	down	no
ITGA9	354	469	756	1379	1350	4251	1830	2385	4750	1238	4053	2207	1390	1456	3095	AARS2	0.673731	0.00468779	0.0127525	up	no
ITGA1	461	525	649	3884	4650	8845	4652	4876	10916	9046	8905	15587	4119	4224	9771	AARSD1	-0.493314	0.0170506	0.0387668	down	no
ITGA2	9	65	7	19	9	53	4212	3391	6660	302	151	406	11	14	82	AASDHPPT	-0.579237	0.00183271	0.00565926	down	no
ITGA4	952	1875	196	1248	1041	731	1761	1446	2942	1237	1843	1801	956	642	1341	AASS	1.11139	9.87e-06	5.02e-05	up	yes
ITGA5	129	174	136	13253	9642	23572	2402	1710	4681	839	1223	1438	1808	2137	3356	AATF	-0.157967	0.173649	0.268186	down	no
ITGA6	371	588	900	2322	2174	6463	23057	14688	20465	2203	2219	2941	706	608	1454	AATK	-0.0205929	0.00338634	0.00965067	down	no
ITGA7	408	755	1641	1793	2384	7557	333	200	418	1024	505	1281	120	41	112	ABAT	-0.0269875	0.846246	0.892827	down	no
TRHR	38	80	13	0	0	0	0	0	0	0	4	0	0	0	0	ABCA1	0.28592	0.0485798	0.0935203	up	no
ARF4	2868	3909	4258	2395	2434	4756	16360	9849	19527	4750	6441	5518	7395	4112	8086	ABCA12	1.96937	0.110605	0.185593	up	no
UFSP1	34	24	32	0	15	0	39	27	66	46	40	0	0	0	27	ABCA2	-0.255904	0.897403	0.929974	down	no
UFSP2	250	476	299	339	427	363	1107	641	901	672	702	508	805	392	626	ABCA3	-0.956674	0.00374588	0.0105329	down	no
CHST9	984	1300	299	203	589	684	6	4	13	124	55	141	35	51	91	ABCA4	-1.47137	0.0261734	0.0554854	down	no
CHST8	300	327	146	0	0	0	6	4	36	21	10	15	29	21	36	ABCA8	-1.01669	0.0321263	0.0661229	down	no
CHST1	1866	3651	4176	350	318	2068	37	51	308	51	124	239	63	60	131	ABCA9	-1.70569	5.2e-11	5.49e-10	down	yes
CHST3	26	39	100	48	137	313	84	112	202	34	50	122	8	15	48	ABCB10	-0.0935244	0.00200893	0.0061156	down	no
CHST2	943	1532	1652	610	517	1029	385	275	659	661	477	786	141	172	226	ABCB6	1.80125	2.55e-25	8.58e-24	up	yes
CHST4	0	0	9	0	6	16	170	55	38	4	6	39	0	0	6	ABCB7	-0.726416	0.4719	0.588325	down	no
CHST7	51	81	121	189	290	509	59	54	145	103	109	164	324	265	458	ABCB8	-1.07396	2.68e-10	2.65e-09	down	yes
ITGAL	94	83	130	280	175	194	684	635	1287	363	638	682	765	736	1115	ABCB9	0.0739546	0.656244	0.748856	up	no
ITGAM	370	792	759	1342	1408	1188	946	898	5489	661	668	1206	484	695	967	ABCC10	-0.641962	0.0198679	0.0441808	down	no
IGF2R	3220	3247	3514	7002	9592	16511	5781	4923	14932	15454	13836	19176	3083	3596	5523	ABCC3	-0.199765	0.143673	0.229982	down	no
SLC36A4	1167	1423	1197	923	890	1355	884	635	1793	1838	1399	2290	767	649	737	ABCC4	-1.217	3.65e-09	3.12e-08	down	yes
SLC36A1	1703	2138	3379	699	849	881	2318	2117	4847	987	1627	1534	1303	971	1317	ABCC5	0.74316	0.321776	0.436913	up	no
ART1	0	0	0	41	54	97	0	0	0	0	0	0	0	0	0	ABCC6	1.70827	0.13138	0.213219	up	no
ART3	226	42	17	18452	20485	20756	419	182	441	156	184	63	50	42	21	ABCC8	-0.195373	0.467819	0.584795	down	no
ART5	2	5	0	45	42	56	0	5	3	0	0	0	0	0	0	ABCD1	-0.114016	0.0645171	0.118755	down	no
ART4	0	0	3	76	81	599	56	15	85	56	111	87	42	8	105	ABCD3	-0.21356	0.211429	0.314077	down	no
RLF	2945	2533	2396	1326	1607	2223	2281	2283	3227	2316	1779	2186	1170	1042	1580	ABCD4	0.339785	0.0164999	0.0377182	up	no
CRTAP	347	565	522	741	1032	1617	619	421	1347	1081	938	1286	436	558	868	ABCE1	-0.0669042	0.681867	0.769428	down	no
ADPGK	224	325	514	238	261	344	606	449	1241	501	947	714	580	491	556	ABCF2	0.265304	0.0933749	0.161437	up	no
CPEB4	15933	13320	9527	10647	9511	10193	4515	4056	6068	8571	6339	8261	5877	7069	6099	ABCF3	0.346005	0.00250363	0.00742421	up	no
LOC117038433	2	4	2	0	0	0	0	0	0	0	0	0	0	0	0	ABCG4	0.362237	0.0510966	0.097626	up	no
CPEB1	2539	2740	1657	39	169	89	43	51	55	82	564	80	0	0	8	ABHD1	-1.43459	0.000102009	0.000426156	down	yes
SRBD1	485	790	637	450	585	823	634	453	979	779	1108	1007	444	376	628	ABHD11	-0.811904	0.00134567	0.00431073	down	no
ABAT	11960	15555	13712	2111	2628	1562	11897	9420	16114	22152	12118	23284	13145	14065	22243	ABHD12	-0.0241687	0.486161	0.601407	down	no
PHOX2A	0	4	0	0	17	0	21	4	28	0	209	0	0	0	0	ABHD14A	1.08341	0.0436441	0.0854235	up	no
PHOX2B	0	0	0	0	13	0	63	22	98	0	470	2	0	0	0	ABHD14B	1.57228	0.00361799	0.0102278	up	yes
CFH	2128	2761	3444	1322	1625	2113	27200	6637	38814	2411	1095	3336	86491	99668	107283	ABHD15	-2.53867	1.57e-08	1.24e-07	down	yes
CFD	28	43	76	311	462	248	4033	2704	5486	231	841	258	283	278	511	ABHD16A	0.0788199	0.627521	0.724987	up	no
CFB	25	3	2	226	203	295	9931	5337	20009	1116	486	1209	56851	68795	149017	ABHD17A	-0.941773	0.0526952	0.100108	down	no
CFP	142	97	112	88	97	65	2430	779	10863	68	156	124	527	241	775	ABHD17B	-1.93404	2.49e-30	1.14e-28	down	yes
AAAS	259	218	234	120	235	344	536	321	944	393	456	493	331	280	441	ABHD2	0.186357	3.3e-21	8.52e-20	up	no
SIDT2	2010	1825	1941	1600	1863	2640	9457	8114	10923	2370	2275	2805	5055	3716	6377	ABHD3	-0.157552	0.000272107	0.00103196	down	no
UFD1	727	839	629	1286	1107	1391	1338	674	1273	1420	1640	991	1917	1520	1438	ABHD4	0.0837642	0.677819	0.766503	up	no
AAGAB	2780	3777	4474	1359	1020	2142	1977	1308	2305	2168	2059	2077	1079	652	842	ABHD6	-1.3552	0.22865	0.334143	down	no
SLC7A6OS	495	511	557	590	580	883	536	312	651	767	667	617	274	231	367	ABHD8	0.321946	0.014135	0.0332276	up	no
ABCE1	2545	2283	2830	3215	2539	4110	2792	1279	3763	2740	3410	2666	3568	1785	3004	ABI3	0.909878	0.279008	0.391533	up	no
ZNF114	10	3	15	17	14	22	6	14	18	53	92	63	32	25	10	ABITRAM	-0.707428	9.51e-11	9.8e-10	down	no
ZNF112	358	389	248	89	145	306	232	120	226	178	239	270	41	30	101	ABL1	0.331539	0.00363854	0.0102749	up	no
SEZ6L	24789	24725	15577	0	12	13	13	20	21	7	66	27	0	0	4	ABLIM3	-0.358462	0.427664	0.54663	down	no
NOC2L	1090	1162	1415	858	879	2164	1772	924	3186	1919	1759	2729	2373	1673	4030	ABR	0.603969	8.94e-06	4.59e-05	up	no
PRKAR2A	2528	2728	2800	4632	3673	8034	3275	1599	4353	2240	2853	2043	1591	1470	1930	ABRA	0.026003	0.410707	0.528676	up	no
MAGT1	363	333	390	843	724	1369	3652	1681	5227	3014	2516	3922	4598	3364	5662	ABRACL	0.643144	0.0554001	0.104511	up	no
CRYBG2	0	0	16	12	6	0	1871	1467	3892	4	0	10	0	2	4	ABRAXAS1	0.288357	0.0022964	0.00688333	up	no
ITGA2B	184	18	25	44	59	108	29	82	74	148	52	70	117	53	50	ABRAXAS2	0.21558	0.322715	0.437821	up	no
PHACTR4	613	545	351	1021	1493	1578	5334	3945	3312	3609	2179	2451	2583	1742	1486	ABT1	-0.157016	0.0159787	0.0367098	down	no
PHACTR1	3853	5847	9066	198	356	218	134	67	188	115	469	90	155	78	208	ABTB2	-0.0166455	0.976767	0.985466	down	no
PHACTR3	2150	2707	2399	0	3	0	16	0	16	0	81	0	0	0	0	ABTB3	1.42478	0.0034031	0.00969057	up	yes
NUP107	716	498	509	567	583	753	1303	585	1599	1081	890	752	584	388	555	ACAA1	-0.223812	0.513912	0.626905	down	no
LOC117019571	33	3	18	25	11	9	1380	1550	2162	18	5	31	182	220	308	ACAA2	0.0632157	5.17e-06	2.77e-05	up	no
VMP1	1488	1823	2095	1069	945	1327	11245	8461	13237	2644	2879	2795	3550	2950	4004	ACACA	-0.021241	0.84556	0.892399	down	no
NR1D1	4235	2415	1491	3757	2707	1249	4574	2364	197	4457	2342	322	1829	2330	324	ACACB	0.364898	0.0185512	0.0417106	up	no
NR1D2	5748	5271	5562	4006	5157	3694	6615	5291	3163	7446	6471	3321	2515	3124	1504	ACAD10	0.176537	0.311031	0.425477	up	no
PLPBP	1107	1524	1804	1070	1215	1352	753	677	1155	2392	2105	2439	2675	2620	2217	ACAD11	1.01041	1.88e-07	1.27e-06	up	yes
C4H8orf48	126	179	207	33	26	31	50	8	22	81	49	71	20	5	4	ACAD8	0.0712208	0.487999	0.603044	up	no
OGFR	793	580	536	495	513	819	1257	733	2102	607	870	1011	646	598	889	ACAD9	-2.67673	1.62e-12	2.04e-11	down	yes
C21H17orf80	240	215	234	403	422	747	217	173	367	319	331	435	170	65	277	ACADL	5.11909	0.00210264	0.00636043	up	yes
PTCH2	425	489	588	74	200	176	113	51	309	161	311	168	20	3	4	ACADM	-0.537044	1.1e-05	5.53e-05	down	no
PTCH1	2643	2210	2122	895	1020	1244	1543	989	3771	2407	1716	2126	526	391	508	ACADS	0.69813	0.00808988	0.0205931	up	no
RAD9A	282	380	446	235	259	360	385	271	442	428	532	492	408	405	401	ACADSB	-0.56955	0.0945299	0.163059	down	no
ERGIC2	1078	1149	1006	1519	1560	2148	2119	1382	2319	1318	1623	1210	1415	1192	1208	ACADVL	-0.124565	0.000968684	0.00321755	down	no
ERGIC3	771	1027	1004	379	452	962	2508	1487	3363	1190	1345	1266	1417	1362	2724	ACAN	1.92343	0.00335349	0.00957258	up	yes
B3GAT3	782	898	1039	120	191	438	165	115	377	212	442	277	83	108	200	ACAP1	-1.13805	2.42e-05	0.0001144	down	yes
SPG21	774	880	1040	639	574	741	1343	940	1700	2242	1131	1544	555	386	348	ACAP2	-0.132763	1.36e-15	2.33e-14	down	no
CALM1	43292	61559	57769	7461	8066	12774	38921	20779	29991	7386	14134	5790	5261	4107	5423	ACAP3	-0.277377	0.210611	0.313108	down	no
GSDMA	23	21	20	0	0	0	0	0	0	0	0	0	0	0	0	ACAT1	0.174961	0.0960053	0.16528	up	no
GSDMB	93	68	25	13	46	32	1380	2048	4459	34	39	49	99	203	109	ACAT2	-0.682273	2.02e-05	9.74e-05	down	no
GSDMD	52	142	132	65	107	212	592	341	1510	395	387	817	442	501	1021	ACBD4	0.00875767	5.13e-05	0.000228073	up	no
UPK1A	35	21	20	25	0	0	9	5	0	52	14	95	0	0	0	ACBD5	-0.828252	1.83e-12	2.3e-11	down	no
UPK1B	0	0	3	19	77	255	15	0	90	142	23	90	0	11	42	ACE2	-0.541151	0.690367	0.775779	down	no
DLGAP2	1649	3099	3900	2	13	0	10	0	13	9	73	7	0	0	6	ACER2	0.258755	3.2e-29	1.39e-27	up	no
DLGAP3	3051	3816	4213	0	47	47	74	53	275	37	299	59	52	36	62	ACKR1	-0.507306	6.96e-05	0.000301114	down	no
DLGAP1	10285	13093	11856	1	4	2	11	24	42	4	193	8	4	0	4	ACKR2	0.416433	0.829227	0.881518	up	no
DLGAP4	5577	6739	5496	1766	1833	2031	2202	1365	2340	1334	1647	1201	460	401	548	ACKR3	0.621497	0.966528	0.978133	up	no
DLGAP5	14	16	30	78	72	75	728	126	959	70	125	61	84	15	68	ACKR4	1.74673	0.512697	0.625858	up	no
OIP5	222	313	63	137	171	122	175	125	280	110	118	62	100	101	51	ACLY	-0.640113	0.00034993	0.00129092	down	no
PTPN18	51	52	108	34	18	69	1387	1320	1891	114	42	216	47	27	106	ACO1	-0.875946	0.0112559	0.0273064	down	no
PTPN13	1431	2231	2279	778	1357	1459	239	134	532	8634	5498	12837	54	62	226	ACO2	0.380694	0.000809736	0.00273365	up	no
PTPN11	2966	3389	3118	8945	7645	9214	4434	2206	3331	3488	4447	2805	3297	2532	2000	ACOT11	1.31478	2.39e-07	1.6e-06	up	yes
MEIOSIN	0	0	0	0	0	0	0	0	0	0	0	0	0	0	0	ACOT13	0.333253	0.277015	0.389462	up	no
PTPN14	402	601	272	1642	2237	4292	384	516	1090	3474	1805	3440	78	123	274	ACOT6	-0.876629	0.000202713	0.000792792	down	no
LYAR	222	262	160	261	327	314	382	135	363	248	445	249	178	147	278	ACOT8	0.620769	0.498812	0.613164	up	no
DMRTB1	0	0	0	0	0	0	0	0	4	0	0	0	0	0	0	ACOX1	-1.31562	9.16e-07	5.59e-06	down	yes
MSMP	17	36	0	15	33	0	19	4	19	22	18	0	10	0	2	ACOX2	2.05103	0.000887542	0.00297712	up	yes
CDK2	51	59	44	221	354	576	1745	549	1901	422	421	452	533	664	566	ACOX3	-1.01127	1.07e-09	9.74e-09	down	yes
MSMB	0	2	0	390	624	141	55	109	92	445	203	114	4	28	24	ACP1	0.0728324	1.22e-05	6.12e-05	up	no
FOXS1	125	488	491	299	292	590	1734	1281	1876	378	317	524	331	13	464	ACP2	-0.706524	0.109515	0.184144	down	no
CDK9	4573	5188	3888	1402	1853	1790	1807	1677	2785	2527	2519	2343	1311	1649	1500	ACP3	4.73892	0.000286588	0.00108226	up	yes
CAMKK1	1312	2022	1609	179	160	236	273	108	447	110	1123	190	73	65	61	ACP5	0.368421	0.361591	0.478368	up	no
MYDGF	131	234	225	210	292	753	695	596	1933	416	662	695	782	851	1879	ACP6	-0.515729	0.371404	0.488711	down	no
RPL36AL	1436	1785	1093	3068	3290	3222	7406	3952	5694	5391	5405	2765	5745	5172	4677	ACP7	1.71429	0.534956	0.64592	up	no
CHMP7	1598	2142	2417	908	1309	2437	1684	2184	3517	2123	2364	2535	1347	1365	2607	ACRBP	1.39883	1.62e-05	7.95e-05	up	yes
CHMP6	353	484	426	448	460	811	593	368	745	526	623	606	439	420	547	ACSBG2	-1.01136	0.49688	0.611438	down	no
CHMP5	996	1289	1391	984	1017	1822	1858	1387	2526	2248	2036	2326	916	861	1151	ACSF2	0.724321	0.0156447	0.0360841	up	no
LY6G6C	15	10	4	0	5	0	317	554	545	9	6	13	0	0	0	ACSL1	-0.935592	0.0792183	0.140939	down	no
LY6G6F	0	0	4	0	0	13	4	0	2	0	0	0	4	2	4	ACSL3	-0.833903	0.320656	0.435758	down	no
GALNTL5	186	275	313	0	0	2	0	0	0	785	671	1351	40	126	295	ACSL5	-0.401071	0.669824	0.760059	down	no
LOC117027174	926	1368	1686	92	150	376	2106	1821	6195	1480	1177	1926	2059	2497	3219	ACSL6	-0.198611	0.000427338	0.00153509	down	no
TDG	615	611	839	466	413	798	1297	835	2072	626	716	1001	418	263	809	ACSS1	-1.48888	0.000167155	0.000663082	down	yes
LRRC27	1089	1897	1122	226	230	183	268	128	238	1407	662	947	170	108	130	ACSS2	-0.562192	0.00217868	0.00655845	down	no
LRRC25	0	3	34	108	115	168	77	53	322	44	35	74	115	110	346	ACSS3	-0.96533	6.46e-19	1.4e-17	down	no
LRRC24	147	180	392	27	29	100	23	23	116	41	71	51	19	13	32	ACTA2	0.235737	0.295238	0.408756	up	no
LRRC23	32	26	45	0	6	0	3	0	0	4	12	4	4	0	3	ACTB	0.414028	0.00371389	0.0104498	up	no
MPDU1	487	486	699	213	296	494	1731	899	2931	966	1546	1280	1251	1211	2042	ACTL6A	-0.690108	0.000410002	0.00147836	down	no
LRRC28	709	760	722	1574	1710	2506	696	476	803	1106	1084	851	847	1029	773	ACTMAP	0.810464	0.0176866	0.0400143	up	no
GCNT4	164	565	554	148	213	220	43	37	144	377	175	301	444	2098	2999	ACTN1	0.0758811	0.668848	0.759445	up	no
GCNT1	355	121	64	52	152	188	226	191	505	305	278	466	46	27	50	ACTN2	-0.260121	0.128138	0.208988	down	no
GCNT3	10	1	0	0	0	2	3413	3246	5020	4	0	6	5	0	0	ACTN3	-0.975236	0.398696	0.516623	down	no
GCNT2	178	216	284	6206	6650	12496	8201	11960	13500	1913	1557	2895	4084	3363	5882	ACTN4	0.077633	0.376967	0.494426	up	no
LPCAT4	1026	1126	1272	36	48	184	47	52	224	77	128	162	32	69	146	ACTR1A	-0.289303	0.0335981	0.0688027	down	no
LPCAT3	467	478	542	979	1129	1287	9122	8626	16461	3135	3261	2980	1850	2745	5874	ACTR1B	-0.320346	0.469004	0.585894	down	no
LPCAT1	602	685	1049	354	472	661	2456	1413	2387	796	477	858	95	128	182	ACTR2	0.0251213	8.89e-05	0.00037618	up	no
LOC117019636	3419	3598	4059	1928	2185	4767	3434	1745	5852	2782	4602	3702	1244	1412	2810	ACTR3	-0.768876	0.00613204	0.0161599	down	no
TAGLN	213	203	169	1689	5974	4205	5365	4208	10456	2867	1963	2114	465	286	474	ACTR5	0.732552	0.640427	0.735026	up	no
SNAPC3	788	608	801	541	625	1122	489	325	699	829	805	826	346	170	430	ACTR6	-0.870478	0.039603	0.0788468	down	no
CCDC170	979	606	282	691	695	349	40	44	51	865	1550	916	708	817	669	ACTR8	-0.0921641	0.554259	0.66232	down	no
CCDC171	227	108	90	156	155	144	35	53	127	284	165	261	48	49	36	ACVR1	-0.907371	0.957464	0.97251	down	no
CCDC174	350	412	423	529	609	501	632	569	534	824	625	641	355	374	338	ACVR1B	0.129307	2.33e-07	1.56e-06	up	no
CCDC175	812	738	509	16	36	42	3	10	20	143	171	147	0	0	5	ACVR1C	-0.571868	7.84e-06	4.08e-05	down	no
CCDC177	917	1236	1488	3	0	4	0	0	0	0	0	0	0	0	0	ACVR2A	0.123188	0.074951	0.134781	up	no
PDK1	2619	2532	2031	11324	9142	14359	1485	1290	1102	6762	3443	4157	2121	1278	2258	ACVR2B	0.92524	1.06e-08	8.49e-08	up	no
PDK3	1382	1585	1834	387	328	667	1799	1810	3598	2883	2079	5696	171	158	280	ACVRL1	1.25178	2e-05	9.63e-05	up	yes
LNPEP	2586	2456	2775	5886	6329	11364	1264	2010	2637	5910	4495	5455	1298	1480	1867	ACY1	0.379219	0.604677	0.704743	up	no
SEC61A1	1644	2046	2537	2248	2912	5693	11430	6283	15456	4204	5222	5440	10320	12231	21726	ACYP2	0.947296	0.0209826	0.0462303	up	no
ALPL	74	105	159	0	10	29	20	27	256	8672	2932	14668	2497	3354	2001	ADA2	-1.86546	0.000113041	0.000466877	down	yes
DDIT3	395	376	270	245	352	375	528	1165	1084	295	506	422	661	601	367	ADAM10	0.146218	1.16e-09	1.05e-08	up	no
DDIT4	1639	1867	1365	11141	12766	8528	4259	3399	2728	6061	4022	3148	1140	1442	1056	ADAM17	0.606467	0.0019246	0.00589123	up	no
PALS1	778	807	1096	1469	1396	1770	4200	4864	5537	3275	2159	4333	2028	1643	1709	ADAM19	0.894586	1.64e-06	9.66e-06	up	no
PTPMT1	177	176	176	312	304	626	271	199	400	220	299	240	313	324	422	ADAM23	0.0313159	9.6e-14	1.36e-12	up	no
VMO1	46	72	74	88	28	97	279	219	304	162	100	197	153	88	167	ADAM8	-1.51599	0.122504	0.201815	down	no
C3H6orf89	3546	4620	4359	1807	1674	3255	2430	1803	4542	4457	3265	4695	2233	2045	3013	ADAM9	-0.0684429	4.54e-08	3.37e-07	down	no
NPC1	1166	2391	1723	1702	1392	1829	2377	1534	1422	6835	3928	4238	8339	8338	7023	ADAMDEC1	2.68891	0.00404199	0.0112395	up	yes
RAB3GAP2	4557	5548	6437	4817	4193	7936	3435	3538	6147	3717	4400	4766	1615	1576	2203	ADAMTS1	2.65576	2.1e-06	1.21e-05	up	yes
DAG1	2091	2122	3000	8282	6659	8012	3419	1796	5403	6414	4042	8631	1098	768	1474	ADAMTS12	0.305055	0.160735	0.252006	up	no
ETHE1	204	297	321	377	396	1063	966	414	2710	563	504	857	1168	845	3068	ADAMTS13	-0.926534	0.0247417	0.0529943	down	no
SGSM3	889	873	1195	757	720	1620	1234	514	2415	509	518	699	559	430	677	ADAMTS14	-0.226629	0.455223	0.573232	down	no
KDM1A	1179	1152	1440	585	731	1400	1673	1150	3442	1019	1078	1307	336	405	747	ADAMTS15	-0.176329	0.343544	0.45963	down	no
KDM1B	470	630	1015	552	560	964	1165	748	2206	1287	836	1639	517	1499	1584	ADAMTS16	0.762743	0.581089	0.685517	up	no
CIAO2A	198	323	467	532	409	620	782	438	741	584	618	704	1072	799	1012	ADAMTS17	-1.78905	0.0363516	0.0734139	down	no
CIAO2B	330	345	245	510	431	728	298	217	499	408	376	310	354	351	412	ADAMTS2	-0.126584	0.757499	0.827858	down	no
SLC36A2	34	28	21	0	41	60	8	6	3	2	10	25	4	0	0	ADAMTS4	1.61992	0.233049	0.339519	up	no
BTG2	326	137	127	424	796	756	531	472	624	477	650	491	444	692	1297	ADAMTS5	-0.208487	0.000143977	0.000579208	down	no
SRD5A3	220	300	450	210	235	602	147	79	410	202	336	278	109	95	318	ADAMTS6	1.81846	0.703405	0.786238	up	no
SRD5A2	14	34	55	4	10	15	30	13	192	8	12	22	0	6	490	ADAMTS7	-0.371981	0.0595917	0.111066	down	no
SRD5A1	406	323	568	30	50	142	1080	1223	2678	384	222	543	2100	1843	14771	ADAMTS8	-2.58296	0.121114	0.199883	down	no
ARMT1	610	819	933	531	429	627	339	184	522	591	414	589	713	631	738	ADAMTSL2	-0.470584	0.182862	0.279384	down	no
SEC11C	895	1190	781	229	259	411	992	329	1116	778	1395	647	1708	1597	1703	ADAMTSL3	0.941586	9.86e-05	0.000413242	up	no
GGA1	731	832	999	875	984	1527	928	991	1866	774	1447	1198	702	811	1021	ADAMTSL4	-1.71429	0.30286	0.416897	down	no
GGA3	993	1357	1529	733	1008	1291	832	806	1740	933	1278	1329	421	557	792	ADAMTSL5	1.22948	0.0246796	0.052872	up	no
FHOD1	119	88	111	499	580	975	511	447	1080	720	548	1271	392	314	708	ADAP2	0.643694	0.909873	0.939385	up	no
GJC2	160	247	444	7	0	16	5	14	21	7	4	7	5	0	5	ADAR	0.49025	0.00156818	0.00493204	up	no
GJC3	0	0	0	0	0	12	0	0	18	0	3	0	0	0	0	ADARB1	0.873984	1.01e-20	2.5e-19	up	no
GJC1	705	438	283	1308	1328	3021	452	465	999	641	555	1006	45	84	210	ADAT2	0.768112	2.2e-07	1.47e-06	up	no
PSMB9	9	0	10	127	79	112	2309	1679	3184	116	189	203	80	46	244	ADAT3	0.288235	0.97961	0.986822	up	no
PSMB6	1010	1115	1065	2165	2055	3591	1640	793	2114	2228	2371	1470	2130	2208	2057	ADCK1	-0.221414	0.636734	0.732028	down	no
PSMB5	1775	2687	2584	2223	2114	5243	3374	926	4844	2461	4043	2506	3446	2887	3353	ADCK2	-1.63339	0.0718641	0.130052	down	no
PSMB4	1020	1186	1626	1440	1301	3419	2276	1281	3841	1497	2939	1671	2062	1978	2315	ADCK5	-1.01205	0.0044887	0.0122999	down	yes
PSMB3	700	849	813	1268	1180	2171	2099	1151	3110	1369	2824	1246	2429	1994	1834	ADCY10	3.08476	2.14e-22	5.87e-21	up	yes
PSMB2	836	957	1211	1471	1273	2409	2515	1073	3530	1400	2631	1550	3254	1990	2910	ADCY2	-0.00146294	0.688758	0.774549	down	no
PSMB1	1151	1162	1446	1586	1432	2568	3130	1286	3709	2154	3042	1999	5703	3668	6608	ADCY4	-0.88354	0.265652	0.37716	down	no
LMBR1L	243	147	151	277	443	439	1728	1305	1601	2170	886	810	1132	880	909	ADCY5	-0.0177655	0.890402	0.924475	down	no
TDGF1	0	0	0	0	0	23	32	23	35	4	8	36	0	0	10	ADCY6	-0.0369273	0.887149	0.922858	down	no
LTN1	2896	3456	4033	2493	2482	4335	2044	1992	4162	2868	2948	4069	2624	2229	4688	ADCY9	0.452425	0.00841301	0.0213024	up	no
TRIML2	8	6	11	3	0	5	0	0	0	0	0	1	0	0	0	ADCYAP1	1.54891	4.75e-06	2.57e-05	up	yes
TRIML1	0	0	0	0	0	0	0	0	0	0	0	0	0	0	0	ADD1	0.0673125	0.660257	0.751888	up	no
NACC2	4144	3516	3748	884	1187	2021	1477	1497	2762	1921	1762	2474	1329	1235	1753	ADD3	-2.44911	0.559787	0.66726	down	no
VPS13D	7504	10213	9460	12392	12749	17759	7902	11932	18653	14834	10830	21571	9285	6714	12210	ADGB	-0.0483608	0.724356	0.803011	down	no
NACC1	2198	2324	2537	349	384	955	1579	768	2191	822	1279	798	318	245	384	ADGRA1	0.68255	0.248916	0.357234	up	no
VPS13A	7239	6293	7735	6581	7321	9689	6518	10352	13051	5789	6608	8319	4579	5505	8207	ADGRA3	-0.312448	0.00109015	0.00357591	down	no
SH3KBP1	644	1335	1024	2101	1691	2188	684	473	1287	738	805	462	188	211	209	ADGRB2	-0.265858	0.589487	0.6924	down	no
VPS13C	9167	10636	11550	7220	6716	10264	7582	7087	17763	7913	8630	12980	6160	5128	8924	ADGRB3	0.334541	0.595644	0.697604	up	no
VPS13B	5790	5375	6662	4417	3796	7036	3609	3572	8304	6311	5720	8476	8107	7788	5049	ADGRD1	-0.183306	0.730992	0.807733	down	no
BEX4	1115	1218	918	247	252	373	313	91	247	1322	1277	1009	325	317	309	ADGRE5	-0.48629	0.481427	0.596946	down	no
TMEM160	138	152	191	135	104	426	188	146	329	156	105	204	133	168	323	ADGRF5	0.322361	0.000710812	0.00242759	up	no
TMEM163	678	621	681	268	158	342	73	94	104	48	411	82	49	28	58	ADGRG1	-2.5628	0.0105223	0.0258361	down	yes
TMEM165	582	706	1080	421	540	1097	2342	1653	3648	854	844	1064	359	210	647	ADGRG6	0.155785	0.00857915	0.0216244	up	no
TMEM164	1456	1691	2357	351	588	997	743	847	1595	1478	1223	2216	206	258	652	ADGRL1	-0.217548	0.185886	0.282827	down	no
TMEM169	214	238	394	5	27	69	25	4	32	11	32	18	9	15	27	ADGRL4	-0.108477	0.936867	0.957404	down	no
TMEM168	869	885	1065	1022	988	1817	1134	911	1743	1428	1730	1864	944	763	1453	ADGRV1	1.15891	0.0392318	0.0781816	up	no
EVI2B	72	85	54	444	165	31	763	506	596	359	479	123	547	354	247	ADH5	-0.546952	0.00854713	0.0215592	down	no
FOXN2	1619	612	830	191	523	365	2922	2333	1186	1175	806	1081	2078	2136	2040	ADI1	-1.74262	0.0034132	0.00971407	down	yes
FOXN3	3375	1224	1120	4427	5004	4819	1594	1732	2302	2719	2125	2369	2960	2603	4047	ADIPOR1	-0.0264695	0.489928	0.604748	down	no
COL14A1	31	308	128	836	1525	4557	780	86	2660	118	281	212	48	59	185	ADIRF	-0.501509	0.695691	0.780348	down	no
IFFO2	827	520	477	155	170	281	251	342	512	424	436	504	47	45	122	ADISSP	-0.449198	0.0169058	0.0384873	down	no
LOC117030905	0	0	0	0	0	1	0	0	2	0	0	2	2	3	7	ADK	0.405456	0.393713	0.51155	up	no
LOC117030907	0	0	0	0	0	0	0	0	0	0	0	0	0	0	0	ADM	1.85846	0.0244813	0.0525325	up	no
MACROD1	97	139	153	1879	1715	3575	347	245	583	759	519	917	869	980	1294	ADNP	-0.297965	0.00103309	0.0034089	down	no
PPIL1	287	368	414	113	192	293	388	159	714	189	292	311	122	112	219	ADNP2	0.799198	0.0030851	0.00891026	up	no
ODF3	0	0	0	5	0	0	0	0	0	3	3	0	0	0	0	ADO	-0.776274	3.59e-24	1.09e-22	down	no
KRR1	475	481	350	279	325	292	247	243	247	282	305	230	204	136	294	ADORA1	0.0641446	8.42e-75	2.53e-72	up	no
MB	49	43	28	150274	164776	174344	39	52	20	56	88	13	41	39	11	ADORA2A	0.757548	0.658139	0.75007	up	no
LOC117025471	140	149	248	90	65	164	158	107	410	262	219	271	134	61	150	ADORA2B	-1.90615	0.00883704	0.022216	down	yes
LOC117035628	0	0	0	0	0	0	0	0	0	0	0	0	0	0	0	ADORA3	-1.1548	0.00459588	0.0125576	down	yes
SLC18A3	3	36	62	0	55	5	12	10	58	0	7	0	0	0	3	ADPGK	-0.881721	8.74e-11	9.04e-10	down	no
SLC18A2	72	125	26	30	10	30	158	38	172	12	3089	0	4	17	2	ADPRH	0.149852	2.1e-07	1.41e-06	up	no
SLC18A1	4	0	0	0	13	0	146	121	176	0	1046	11	0	0	0	ADPRHL1	1.98573	0.483928	0.599279	up	no
RALBP1	1465	2304	1903	2324	2909	3352	1346	1348	2617	2670	2810	2657	1070	1082	1437	ADPRM	0.109314	2.49e-05	0.000117561	up	no
ZNF830	555	455	314	421	412	403	587	412	488	478	381	269	443	341	418	ADPRS	-0.983484	0.241666	0.349557	down	no
ZNF839	537	367	256	220	227	300	475	316	521	449	360	334	212	153	304	ADRA1B	0.489731	0.0351482	0.0715045	up	no
LOC117035990	623	648	691	508	562	927	895	382	875	489	517	435	97	31	101	ADRA1D	0.616917	0.0285272	0.0597446	up	no
PHAX	1718	1983	934	763	856	685	399	303	421	974	1205	591	359	252	207	ADRA2A	1.10442	0.846544	0.892901	up	no
LOC117029924	0	0	0	0	0	0	0	0	0	0	0	0	0	0	0	ADRA2B	1.6774	0.682353	0.769812	up	no
RAB33A	281	348	336	10	16	0	0	13	12	3	20	0	0	0	0	ADRB1	-0.314456	0.00138252	0.00441668	down	no
SLC17A9	24	10	40	125	100	521	168	45	352	50	44	78	293	227	845	ADRB2	-0.164458	0.488063	0.603052	down	no
RAB33B	1146	865	1050	754	899	1178	849	832	1101	2908	1990	3187	1554	1412	1549	ADRM1	-0.509132	0.106253	0.179663	down	no
SLC17A5	218	318	418	307	350	590	2362	1575	4542	851	754	1280	885	907	1229	ADSL	-0.806487	0.0941722	0.162575	down	no
SLC17A6	1319	2969	2175	0	3	0	4	4	0	0	0	0	0	0	0	AEBP2	-1.82223	1.26e-42	1.25e-40	down	yes
SLC17A7	13431	18108	16068	3	13	34	3	0	2	0	0	9	0	0	2	AEN	0.210303	0.0124975	0.0298782	up	no
SLC17A2	31	9	7	25	17	50	18	0	43	589	523	311	2582	3385	14796	AFAP1	-0.391136	2.1e-09	1.83e-08	down	no
LOC117020754	760	1222	847	10267	10382	6505	22878	25738	20422	10768	9276	14011	9051	15546	4435	AFAP1L1	-0.195575	0.0712587	0.129045	down	no
CHMP4B	3164	4457	3110	3049	3336	3676	8388	5040	6433	3962	4330	2663	1601	1090	936	AFAP1L2	-1.19499	1	1	down	no
CHMP4C	12	17	21	40	97	63	1952	1561	1568	587	345	359	87	79	40	AFF1	0.142595	7.31e-05	0.000314598	up	no
COBLL1	346	632	575	853	1134	1603	1328	1245	1206	19229	17877	9268	4278	5813	3846	AFF3	-0.26133	0.766807	0.83522	down	no
TMEM255B	18	8	6	14	12	47	17	2	0	2	7	7	0	2	0	AFF4	0.409501	0.00440928	0.012098	up	no
TMEM255A	735	1376	822	53	102	170	23	60	44	18	136	39	8	0	9	AFG1L	0.333101	0.0162181	0.0371464	up	no
ST7	1830	881	1029	410	505	958	1110	780	1801	979	1284	1034	546	370	887	AFG3L2	-0.749751	0.299008	0.412836	down	no
ZNF300	310	188	312	16	49	89	40	55	134	501	280	389	121	98	382	AFMID	-1.16937	0.144295	0.230697	down	no
STS	293	352	367	503	521	927	509	944	1426	196	245	351	660	461	966	AFTPH	1.02196	0.497807	0.612221	up	no
HOXB13	0	0	0	0	0	0	0	0	0	0	0	0	0	0	0	AGA	-0.902169	2.01e-06	1.17e-05	down	no
RPL12	2459	3043	2442	3652	4750	5861	12995	5904	11473	5447	6550	3596	4838	4300	6336	AGAP2	-0.0103411	0.356101	0.472978	down	no
LOC117018526	85	90	127	110	119	211	135	61	191	125	119	159	185	202	162	AGBL1	0.952003	0.407389	0.525367	up	no
RPL18	1068	1291	1342	1868	2207	4394	7832	4130	9245	3175	4009	2902	2710	2908	4478	AGBL3	2.50709	1.12e-10	1.14e-09	up	yes
NCF4	13	45	72	180	226	205	175	159	382	136	295	141	47	53	138	AGBL5	2.08231	2.16e-28	8.8e-27	up	yes
ADRA2A	179	310	14	0	11	14	2269	4803	484	2980	2375	1865	12	21	68	AGER	5.36993	1.46e-30	6.79e-29	up	yes
ADRA2B	4	34	6	45	73	221	36	16	166	490	164	515	160	158	380	AGFG1	0.171496	1.17e-06	7.04e-06	up	no
GPATCH3	307	273	179	240	264	296	450	409	811	535	410	483	371	313	352	AGGF1	-1.18015	8.64e-14	1.23e-12	down	yes
TEX28	0	0	0	0	0	0	0	0	0	0	0	0	0	0	0	AGK	-1.74196	2.67e-14	4e-13	down	yes
SYT8	0	0	0	8	10	53	9	12	11	22	0	34	3	0	6	AGL	-0.0792731	4.6e-10	4.41e-09	down	no
MTCH2	5408	7577	6221	5591	5110	8375	10350	8012	11697	7746	5156	7099	4299	4441	5499	AGMAT	3.82754	0.000367421	0.00134462	up	yes
SYT2	7188	2110	1826	80	87	36	41	29	8	16	361	20	46	21	22	AGO1	-0.0408592	1.44e-10	1.46e-09	down	no
SYT3	861	1065	1217	8	0	14	0	7	15	31	67	30	0	3	20	AGO2	-0.0683775	1.31e-19	3.01e-18	down	no
SYT4	10212	6540	8305	0	195	14	155	62	234	0	2164	4	0	0	0	AGPAT3	0.606906	2.24e-35	1.44e-33	up	no
TIAL1	2009	1739	1860	2019	2063	2914	3034	2403	4010	2986	2786	3252	2910	3342	3503	AGPAT4	-0.379421	3.6e-05	0.000165119	down	no
FUBP3	1127	978	1130	1089	1082	1578	2576	1488	2618	2539	1994	2501	4890	3966	4099	AGPAT5	-1.13586	1.27e-41	1.17e-39	down	yes
MARCO	0	14	7	93	160	8	73	6	86	0	463	0	4095	2868	3789	AGPS	-1.48283	9.06e-113	9.54e-110	down	yes
SAP30	167	70	79	423	425	519	769	292	599	344	227	239	217	180	142	AGT	0.771325	0.000493615	0.00175109	up	no
NBL1	410	306	710	298	375	1540	653	415	1472	257	342	470	93	24	175	AGTPBP1	0.759275	4.68e-11	4.97e-10	up	no
DRC7	54	93	152	4	14	33	0	4	8	14	24	34	0	0	12	AGTR1	3.05453	0.00383767	0.0107594	up	yes
DRC3	59	143	118	6	22	55	16	19	53	66	82	82	0	9	17	AHCTF1	0.299558	5.57e-07	3.53e-06	up	no
DRC1	94	185	257	30	21	24	66	136	385	41	152	138	11	3	21	AHCY	-0.577408	0.189052	0.286597	down	no
SMPD4	727	648	1115	510	571	993	804	441	1263	1029	955	1260	554	507	942	AHDC1	0.0679172	0.2113	0.313956	up	no
SMPD1	649	730	899	856	1050	2503	198	282	553	898	666	1168	374	368	699	AHNAK	0.867743	0.000477592	0.00170169	up	no
SMPD3	1703	2457	4742	250	1288	293	8367	4733	9876	824	334	153	0	0	9	AHNAK2	0.0331699	0.320111	0.435242	up	no
SMPD2	220	216	177	244	241	379	3664	2624	4018	873	505	597	349	490	486	AHRR	1.04325	0.790749	0.85402	up	no
TTC29	0	7	23	19	37	44	0	2	6	8	5	13	0	0	0	AHSA1	0.474842	0.00360395	0.0101964	up	no
TTC27	524	488	562	302	339	659	348	148	585	339	664	424	370	277	586	AICDA	7.72621	1.96e-11	2.2e-10	up	yes
TTC22	132	451	79	4	7	61	2522	2007	3447	354	185	370	56	6	6	AIDA	0.60487	8.84e-12	1.02e-10	up	no
TTC23	153	140	220	405	521	960	219	138	406	344	366	514	179	103	310	AIF1	-0.56237	0.451891	0.569785	down	no
ENO1	4348	5795	5314	1514	1886	3752	16607	9133	17699	6777	13436	9185	13226	8887	12695	AIFM2	-0.287147	7.62e-11	7.95e-10	down	no
ENO2	12142	15056	17355	42	246	285	178	147	391	1294	2371	1911	15	7	8	AIMP2	-0.488396	0.00231001	0.00691231	down	no
ENO4	30	35	66	3	6	5	5	0	8	46	29	51	10	15	1	AIP	-0.358584	0.632295	0.728534	down	no
ANKFY1	1990	2227	3286	1733	2246	4407	3250	2905	7609	3117	3436	5218	2688	2737	6554	AIRE	-2.20955	0.0269474	0.0568745	down	no
MCL1	3846	3645	3899	12108	11357	17641	19418	17614	25442	22866	14292	23184	5228	4763	11480	AJM1	-0.783285	0.000302995	0.00113566	down	no
SORBS3	959	1260	1407	5371	4523	4115	1986	1231	3303	2953	2519	3078	4819	2226	1242	AJUBA	0.773335	0.00590313	0.0156466	up	no
ODC1	719	845	1215	1062	981	2313	4780	2178	6333	7831	6415	5858	815	428	1087	AK1	0.2127	9.44e-07	5.74e-06	up	no
IL18RAP	0	0	0	112	93	48	59	39	84	63	49	57	80	80	77	AK2	0.467615	0.0662495	0.121305	up	no
EOMES	149	12	44	0	0	4	36	23	60	12	65	0	29	14	51	AK4	0.583501	8.41e-11	8.71e-10	up	no
LOC117020252	385	521	340	332	466	421	745	366	803	366	513	203	272	145	221	AK7	0.81608	0.731938	0.808354	up	no
FKBP15	1084	1158	1219	2190	2049	2356	3074	2907	3749	3172	2824	4844	5182	4039	6126	AK8	-0.0994277	0.160352	0.251574	down	no
UBE2J2	406	371	471	513	452	887	1467	779	1479	889	833	842	682	644	850	AKAIN1	-0.0286437	0.838618	0.887829	down	no
FKBP11	90	58	71	59	14	62	327	168	847	32	109	44	477	417	633	AKAP1	0.762652	0.127892	0.208648	up	no
FBXO10	829	724	1022	310	406	999	129	143	501	149	218	189	123	104	221	AKAP10	0.569892	0.0129974	0.0309471	up	no
FBXO16	462	727	570	29	26	175	44	52	139	293	388	673	46	8	415	AKAP11	-0.910466	0.0449859	0.0877724	down	no
FBXO15	89	146	216	8	4	7	22	16	51	106	106	184	105	24	40	AKAP12	0.432294	0.57178	0.677931	up	no
MTARC2	795	990	865	796	668	1274	2730	2291	1786	8069	5769	6330	8533	7884	11129	AKAP13	0.384434	0.765145	0.83384	up	no
KCNB1	1696	3344	3807	305	387	572	347	269	592	179	135	206	34	30	67	AKAP17A	-0.252337	0.120474	0.19917	down	no
PLA2G6	690	662	789	737	601	1174	413	261	700	937	884	1086	310	274	444	AKAP5	0.466055	0.0752422	0.1352	up	no
PLA2G7	522	634	623	3549	3278	3642	9956	6887	15962	1097	883	964	38763	48773	48725	AKAP8	-1.07995	0.0894923	0.155721	down	no
PLA2G5	7	10	12	16	49	84	31	3	32	0	7	15	78	105	19	AKAP8L	0.0804454	0.391635	0.50973	up	no
PLA2G3	15	0	0	4	0	0	37	61	30	52	4	5	1408	1093	26	AKIP1	-0.70379	0.000779771	0.00264255	down	no
TMDD1	1	4	5	0	0	0	0	0	15	1	0	0	0	0	2	AKIRIN1	-1.24879	0.917593	0.944578	down	no
GDPGP1	181	265	421	67	35	246	94	125	287	103	185	277	66	53	140	AKNA	0.646766	0.0280243	0.0588762	up	no
CCDC77	29	49	57	30	41	62	135	50	172	54	59	67	12	15	16	AKR1B1	-0.224107	0.367571	0.484757	down	no
SIDT1	1308	2100	1992	16	42	34	619	458	1262	184	399	89	77	55	283	AKR7A2	-0.35524	0.534858	0.64592	down	no
CCDC78	30	42	82	0	6	0	4	11	0	36	20	4	3	2	3	AKT1S1	0.91213	0.0854143	0.149888	up	no
GHITM	3352	4769	5568	14967	15616	27041	4923	3523	8859	9683	12372	11163	6761	6734	9763	AKT2	-0.213342	0.016138	0.0369871	down	no
FKBP1B	426	589	674	85	122	253	30	27	51	34	744	20	184	56	257	AKTIP	0.210266	0.00438337	0.0120426	up	no
FKBP1A	7212	12058	10151	2594	3330	5348	4700	2429	5668	3382	6772	3860	1981	1882	2099	ALAD	0.734561	9.62e-10	8.81e-09	up	no
MAP10	257	289	282	291	305	360	609	234	515	446	314	440	457	241	348	ALAS1	0.643759	0.000122819	0.00050351	up	no
UNC50	500	441	524	392	396	657	538	295	852	716	661	746	441	479	759	ALAS2	-0.657547	0.295489	0.408888	down	no
NKAIN4	256	209	518	6	14	51	17	7	68	8	9	42	0	4	23	ALB	-0.178357	0.526552	0.637599	down	no
NKAIN2	1092	2031	2709	0	9	110	2	6	0	2	34	13	0	0	0	ALCAM	0.227906	0.505915	0.620021	up	no
MAP1A	45737	68342	51383	1116	2745	2243	867	1449	1701	839	6225	868	35	35	88	ALDH16A1	0.0341497	0.398503	0.5165	up	no
MAP1B	108925	157273	122605	5412	21359	10851	2126	2220	4838	11095	31565	19571	614	158	5484	ALDH18A1	0.273697	0.163575	0.255701	up	no
UNC5B	488	705	981	1024	712	1930	361	249	632	2185	1168	1873	169	187	305	ALDH1A1	0.582093	0.990296	0.993812	up	no
VGF	1996	3526	4394	0	14	3	39	16	91	20	662	7	0	0	2	ALDH1A2	-0.139614	0.939	0.959211	down	no
C11H11orf87	5302	9023	10016	0	8	70	7	15	24	0	234	81	0	0	0	ALDH1A3	1.45404	0.00183828	0.00567316	up	yes
C11H11orf86	0	4	9	2	0	2	6376	3417	8835	28	46	34	411	79	898	ALDH1B1	-0.817534	2.11e-05	0.000101136	down	no
C11H11orf80	89	112	101	0	0	2	0	8	2	48	27	43	0	10	8	ALDH1L1	-0.374132	0.466967	0.584249	down	no
IQANK1	12	40	29	0	3	19	35	19	60	38	26	74	0	0	9	ALDH1L2	0.1867	0.547633	0.656558	up	no
LOC117015977	467	441	653	63	120	130	40	36	261	52	77	114	50	123	186	ALDH2	-1.21322	6.39e-08	4.64e-07	down	yes
LOC117015976	0	0	4	0	33	58	317	748	61	586	4627	153	2	0	0	ALDH3A1	4.97378	0.0115566	0.027914	up	yes
LOC117013481	0	12	0	0	0	0	0	0	0	0	0	0	0	0	0	ALDH3A2	-0.5134	0.0163422	0.0373902	down	no
CEND1	2161	2591	4517	748	678	1679	32	9	46	140	268	158	0	0	6	ALDH5A1	-0.756111	3.06e-07	2.01e-06	down	no
BORCS7	447	789	756	549	420	981	410	274	735	1072	2834	1537	630	722	789	ALDH6A1	-0.173839	0.000141454	0.00057058	down	no
BORCS6	174	211	220	119	180	257	125	231	453	206	162	300	119	124	117	ALDH7A1	-0.632415	0.0114138	0.0276068	down	no
BORCS5	271	291	384	233	214	293	399	313	452	253	213	230	215	119	148	ALDH8A1	6.06975	5.85e-105	5.13e-102	up	yes
BORCS8	230	384	350	230	244	549	207	157	505	218	274	279	88	85	213	ALDH9A1	-0.0773242	0.908212	0.938038	down	no
SDR42E1	0	0	0	0	0	0	175	184	345	4	0	0	1029	2663	10476	ALDOA	0.463037	0.0215291	0.0471876	up	no
EPB41L5	708	453	727	775	784	1132	716	768	1085	3008	2109	3659	3545	3932	5833	ALDOB	0.99138	0.0916948	0.15897	up	no
ACSS3	422	606	670	601	554	1624	3620	3051	4640	1396	1074	3278	3172	3186	4240	ALG1	0.94571	0.000748901	0.00254776	up	no
ACSS2	1327	1054	1194	1092	1106	2882	7288	5534	6243	2340	1814	1672	2036	1121	3486	ALG10	-0.743779	1.61e-10	1.62e-09	down	no
ACSS1	330	574	633	897	1514	1262	6253	5276	8379	6036	3523	7547	2614	1892	3876	ALG11	0.302177	0.794169	0.856347	up	no
KIDINS220	21755	22992	18855	7577	8630	13778	6982	5151	6235	10092	8043	11353	5147	3394	5873	ALG12	-1.28213	0.936548	0.957263	down	no
LOC117030814	0	0	0	0	0	0	0	0	0	0	0	0	0	0	0	ALG13	-0.213651	4.67e-14	6.82e-13	down	no
PUDP	386	300	510	494	356	777	1529	797	2397	1096	598	1200	750	205	1159	ALG2	-0.0203669	0.0952377	0.164065	down	no
PCOLCE2	110	85	179	396	512	1223	23	0	10	14	111	87	1067	1328	235	ALG5	-0.503421	0.292283	0.405624	down	no
MAGEH1	1282	1226	1027	170	215	196	231	129	310	612	485	540	193	181	209	ALG6	0.170189	0.0487824	0.0938076	up	no
WNT3	162	281	207	0	0	6	9	0	25	0	3	2	0	0	0	ALK	-0.47236	7.99e-10	7.43e-09	down	no
WNT2	0	0	2	0	22	47	58	12	88	81	43	78	113	168	326	ALKBH1	-0.542639	0.354691	0.47137	down	no
WNT1	15	33	22	0	0	0	0	0	0	0	2	5	0	0	0	ALKBH2	1.04918	0.116949	0.194441	up	no
LRRN4	33	14	14	35	62	262	35	0	112	0	59	28	8	5	30	ALKBH3	-0.741345	0.285925	0.398902	down	no
AGXT	0	0	2	0	0	10	0	0	2	271	286	1328	19703	21069	37115	ALKBH4	-0.724221	0.0200712	0.044567	down	no
LRRN2	1060	1392	1692	84	39	184	62	41	464	24	122	158	264	1114	30	ALKBH5	-0.082574	0.000137326	0.000555847	down	no
LRRN1	1527	1172	1447	2021	951	449	73	48	138	563	76	233	45	45	43	ALKBH6	0.391509	0.89151	0.925323	up	no
PCNA	197	190	172	643	539	728	953	298	1973	389	463	498	279	220	343	ALKBH7	0.45615	0.105637	0.178911	up	no
ZBTB7A	7233	8450	7667	3984	4484	4989	16776	11414	17713	6063	5440	5360	3649	3481	4152	ALKBH8	-1.64956	1.8e-05	8.73e-05	down	yes
ZBTB7C	228	650	503	209	178	371	26	32	77	338	424	349	4	7	4	ALLC	3.0625	2.48e-05	0.000117116	up	yes
ZBTB7B	1058	518	515	1343	1292	1839	12011	9517	13060	2151	1480	2193	2426	1372	1905	ALMS1	0.401345	0.915158	0.94324	up	no
PCNP	2640	2891	2624	1752	1709	2546	2584	1552	3360	2861	2661	2864	2261	1894	2349	ALOX15	-1.21784	0.292981	0.406432	down	no
STIMATE	159	150	136	93	127	158	154	92	211	129	145	162	349	175	277	ALOX5	2.19067	0.000198681	0.000778469	up	yes
DNPH1	22	28	30	0	6	20	58	10	236	21	8	50	10	12	36	ALPK1	1.07376	0.830983	0.882406	up	no
ILF3	4361	4163	4352	2837	2962	4540	4405	2257	5912	4453	4678	4260	2429	2193	3160	ALPK2	-1.5231	0.00248999	0.00738585	down	yes
ILF2	1355	1338	1587	735	925	1877	1970	779	2525	1462	1831	1457	1437	1339	2003	ALPK3	0.24095	0.585059	0.688592	up	no
BOC	105	110	121	565	976	1354	279	384	601	1382	677	796	116	160	352	ALPL	0.221866	0.439701	0.558021	up	no
DENND2B	627	673	739	826	1062	1523	1567	1283	3722	1804	1395	2872	582	800	788	ALS2CL	-0.564427	0.358507	0.475049	down	no
DENND2C	74	94	71	484	724	1101	116	78	241	324	317	460	200	150	356	ALX3	-0.316669	0.464224	0.581438	down	no
DENND2A	1212	1784	2116	721	1009	2119	398	394	1018	652	870	1366	260	264	501	ALX4	-1.32766	0.000656268	0.00226184	down	yes
DENND2D	6	8	10	83	137	65	1931	1605	2806	1261	903	1686	434	364	711	AMBRA1	0.922311	3.66e-05	0.000167575	up	no
PPT1	1270	1619	1506	2257	1808	2225	2181	1692	3407	2880	2529	3704	2221	2072	2941	AMD1	-0.832383	0.000892656	0.00299237	down	no
SAFB	5006	4434	3078	3727	3916	3366	3632	3164	3558	4451	3530	2960	2573	2619	2131	AMDHD1	-3.25154	4.01e-10	3.87e-09	down	yes
LOC117013908	18	0	0	0	0	0	0	0	0	2	0	0	0	0	0	AMDHD2	0.711248	0.376526	0.494216	up	no
PPP1R26	1448	1289	1349	718	573	1379	904	435	1592	2349	1245	2579	833	854	1349	AMER1	0.681844	0.0223413	0.0486137	up	no
PPP1R21	1462	1289	1409	294	430	557	441	463	720	717	657	1116	762	630	584	AMER2	-0.13442	1.52e-41	1.38e-39	down	no
NGLY1	419	478	681	287	421	669	638	449	1126	800	967	1041	473	434	637	AMER3	0.358537	0.00773284	0.0198232	up	no
MACO1	2401	2164	2144	1290	1742	1995	2816	2051	3335	2291	2453	2402	2874	1861	2878	AMFR	-0.0439048	0.96266	0.975812	down	no
LMX1A	66	171	244	0	28	56	22	28	110	13	0	20	0	0	4	AMH	0.876225	0.223915	0.328758	up	no
ZCCHC24	1557	1832	2118	2723	2962	5579	1483	1538	2705	1376	1151	1302	2961	3531	3358	AMHR2	2.78695	0.00606452	0.016014	up	yes
LMX1B	4	26	12	25	32	98	7	2	4	627	300	722	0	0	0	AMIGO1	1.05572	0.000944208	0.00314418	up	yes
MRGPRF	484	150	98	18	110	141	188	215	743	143	109	182	16	23	36	AMIGO2	1.44334	0.275897	0.38846	up	no
PPP1R2C	0	0	0	0	0	0	0	0	0	12	0	0	0	0	0	AMIGO3	-0.0358648	0.0399232	0.0793195	down	no
KCP	5	4	73	33	39	761	0	0	109	73	36	723	11	2	127	AMMECR1L	-0.283769	0.00666763	0.0173844	down	no
CNR1	7461	4026	4755	18	18	113	102	57	202	40	64	23	0	0	6	AMN1	0.0824729	0.513219	0.626204	up	no
GBX2	0	51	10	0	0	0	6	0	35	0	0	0	4	0	0	AMOT	0.947002	0.492719	0.60786	up	no
GNL3L	804	804	819	415	465	797	780	370	947	961	1014	995	548	319	598	AMOTL2	-0.306285	0.45834	0.576261	down	no
RABEP2	207	297	336	239	281	504	536	356	755	373	525	510	265	226	247	AMPD2	-0.57112	4.37e-11	4.66e-10	down	no
OTULIN	296	403	403	454	437	689	649	539	964	741	583	843	1005	692	1158	AMPD3	-0.579741	0.0732932	0.132274	down	no
LOC117017000	0	0	0	0	0	0	0	0	0	0	0	0	0	0	0	AMT	-0.71646	0.165368	0.258002	down	no
TGS1	1541	1148	891	556	653	784	453	288	770	603	670	676	205	272	421	AMZ1	-0.979936	0.000124937	0.000510801	down	no
BMT2	896	628	912	714	550	1296	555	885	1077	856	649	1110	329	472	585	ANAPC1	-0.511677	0.00139784	0.00445618	down	no
ADAM10	1691	1782	2129	1961	1808	3349	3959	3586	7673	2163	2104	3480	861	1050	1733	ANAPC10	0.927438	0.00154316	0.00486353	up	no
ADAM17	573	762	1058	856	954	1816	1115	816	2424	973	1769	1574	454	498	789	ANAPC13	0.180934	0.390881	0.508875	up	no
ADAM19	341	455	468	1379	2268	5145	952	1285	2910	176	1140	899	59	112	311	ANAPC16	-0.818993	0.100591	0.171687	down	no
HAGH	1576	2122	1899	1856	1669	2289	1334	865	1253	3371	2159	2718	2636	2788	2632	ANAPC2	-1.26812	0.135615	0.219046	down	no
NEPRO	373	349	344	234	292	308	312	237	430	398	448	437	187	305	286	ANAPC5	-0.0558845	0.926966	0.951253	down	no
SHANK3	6675	9846	11146	4577	3496	5516	641	568	968	2972	2179	3374	1269	1169	1981	ANAPC7	0.267292	0.00434724	0.0119651	up	no
SHANK2	6430	7380	8415	24	23	21	232	227	624	2099	1306	1663	5167	2038	3663	ANGEL1	0.429893	0.0400291	0.0794999	up	no
SHANK1	6441	9133	10084	92	100	399	9	13	46	15	66	98	0	0	47	ANGEL2	-0.878263	0.986734	0.991723	down	no
LOC117029067	2674	556	411	2746	2299	1551	190	170	219	1613	889	1387	878	1020	334	ANGPT2	0.386325	0.0523531	0.0995655	up	no
LOC117027302	4	13	26	3	2	0	0	2	2	0	2	0	1	0	0	ANGPT4	-0.0103154	0.114243	0.190454	down	no
PCSK1	1155	1324	2146	0	12	12	1158	412	3709	0	3923	32	0	0	0	ANGPTL1	-0.103202	0.469436	0.586225	down	no
PCSK6	314	732	585	4126	1839	6570	985	763	3496	2199	775	960	17728	8481	20054	ANGPTL2	-1.4892	9e-07	5.51e-06	down	yes
PCSK7	865	619	966	799	915	1731	3026	1971	3451	1227	1185	1722	725	456	1134	ANGPTL4	0.891963	0.257149	0.366917	up	no
PCSK4	67	131	100	9	22	0	16	17	33	237	133	101	392	435	389	ANGPTL6	-0.131831	0.218889	0.323044	down	no
LOC117024576	0	0	0	0	0	0	0	0	0	0	0	0	0	0	0	ANGPTL7	0.834467	0.8332	0.884147	up	no
MKRN2OS	31	97	59	6	23	8	82	49	174	4	23	8	28	0	13	ANK1	0.857177	0.280928	0.393284	up	no
TC2N	50	139	337	1167	1564	1461	1383	533	1507	186	604	129	2495	629	770	ANK3	0.736506	0.0459491	0.0893045	up	no
PLTP	1364	1329	1201	2251	2910	2383	468	119	362	932	984	1255	443	573	386	ANKDD1A	-1.31073	3.51e-14	5.17e-13	down	yes
SETBP1	5094	3617	4094	3770	6455	4774	2243	2600	3415	8026	3176	7150	756	556	811	ANKEF1	-0.555704	0.961646	0.975159	down	no
SAMSN1	91	217	260	259	213	159	568	315	461	249	350	316	237	216	284	ANKFN1	0.175586	0.0214005	0.0469644	up	no
LOC117020658	68	46	53	139	146	587	0	0	0	0	0	0	0	0	0	ANKFY1	-0.340574	0.182328	0.278649	down	no
FAM151A	3	4	5	196	104	207	132	85	542	5	2	10	0	0	0	ANKH	0.362777	2.49e-07	1.66e-06	up	no
LOC117025225	0	0	0	0	0	0	0	0	0	0	0	0	0	0	0	ANKK1	-0.225619	0.881127	0.918527	down	no
LOC117023106	1	2	0	4	2	0	0	6	0	0	0	0	3	4	0	ANKLE1	0.0163884	0.71454	0.795141	up	no
PAXIP1	1323	985	883	584	516	733	974	483	1405	1075	831	827	507	428	821	ANKLE2	-0.180799	4.99e-06	2.68e-05	down	no
LOC117019089	7	3	41	0	0	17	0	0	2	89	44	79	0	0	0	ANKMY1	-0.196782	0.378027	0.495508	down	no
USE1	206	264	296	212	214	505	441	357	609	331	427	433	321	267	320	ANKRA2	-0.872916	1.65e-11	1.86e-10	down	no
CNRIP1	2040	2825	2675	82	93	202	51	24	167	55	601	84	30	43	66	ANKRD10	-0.294169	5.19e-09	4.35e-08	down	no
DTX1	1476	1372	1504	112	156	469	499	560	820	47	402	230	61	54	164	ANKRD11	-0.635376	0.00492659	0.0133299	down	no
CDC34	1025	1004	1135	1501	1325	2324	674	488	848	900	712	664	656	561	692	ANKRD12	0.787996	8.14e-08	5.83e-07	up	no
CDC37	1306	1823	1403	1548	1686	2486	964	797	1855	1935	2196	1706	1035	1177	1305	ANKRD13A	-0.912921	0.0254676	0.0542621	down	no
BTBD7	1426	1473	1599	1799	1813	2951	5395	6317	10128	2395	2027	3214	1302	1181	2842	ANKRD13B	-0.42752	9.49e-05	0.000398886	down	no
LOC117017737	0	0	0	5	0	0	11	0	0	0	3	3	0	0	0	ANKRD13C	0.0944769	6.44e-25	2.09e-23	up	no
LOC117017738	0	0	0	0	0	0	0	0	0	0	8	0	0	0	0	ANKRD13D	0.526048	0.0566992	0.106637	up	no
PGLS	367	400	582	259	252	634	1175	696	2680	739	843	1045	554	514	1030	ANKRD16	-0.361091	0.126536	0.207016	down	no
CCNA2	71	77	151	56	62	151	1030	267	1264	58	83	133	46	12	68	ANKRD23	-1.27418	0.00169023	0.00527029	down	yes
WDR1	2115	2842	2599	2476	3290	6044	14300	8873	20164	4649	5596	5196	2638	2026	2667	ANKRD27	0.172488	0.192996	0.291527	up	no
CCNA1	59	136	83	0	10	6	0	0	14	3	62	0	0	0	0	ANKRD28	0.150084	0.374542	0.492124	up	no
VPS28	982	1217	1386	1237	1056	2976	1870	849	3463	1986	1543	2341	1098	1103	3177	ANKRD31	0.260632	0.275799	0.388374	up	no
DYNC1I2	1704	1782	1968	2417	2787	3734	3719	2575	3898	2399	2589	2221	1458	985	1170	ANKRD33B	-0.27259	0.791982	0.854601	down	no
SKA1	0	14	52	0	6	3	93	14	194	0	9	14	0	4	10	ANKRD34A	0.0390668	0.040165	0.0797239	up	no
SKA3	523	673	469	171	141	276	1198	236	1172	156	212	126	207	78	150	ANKRD34B	1.52415	0.443566	0.561775	up	no
TMC5	0	2	0	4	0	0	14972	12104	12721	5	0	0	0	0	6	ANKRD37	-0.99834	0.0263673	0.0558291	down	no
WNT10A	11	58	230	0	3	0	4	0	0	16	15	3	3	0	2	ANKRD39	1.04898	0.10464	0.177563	up	no
WNT10B	40	82	56	7	23	56	0	0	3	0	58	3	0	8	0	ANKRD46	-1.15486	3.29e-11	3.58e-10	down	yes
PYY	4	6	3	0	0	0	33	23	125	0	0	0	0	0	0	ANKRD49	-0.51674	0.332763	0.448394	down	no
TMEM35A	1260	1508	1313	0	16	8	13	3	78	2	498	19	0	0	0	ANKRD50	0.67887	0.549542	0.657884	up	no
LAMB3	818	1062	914	543	407	1606	2784	1583	5445	1160	329	749	129	59	373	ANKRD54	0.6578	0.0662665	0.121305	up	no
CYSLTR2	43	14	50	20	59	164	114	131	183	21	15	92	20	21	21	ANKRD55	1.24982	0.16926	0.26286	up	no
ATP7B	614	518	877	1631	2395	3283	4647	6817	7809	180	282	168	3300	3096	6076	ANKRD61	-0.299727	0.0285452	0.0597649	down	no
MPHOSPH8	2065	1981	1619	414	591	586	494	462	820	791	1019	965	426	674	659	ANKRD63	-1.73131	9.65e-09	7.79e-08	down	yes
MPHOSPH6	474	436	331	305	232	241	395	164	271	279	281	137	222	103	184	ANKRD66	0.0640202	0.000661548	0.0022778	up	no
ASTN2	1973	896	2153	110	205	513	79	97	232	325	2372	545	42	26	63	ANKS3	0.993903	0.553883	0.661945	up	no
ASTN1	7878	12026	13021	0	43	0	41	8	69	24	983	117	0	0	2	ANKS4B	-2.14072	0.116056	0.193078	down	no
RSPH9	177	299	450	346	393	744	87	87	90	434	323	594	183	307	527	ANKS6	-0.230319	0.857032	0.901437	down	no
MGP	38	29	73	2468	7054	19520	408	36	883	1369	733	1888	32	86	254	ANO10	0.593156	0.689126	0.774881	up	no
HS3ST3B1	18	42	38	14	124	77	266	257	498	475	236	422	4679	4521	9664	ANO3	0.878391	0.0289668	0.0605054	up	no
SAMD4A	1559	2146	1636	11545	11530	10953	1295	1209	1900	1858	2069	1719	1047	836	837	ANO5	-0.712406	0.0436864	0.085487	down	no
ADSL	332	406	436	931	992	1519	515	221	888	336	1071	497	657	521	847	ANO6	-0.467187	0.646136	0.739748	down	no
SAMD4B	1150	1634	2011	1011	1108	1776	1220	782	1784	1941	1906	1984	1494	997	1213	ANO8	0.349613	0.759341	0.829144	up	no
GAS2L1	471	803	951	383	451	1026	2253	1440	4006	803	1132	1469	1549	1322	2280	ANOS1	-0.434194	3.98e-14	5.83e-13	down	no
GAS2L3	172	69	117	1378	1389	1773	663	547	890	96	309	233	129	192	608	ANP32B	0.787288	0.0450776	0.0879351	up	no
FAM53C	665	596	659	240	360	511	176	115	330	408	312	460	128	164	189	ANP32E	-0.753262	9.65e-18	1.94e-16	down	no
TCIM	33	69	132	485	851	1642	191	157	298	1102	514	969	591	776	1356	ANPEP	1.16914	0.0121595	0.0291894	up	yes
ZW10	715	654	688	499	614	913	898	514	1418	747	880	963	665	585	936	ANTKMT	-0.234956	4.4e-10	4.22e-09	down	no
RSRC1	589	686	357	466	365	452	546	409	558	622	557	527	278	194	239	ANTXR2	-1.9519	0.691591	0.776658	down	no
CPN2	0	0	0	0	0	16	20	4	0	232	102	357	3783	3000	10552	ANXA1	0.283017	0.619347	0.718582	up	no
CPN1	0	0	0	0	0	0	0	0	0	2	0	0	2949	2962	5021	ANXA13	-1.15513	0.021454	0.047072	down	yes
CDADC1	768	798	809	1275	1213	2151	2858	3606	4020	1305	1233	1382	626	650	982	ANXA2	1.68552	3.44e-07	2.25e-06	up	yes
NLGN2	4980	6699	7137	297	473	463	245	298	498	329	520	455	95	163	48	ANXA3	-0.211448	0.0264637	0.0559883	down	no
ARHGAP40	116	80	32	1	2	8	244	77	483	491	111	562	0	0	0	ANXA4	0.223999	0.00106915	0.00351469	up	no
ARHGAP42	634	680	478	889	1009	1358	5317	5223	4829	1474	1650	1287	195	252	434	ANXA6	-0.24444	0.595705	0.697604	down	no
SERPINE2	797	1090	999	592	653	1642	49	21	113	60	60	275	2	0	12	ANXA9	1.92691	0.00338739	0.00965102	up	yes
CDC42EP3	337	479	523	1931	1670	3240	758	447	1655	1110	725	1174	123	128	96	AP1AR	-1.50571	8.91e-26	3.11e-24	down	yes
CDC42EP2	296	225	250	405	510	1114	319	569	1395	1789	1545	2005	198	304	418	AP1B1	0.230673	0.147639	0.235187	up	no
CDC42EP1	130	289	484	1021	1370	2554	1123	573	1882	580	519	1555	2906	2485	1130	AP1G1	-0.290144	0.0383126	0.0765817	down	no
CDC42EP4	840	622	956	767	874	1896	3371	2106	6123	949	818	1077	751	451	500	AP1S2	1.25886	0.00439953	0.0120775	up	yes
TBKBP1	812	798	530	147	184	323	116	84	139	345	178	345	69	55	126	AP1S3	0.0725624	0.00625586	0.016445	up	no
LOC117030287	1268	1184	1245	928	1005	1464	1079	908	1898	1766	1329	2060	1300	610	1314	AP2A1	-0.365596	4.15e-07	2.68e-06	down	no
LOC117030283	548	596	1089	3351	3114	9892	1961	1191	4329	1950	1043	3202	1385	1354	2864	AP2A2	-0.195686	0.695351	0.780049	down	no
ABI3	26	35	45	77	147	209	869	911	477	197	198	372	61	121	205	AP2B1	-0.597796	0.172996	0.267373	down	no
OTC	17	51	62	25	59	85	407	227	1078	105	73	99	18465	20884	17655	AP2M1	0.12938	0.0180631	0.0407698	up	no
TESC	343	552	707	719	1094	2929	118	133	445	102	156	145	95	55	251	AP2S1	0.296061	0.293473	0.40706	up	no
SOX10	425	750	1452	53	82	205	55	38	145	8	216	30	4	0	16	AP3B2	0.403777	0.600071	0.7015	up	no
OTP	74	46	0	0	0	0	6	0	0	36	4	0	0	0	0	AP3M2	0.175038	0.00134808	0.00431714	up	no
PITPNC1	2506	1639	3334	2343	1862	1734	867	392	1536	879	2085	1154	847	843	657	AP3S1	-0.126146	0.0684907	0.124847	down	no
KRT39	0	0	0	0	0	0	0	0	3	0	0	0	0	0	0	AP4B1	-0.827739	1.91e-07	1.29e-06	down	no
PARG	1484	1500	1541	943	945	1569	1283	1303	2300	1238	1394	1487	827	669	991	AP4E1	-0.000726322	0.010818	0.0264391	down	no
IL20	0	0	0	0	0	0	0	0	0	0	0	0	0	0	0	AP4M1	-0.537574	0.0111472	0.0270865	down	no
IL22	0	0	0	0	0	0	0	0	0	0	0	0	0	0	0	AP5M1	-0.669649	0.112136	0.187682	down	no
IL25	0	6	8	39	0	0	0	0	2	0	0	0	0	0	0	AP5S1	0.200584	0.798743	0.859958	up	no
IL24	0	0	0	0	0	0	0	0	0	0	10	0	0	0	0	AP5Z1	0.413459	0.991253	0.994462	up	no
TIMP1	51	61	88	289	637	1104	245	149	667	533	1115	574	102	50	137	APAF1	-0.283174	4.66e-09	3.95e-08	down	no
CLINT1	1636	2023	1986	3246	3002	4217	8477	5693	10724	7298	4814	5545	5687	4068	5028	APBA1	-0.260996	3.19e-21	8.25e-20	down	no
AHRR	95	143	237	25	26	74	178	229	533	53	191	163	3	10	15	APBA3	0.112563	0.000104793	0.000436229	up	no
ADCY4	247	133	215	1124	1500	2448	134	165	211	451	312	684	76	77	137	APBB1	-0.978685	1.67e-07	1.15e-06	down	no
ADCY5	2443	4817	14127	3497	3908	11994	680	710	1980	395	485	1148	186	153	363	APBB1IP	-1.62593	1.6e-09	1.43e-08	down	yes
ADCY6	1904	1868	1752	9224	9765	15860	4341	4281	7181	5206	3255	6478	2153	1983	2674	APBB3	-0.786998	2.26e-15	3.8e-14	down	no
ADCY2	2100	2921	4317	72	250	387	100	57	148	195	360	332	22	19	2	APC	0.296061	0.00465341	0.0126688	up	no
ADCY9	2640	3736	3269	2186	2255	3861	1452	1430	2570	2298	2195	2401	1967	2947	4270	APC2	1.12872	0.139258	0.22397	up	no
DDI1	0	0	0	0	0	0	0	0	0	2	0	2	0	2	0	APCDD1	-0.370891	0.889123	0.923954	down	no
XRCC1	791	693	568	730	842	943	864	644	1064	1290	1435	883	689	605	660	APEH	0.240425	0.136449	0.220157	up	no
XRCC3	33	51	112	33	50	153	24	45	95	37	75	131	10	14	52	APEX1	-1.67136	0.485893	0.601288	down	no
XRCC5	334	448	513	546	571	977	932	358	854	889	872	1193	260	233	533	APEX2	0.477103	0.655597	0.748442	up	no
XRCC4	143	189	246	125	127	217	132	117	327	76	168	231	85	61	119	APH1A	-0.0254689	0.00934011	0.0233193	down	no
XRCC6	1565	1359	1112	1789	1741	2503	1613	1321	2258	1890	1777	1605	2534	3193	2230	APH1B	0.377345	4.61e-12	5.5e-11	up	no
MEIS3	936	905	853	119	150	199	172	142	402	153	279	367	109	119	197	API5	0.353848	0.00201976	0.00614503	up	no
CTLA4	1	13	9	8	30	21	131	65	167	19	98	62	4	20	3	APIP	-0.639789	0.0703859	0.127794	down	no
ADCY10	63	44	44	52	114	102	34	22	82	230	112	402	33	33	102	APLNR	-0.395654	0.203145	0.304032	down	no
KCNA6	129	162	343	0	9	54	14	109	86	0	8	0	0	0	0	APLP2	-0.108026	0.384523	0.50246	down	no
KCNA4	997	2075	3269	10	46	10	13	10	29	20	222	64	40	42	83	APMAP	0.221734	3.86e-05	0.000175823	up	no
KCNA5	17	30	69	35	87	355	12	11	64	76	42	139	0	6	3	APOA1	0.403198	0.897533	0.930016	up	no
KCNA2	8545	11181	9724	581	547	1637	151	500	402	18	369	77	0	0	6	APOA4	0.120355	0.861126	0.904298	up	no
KCNA3	1549	3018	2950	298	305	1061	560	483	353	254	776	780	43	60	98	APOB	1.10345	0.0730779	0.131908	up	no
MFSD4A	2590	1661	1757	23	11	109	25	10	135	1488	519	1130	4	4	25	APOBR	-3.6596	7.68e-17	1.45e-15	down	yes
OPTN	1670	1884	1403	3586	3573	4123	8096	6931	7998	2353	2226	2215	9475	6413	5073	APOC3	4.7711	0.000162234	0.00064502	up	yes
BHMT	61	48	24	29	18	45	41	11	47	19369	9508	11732	165388	95036	140165	APOD	1.38818	0.0459314	0.0892866	up	no
FTL	2574	3377	3046	13288	13526	7208	17285	10126	18875	17857	17008	20585	38068	25541	26542	APOE	-0.513986	0.034104	0.0696896	down	no
MCCC1	610	599	615	4275	3452	5778	1145	690	1249	6254	2928	4395	1964	1590	2001	APOH	1.17181	0.301607	0.415552	up	no
ACACA	4997	6224	8782	3410	3974	8724	2411	3221	4385	1814	4327	2627	764	2178	3460	APOL6	7.18923	1.25e-10	1.28e-09	up	yes
ACACB	1452	1526	1638	31199	23359	35647	6632	6911	10585	16103	6561	9734	3518	3554	3043	APOLD1	1.4043	0.0764266	0.137014	up	no
ZDHHC3	594	700	801	643	655	1194	2446	1502	3128	1008	999	1284	1241	1230	1759	APOM	-0.260702	0.0118579	0.0285632	down	no
PLA2G2A	0	6	2	25	55	2	20254	4695	15461	0	4	0	45	31	40	APOO	0.237566	0.072992	0.131798	up	no
PLA2G2C	23	37	22	13	44	24	23	10	67	710	230	644	11	8	2	APOOL	0.845358	0.0243759	0.0523384	up	no
PLA2G2E	0	0	0	0	0	0	0	0	0	0	0	0	0	0	0	APP	-0.0625696	0.175222	0.269824	down	no
PLA2G2D	9	27	14	262	679	98	133	6	80	229	109	34	0	0	0	APPBP2	-0.463286	1.88e-81	6.61e-79	down	no
PLA2G2F	0	0	0	0	0	4	21	24	20	6	0	0	0	0	0	APPL2	-1.14448	0.0590096	0.110254	down	no
CYFIP1	3252	4018	4653	5242	5057	7137	6287	4243	9210	5320	5573	6339	3220	3184	5474	APRT	0.444412	0.516745	0.629413	up	no
LHPP	190	390	322	175	246	524	421	585	429	584	710	732	876	1306	1341	APTX	0.976647	0.0726233	0.131223	up	no
NUP188	2047	1683	1901	957	1276	1675	2057	1385	2696	1939	2054	1987	822	789	1258	AQP11	-0.918681	4.55e-11	4.83e-10	down	no
GLT8D2	30	25	38	54	99	299	21	10	80	14	17	22	0	0	0	AQR	-0.0880347	0.0390243	0.0778122	down	no
GLT8D1	784	1016	1026	792	904	1395	693	431	1073	1450	1561	1518	720	645	907	AR	1.01591	0.265814	0.377289	up	no
OSR1	70	56	26	78	194	122	136	125	438	63	43	52	0	10	7	ARAF	0.177789	0.174254	0.2688	up	no
OSR2	0	0	0	67	72	71	86	0	386	61	262	82	0	0	0	ARAP3	1.52198	2.32e-06	1.33e-05	up	yes
HES1	242	279	131	512	478	544	611	483	1328	555	391	586	296	339	253	ARC	0.924723	0.479612	0.595358	up	no
BPNT2	4027	4499	5335	2804	2405	7669	3634	3051	4043	2896	3331	3834	2338	2057	4132	ARCN1	0.0790787	0.00024858	0.000951428	up	no
BCL9	1554	2344	1335	862	2081	1003	880	589	1008	1440	1299	1839	920	661	763	AREL1	-0.152481	0.223656	0.328515	down	no
BCL6	6295	2215	1710	2261	2232	3200	421	630	625	2676	1826	2138	540	563	1252	ARF1	0.431799	0.745006	0.818667	up	no
BCL3	18	46	22	303	397	520	2655	2540	3229	417	355	474	535	429	1978	ARF4	-0.279369	0.707873	0.790058	down	no
BCL2	922	1048	770	761	1187	1014	1180	940	1319	1412	1915	899	463	241	372	ARFGAP1	-0.884885	0.512499	0.625688	down	no
NPEPL1	230	284	295	1421	1351	3389	2973	2487	3852	1465	1027	1736	470	514	649	ARFGAP3	-0.206744	0.00806701	0.0205498	down	no
CLMN	1834	1810	1280	497	340	256	1104	668	2991	6780	3048	9004	2097	1578	1717	ARFGEF1	0.836124	0.00274661	0.00804513	up	no
CLMP	2271	694	211	212	714	853	946	1026	1660	485	423	885	247	257	143	ARFGEF2	0.0939767	0.144584	0.231054	up	no
CSNK1G3	1435	1438	1346	637	858	1385	1790	1532	2459	1070	1399	1132	589	509	719	ARFGEF3	0.08685	0.40511	0.523004	up	no
SERPINB1	234	285	343	340	336	497	35509	16341	26116	137	279	135	37	74	77	ARFIP1	0.276967	0.713619	0.794199	up	no
SERPINB5	0	0	0	0	0	0	0	0	0	8	10	10	0	0	0	ARFIP2	-0.40613	0.000357336	0.0013109	down	no
FAM76B	451	530	534	566	512	420	525	474	726	608	613	670	669	418	545	ARFRP1	-0.108884	0.599075	0.700773	down	no
FAM76A	1035	969	1258	889	886	1491	997	573	1252	1992	1167	1240	713	352	431	ARG1	0.0467881	0.733818	0.809751	up	no
EXD2	1255	1762	1692	99	295	601	200	176	394	276	368	460	84	153	149	ARG2	-0.37149	0.0294706	0.0614004	down	no
EXD1	42	50	77	35	49	54	8	17	29	32	44	25	30	24	45	ARGLU1	0.278503	1.96e-10	1.96e-09	up	no
ELP5	648	854	805	937	1038	1637	728	469	1100	1109	1146	1040	1177	1105	1472	ARHGAP1	-0.0729608	0.814546	0.870568	down	no
ELP4	497	288	331	163	242	344	178	123	449	337	288	393	211	133	258	ARHGAP11A	5.50897	4.54e-134	2.39e-130	up	yes
ELP3	1275	1387	1281	817	994	1357	1052	767	1516	1700	1475	1516	1093	932	1209	ARHGAP12	0.71325	0.269699	0.381723	up	no
ELP2	815	863	916	753	806	1184	849	550	1192	1214	1130	1139	829	496	1000	ARHGAP20	0.99818	9.64e-05	0.000404521	up	no
ELP1	2999	3641	3470	990	1105	2366	565	515	1549	1092	1785	1936	516	523	1175	ARHGAP21	-0.626647	0.644652	0.738587	down	no
SPRYD3	3008	4224	2831	395	618	772	2934	1731	3138	2015	2288	1352	2806	1474	1470	ARHGAP23	0.207389	0.327684	0.443049	up	no
SPRYD4	158	130	129	727	661	728	201	133	332	355	332	385	1375	984	824	ARHGAP25	-0.474577	6.4e-06	3.38e-05	down	no
KLHDC4	597	656	623	518	572	756	569	329	890	828	752	720	510	452	768	ARHGAP27	0.462262	0.114791	0.191216	up	no
ASXL1	2280	2132	1907	1661	1925	2719	1983	2017	3666	2840	2354	2920	3479	3079	3459	ARHGAP29	-1.07555	0.742994	0.817309	down	no
ASXL3	717	1103	1074	191	121	271	0	4	30	97	94	158	5	4	4	ARHGAP31	-0.545395	0.466642	0.583982	down	no
ASXL2	3133	3752	3697	3223	3702	5934	1783	4233	7924	4395	4498	7586	1883	2161	4141	ARHGAP33	-0.645359	0.0805126	0.142736	down	no
HDDC2	495	772	569	562	621	1059	381	183	344	515	745	439	737	380	395	ARHGAP35	0.848363	0.100413	0.171439	up	no
HDDC3	203	263	343	245	167	265	411	335	649	442	302	567	53	63	118	ARHGAP39	0.0361215	0.524814	0.636214	up	no
SPATA18	11	25	50	5	7	9	0	11	14	24	23	39	4	5	19	ARHGAP40	-3.70972	0.000917473	0.00306387	down	yes
HFE	324	210	172	514	792	1220	320	326	1084	580	635	598	1173	1403	2327	ARHGAP42	-1.01349	0.0429969	0.0845021	down	no
GPR146	440	268	167	921	1126	1165	566	807	1135	1483	874	1240	819	1074	1144	ARHGAP6	0.614628	0.073889	0.133122	up	no
GPR143	12	0	0	0	0	7	0	0	11	1	15	0	0	0	8	ARHGAP8	-5.26893	1.67e-06	9.8e-06	down	yes
ZNF212	534	343	378	407	379	704	528	332	664	723	447	642	431	387	501	ARHGAP9	-1.07598	0.125129	0.205282	down	no
GPR149	45	110	303	0	0	8	21	0	15	13	2	83	0	0	0	ARHGDIA	-0.249691	0.10154	0.173118	down	no
KNL1	55	73	169	201	326	253	1899	658	2798	256	349	357	161	60	189	ARHGDIB	-1.77917	0.000296338	0.00111309	down	yes
ZWINT	3	14	6	0	7	4	161	30	371	14	31	5	2	0	17	ARHGDIG	0.181694	0.733957	0.80982	up	no
SLC7A4	452	175	281	5	9	0	156	128	434	11	91	10	0	17	4	ARHGEF10	-1.24213	3.81e-16	6.78e-15	down	yes
DAGLA	1250	1439	1663	76	86	214	97	73	352	17	193	148	0	0	4	ARHGEF10L	0.278642	0.219154	0.323277	up	no
SLC7A1	2025	2091	2771	401	343	697	1896	561	2569	742	1677	1000	766	188	1742	ARHGEF12	-0.450398	7.93e-14	1.13e-12	down	no
RIN1	808	1247	1312	28	58	78	112	54	159	151	99	211	20	10	14	ARHGEF15	-2.18361	0.00626535	0.0164659	down	yes
WWOX	534	247	187	178	243	262	310	332	483	578	412	531	306	328	549	ARHGEF17	-3.2069	4.92e-42	4.72e-40	down	yes
RIPK1	366	432	350	933	967	1073	3417	2996	5038	2742	1930	3214	1660	1325	2566	ARHGEF18	0.907344	0.000107407	0.000445881	up	no
CRABP2	238	112	131	0	4	10	0	0	0	94	87	212	0	0	0	ARHGEF19	-1.02727	0.320939	0.436087	down	no
GLIPR2	23	72	112	111	166	281	110	99	300	89	390	119	50	29	63	ARHGEF2	0.547715	0.444085	0.562298	up	no
GLIPR1	11	23	4	137	197	97	126	109	250	44	178	144	90	86	78	ARHGEF25	0.286875	0.037836	0.0758303	up	no
POU4F2	0	0	0	0	0	0	0	0	0	0	0	0	0	0	0	ARHGEF26	-0.483484	3.22e-10	3.14e-09	down	no
POU4F3	2	0	4	3	0	0	167	92	368	0	0	4	21	17	7	ARHGEF28	-0.7132	0.0768877	0.1377	down	no
HM13	609	621	687	672	695	941	1507	581	1990	1575	2166	1487	3036	2174	3991	ARHGEF3	0.760038	0.00595877	0.0157664	up	no
RASA3	1249	1064	825	965	1642	1549	850	562	1204	822	1541	868	456	422	526	ARHGEF37	-2.93821	3.03e-16	5.45e-15	down	yes
ACTN3	25	7	29	14	6	27	0	2	6	0	0	6	0	0	4	ARHGEF5	3.5335	3.2e-57	5.92e-55	up	yes
ACTN2	898	1911	1948	40959	35075	62533	175	352	300	18	114	78	54	13	13	ARHGEF7	-0.413341	0.0788742	0.140493	down	no
ACTN1	1458	3221	3472	1012	3385	2148	3857	3416	6233	1599	2100	2054	2240	1484	1858	ARHGEF9	0.692329	0.193425	0.292091	up	no
ACTN4	3521	6120	8255	6656	7596	7992	45583	28242	42780	17665	14706	17102	5859	5493	7177	ARID1A	0.380262	0.00109542	0.00359208	up	no
LOC117014326	57	136	160	24	54	0	12	4	17	16	73	17	39	34	37	ARID1B	-0.565521	0.887296	0.922858	down	no
EZR	1452	1962	1130	3782	3483	4113	56123	28674	30555	20609	23241	12358	878	396	774	ARID2	0.105767	0.00119142	0.00387552	up	no
TIMM44	600	620	731	1538	1116	2349	1041	547	1399	1006	974	1025	847	648	908	ARID3A	0.424396	0.01129	0.0273649	up	no
LOC117019323	177	171	310	599	664	1994	485	417	959	616	615	789	583	607	1151	ARID3C	-0.3232	0.346075	0.46231	down	no
LOC117014492	107	150	175	1419	1259	806	487	331	1003	797	767	1136	1386	1234	1481	ARID4A	0.604462	0.946335	0.964273	up	no
N6AMT1	42	35	59	135	188	299	99	53	207	210	185	255	94	58	205	ARID4B	0.532888	0.0616133	0.114256	up	no
LOC117018144	239	168	141	249	178	328	424	244	384	325	261	215	261	155	273	ARID5A	0.294113	0.110987	0.186145	up	no
ABLIM3	2677	1948	2096	5149	4587	9754	244	212	501	1950	1728	2942	3156	3038	1641	ARIH1	-0.74994	4.03e-05	0.000182743	down	no
MISP3	46	65	71	20	32	84	130	125	367	316	253	380	0	13	16	ARK2N	0.40728	0.042776	0.0841621	up	no
LOC117017673	3	2	2	0	0	0	0	0	0	0	0	0	0	0	0	ARL1	-0.127774	0.0098782	0.0245002	down	no
LOC117017679	0	0	0	0	0	0	0	0	0	0	0	0	0	0	0	ARL10	-0.000133697	2.06e-05	9.89e-05	down	no
GSTZ1	107	112	167	200	298	434	161	172	258	2847	1035	3396	8490	5561	6346	ARL13B	0.47065	0.0324698	0.0666995	up	no
GDI2	7110	8492	7630	4266	4678	6413	19331	12246	20138	8688	9211	8310	8187	6796	8360	ARL14EP	-0.560491	1.63e-16	3.01e-15	down	no
GDI1	11094	13370	11885	755	1286	1395	400	369	891	1775	3483	1314	219	297	315	ARL16	0.256977	0.164569	0.256951	up	no
TFAP4	430	241	165	299	344	298	1148	562	916	656	496	329	321	276	298	ARL2	-0.441257	0.0338589	0.0692424	down	no
SPDL1	162	155	88	76	60	44	325	83	322	107	133	59	37	20	19	ARL4C	1.0363	0.396509	0.514358	up	no
TMEM151B	1188	874	1215	20	25	10	43	25	109	213	279	682	6	0	6	ARL5B	-0.409511	9.53e-08	6.73e-07	down	no
TMEM151A	1037	1834	3167	9	44	45	7	6	15	11	71	13	0	2	0	ARL5C	0.326119	0.000499025	0.00176643	up	no
LOC117013770	10	7	13	0	4	2	0	0	6	898	387	1965	5	0	0	ARL6	-0.234591	0.934142	0.955453	down	no
HGSNAT	5366	5866	6311	1312	1485	2172	2335	1679	3216	2801	3044	2289	2706	4360	4788	ARL6IP1	-0.17612	7.51e-13	9.83e-12	down	no
SERF2	823	866	913	3896	3334	5120	6067	3722	5970	3038	2539	2788	2007	1807	2373	ARL6IP4	-2.09534	9.49e-15	1.5e-13	down	yes
NAT9	63	83	147	102	142	176	97	134	106	97	120	154	54	75	77	ARL6IP5	0.320117	0.0107713	0.0263371	up	no
ADGRL4	291	294	435	2830	2329	4175	353	252	740	1720	1247	2287	501	476	748	ARL8A	-0.0675334	4.88e-15	7.92e-14	down	no
ADGRL1	8932	11339	17337	752	1243	2357	681	1505	1881	2173	2552	2994	800	1286	1804	ARMC1	-0.648398	0.001079	0.00354596	down	no
FAIM2	9193	9339	8908	1331	174	187	73	28	62	17	452	6	0	0	2	ARMC12	0.914674	0.534286	0.645498	up	no
TMEM258	139	178	184	432	442	692	847	445	995	331	449	262	404	489	553	ARMC2	0.288604	0.000325835	0.00121393	up	no
TMEM254	133	267	377	74	127	164	345	228	391	465	520	326	180	393	262	ARMC5	1.26258	4.93e-19	1.08e-17	up	yes
TMEM253	8	7	9	3	1	0	2107	1445	3028	11	4	29	6	5	8	ARMC6	0.552111	0.0062261	0.0163832	up	no
TMEM252	0	0	0	5	8	0	3	0	26	976	1288	1702	0	0	0	ARMC7	1.34609	0.00427062	0.0117789	up	yes
TMEM250	411	469	765	252	216	894	229	181	636	265	337	604	199	247	435	ARMC8	0.0018668	5.27e-09	4.41e-08	up	no
SIPA1L1	10126	11914	10705	606	908	1081	1024	779	1425	1928	1265	1522	745	464	578	ARMC9	0.510999	0.0210554	0.0463615	up	no
SIPA1L3	3210	2339	2127	1085	1040	1834	10190	7882	12078	5658	2456	5939	2167	1716	2213	ARMCX2	0.302186	0.94405	0.962783	up	no
SLC35F5	536	411	779	1431	1322	4063	2055	1556	4046	1700	3901	3991	1899	1585	3929	ARMCX3	0.649269	0.574439	0.679804	up	no
SLC35F4	567	67	98	0	0	28	10	21	31	0	40	74	0	0	0	ARMCX4	0.508898	0.592987	0.695659	up	no
SLC35F6	1197	1204	1543	1738	1576	2469	1788	1196	2573	5736	3853	11849	2846	2233	3685	ARMCX5	-1.0867	0.000123674	0.000506424	down	yes
SLC35F3	314	443	593	7	0	6	13	28	104	139	143	95	46	94	179	ARMH1	0.280083	0.223331	0.328129	up	no
SLC35F2	80	93	79	0	0	0	1459	692	2982	358	211	496	0	2	4	ARMH3	-0.127429	5.8e-09	4.82e-08	down	no
MAB21L4	0	11	13	0	0	0	0	0	0	27	0	9	3	4	9	ARMH4	0.777352	0.00190982	0.00585448	up	no
SUPV3L1	597	802	818	692	729	1296	558	331	995	664	757	996	486	458	964	ARMT1	0.481105	0.0529771	0.100553	up	no
TRMT112	601	737	477	950	1125	1193	1000	620	1104	1266	1974	941	978	1199	1260	ARNT	0.498464	0.00374376	0.0105297	up	no
MPC1	1577	1901	1854	7396	5280	7698	2090	1554	2792	3935	2693	3308	7082	3702	14767	ARNT2	-0.168255	0.00832222	0.0210928	down	no
TSPAN10	115	148	88	60	42	51	19	36	25	55	48	59	12	12	9	ARPC1A	0.594314	5.58e-06	2.98e-05	up	no
TSPAN11	1201	2169	2275	538	447	1959	138	77	521	1389	1054	4284	58	25	344	ARPC1B	-1.95069	0.135923	0.219476	down	no
TSPAN12	107	207	458	2552	2624	7288	262	656	404	1825	2001	2827	37	50	94	ARPC4	0.38651	0.0397378	0.0789808	up	no
TSPAN14	916	768	879	1196	1175	2094	1234	1280	2254	2481	1632	3182	931	833	1263	ARPC5	-0.529295	4e-11	4.3e-10	down	no
TSPAN15	67	86	162	229	268	542	721	783	1942	182	177	224	528	280	523	ARPC5L	-0.70773	5.17e-06	2.77e-05	down	no
TSPAN16	0	8	13	0	0	11	2	0	2	0	0	13	0	0	2	ARPIN	1.55074	1.58e-16	2.91e-15	up	yes
TSPAN17	241	581	567	580	467	848	150	130	292	399	984	462	350	461	375	ARPP19	0.401795	2.83e-06	1.6e-05	up	no
EAF1	1275	1322	1538	1157	1066	1838	3826	2259	3282	3096	2837	2366	3086	1799	2390	ARPP21	-0.0763362	0.168205	0.261568	down	no
RBPJL	0	4	61	0	21	24	0	0	6	5	30	56	0	0	0	ARRB2	-0.300454	0.0972398	0.167023	down	no
SYNCRIP	3861	3691	3699	4732	5179	5394	4682	2320	5859	5164	5313	4240	3374	2515	3761	ARRDC1	2.60868	0.000113908	0.000469902	up	yes
MMAA	264	293	287	497	546	713	308	303	592	405	441	510	250	301	380	ARRDC2	1.29615	0.0316443	0.0653222	up	no
TYR	0	0	0	0	0	0	0	0	0	0	0	0	0	0	0	ARRDC3	-0.554016	0.0274828	0.0578193	down	no
PDXK	13503	19986	19026	561	1095	4191	4903	5199	10646	15477	12263	29674	3843	4377	9141	ARRDC4	-3.36538	9.53e-12	1.1e-10	down	yes
ALG2	175	266	274	104	190	399	126	142	571	325	439	443	293	239	703	ARSA	0.492809	0.184543	0.281384	up	no
ALG1	92	105	138	63	60	136	140	75	262	206	159	234	106	84	215	ARSB	0.63944	0.000858861	0.00288551	up	no
ALG6	240	142	219	139	124	250	490	217	760	451	421	568	298	174	520	ARSD	0.340351	0.607828	0.707789	up	no
ALG5	240	322	366	289	318	501	727	269	877	810	653	725	747	447	838	ARSH	4.01179	0.00052744	0.00185794	up	yes
PDXP	2536	2432	2597	38	59	144	326	160	338	196	260	254	173	46	371	ARSI	1.46094	0.274039	0.386257	up	no
MAGEL2	731	1166	1154	21	25	123	53	33	116	23	158	60	5	2	9	ARSJ	-0.0122807	0.968013	0.979447	down	no
INSL3	0	0	0	3	0	0	5	6	0	0	0	0	0	0	0	ARSK	0.8753	0.00390512	0.0109136	up	no
HGS	1933	2307	2257	1479	1381	1942	2773	1936	3336	2258	1909	1884	2240	1296	1558	ART3	-1.30479	0.00844639	0.0213562	down	yes
CLUL1	16	9	0	6	3	0	17	12	18	36	10	33	23	18	55	ARV1	0.402516	0.00242664	0.00722235	up	no
PDX1	0	0	0	0	0	0	145	1006	25	0	0	0	0	0	0	ARVCF	-0.265302	0.000111763	0.000462139	down	no
LOC117037847	2	0	0	0	0	0	0	0	0	0	0	0	0	0	0	ARX	-0.445548	0.0349058	0.0710799	down	no
LOC117037849	4	11	6	0	0	0	0	0	0	0	0	0	0	0	0	ASAH1	0.232745	0.573014	0.678925	up	no
FCSK	530	491	839	178	233	622	558	491	1582	518	594	1133	732	863	1380	ASAH2	2.65121	0.0904816	0.157209	up	no
ADAP2	74	111	86	532	562	683	310	275	635	467	451	770	131	261	271	ASAP1	-0.0635591	0.00147744	0.00468863	down	no
KLHL10	0	0	0	0	0	0	0	3	0	0	0	0	0	0	0	ASAP3	0.124454	0.600164	0.7015	up	no
KLHL12	1742	1848	1959	898	993	1381	777	607	1159	1172	1196	1284	504	614	1152	ASB12	-0.984846	2.54e-07	1.69e-06	down	no
KLHL14	13	56	35	4	36	8	0	4	46	394	174	239	4	0	0	ASB13	0.271067	0.232314	0.338637	up	no
KLHL15	1011	972	1412	669	529	1452	474	366	1111	784	1329	1357	564	528	1417	ASB16	7.6834	6.82e-20	1.6e-18	up	yes
KLHL18	758	819	1018	387	461	708	356	431	1082	552	461	708	161	103	290	ASB2	0.307801	0.0721386	0.130481	up	no
LOC117034571	458	500	515	260	248	324	213	129	593	302	404	477	135	64	383	ASB6	0.170185	0.000527697	0.00185823	up	no
ALDH9A1	643	505	741	941	1003	1694	7766	5562	10193	8267	5996	9031	3793	4049	7391	ASB7	0.159547	0.133753	0.216603	up	no
PAQR9	165	370	878	129	103	430	528	754	1678	268	192	482	1448	1490	1812	ASB8	0.50785	0.791795	0.854574	up	no
NPTX1	42501	24911	15710	39	146	99	15	14	69	92	1224	98	2	14	0	ASCC1	-0.341812	0.107791	0.181651	down	no
SLK	3418	3615	4161	4323	4081	6166	3852	2472	4819	7234	4891	7194	2785	2076	2976	ASCC2	0.13906	0.0730144	0.131816	up	no
SLA	366	442	732	446	448	233	559	334	985	395	665	423	472	424	548	ASCC3	-0.710471	0.632475	0.728534	down	no
GFY	38	40	10	0	0	0	0	0	0	0	0	0	0	0	0	ASCL3	0.690822	0.707144	0.789746	up	no
NOTCH4	294	413	620	3028	3232	5579	411	468	786	2711	1527	3991	539	941	1700	ASCL4	0.403919	0.0721814	0.130536	up	no
MEAF6	2958	3275	2510	854	856	1026	1613	1375	853	1364	887	1301	959	732	1122	ASF1B	-0.583823	0.743351	0.817616	down	no
AZIN1	3886	4366	6850	1810	1724	4113	6442	3917	8708	3025	3448	4984	1577	1487	3254	ASGR1	0.229132	0.463446	0.580809	up	no
NOTCH1	1096	1504	1934	4223	5085	9586	2725	1816	5453	3456	2844	6504	1302	1575	3067	ASH1L	0.0521992	0.224106	0.328992	up	no
NOTCH2	5670	7544	6584	5006	6534	9095	2719	1835	6267	7945	14397	9774	5391	3823	8029	ASH2L	0.196297	0.142379	0.228258	up	no
AZIN2	330	214	303	107	158	78	356	556	445	170	283	174	40	44	46	ASIC3	-0.268953	0.126489	0.206971	down	no
ZNF653	622	697	513	224	249	242	145	112	228	382	303	350	169	166	184	ASIC4	-0.438703	0.186863	0.283973	down	no
ZNF652	2472	1906	1723	2331	2066	3309	2236	2138	3375	3278	2580	3756	2164	1863	2698	ASL	-0.253763	0.429642	0.54816	down	no
NTAQ1	293	323	468	101	126	329	110	52	196	113	198	182	59	30	81	ASMTL	-3.20597	0.00045693	0.00163305	down	yes
RAPGEF2	10744	11305	8771	9314	9216	12232	4890	4132	5569	24514	12443	19702	5362	3989	4952	ASNSD1	-0.26631	0.00409858	0.0113698	down	no
RAPGEF3	783	1186	1426	1189	1340	1864	4833	4141	5025	13042	5679	11377	627	471	759	ASPA	1.86041	0.000298277	0.00111941	up	yes
FADS3	181	279	206	2238	1868	2973	664	289	330	566	848	281	369	228	270	ASPDH	3.16063	1.54e-18	3.3e-17	up	yes
RNF135	115	134	160	142	233	435	442	520	1150	366	366	651	189	237	450	ASPHD1	0.71756	0.721896	0.801295	up	no
SNRPD3	804	790	642	1024	915	1245	1741	692	1720	1393	1179	830	1021	708	1020	ASPHD2	1.16935	0.243639	0.351786	up	no
SNRPD2	348	464	383	414	469	799	889	352	1060	601	839	614	545	526	621	ASPN	1.33048	0.0283886	0.0595584	up	no
SNRPD1	654	787	456	327	296	406	1099	309	940	450	672	313	237	135	262	ASPSCR1	-1.24197	0.00314805	0.00906968	down	yes
NMBR	13	25	37	0	0	0	0	0	0	0	0	0	0	0	0	ASRGL1	0.0768447	2.09e-10	2.09e-09	up	no
IFT43	145	184	117	100	129	129	104	97	170	165	170	102	33	42	40	ASS1	0.682256	0.0580592	0.108768	up	no
RFX6	2	0	0	0	0	70	40	60	97	0	0	0	0	0	0	ASTE1	0.0403594	0.282408	0.394762	up	no
GLDN	81	154	202	7	50	265	16	0	6	4	16	8	0	16	14	ASTN1	-0.0224385	1.33e-17	2.65e-16	down	no
GLDC	305	244	442	6	0	95	4	6	249	6219	5731	6949	9051	6120	6405	ASTN2	0.109572	0.0202998	0.0449324	up	no
QPCT	616	493	552	51	56	103	110	78	164	18	113	49	59	41	88	ASXL1	0.361659	0.0256665	0.0545977	up	no
PC	4439	4838	5786	2622	3826	3036	2439	3531	4728	14897	12213	21383	13086	12803	35150	ASXL2	0.581853	8.5e-07	5.22e-06	up	no
DHRS11	128	163	201	7230	6432	11192	4257	2867	4573	774	400	705	121	23	13	ASXL3	-0.0411424	0.392419	0.510372	down	no
DHRS13	239	217	360	261	266	428	162	261	455	606	743	739	163	252	239	ATAD1	-0.919125	0.924154	0.949107	down	no
LGMN	1004	1332	1585	4979	4612	5988	4357	3189	7247	31770	23554	47391	9846	7079	9099	ATAD2	-0.637486	0.00143018	0.00455238	down	no
EHMT1	1675	1772	2303	1475	1682	3558	1855	1751	3748	2064	2190	3427	1117	1262	2023	ATAD2B	-0.11136	3.11e-14	4.63e-13	down	no
ADIPOR1	1100	1208	1493	3719	3520	5541	8151	5029	7883	7207	5249	5202	4909	3602	3575	ATAD5	-0.403545	1.97e-05	9.51e-05	down	no
MARK4	1754	2565	2473	1027	1313	1474	1419	1091	1584	1922	1489	1543	1129	1132	905	ATAT1	0.215055	5.86e-08	4.27e-07	up	no
MARK2	2471	3391	3310	1901	2869	3618	6958	5733	9054	4343	3363	4187	1270	1156	1514	ATCAY	0.0419543	7.88e-18	1.6e-16	up	no
TPD52L3	0	0	0	0	0	0	0	0	0	0	0	0	0	0	0	ATE1	-0.771772	5.23e-05	0.000231697	down	no
TPD52L1	58	206	327	322	429	415	49	38	45	715	674	364	490	538	318	ATF1	-1.09443	0.0487216	0.0937249	down	no
EFCAB11	36	92	85	228	260	115	103	35	129	296	224	199	116	118	107	ATF4	0.443624	3.15e-05	0.000146017	up	no
EFCAB14	1692	2113	2057	3173	2992	4750	13859	8473	10479	6118	4067	5084	2939	1657	1818	ATF5	-0.389584	0.39252	0.51038	down	no
CAPSL	5	20	57	0	0	0	6	2	0	235	107	636	0	0	10	ATF6	0.702014	0.0293559	0.0611857	up	no
WDR13	907	1254	1462	628	640	1384	538	397	937	753	773	1017	419	326	686	ATF6B	-0.16829	0.752995	0.82478	down	no
WDR12	577	788	718	377	509	771	884	298	926	515	849	549	485	389	725	ATF7	-0.423551	0.913728	0.942257	down	no
WDR11	1834	2162	2049	694	771	1140	2118	1625	3511	3148	2685	3885	1132	939	1635	ATF7IP	-0.231808	0.263016	0.37377	down	no
WDR19	911	1116	1295	371	472	797	427	268	915	2052	1736	3377	487	227	403	ATF7IP2	0.602075	0.337208	0.453051	up	no
WDR18	864	910	1131	471	428	1286	463	310	1026	618	753	817	417	326	965	ATG10	0.236578	0.029103	0.0607187	up	no
FAM204A	830	1065	1034	289	266	477	418	231	614	681	549	594	306	146	195	ATG101	-0.434945	0.164312	0.256625	down	no
USP9X	9787	11291	12988	9258	8956	14998	9845	9345	16183	9416	10260	14382	8289	6765	9175	ATG13	-0.0547212	0.755017	0.826135	down	no
ZFP42	0	2	0	0	0	0	0	0	1	0	2	1	0	0	0	ATG14	-0.4694	0.797726	0.859215	down	no
LOC117029378	121	116	105	140	195	159	79	57	184	144	169	208	183	205	326	ATG16L1	0.572774	0.000618983	0.00214668	up	no
LDLRAD1	2560	3015	1922	423	370	479	373	366	486	969	790	943	223	229	207	ATG16L2	-1.04478	0.00195119	0.0059605	down	yes
LDLRAD3	628	210	269	29	132	122	99	46	138	535	297	744	159	131	317	ATG2A	-0.00221696	0.455352	0.573256	down	no
LDLRAD4	2803	2442	3473	567	1075	1711	485	458	891	1466	923	2195	107	285	485	ATG3	0.33063	0.795518	0.857363	up	no
CGAS	11	18	72	49	43	75	144	47	287	66	53	91	41	53	70	ATG4B	0.1195	0.0102905	0.0253794	up	no
APEH	897	898	1043	707	819	1407	1189	876	1799	1418	1378	1621	1404	1973	1828	ATG4C	0.241418	0.0075091	0.019306	up	no
NKX6-2	40	98	107	0	0	31	6	0	8	38	10	10	0	0	0	ATG5	0.0568207	0.00011656	0.000479719	up	no
NKX6-3	30	0	10	0	0	0	7	2	4	127	54	325	0	0	0	ATG7	0.0477089	0.646773	0.740293	up	no
KCTD13	1726	2247	1964	62	79	61	177	89	220	223	204	170	67	38	83	ATG9B	-2.38991	0.00292311	0.00848893	down	yes
KCTD12	4945	4029	5175	4414	4092	8035	1573	1069	5673	4469	5471	6141	1068	1136	2529	ATIC	-0.197459	0.986016	0.991284	down	no
CRCP	1586	1869	1830	1559	1512	2606	2229	1481	3752	2873	2649	3349	2863	3109	3295	ATL1	0.503211	0.180115	0.275907	up	no
KCTD10	714	773	898	1002	1934	2091	2090	1410	2441	2627	2888	2471	783	636	949	ATL2	0.173302	1.45e-05	7.17e-05	up	no
KCTD17	1322	2502	2703	143	198	490	358	167	428	685	331	699	72	40	59	ATL3	-0.70165	0.00816319	0.0207447	down	no
KCTD16	1735	4174	4081	0	0	9	2	0	6	4	40	8	0	0	0	ATM	0.505442	0.00121282	0.00393421	up	no
KCTD15	385	466	498	32	125	230	210	210	600	66	99	125	90	89	136	ATMIN	0.851967	1.39e-05	6.92e-05	up	no
KCTD14	13	17	8	0	8	12	651	986	1868	0	11	6	0	0	0	ATN1	-0.0306403	0.169659	0.263221	down	no
KCTD19	0	2	2	3	11	2	0	0	3	0	29	0	0	0	3	ATOH8	-2.79806	4.82e-07	3.09e-06	down	yes
KCTD18	293	228	292	518	333	428	558	284	400	932	481	610	503	174	314	ATOSA	0.168354	0.516266	0.628903	up	no
H6PD	603	752	851	755	1111	2471	1612	1268	6905	4214	2902	9999	5464	4220	16537	ATOSB	0.0190066	0.93325	0.954818	up	no
SLC25A35	89	100	77	203	274	237	374	279	626	770	383	476	62	57	96	ATOX1	-1.76882	0.144156	0.230509	down	no
SLC25A34	73	60	120	1848	1136	3068	1992	1943	1269	2213	890	2305	201	235	314	ATP10A	-0.683754	0.00427187	0.0117792	down	no
SLC25A37	95	221	309	101	261	449	792	1142	593	388	641	511	88	53	125	ATP10B	2.05772	5.82e-08	4.24e-07	up	yes
SLC25A30	879	1371	984	528	554	786	418	489	1661	4409	2328	5134	732	499	5898	ATP10D	0.399674	0.936066	0.956956	up	no
GPBAR1	0	10	10	2	3	0	44	58	128	8	0	22	25	7	27	ATP11A	0.205972	0.00600991	0.0158777	up	no
SLC25A39	253	431	636	346	594	1812	2456	1832	5533	1395	1643	2489	2093	2660	3204	ATP11C	1.13844	0.0507706	0.0970815	up	no
SLC25A38	976	1076	1099	1266	1029	1694	1496	1098	1893	1917	1765	1832	2182	1402	1592	ATP13A1	-0.215422	0.0909475	0.157885	down	no
IGSF10	175	353	272	109	108	67	67	4	287	17	37	62	8	17	39	ATP13A3	0.172152	0.950969	0.967721	up	no
RIMKLA	75	152	149	0	4	6	10	5	22	0	11	3	0	0	0	ATP13A4	0.620712	0.0122803	0.0294124	up	no
RIMKLB	2384	1899	2037	620	712	1778	618	278	1576	2232	857	1195	304	162	272	ATP1A1	-0.136569	0.956043	0.971441	down	no
PCID2	781	684	517	363	418	543	442	249	708	741	704	639	514	394	437	ATP1A3	0.053463	0.256225	0.365847	up	no
POMT1	1102	1193	1575	458	410	1251	630	387	1218	976	960	1407	323	178	731	ATP1B1	0.321793	4.71e-05	0.000210698	up	no
POMT2	345	440	588	352	314	680	370	305	601	640	463	666	234	304	445	ATP1B2	0.376985	0.0807176	0.143003	up	no
AIF1	87	109	97	189	151	104	286	266	894	108	109	153	196	245	313	ATP1B3	0.359307	0.578774	0.683704	up	no
AGPS	1944	2137	2395	2159	2216	3417	2921	1997	4248	3718	3341	7277	1709	1515	2706	ATP23	-0.0519846	7.26e-07	4.51e-06	down	no
TMEM86A	340	376	808	1430	963	2935	106	121	408	616	561	942	448	486	814	ATP2A1	0.198753	0.281398	0.393785	up	no
SSBP4	1300	1990	2469	595	746	1077	322	313	728	603	565	834	96	139	546	ATP2A2	0.322785	0.0233246	0.0503789	up	no
LOC117014511	341	442	419	1050	1123	1338	965	518	1663	2519	1647	2405	2005	1213	761	ATP2B1	0.0510011	0.658275	0.750117	up	no
SMU1	1142	926	1068	1146	1263	1779	1699	1104	2662	1483	1741	1764	1077	899	1567	ATP2B4	-0.340179	0.0243071	0.052212	down	no
SSRP1	2303	2559	2008	1093	1396	1954	1821	904	2774	2430	2292	1958	1748	1325	2019	ATP2C2	-1.059	0.182292	0.278635	down	no
IRAK1BP1	134	114	219	30	90	130	0	11	21	96	121	109	28	50	65	ATP4A	1.80251	1	1	up	no
RBBP8NL	0	0	0	0	0	0	198	114	193	64	46	116	0	0	0	ATP5F1A	0.228345	0.046037	0.0894589	up	no
GPC2	51	15	24	6	16	35	10	6	19	12	16	29	0	0	3	ATP5F1B	-0.168329	0.337347	0.453122	down	no
GPC3	345	390	271	24	115	380	272	128	882	7772	4048	12199	347	179	2990	ATP5F1D	-0.395223	0.366231	0.483475	down	no
GPC4	1280	1422	637	2345	3418	4706	2847	1574	4283	4194	3896	6754	720	599	1563	ATP5ME	0.106551	0.775143	0.841775	up	no
GPC5	180	97	102	0	0	4	0	0	0	14	32	24	0	0	35	ATP5MF	-3.87215	8.58e-61	1.77e-58	down	yes
ANKDD1A	963	1210	620	21	10	17	5	12	18	25	126	14	0	0	0	ATP5MG	0.0526213	3.93e-06	2.16e-05	up	no
NYX	0	0	0	0	0	0	0	0	0	0	2	0	0	0	0	ATP5PB	0.778643	1.93e-09	1.69e-08	up	no
LOC117015262	74	53	120	101	26	211	38	38	414	447	300	686	270	295	714	ATP5PD	-1.5927	5.47e-08	4.01e-07	down	yes
TDO2	4	0	0	6	0	8	0	0	8	24	2	24	63623	61351	61235	ATP5PF	0.10606	0.00657637	0.0171762	up	no
ALDH3A2	1142	1129	1434	1616	2042	3154	8834	7178	9345	6620	4548	5512	32366	17613	14846	ATP5PO	-1.94473	2.37e-19	5.33e-18	down	yes
ALDH3A1	0	0	0	0	8	8	0	0	6	38	11	34	0	0	0	ATP6AP1	0.254907	0.0863523	0.151231	up	no
EDC3	302	466	796	145	328	649	210	327	1203	235	451	672	361	432	934	ATP6AP2	-0.0920963	0.429082	0.547711	down	no
EDC4	1947	2122	2421	1574	1651	2657	1539	951	2303	1977	1507	1925	1263	759	1386	ATP6V0A1	-0.716569	0.700373	0.784096	down	no
MRAP	26	29	11	8	46	40	9	6	15	215	2290	167	15	32	37	ATP6V0A2	-0.100745	6.61e-08	4.78e-07	down	no
RBM12B	953	1146	1516	1047	1159	1848	598	853	1426	982	1188	1937	709	622	1180	ATP6V0A4	2.12689	0.0107677	0.0263371	up	yes
ANAPC2	645	715	1217	455	468	1421	766	431	1669	830	810	1311	521	394	932	ATP6V0C	0.417133	0.00108596	0.00356438	up	no
ANAPC5	865	896	983	564	553	1185	1789	1022	1995	1465	1263	1536	427	272	411	ATP6V0D1	0.0824288	0.738533	0.813591	up	no
ANAPC7	1051	1037	1075	1007	1005	1115	1248	1096	1330	1215	1234	1183	616	469	617	ATP6V0D2	0.0338346	0.0602299	0.112038	up	no
PSMD14	915	997	1242	1388	1044	2007	2290	1093	2753	1286	2355	1210	2424	1514	1691	ATP6V1A	0.204764	2.82e-15	4.67e-14	up	no
PSMD11	1585	1745	1588	2516	2501	3222	3670	1963	3627	2714	3687	2223	5931	3823	4319	ATP6V1B2	0.545526	1.47e-05	7.26e-05	up	no
PSMD10	361	518	487	298	235	508	932	378	1047	590	836	830	519	323	707	ATP6V1C1	-0.656868	1.57e-11	1.78e-10	down	no
PSMD13	1351	1486	1579	2232	1841	4141	3393	1790	4741	3238	3044	3159	3224	2573	3589	ATP6V1C2	1.19956	0.68957	0.775132	up	no
PSMD12	2751	2937	2559	5293	4207	5674	2200	1407	2408	2699	3398	2267	4190	2261	4139	ATP6V1D	-0.770283	0.0317904	0.0655851	down	no
MYO10	3044	3385	3437	4941	4568	7139	4985	4638	6220	6526	5614	8044	805	1208	2266	ATP6V1E1	-0.276556	0.254292	0.36355	down	no
LOC117034314	20	8	30	31	145	114	3	0	17	253	188	309	9	0	5	ATP6V1F	0.345683	0.0011387	0.00371894	up	no
EXOSC10	1583	1310	1596	1493	1808	2235	2209	1364	2507	2138	2327	2338	1541	1341	1729	ATP6V1FNB	1.06229	0.758914	0.82899	up	no
MYLK2	6	7	0	2	0	5	0	73	4	0	0	0	44	5	4	ATP6V1G1	-0.478734	0.143706	0.23	down	no
MYLK3	762	560	1080	31598	26596	43391	73	125	181	177	525	229	405	257	245	ATP6V1G2	0.375838	0.105474	0.178719	up	no
TRMT44	225	353	430	162	174	397	163	285	598	406	371	586	458	327	608	ATP6V1H	0.63552	0.342831	0.459129	up	no
MOB4	2601	2807	2886	2377	1993	3611	3090	1306	3800	2844	11704	3400	2392	2012	3456	ATP7A	0.508195	0.0174271	0.0395205	up	no
LOXHD1	825	57	112	0	5	3	5	10	0	68	51	10	0	0	0	ATP7B	-0.763676	0.0101972	0.0251729	down	no
CHP1	3159	3573	3669	8007	7789	11949	12206	9844	14721	12243	8519	8078	4937	3953	6186	ATP8A2	0.612742	0.00167418	0.00522333	up	no
GCHFR	66	38	68	118	153	173	833	631	2489	129	93	556	942	1020	1747	ATP8B1	-1.80996	0.00382257	0.0107256	down	yes
C2H21orf140	7	1	0	0	0	0	0	0	0	2	3	3	0	1	0	ATP8B3	-0.186085	0.965422	0.977483	down	no
PATL1	1330	1290	1020	3459	2931	2651	3063	2372	3049	2770	2251	1801	2174	2151	2122	ATP9A	-0.714073	4.52e-07	2.91e-06	down	no
MND1	3	9	9	3	0	4	81	18	57	0	16	29	13	0	7	ATPAF1	0.694806	0.00156701	0.00492982	up	no
CALY	3520	5037	5328	0	40	3	69	36	169	88	717	90	0	4	0	ATPSCKMT	0.284743	0.226464	0.331669	up	no
CALR	6583	6207	8427	5598	5986	14086	22585	8624	32527	10430	11632	18350	35490	41105	58556	ATR	-1.0578	8.91e-26	3.11e-24	down	yes
CALU	2139	2047	1904	8434	6994	18558	3839	1971	7689	4075	4779	5189	10145	6083	14733	ATRAID	-0.0464292	0.951237	0.967721	down	no
CHPF	956	1134	1947	606	768	3871	817	343	2733	697	1426	1485	993	654	2372	ATRIP	-0.460868	0.0146479	0.0341439	down	no
COL23A1	261	210	262	23	28	30	322	426	560	200	87	98	4	0	6	ATRN	0.449494	2.81e-11	3.08e-10	up	no
RIBC2	51	214	162	0	0	0	17	0	4	14	49	4	0	4	6	ATRX	0.256484	0.0454546	0.088523	up	no
RIBC1	21	24	33	0	5	4	15	19	15	19	11	34	0	7	0	ATXN1	0.374734	0.294937	0.408445	up	no
RFFL	738	952	768	1376	1391	1644	2770	2825	4593	1246	984	1334	1736	1221	1977	ATXN1L	0.579433	3.24e-11	3.52e-10	up	no
RFC3	259	207	257	203	226	334	508	107	685	234	270	201	160	119	138	ATXN2	0.0918527	0.00141523	0.00450888	up	no
ZFHX2	1192	2310	2161	125	287	276	128	161	438	500	612	869	88	254	528	ATXN2L	0.273745	0.444205	0.562315	up	no
LOC117029609	15	12	4	0	0	0	0	0	2	3	1	15	4246	3838	5714	ATXN7	0.18835	0.000235648	0.000906129	up	no
RAB27A	111	60	86	261	300	389	1796	1420	2268	944	1536	772	323	208	359	ATXN7L2	0.0906519	0.228227	0.333786	up	no
LOC117022729	20	35	13	97	24	102	370	231	421	126	475	277	39	22	84	AUNIP	-1.93249	0.00206287	0.0062581	down	yes
CBX7	4111	4966	2691	1876	2847	1545	216	276	1012	2777	2723	1868	1162	356	692	AURKA	-0.385665	0.594827	0.697069	down	no
CBX4	1461	1707	1838	370	303	596	767	326	900	759	608	725	1072	502	834	AURKC	4.50522	1.63e-13	2.28e-12	up	yes
DHX40	1291	1480	1752	1792	2163	3196	2078	1737	3539	3627	3008	4011	1655	1504	2170	AUTS2	-0.133188	0.0347033	0.070736	down	no
TRIM9	4328	6001	7935	18	10	22	17	13	84	0	563	34	0	0	0	AVEN	-0.452689	0.00331056	0.00948086	down	no
TRIM8	3756	3932	3326	1873	1638	2546	3073	2537	3565	5365	4333	4922	3249	2601	4534	AVIL	0.60789	0.524728	0.636195	up	no
PFN2	9036	13431	15299	1160	1120	1473	395	220	566	4943	4666	3821	501	169	149	AVPI1	0.234213	0.000347095	0.00128239	up	no
PFN3	0	17	3	0	0	0	0	0	0	0	4	0	90	123	190	AVPR1A	0.24404	0.301951	0.415864	up	no
PFN4	55	67	86	283	184	991	108	69	185	55	42	56	14	13	56	AVPR2	-0.240323	0.807237	0.86636	down	no
TRIM3	1708	1272	1711	611	639	1233	401	297	522	798	608	851	167	160	357	AXDND1	6.08958	0.000455366	0.00162966	up	yes
TRIM4	441	512	480	764	864	1413	4225	3240	3954	1310	1471	1600	981	918	2645	AXIN1	0.704106	1.57e-06	9.26e-06	up	no
TRIM7	395	281	167	289	267	923	118	34	116	269	175	144	37	59	81	AXIN2	0.262332	0.00850484	0.021473	up	no
TRIM6	3	1	0	0	0	0	14	15	40	0	134	0	0	0	0	AXL	-0.0825867	0.875713	0.914998	down	no
PPA1	844	1013	982	1330	2015	3435	8298	6380	9495	400	1462	623	3920	4107	7803	AZI2	0.922904	2.21e-08	1.71e-07	up	no
LOC117023188	0	0	0	0	0	0	0	0	0	0	0	0	0	0	0	AZIN1	-6.69277	4.82e-117	7.25e-114	down	yes
KRT72	0	0	0	0	23	4	2	0	0	0	3	0	42	56	156	AZIN2	-0.23208	0.548092	0.656664	down	no
SSX2IP	1432	1921	3232	1169	1357	1816	2472	1664	1955	879	633	758	193	80	74	B2M	0.919353	0.00134429	0.00430762	up	no
RAB15	2438	2500	2788	8	22	58	793	390	2468	1286	518	1380	4	0	4	B3GALNT1	0.165919	5.88e-27	2.21e-25	up	no
DCXR	212	208	225	164	175	256	363	211	626	2378	1339	2203	2649	2192	3285	B3GALNT2	0.237982	0.997779	0.998632	up	no
NFYC	861	982	866	995	869	1455	1075	861	1324	2883	1709	1842	758	741	797	B3GALT1	0.661704	7.98e-10	7.43e-09	up	no
NFYB	528	884	557	561	593	573	757	695	697	1337	929	825	999	1071	2231	B3GALT2	0.165846	0.00596784	0.0157847	up	no
NFYA	162	294	376	107	130	274	262	293	732	165	327	351	129	132	253	B3GALT4	-0.110134	0.273264	0.385562	down	no
CCNI2	14	22	8	74	66	55	60	96	64	3	0	0	0	0	0	B3GALT5	-0.0832052	7.93e-20	1.85e-18	down	no
NLE1	233	402	424	115	174	430	528	159	987	282	378	358	194	230	446	B3GAT3	-0.00433772	0.862539	0.905151	down	no
SKIL	2310	3038	4973	1389	1968	3263	5719	7132	14402	2452	2088	6233	2580	1082	6989	B3GLCT	-0.329407	0.647547	0.741019	down	no
GCGR	24	0	0	147	92	523	11	23	42	1006	280	973	2545	3053	4142	B3GNT2	1.12396	0.867171	0.908654	up	no
CYTH3	2212	1811	1624	3968	5194	7279	2690	1841	3226	4836	2684	3145	778	1370	1506	B3GNT3	0.507398	0.0876116	0.15303	up	no
CYTH4	37	112	166	310	369	308	176	230	640	181	418	514	152	202	328	B3GNT4	2.66429	0.0153797	0.035629	up	yes
DPH2	240	330	362	147	162	222	122	93	251	312	329	245	167	105	345	B3GNT5	0.875226	0.00581942	0.0154403	up	no
DPH3	273	297	378	323	244	424	228	168	479	473	524	510	424	360	620	B3GNT7	0.156904	0.56063	0.668114	up	no
MYH7B	132	355	310	4716	8862	11509	46	8	33	102	83	72	42	19	105	B3GNT9	0.362102	0.10224	0.17405	up	no
DPH5	423	416	492	556	544	881	572	483	1473	676	794	835	403	501	1048	B3GNTL1	-1.66178	0.0204374	0.0452085	down	yes
DPH6	266	289	303	232	235	368	160	123	253	222	287	288	64	75	126	B4GALNT1	0.481429	0.167383	0.260532	up	no
DPH7	175	307	417	101	115	224	338	225	645	217	211	286	154	155	204	B4GALNT3	0.25379	0.747576	0.820721	up	no
PAH	17	25	0	12	11	14	30	31	101	50333	23962	58409	96181	121424	52268	B4GALT1	-0.293147	0.334103	0.449796	down	no
PAM	6005	8673	8030	51261	51214	119669	8320	3896	11348	8091	11301	6410	4324	4178	7737	B4GALT2	0.458828	0.0871473	0.15237	up	no
DCN	182	179	402	16292	25464	38694	4960	1872	12956	10840	5569	13655	988	1192	1886	B4GALT3	-0.033056	0.086979	0.152177	down	no
THRA	4390	4994	3755	4342	3718	8131	3418	2941	3753	5352	2789	3841	2308	1973	1685	B4GALT4	0.139174	0.000159224	0.000635209	up	no
DCT	33	71	821	11	0	8	4	0	6	2	0	2	10	0	4	B4GALT5	-0.881943	0.32397	0.439185	down	no
CDH20	634	902	1184	172	434	842	88	108	217	3	9	62	0	0	0	B4GALT6	0.452594	4.01e-07	2.6e-06	up	no
CDH23	300	703	677	335	266	243	285	132	152	406	437	382	299	215	97	B4GALT7	0.801646	3.55e-18	7.39e-17	up	no
CREB3	789	632	651	687	761	1004	4503	2785	4213	1474	1594	1236	1440	1082	1300	B4GAT1	0.120553	0.127199	0.207793	up	no
CREB1	1768	1751	1972	1284	1464	2776	1669	1609	3153	1825	2062	3130	812	815	1477	B9D1	-0.79735	0.479632	0.595358	down	no
FLRT1	1135	1073	1523	376	487	592	42	53	80	545	382	523	43	77	72	BAALC	0.108043	0.0977544	0.167661	up	no
FLRT3	1787	1291	1266	116	108	384	1277	3798	2573	228	229	661	96	275	141	BAAT	0.911089	0.180832	0.276724	up	no
FLRT2	1871	3971	5514	870	1092	2155	63	43	239	301	896	947	58	77	145	BABAM1	-1.4311	3.25e-12	3.95e-11	down	yes
TRPT1	111	138	184	345	298	524	76	127	219	228	206	226	207	206	160	BABAM2	-0.113883	0.770747	0.838756	down	no
PXYLP1	1266	1462	1901	183	179	465	891	470	1056	945	523	1440	416	168	599	BACE1	-0.028754	0.380586	0.49818	down	no
ARCN1	3134	3041	3471	3330	3557	6795	16535	11326	21312	4810	5058	6158	6670	4557	8376	BACE2	-0.808424	7.57e-05	0.00032487	down	no
QRFP	0	0	0	5	4	11	0	0	0	7	6	3	0	0	0	BACH1	0.633529	0.000753958	0.00256331	up	no
AEN	71	123	87	234	232	479	298	183	415	140	491	177	482	280	1149	BACH2	-0.168516	0.525106	0.636214	down	no
PPP6C	1644	1518	1349	1690	1642	1857	2326	1454	2385	2303	2114	1879	1732	1380	1598	BAD	-0.225427	0.626588	0.724192	down	no
SLC39A13	289	252	289	366	296	1103	369	177	678	732	512	910	268	188	380	BAG1	-0.896772	4.19e-06	2.29e-05	down	no
HSPA4L	4394	5783	5119	1175	1221	1963	460	354	1088	1472	1782	1828	274	211	888	BAG2	1.23229	6.91e-14	9.95e-13	up	yes
STING1	20	62	86	62	110	89	172	115	336	150	173	196	22	19	59	BAG3	0.985295	0.110174	0.185016	up	no
EIF4EBP2	3565	3884	4418	7343	8696	12524	9674	8330	12599	16667	12012	13633	5723	6405	10467	BAG5	0.982575	0.00164553	0.00515072	up	no
YBEY	59	80	64	51	74	117	57	33	124	84	91	112	27	14	81	BAHCC1	0.300299	0.119877	0.198392	up	no
SH2D1B	2	3	0	23	16	4	43	9	113	9	0	26	9	4	15	BAHD1	0.42178	1.6e-05	7.84e-05	up	no
CSDC2	463	466	404	0	14	21	3	10	11	253	213	552	0	0	0	BAIAP2	-0.392435	0.155919	0.245848	down	no
LOC117012879	0	3	1	0	0	0	0	4	0	0	0	5	0	0	0	BAIAP2L1	-0.494393	0.212301	0.315176	down	no
LOC117012875	279	290	263	365	323	549	749	408	866	635	510	589	471	311	467	BAIAP3	0.201126	0.582181	0.686575	up	no
PDHA2	47	30	9	6	0	0	0	0	0	0	6	0	0	0	0	BAK1	-0.370982	0.496427	0.611238	down	no
ERCC6	2376	2243	2052	1009	1204	1210	1077	1144	1433	1378	1617	1422	1153	911	1540	BAMBI	-0.0713114	0.0146628	0.034171	down	no
TCAP	80	191	291	10430	10135	18082	70	66	65	184	180	185	16	20	20	BANF1	0.208258	6.34e-06	3.34e-05	up	no
CKMT2	25	24	34	36532	27090	48883	41	18	23	76	64	36	110	87	39	BANP	1.11146	0.52066	0.632996	up	no
MRPS14	246	376	340	463	248	852	294	185	481	500	440	404	555	485	797	BARD1	-0.213744	0.867324	0.908724	down	no
RFPL4B	0	0	0	0	0	6	0	0	0	0	0	0	0	2	0	BARHL1	1.14105	0.829046	0.881518	up	no
RFPL4A	0	0	0	0	0	0	0	0	0	0	0	0	0	0	0	BARHL2	-0.14735	1	1	down	no
RILPL1	893	1905	787	10498	10021	5406	259	246	290	792	1800	876	785	591	297	BASP1	-0.617212	4.57e-05	0.000204784	down	no
RILPL2	286	471	295	371	341	470	284	430	517	769	827	593	306	263	379	BATF2	0.863109	0.145669	0.232611	up	no
PAIP2	3115	2562	2110	2733	2686	4343	1390	782	1629	2689	3101	2348	1193	1423	1402	BATF3	-0.0709554	0.458699	0.576506	down	no
FMR1	3366	3220	2755	1567	1845	1989	2301	1847	2902	2897	3963	2609	1265	870	857	BAZ1A	0.994098	0.0362603	0.0732857	up	no
SEL1L3	6993	1196	1367	230	222	561	4085	2395	5803	349	449	474	277	198	674	BAZ1B	0.454486	0.00463754	0.0126453	up	no
LYPD5	22	69	43	0	0	0	0	6	4	10	6	0	0	10	13	BBC3	-0.656082	0.432028	0.550073	down	no
LYPD3	30	31	14	5	7	0	18	0	41	6	25	7	0	0	0	BBOF1	1.11684	0.0790581	0.140702	up	no
LYPD1	470	624	304	7	7	15	27	30	64	4	29	15	8	40	17	BBOX1	-0.37109	0.0602036	0.112009	down	no
CALCOCO1	5524	4529	3245	6688	6864	5821	2353	2064	2633	5800	3143	3384	1761	2612	1653	BBS1	-0.336525	0.223885	0.328758	down	no
CALCOCO2	369	535	480	2744	2825	4662	14116	9385	12379	2728	1627	2800	2072	1788	2254	BBS10	0.0492325	0.824033	0.877931	up	no
TGOLN2	11544	11637	1982	1470	5036	6355	9036	23352	7859	10053	10905	9058	8348	5252	6406	BBS12	-1.3485	8.24e-24	2.45e-22	down	yes
RGS5	441	661	702	6965	7482	11596	4477	4305	7389	3339	2267	2776	1993	3004	3198	BBS2	-1.24014	0.141451	0.226976	down	no
RGS7	3306	3141	2142	2	11	4	6	3	9	4	262	10	0	0	0	BBS4	0.150615	1.6e-08	1.26e-07	up	no
RGS1	0	4	5	23	37	5	279	269	305	89	92	32	43	36	35	BBS7	-0.143764	3.41e-05	0.000156762	down	no
RGS2	210	471	1348	456	398	385	2961	2089	2883	686	536	714	565	334	305	BBX	1.05542	0.00179335	0.00555074	up	yes
RGS3	568	397	591	1755	2115	4946	668	583	1096	717	1095	1246	390	827	468	BCAM	-0.950904	0.107616	0.181415	down	no
RGS8	2184	1086	955	0	5	0	5	0	4	0	2	0	8	16	66	BCAN	-0.755716	0.00741835	0.0190913	down	no
C18H19orf44	106	213	203	178	324	383	224	187	327	600	423	598	536	222	354	BCAP31	-0.0895267	0.806488	0.865908	down	no
OLFML2A	113	113	89	96	185	482	88	88	421	574	386	642	12	12	97	BCAR1	0.164365	0.331002	0.446592	up	no
LOC117038124	6	4	8	0	0	4	0	0	0	51	10	121	468	757	881	BCAR3	0.244454	0.256047	0.365642	up	no
CDK2AP1	316	265	492	188	220	602	489	197	714	327	345	307	211	156	195	BCAS2	0.22747	9.28e-07	5.65e-06	up	no
CD28	0	0	0	14	32	0	27	24	11	8	191	21	2	14	6	BCAS4	-0.502847	0.004333	0.011929	down	no
MRPS9	928	875	690	1666	1065	1245	1017	528	1088	1637	1086	988	563	417	566	BCAT1	0.216939	1.46e-06	8.64e-06	up	no
MRPS7	462	499	469	1024	941	1258	719	242	916	976	1066	712	919	768	1004	BCAT2	-1.64093	0.0641568	0.118195	down	no
MRPS5	918	964	680	2114	1965	2232	1366	881	1431	1733	1379	1107	960	837	988	BCCIP	0.0178816	0.481518	0.596946	up	no
IFI35	20	19	25	159	109	338	1265	688	2278	264	238	354	250	114	423	BCDIN3D	0.280097	8.27e-18	1.68e-16	up	no
CD27	2	3	0	11	17	10	57	98	33	84	247	44	15	0	17	BCHE	-0.253614	0.90514	0.936241	down	no
MRPS2	386	440	467	726	827	1529	962	469	1808	1170	943	1200	804	771	1077	BCKDHA	-0.8641	0.0858149	0.15049	down	no
IFI30	92	93	175	1869	2144	4999	2344	1378	3585	2009	1513	2741	3095	3419	4540	BCKDHB	0.55912	0.728838	0.806198	up	no
NKIRAS2	317	355	529	1114	778	2942	2314	1622	3727	1325	1222	2426	1454	1073	1983	BCKDK	0.689774	0.00363004	0.0102564	up	no
DR1	391	604	899	318	469	643	605	512	1421	460	950	930	266	260	542	BCL10	-1.62945	0.457257	0.575188	down	no
FAT1	5740	2906	4897	2152	4408	8311	40372	53890	72748	12722	8181	20657	3120	1496	3993	BCL11A	1.21309	0.104988	0.178067	up	no
FAT4	4944	6187	5807	7232	7303	15701	1696	2095	7749	1964	1612	4634	1393	1367	2918	BCL11B	-0.725772	0.00015236	0.000609441	down	no
GFUS	513	633	702	455	454	817	1772	867	2253	816	930	739	583	512	855	BCL2	-0.333088	5.25e-12	6.22e-11	down	no
OXER1	0	0	0	0	0	4	21	29	44	497	371	569	501	429	715	BCL2L1	0.184135	1.42e-10	1.44e-09	up	no
LSM7	120	179	84	149	92	209	178	73	242	170	189	78	78	82	138	BCL2L12	0.789024	0.5354	0.646085	up	no
TMEM241	149	162	228	73	85	246	94	71	233	98	114	247	81	80	220	BCL3	1.35195	0.0495681	0.0951275	up	no
LSM2	137	145	163	233	227	474	436	200	602	324	468	433	243	295	335	BCL6	0.254949	0.876477	0.915492	up	no
AKR7A2	261	346	477	361	348	1165	2230	1851	4654	1464	1231	2894	1991	2350	5013	BCL6B	0.487775	0.590393	0.69331	up	no
LOC117034929	796	997	1310	215	458	714	103	257	506	255	604	1076	139	153	491	BCL7A	0.103993	0.0045874	0.0125377	up	no
LOC117034927	1190	1273	1199	444	475	698	218	152	632	683	726	950	182	108	337	BCL7B	0.224106	0.0439859	0.0859806	up	no
DDA1	971	1223	769	716	564	590	809	573	799	949	1093	506	945	614	437	BCL7C	0.465011	0.862366	0.905059	up	no
GAMT	147	233	253	138	144	337	326	203	620	971	664	1570	2858	3209	7262	BCL9	0.21632	0.648191	0.741514	up	no
KMT2D	13338	14970	12902	11040	10490	14973	14950	15830	22252	15062	15216	17795	14060	9858	14837	BCL9L	0.254853	0.129541	0.210853	up	no
DCBLD2	1119	944	1051	183	292	501	166	269	424	264	1251	672	34	128	182	BCO1	0.97283	5.02e-18	1.03e-16	up	no
DCBLD1	69	294	77	788	847	1217	3910	2725	4027	597	540	667	1122	1237	1216	BCOR	0.458991	0.101929	0.17369	up	no
PLCD4	157	202	143	230	241	889	21	91	44	21	53	47	0	3	8	BCORL1	0.518815	9.27e-07	5.65e-06	up	no
PLCD3	616	398	377	602	861	1339	255	275	514	552	306	490	68	74	65	BCR	0.0668907	0.00735232	0.0189352	up	no
PLCD1	181	122	150	351	638	928	134	75	242	400	454	350	129	187	221	BDH1	0.824749	0.193023	0.291527	up	no
SOS2	2830	2511	2902	2762	3047	4922	7371	7454	9040	4557	4094	5431	2243	2077	2664	BDKRB2	-3.05524	7.15e-06	3.75e-05	down	yes
SOS1	1763	1923	1887	1303	1542	1906	3980	4205	4682	2157	2705	2617	1654	1482	1824	BDNF	0.012968	0.802629	0.863085	up	no
INSYN1	737	1101	1103	529	495	1962	12	8	19	14	22	23	15	0	31	BDP1	0.559326	0.000180314	0.0007102	up	no
CAB39	3727	4496	3649	4039	3320	3774	13781	9596	10118	15662	7099	8156	3880	2874	2947	BEAN1	0.370702	0.856869	0.901437	up	no
BCL2L14	0	4	3	19	3	6	507	360	773	12	22	21	52	15	13	BECN1	0.263591	0.00330359	0.00946605	up	no
NTMT1	66	163	270	144	126	441	125	335	616	881	1005	1983	212	261	718	BEND3	-0.0604093	0.486872	0.602005	down	no
HSD11B1	39	57	26	51	77	343	28	21	169	87	242	108	4071	1916	494	BEX4	-0.522535	0.0866359	0.151673	down	no
ISYNA1	177	207	496	421	654	1248	186	115	440	394	245	841	102	241	652	BFAR	1.03707	0.00020409	0.000796995	up	yes
GTF2H5	874	1228	1690	700	733	1108	265	331	565	636	832	887	342	514	712	BFSP1	-0.865172	0.509669	0.623172	down	no
ALDH1B1	252	467	442	1511	1788	1918	21467	12686	30272	2224	1330	4018	5489	3504	8814	BFSP2	-2.81644	0.0367726	0.0741788	down	no
RYK	781	761	927	781	849	1621	2068	1741	2460	1356	2342	2053	610	843	1358	BGN	-0.314236	0.510792	0.623821	down	no
BLOC1S6	1132	1485	1471	1562	1560	2239	1859	943	2323	2296	2321	2309	1167	899	1268	BHLHE22	-1.94473	5.11e-12	6.07e-11	down	yes
LHX3	0	0	0	0	0	0	0	0	0	0	0	0	0	0	0	BHLHE40	0.544304	6.04e-06	3.2e-05	up	no
LHX5	67	11	0	0	0	0	0	0	0	0	0	0	0	0	0	BHLHE41	-0.201605	0.0251088	0.0536606	down	no
LHX6	522	991	809	410	480	1211	41	35	116	70	78	332	61	37	207	BHMT	1.55861	0.0998938	0.170719	up	no
NPC2	476	706	791	1631	1663	2103	2435	1264	3420	3686	2746	3990	8340	8043	3813	BICC1	-1.50045	0.0788417	0.140459	down	no
LHX9	0	107	0	0	0	9	0	11	0	0	2	3	0	0	6	BICDL1	1.06003	0.135003	0.218266	up	no
SLC38A4	37	24	22	29	46	59	46	30	119	56	76	76	90991	119974	98010	BICRAL	0.275072	6.28e-06	3.32e-05	up	no
SLC38A3	552	682	916	6	2	16	42	31	50	3573	1275	2873	40215	36210	33348	BID	0.256991	0.0676811	0.123479	up	no
SLC38A2	7700	7857	6447	17948	19418	38082	9689	9323	12777	9636	9591	11267	20958	18859	28696	BIN1	0.429481	0.0909608	0.157885	up	no
LOC117031162	0	0	0	0	0	0	0	0	0	0	0	0	0	0	0	BIN2	-1.76928	0.261334	0.371812	down	no
LOC117034109	3965	994	953	2	0	1	31	38	65	29	363	52	4	0	0	BIN3	-0.0482022	0.257524	0.367204	down	no
YBX3	480	397	313	22914	22431	14129	5890	1893	6558	11163	6194	4336	3674	2948	2642	BIRC6	-0.592277	2.96e-08	2.25e-07	down	no
YBX2	12	15	30	156	164	147	386	168	496	103	91	30	5	15	3	BLCAP	1.35201	4.95e-40	4.01e-38	up	yes
TEN1	23	39	37	57	100	118	65	53	105	146	168	143	43	67	74	BLM	0.803291	0.463665	0.580877	up	no
CHIC2	357	227	351	323	300	575	689	579	1061	476	372	547	387	451	518	BLMH	0.0926511	0.494592	0.609405	up	no
SDCCAG8	1137	1249	1279	270	283	491	236	186	459	408	447	595	243	123	330	BLNK	-0.476896	0.046188	0.0896531	down	no
CDIPT	1109	1206	1382	1121	1134	2054	2305	1349	3412	2733	2449	3543	1324	1146	1826	BLOC1S1	-0.15897	0.793675	0.85599	down	no
NCOA3	1891	3096	2847	3959	3696	3768	2767	2439	4368	3639	3097	3887	1989	1447	1543	BLOC1S4	0.161434	0.0112904	0.0273649	up	no
NCOA1	8897	8102	6476	3012	2944	3141	3426	3437	3684	5093	3759	4479	4811	2942	4869	BLOC1S6	-0.0043831	0.0702845	0.127675	down	no
NCOA7	3841	5222	5137	1092	1785	1583	1888	1969	3011	5094	3641	6230	1508	1321	1511	BLTP1	-0.228211	0.0227438	0.0493571	down	no
NCOA5	2101	1564	1088	831	869	1281	1137	674	1586	1608	1161	1260	664	524	818	BLTP2	-0.226637	0.0249785	0.0534253	down	no
CISH	4	8	16	442	1020	974	562	588	1463	785	1032	917	575	494	1635	BLTP3A	0.31686	0.0216279	0.0473646	up	no
RIF1	3708	3061	2726	2214	2977	3193	2283	2099	4298	2908	3860	4127	2100	1607	3017	BLTP3B	-0.146812	0.461862	0.579652	down	no
SREK1	3001	3536	3858	2687	2765	3037	2616	2494	3039	4366	4369	4952	2794	2331	3791	BLZF1	0.346438	0.55453	0.662569	up	no
ERO1B	1133	1067	1131	696	780	1305	2907	2781	4552	2154	15869	2615	5647	5601	7298	BMAL1	-0.287536	0.0133777	0.0317021	down	no
ERO1A	722	810	896	377	351	390	328	220	427	515	622	409	487	330	455	BMAL2	-0.367249	0.248874	0.357234	down	no
SLC22A31	0	0	0	0	0	0	0	0	0	4	0	0	0	0	0	BMERB1	-0.253588	0.184727	0.28147	down	no
ERF	494	698	478	541	1180	854	1942	1385	1156	2397	1239	981	1806	1356	720	BMP1	0.410856	0.944341	0.962894	up	no
HAND1	0	0	0	175	85	94	183	196	337	6	189	0	0	0	0	BMP2	-0.380547	0.0825244	0.145592	down	no
HAND2	0	2	6	2589	4653	6660	351	214	463	0	1884	12	778	628	903	BMP2K	-0.321814	0.777737	0.84381	down	no
ERH	623	603	534	421	403	757	1177	319	1142	741	724	543	506	326	420	BMP3	1.74098	0.889259	0.923987	up	no
LOC117029810	10	48	58	140	114	33	577	841	409	157	635	238	44	74	68	BMP4	0.9303	0.0401737	0.0797239	up	no
LOC117025308	789	538	572	717	582	992	697	720	1874	964	694	1049	1015	1446	1650	BMP5	1.36122	6.78e-05	0.000293906	up	yes
NLGN4X	4708	5570	5124	21	65	196	99	32	143	82	629	97	0	0	0	BMP6	-0.0934348	0.00544806	0.0145613	down	no
FBN3	115	85	311	0	0	2	253	189	147	22	14	247	0	0	3	BMPR1A	-0.300467	1.42e-07	9.85e-07	down	no
NCR1	0	0	0	13	16	21	29	26	39	86	104	132	47	38	38	BMPR1B	0.140747	7.36e-06	3.85e-05	up	no
FBN1	1246	1540	1540	8613	10962	38209	2142	1661	7659	1492	1339	5067	198	227	1507	BMPR2	-0.101111	9.55e-12	1.1e-10	down	no
POLRMT	936	1139	1767	787	810	2005	656	390	1691	804	935	1540	1052	1229	2733	BMS1	0.259068	0.113681	0.189756	up	no
C2H3orf85	3	0	0	0	0	0	2706	2234	4733	4	2	0	1309	283	1568	BMT2	-0.179513	0.0818183	0.144564	down	no
FRYL	3564	3627	4164	9005	9651	15676	4525	5529	11855	3907	3985	5645	2716	2800	3693	BMX	2.52297	0.0660512	0.121008	up	no
IPMK	2022	1106	977	579	557	856	1584	1911	2821	908	1304	1000	1502	1093	2233	BNC2	1.12786	0.0872877	0.152565	up	no
TMEM185B	276	482	584	796	904	1870	1508	1467	2343	859	1105	1439	592	512	1215	BNIP2	0.825097	2.6e-24	8.04e-23	up	no
UBXN10	86	138	121	34	45	31	330	203	593	1788	783	1307	134	50	15	BNIP3	-0.149691	0.220822	0.325214	down	no
PGP	1802	2110	2117	3773	3442	9251	5678	4106	5611	2898	2734	2902	2573	1832	1974	BNIP3L	0.460076	0.00106674	0.00350786	up	no
FCHSD2	1448	1247	1658	1262	1431	1817	2670	2733	2691	1369	1601	1768	960	1229	1192	BNIPL	-2.10741	0.0585434	0.109539	down	no
TRAIP	284	330	581	6	2	19	92	25	230	33	27	6	11	0	3	BOC	2.31785	7.8e-05	0.000334051	up	yes
UBA52	1377	1677	2015	2316	2569	5275	7194	3135	9194	3251	3914	3042	3346	3409	6100	BOD1	-0.186422	1.22e-08	9.75e-08	down	no
DND1	27	55	27	34	26	31	32	37	19	42	34	21	30	18	15	BOD1L1	0.202028	0.368706	0.48601	up	no
NOBOX	8	18	27	5	29	17	5	4	9	0	7	14	10	3	0	BOLA1	-0.925903	0.435729	0.55378	down	no
IBSP	3	24	21	0	3	2	0	0	0	0	0	0	0	0	0	BOP1	0.0299103	0.858976	0.902851	up	no
FOXA1	1	9	0	0	0	0	1496	1240	2594	94	0	47	1522	1314	2779	BORCS5	-0.360334	0.0139829	0.0329363	down	no
NID2	144	265	552	1223	1251	6698	353	390	1761	1390	1213	3206	18	7	115	BORCS6	0.0489967	0.00113634	0.00371239	up	no
NID1	528	561	1383	8791	9574	32342	3918	3456	16829	5431	4042	13943	9015	5943	22209	BORCS7	0.425243	1.01e-09	9.19e-09	up	no
FOXA2	0	0	0	0	0	0	44	27	87	0	0	2	989	501	824	BORCS8	0.119242	0.134981	0.218266	up	no
FCER1A	50	5	0	0	3	19	0	19	51	0	5	7	0	0	8	BPGM	0.570268	0.113764	0.189836	up	no
BTG1	2398	1315	1187	3691	5013	7571	7359	6603	8926	4969	4650	4941	2444	2123	2770	BPHL	0.0321678	1.82e-06	1.06e-05	up	no
LOC117016541	376	422	479	359	307	660	4204	8239	7082	8804	4351	11132	1379	982	2568	BPI	1.3482	0.0670243	0.122429	up	no
ELOC	1314	1508	1602	1394	1148	1594	700	410	812	864	988	713	973	584	779	BPNT1	0.15229	0.923474	0.948583	up	no
ELOA	2939	2971	2598	3046	3011	3610	2949	3041	3839	4026	3467	3970	2272	2899	3731	BPNT2	-0.152554	2e-07	1.35e-06	down	no
OSTM1	580	578	755	755	516	840	905	636	956	670	976	620	1688	2137	785	BPTF	0.416584	0.0766421	0.137353	up	no
DAW1	23	21	109	163	33	242	0	0	0	0	0	0	0	0	0	BRAF	0.884754	1.99e-12	2.48e-11	up	no
FANCE	55	80	60	17	18	64	51	22	98	56	91	86	10	7	50	BRAP	-0.156488	0.000221884	0.000857896	down	no
FANCA	637	505	718	24	45	111	428	218	801	94	111	190	23	4	73	BRAT1	-0.0111137	0.123154	0.202583	down	no
FANCI	55	65	49	17	9	85	144	14	387	7	77	101	12	6	71	BRCA1	0.966042	0.267756	0.379534	up	no
CA5B	229	342	347	62	402	426	190	149	212	3050	1358	1889	55	60	100	BRCA2	-0.0734438	0.125711	0.20605	down	no
CA5A	0	13	0	0	0	0	0	0	0	0	0	0	1191	1350	2755	BRD1	-0.136421	0.00388865	0.0108849	down	no
F13B	5	8	3	0	3	2	220	245	2809	6069	3058	7144	27083	30155	61330	BRD2	0.479168	0.832618	0.883697	up	no
HNRNPA0	2628	2239	3053	1600	1638	3569	3729	1599	5937	3208	2686	3179	1941	1761	3336	BRD3	-0.677928	0.0846969	0.148827	down	no
ADGRD1	161	165	392	844	798	2029	7621	7599	11687	949	655	1739	56	45	57	BRD3OS	1.76737	0.469133	0.585946	up	no
CEP55	6	12	5	9	37	27	136	54	228	18	18	34	20	10	6	BRD4	-0.248724	0.971572	0.981917	down	no
HSPD1	2053	2791	3071	4679	3212	8060	7842	3113	11071	8392	28018	10087	7062	6847	12149	BRD9	-0.624218	0.0142725	0.0334688	down	no
MTX3	1043	1935	2450	239	449	965	1166	568	1239	1604	1013	1630	156	325	654	BRF2	-0.175851	7.58e-06	3.96e-05	down	no
MTX1	419	554	669	363	404	871	1109	549	2669	975	990	1318	937	874	1709	BRINP1	-0.335864	0.875597	0.914998	down	no
LIAS	427	471	404	926	740	1115	573	278	621	836	572	707	448	334	546	BRINP2	0.210589	0.83156	0.882841	up	no
ATP10A	316	483	902	40	102	99	68	104	462	283	1393	563	73	73	196	BRIX1	-0.937875	0.361455	0.478248	down	no
ATP10B	41	78	117	45	37	17	5695	5377	18581	1788	540	1152	12	27	54	BRK1	-2.95512	3.02e-16	5.44e-15	down	yes
ATP10D	371	550	982	670	665	1183	838	941	2165	971	818	1544	939	766	1268	BRME1	0.579572	5.3e-06	2.84e-05	up	no
LOC117031048	0	0	0	0	0	0	0	0	0	0	0	0	0	0	0	BRMS1L	-0.169046	6.44e-21	1.61e-19	down	no
CDPF1	86	126	148	24	59	98	157	177	255	55	82	96	30	41	49	BROX	0.682527	0.00310415	0.00895299	up	no
SLC6A20	369	132	191	0	18	42	1428	854	2414	849	494	397	0	0	0	BRPF1	0.152577	0.326607	0.441919	up	no
TYMS	0	0	18	33	27	67	977	177	1659	38	68	105	44	15	105	BRPF3	0.180477	0.151853	0.240662	up	no
TYMP	28	23	42	26	34	70	1107	1296	1932	989	604	1199	3609	3135	7361	BRSK1	-0.199405	0.0656387	0.120503	down	no
WWP2	1052	1356	1237	949	1540	1576	3260	2119	3985	3455	2459	3312	1408	1497	975	BRWD1	-0.103357	0.00037161	0.00135759	down	no
DAPL1	4	4	0	24	33	49	234	804	121	83	656	96	6	13	8	BRWD3	-0.137339	3.76e-19	8.31e-18	down	no
TPI1	4251	5748	6130	6265	5888	13185	22608	14201	24906	9134	6905	11528	8303	7816	13027	BSCL2	-1.29599	0.640805	0.735375	down	no
MFSD14B	583	684	1008	429	458	862	1985	1142	3067	1182	1276	1976	1141	831	1326	BSDC1	-0.471987	1.04e-06	6.29e-06	down	no
CTSH	214	149	152	882	740	907	2416	2435	7342	7211	3273	4907	5934	5237	18623	BSG	-0.809888	0.0205745	0.0454736	down	no
CTSK	281	187	306	530	740	1434	610	471	1483	568	318	702	203	145	313	BSN	-0.243074	0.213061	0.315904	down	no
CTSO	107	179	193	228	170	463	233	186	159	857	460	1070	320	304	597	BSPRY	-0.909501	0.195374	0.29474	down	no
CTSA	3049	4158	3624	6233	5808	7622	6646	4049	11794	15168	8839	11681	9135	7223	6236	BST1	-0.663999	0.00109011	0.00357591	down	no
CTSB	6249	6619	6511	21263	18343	21730	8185	4609	13639	23897	18042	26491	19447	15104	18331	BST2	1.77106	0.239977	0.347785	up	no
CTSC	396	505	617	2078	2503	2938	2914	840	6075	13051	7984	16625	4463	4344	6027	BTAF1	0.310617	4.62e-07	2.97e-06	up	no
CTSD	2667	3172	4030	6226	5466	12359	2732	1816	5995	21102	11115	19664	5939	5566	8070	BTBD1	-1.47611	1.65e-09	1.47e-08	down	yes
CTSE	0	0	0	0	0	4	0	2	0	6	0	0	0	0	0	BTBD10	0.381711	0.0233	0.0503361	up	no
CTSF	1278	1375	1557	1193	1502	3055	400	319	1199	2155	2438	2237	2495	2721	3255	BTBD17	0.00438092	0.592852	0.695614	up	no
CTSZ	97	117	213	1154	1283	2057	5815	4416	11604	16195	8215	16669	11926	10587	27658	BTBD19	0.876977	0.619657	0.718783	up	no
CTSW	8	11	2	51	46	55	241	185	439	252	152	284	14	44	53	BTBD3	-1.42194	0.930649	0.952909	down	no
EMD	955	1021	1322	1053	1018	1845	1390	680	1829	1438	2837	1250	1067	778	1065	BTBD6	0.262504	0.000625083	0.00216569	up	no
AFF4	8463	7370	7313	6873	7340	9078	7365	5871	9352	9071	7310	8562	6013	3938	4699	BTBD7	0.899473	0.153874	0.243324	up	no
AFF3	9407	5895	6182	230	353	664	1145	999	2025	486	1185	566	91	76	112	BTBD8	0.889821	0.131099	0.212894	up	no
AFF1	1936	1489	1466	7953	7547	6231	3295	2975	3892	7395	5086	5006	3775	2118	2931	BTBD9	0.857054	4.67e-17	8.94e-16	up	no
PDPR	1554	1532	1711	4275	4170	7740	2809	2673	5517	5015	3958	6566	1860	1347	1949	BTC	-1.06573	2.74e-06	1.56e-05	down	yes
STK40	799	921	1318	2480	2307	4587	2448	1823	3451	2174	2535	2305	2076	2504	4412	BTD	-0.833843	0.000103603	0.000431827	down	no
UBA6	1769	1811	2582	1216	1223	2207	2969	2141	4547	2610	2570	3591	2329	1440	2404	BTF3	-0.92107	0.353065	0.469684	down	no
PDP1	3053	4389	4678	3500	2640	7555	592	475	990	918	1469	1153	355	306	354	BTF3L4	1.3543	1.07e-05	5.4e-05	up	yes
PDP2	1000	1083	1455	1146	1283	1823	412	456	5	12	1550	2743	2230	2606	2797	BTG1	-2.09346	0.00399425	0.0111289	down	yes
UBA2	2144	2453	2405	1215	1423	2130	1497	821	2124	1769	2186	1940	928	817	1258	BTG2	0.203775	0.00310216	0.00894971	up	no
UBA1	5812	6354	7434	5208	5253	12428	15140	10109	20556	6097	6876	8506	3784	3876	5733	BTG3	0.607912	0.89043	0.924475	up	no
PHF24	4429	6906	8575	583	462	870	31	59	330	10	405	10	4	0	0	BTK	3.01188	1.45e-10	1.47e-09	up	yes
PWP1	1077	1164	1284	480	492	704	943	521	1097	1171	1237	1010	1154	997	1338	BTN1A1	5.12658	4.14e-06	2.26e-05	up	yes
PHF20	3120	1586	2036	1232	1433	1999	1003	781	1469	1583	1604	1462	702	736	1399	BTNL9	-3.61313	7.3e-07	4.52e-06	down	yes
PHF23	740	823	702	868	848	1150	1233	1300	2063	1059	1454	1254	861	1056	1061	BUB3	0.374649	0.849334	0.895216	up	no
TAGAP	60	76	68	186	231	178	264	140	320	292	398	387	172	136	141	BUD13	-0.108917	0.225818	0.330998	down	no
RPAIN	198	252	219	158	170	233	282	230	389	216	224	262	166	171	218	BUD23	-0.0581711	0.751177	0.823301	down	no
CPXM1	14	23	44	7	10	250	31	2	684	11	37	284	28	67	42	BUD31	0.569329	0.109716	0.184335	up	no
PNO1	354	397	444	231	267	472	438	95	416	326	479	285	411	165	368	BVES	-2.34059	0.720916	0.800376	down	no
CPXM2	231	308	203	70	256	497	409	264	1336	310	136	330	8	11	35	BYSL	-0.606734	0.253324	0.362392	down	no
PENK	501	1652	2066	40	15	208	262	99	302	5	3723	54	27	0	3	BZW1	-1.31024	0.274841	0.387129	down	no
GPR62	10	17	31	6	0	13	8	3	10	11	0	6	9	0	0	C10H12orf29	-1.4593	0.224319	0.329214	down	no
GPR63	387	550	842	42	40	95	65	66	66	22	21	64	17	6	27	C10H12orf4	-0.525224	0.00112494	0.00367857	down	no
GPR61	599	828	1860	4	3	4	4	2	6	6	33	2	0	0	0	C10H12orf56	-0.56878	0.0144887	0.033873	down	no
PNOC	66	100	203	1	0	0	5	9	42	0	0	0	0	0	0	C10H22orf23	-0.45521	0.0432528	0.0848625	down	no
GPR68	168	263	177	127	67	55	133	44	251	172	275	315	7	28	6	C11H11orf16	0.0531019	0.958907	0.973225	up	no
GNS	2137	2768	2525	8236	9294	13001	5840	6785	11051	15020	12702	20729	8361	7773	9315	C11H11orf24	0.174391	0.0111818	0.0271642	up	no
RPAP2	887	953	924	521	446	705	600	496	892	616	685	901	351	244	418	C11H11orf54	1.4867	2.11e-07	1.42e-06	up	yes
JARID2	10697	4920	3973	3588	2318	5177	3872	2286	3286	6014	2332	3527	2504	946	1610	C11H11orf58	-1.05184	0.00143308	0.00456024	down	yes
GNE	1726	2583	2253	698	1005	1410	4523	3669	4413	1752	2094	1570	4290	3834	4000	C11H11orf68	0.498817	0.0908627	0.157793	up	no
RPAP1	642	688	742	462	580	1000	771	396	1003	723	829	979	500	379	751	C11H11orf80	-0.884075	0.00127458	0.0041105	down	no
TMEM37	46	56	48	290	355	349	14665	10487	15963	5298	2040	5225	975	859	2251	C11H11orf87	0.218684	3.2e-16	5.75e-15	up	no
TMEM33	494	725	964	267	272	585	571	400	1317	789	1078	1227	629	490	995	C11H11orf96	-0.851422	0.000109477	0.000453758	down	no
NT5C1A	726	480	395	1646	1819	2922	59	80	53	93	660	151	2	0	20	C11H11orf98	0.510747	7.02e-13	9.24e-12	up	no
OTOP1	10	0	2	0	0	0	0	0	0	0	0	2	0	0	0	C12H9orf131	0.344532	0.366915	0.484074	up	no
OTOP3	23	5	5	0	0	0	116	5589	181	0	12	0	0	0	0	C12H9orf40	-0.429279	0.534196	0.645498	down	no
OTOP2	136	19	44	0	0	0	2	3	0	0	0	0	0	0	0	C12H9orf43	0.796952	0.586933	0.690402	up	no
CIART	1493	555	387	818	487	266	1195	503	169	2027	596	271	1485	804	702	C12H9orf78	-0.192578	0.994733	0.99672	down	no
SDS	58	97	83	19	21	10	11	6	6	32381	14667	6064	23895	49099	4915	C12H9orf85	-0.718364	0.303179	0.417183	down	no
ANO10	341	354	473	285	550	974	3115	2679	5007	889	821	851	141	158	389	C13H2orf42	0.805774	0.00137006	0.00438221	up	no
POGZ	3087	2598	2630	1633	1456	2506	1292	1286	1982	2311	2273	2385	992	1062	1515	C13H2orf49	0.0340715	0.0578441	0.108404	up	no
PRUNE1	853	924	797	554	516	1092	914	623	897	2292	1231	1717	246	224	435	C13H2orf50	-0.133944	0.0532566	0.100919	down	no
PEX11G	34	30	85	78	36	293	128	76	462	248	226	721	119	144	455	C13H2orf68	-0.11088	0.237334	0.344618	down	no
LYZ	819	685	485	3374	2652	1106	50137	12811	28752	1514	1833	1097	1043	1503	1093	C13H2orf81	-0.00509472	0.677155	0.76608	down	no
IP6K3	0	0	0	4593	2152	3211	6	0	0	22	14	22	1017	912	1084	C14H8orf34	-0.436414	0.000359824	0.0013191	down	no
IP6K2	1597	1421	1393	989	1129	1599	3551	2557	1969	2443	1193	1072	1005	920	459	C14H8orf76	-0.012578	0.102279	0.174089	down	no
IP6K1	1339	1507	1710	470	628	1404	1493	1521	2446	1681	1249	1612	880	747	905	C14H8orf82	0.21068	0.507056	0.620875	up	no
MYO15B	5	28	11	23	16	28	29177	21146	31576	9120	4138	10242	14	12	60	C14H8orf88	1.37303	2.78e-05	0.000130428	up	yes
MYO15A	15	36	32	5	31	14	69	96	91	21	37	685	0	0	0	C15H16orf46	1.76787	0.283867	0.396398	up	no
KATNBL1	257	207	299	149	220	407	606	298	703	429	440	451	167	119	302	C15H16orf54	1.97315	0.00186745	0.00574633	up	yes
NFKBIB	193	299	291	810	755	1017	949	775	1494	729	520	580	918	668	906	C15H16orf74	-0.952488	0.119557	0.197997	down	no
NFKBID	239	125	126	142	107	65	112	93	105	62	169	119	132	78	100	C15H16orf78	-1.89255	1	1	down	no
NFKBIZ	268	145	172	1462	2016	1312	4387	4260	5064	2265	1472	3129	3329	3472	9548	C15H16orf87	0.936232	0.0133744	0.0317013	up	no
PLAC8	0	0	0	14	66	13	47	71	333	115	210	321	3	0	14	C15H16orf96	1.60095	0.330852	0.446561	up	no
PRSS37	0	0	0	0	0	0	0	0	0	0	0	0	0	0	0	C15H19orf47	0.933675	0.0807926	0.143088	up	no
PRSS35	16	22	87	6	21	54	10	36	144	48	35	53	0	0	14	C16H10orf82	-0.803802	0.0291437	0.0607915	down	no
RPGRIP1	0	0	0	0	0	0	0	0	0	0	0	0	0	0	0	C16H10orf90	0.505923	0.781136	0.846638	up	no
PRSS38	8	6	0	0	0	0	0	0	0	0	0	3	0	0	0	C17H3orf18	-0.707395	0.0111969	0.0271884	down	no
DLX1	176	299	297	0	16	4	18	6	28	0	90	0	0	0	0	C17H3orf20	0.606213	0.54264	0.652339	up	no
DLX2	43	77	82	0	0	0	2	0	7	0	38	0	0	0	0	C18H19orf25	-1.0706	0.00674557	0.0175615	down	yes
DLX3	0	0	0	0	6	2	6	8	24	0	0	0	0	0	0	C18H19orf44	0.557799	0.961055	0.974747	up	no
ACVRL1	218	394	236	801	1070	2648	523	492	1614	1713	1433	1942	279	236	1018	C18H19orf53	-0.71147	0.0436126	0.0853935	down	no
ACTB	18649	23221	30470	13488	18463	22700	169402	86300	212376	28775	52299	55197	34311	20822	39500	C18H4orf33	0.345432	0.279479	0.392037	up	no
VAV1	191	445	266	356	409	279	366	308	798	266	430	434	265	216	334	C18H4orf46	-0.341584	0.0043817	0.0120411	down	no
LOC117035466	76	89	156	575	434	1012	2143	782	5142	1483	1094	1775	783	595	2170	C19H18orf21	0.482279	0.269275	0.381221	up	no
NR6A1	775	902	770	1152	855	761	476	438	562	1115	785	838	249	316	198	C19H18orf54	1.24902	0.0105493	0.0258842	up	yes
PYGO1	613	877	927	471	662	866	75	118	140	124	281	243	27	145	35	C1D	0.411156	0.613217	0.713142	up	no
PYGO2	521	940	692	706	940	1426	1320	1149	2160	1252	1577	1743	725	807	1211	C1GALT1C1	1.15652	0.122266	0.201469	up	no
CRHBP	205	322	305	17	18	31	178	311	311	334	31090	307	0	2	0	C1QA	0.0244202	0.429016	0.547694	up	no
FERMT2	1590	1692	1958	4169	4237	6746	1564	1415	2659	3899	3548	4594	3281	3291	3047	C1QB	-0.108503	0.954182	0.969924	down	no
FERMT3	42	76	68	242	266	275	265	247	579	170	394	406	289	222	532	C1QBP	0.669182	0.000113646	0.000469005	up	no
FERMT1	181	190	197	8	20	93	5083	3763	4580	1330	1092	2435	4	14	8	C1QC	-0.275846	0.0390859	0.0779204	down	no
CRNKL1	1693	1196	1348	952	1001	1457	2060	1341	2749	1542	1453	1885	918	797	1470	C1QL2	-1.34555	0.11989	0.198392	down	no
WWTR1	411	586	607	4981	4716	9046	2004	1644	4171	6910	4426	8771	2624	2293	2505	C1QL3	0.0445655	0.813835	0.870134	up	no
SYNGR2	176	252	282	2362	2701	4882	2601	1721	4432	2782	1457	2622	987	920	2181	C1QTNF1	0.149219	0.272598	0.384844	up	no
WDR97	171	133	185	74	160	317	95	406	232	128	194	388	27	97	145	C1QTNF2	0.673664	0.507618	0.621241	up	no
PRPH2	0	0	0	0	0	0	0	0	0	0	0	0	0	0	0	C1QTNF4	0.455555	0.955667	0.971235	up	no
LOC117030602	0	0	0	0	0	0	0	0	0	0	0	0	0	0	0	C1QTNF6	-6.1553	3.35e-06	1.87e-05	down	yes
USP6NL	327	867	1138	256	988	1212	780	1180	2478	1281	669	1746	757	597	887	C1S	-0.458096	0.0232819	0.0503072	down	no
LOC117030601	0	0	0	0	0	0	0	12	0	0	0	0	0	0	0	C2	-0.56063	0.134792	0.218085	down	no
LOC117030606	2	4	11	0	0	0	0	0	0	0	0	5	0	0	0	C21H17orf100	-0.819812	9.06e-31	4.24e-29	down	no
LOC117030604	0	0	0	0	0	0	0	0	0	0	0	0	0	0	0	C21H17orf49	-0.354734	0.00526558	0.0141166	down	no
KLHDC8A	177	204	336	0	0	0	28	14	58	0	12	0	0	0	0	C21H17orf58	-0.755422	7.25e-06	3.8e-05	down	no
USP13	591	702	941	10678	11835	12355	85	27	155	537	669	417	219	110	99	C21H17orf67	0.0592045	0.882112	0.9191	up	no
USP10	2141	2228	2410	1242	1366	2389	4950	3350	5694	2496	2570	2911	1991	1741	2848	C21H17orf75	-0.843542	8.03e-08	5.75e-07	down	no
USP14	1953	2123	2146	1557	1367	2211	1646	916	2384	1997	2593	1696	2545	1404	1949	C21H17orf80	1.77064	0.00361665	0.0102268	up	yes
USP15	2162	2226	2568	2608	3046	5596	2302	2524	3914	1691	2081	2130	1743	1821	2307	C21H17orf97	3.50435	0.017421	0.0395152	up	yes
USP18	216	199	91	184	27	50	361	147	1244	215	126	204	138	31	41	C22H1orf105	1.23781	7.32e-05	0.000314598	up	yes
LOC117025712	23816	18435	19618	15	24	59	41	34	48	30	406	25	0	2	2	C22H1orf116	-2.8229	0.000719954	0.00245722	down	yes
ADAR	4329	5153	6462	2374	2095	3865	5205	3297	10297	3744	4544	4257	4053	2113	5844	C22H1orf43	0.467319	0.00118774	0.00386473	up	no
TAP1	7	13	12	351	331	266	5200	3178	4076	497	550	537	430	233	390	C22H1orf56	6.57875	1.25e-48	1.76e-46	up	yes
CRKL	2361	1890	2170	2551	2553	4763	2511	2537	4812	1918	2579	3119	1704	1824	4998	C22H1orf74	-0.0188892	0.0870338	0.152223	down	no
UBAC2	301	431	570	482	474	982	1063	776	1829	721	784	933	490	418	692	C22H6orf62	0.226723	2.31e-05	0.000110092	up	no
UBAC1	1467	1388	1288	2414	2803	4115	1916	2088	3349	2168	1224	2064	909	1035	1097	C23H20orf173	-1.52373	1.34e-09	1.21e-08	down	yes
C15H16orf78	4259	101	187	0	5	0	0	12	21	2	17	2	44	49	59	C23H20orf204	-1.48172	1.87e-05	9.07e-05	down	yes
SUPT5H	2509	3005	2487	1713	1744	2073	2786	1746	3075	3113	2348	2271	2728	1890	2311	C23H20orf96	0.755542	7.13e-06	3.74e-05	up	no
C15H16orf74	22	27	53	0	19	4	16	10	34	7	20	5	2	0	0	C24H5orf15	-1.22953	0.854211	0.899637	down	no
RPTN	0	0	0	0	0	0	0	0	0	0	0	0	0	0	0	C25H12orf43	1.21013	0.0428022	0.0841979	up	no
SLC35E2B	1565	2221	3021	821	922	2594	4112	3613	8387	2125	2222	3338	1244	1383	3618	C25H5orf52	4.1712	0.00150467	0.00475929	up	yes
FXR1	2667	2738	2172	6076	4178	5733	3841	2638	3263	4407	4588	3573	4093	3255	3136	C27H1orf131	-0.807916	0.349815	0.466125	down	no
FXR2	1928	2091	1924	3495	3111	4554	1327	974	1937	1991	1830	1700	867	1240	1095	C2CD2	-0.26287	0.700718	0.784316	down	no
RHBDD2	2623	4162	4485	463	560	901	382	177	539	1167	1750	1239	516	274	302	C2CD2L	-0.262304	0.0241219	0.0518564	down	no
RHBDD3	192	220	475	353	345	1151	186	59	578	145	328	472	279	276	541	C2CD3	0.0519379	0.894351	0.927449	up	no
RHBDD1	63	58	74	200	142	239	290	114	339	388	391	409	220	168	185	C2CD4C	1.09291	0.00244771	0.00726904	up	yes
KLC1	8205	9242	10129	3298	3750	4857	1566	1193	2139	2620	4153	2710	1725	1328	1717	C2CD5	0.0938844	0.258357	0.368143	up	no
KLC2	2451	3633	3969	1157	1356	1811	623	427	921	1431	1142	1103	72	85	195	C2CD6	1.10626	0.427212	0.546289	up	no
KLC4	611	718	608	386	356	603	4605	4357	7516	2476	1660	2763	430	377	466	C2H21orf62	1.69781	0.949696	0.966857	up	no
CHCHD3	551	695	723	6654	4665	9103	2614	1736	3205	2055	2072	2058	1186	989	1441	C2H21orf91	-1.60404	9.07e-13	1.18e-11	down	yes
CHCHD1	141	159	142	392	284	663	250	185	443	258	276	251	264	279	346	C2H3orf38	-0.0550769	0.0324695	0.0666995	down	no
CHCHD6	133	125	237	19	15	77	85	27	120	167	142	196	27	7	54	C2H3orf70	-0.778759	0.926216	0.950584	down	no
CHCHD4	215	297	327	408	479	946	521	383	1221	413	479	715	182	146	296	C3	1.45145	1.63e-05	7.98e-05	up	yes
CHCHD5	181	177	153	227	225	384	502	342	707	304	321	335	359	371	413	C3AR1	-1.174	0.0064713	0.0169311	down	yes
ZNF513	698	863	836	358	354	554	732	643	1030	699	808	630	477	490	574	C3H6orf120	0.388211	0.0117721	0.0283953	up	no
ZNF511	129	122	139	175	168	318	228	174	347	279	320	297	222	238	354	C3H6orf136	0.919768	0.183979	0.280684	up	no
HNMT	86	212	375	51	125	113	70	55	136	160	174	215	8347	8474	4184	C3H6orf163	-2.8062	2.17e-10	2.16e-09	down	yes
TMTC2	3164	986	1291	367	554	1223	1068	1219	2066	481	472	526	299	529	1139	C3H6orf89	-0.336273	0.194086	0.293006	down	no
TSPYL4	7347	10337	10602	105	169	109	260	186	267	934	1433	518	101	82	98	C4H13orf42	-0.0445399	0.0785196	0.140004	down	no
TSPYL5	185	371	451	61	51	157	55	27	108	49	142	72	30	5	2	C4H8orf48	0.5571	0.334884	0.450647	up	no
TSPYL1	5893	8450	8732	1382	1371	1992	481	411	923	2124	1807	2186	874	480	715	C5	-0.25906	0.73284	0.808927	down	no
TSPYL2	10617	11015	4339	1406	1364	597	542	280	268	1251	1862	351	3398	870	962	C5AR1	1.65092	0.0059307	0.0157118	up	yes
XIRP1	2	5	0	7669	6953	15763	0	0	0	0	0	0	0	7	0	C5H4orf19	-0.331652	8.64e-13	1.13e-11	down	no
XIRP2	4	11	13	168	2313	2017	12	12	13	11	18	0	11	0	0	C5H4orf54	-1.19947	0.0177925	0.0402278	down	yes
CDC73	1152	1163	1011	1351	1337	1626	1461	1095	1386	2178	1571	1666	928	780	981	C6	-0.744347	0.0260386	0.0552442	down	no
VWF	892	865	1601	12402	16179	25435	2546	2000	6017	2840	2838	3706	533	846	3112	C6H14orf119	1.64382	0.309085	0.423367	up	no
TESMIN	0	8	0	0	3	0	0	4	0	21	13	12	0	4	7	C6H14orf132	-1.14616	0.00569636	0.0151634	down	yes
NTN3	40	50	94	0	0	36	0	0	26	2	0	18	0	0	0	C6H14orf28	0.736938	0.0253615	0.054058	up	no
NTN4	133	289	315	438	1096	1054	155	190	669	3161	2852	4144	29	17	39	C6H14orf93	0.821483	0.0125757	0.0300585	up	no
NTN5	7	10	3	0	0	0	0	0	2	0	4	0	0	0	0	C6H15orf39	0.988299	0.0281922	0.0591817	up	no
SI	56	40	27	0	0	0	70352	55899	77711	2	2	5	0	2	0	C7	-1.43948	0.263468	0.374312	down	no
B4GALNT1	1004	1375	1586	19	30	92	6	26	26	8	104	9	0	0	0	C7H5orf22	-0.177196	0.381369	0.498957	down	no
B4GALNT2	0	0	0	0	0	0	4229	2257	0	511	288	835	0	0	0	C8G	4.466	4.67e-21	1.19e-19	up	yes
B4GALNT3	101	87	118	9	133	129	2069	2641	2848	1005	441	882	0	0	0	C8H2orf69	-2.4218	4.15e-19	9.14e-18	down	yes
NUDC	1499	2101	1431	1331	1188	1419	903	495	1217	1563	3019	1024	1518	909	916	C8H2orf72	-0.182077	0.793324	0.855698	down	no
NUMBL	504	642	1408	168	240	515	146	113	337	170	372	228	43	44	74	C8H2orf76	0.254346	0.19931	0.299349	up	no
NRP1	1715	2233	2135	6810	7300	18160	1034	876	4103	3285	4765	7292	2617	3752	9417	C9H1orf109	0.807276	0.00124804	0.00403353	up	no
NRP2	1546	1895	926	2331	2900	3424	780	908	2102	1492	2117	1918	1922	1760	3726	C9H1orf159	-0.295674	0.12881	0.209824	down	no
SPHKAP	14842	7319	5558	940	1703	2967	344	359	740	328	584	556	8	4	0	C9H1orf167	5.57458	7.01e-10	6.56e-09	up	yes
SAV1	253	343	319	464	824	859	584	507	907	600	528	499	1116	854	1195	C9H1orf174	0.133141	0.0392741	0.078251	up	no
XNDC1N	53	36	54	26	40	89	96	38	123	41	33	135	44	2	22	C9H1orf210	-2.86341	2.32e-05	0.000110511	down	yes
DYNLT4	0	0	0	0	0	0	0	0	0	0	0	0	0	0	0	C9H1orf50	-0.883593	0.00177898	0.00551437	down	no
DYNLT1	497	452	401	642	612	1008	1245	806	1211	1683	1480	1827	535	481	577	C9H1orf52	0.941907	0.000300305	0.00112638	up	no
DYNLT3	1282	1763	1468	1315	1230	1036	1412	1315	1430	1002	1165	627	756	549	231	CA10	0.00830082	0.0546264	0.103162	up	no
RNF208	554	910	843	51	78	140	57	62	122	360	152	264	0	3	6	CA11	-1.89889	0.322027	0.437169	down	no
RNF207	29	19	12	4940	6661	7117	43	43	28	283	161	250	0	0	0	CA12	-0.153997	0.880179	0.917811	down	no
STRA8	0	3	4	11	9	0	147	59	27	0	0	0	12	7	5	CA14	1.22278	0.0163055	0.0373143	up	yes
STRA6	16	9	95	31	6	433	0	0	0	21	52	21	0	0	0	CA2	1.45487	0.0793134	0.141037	up	no
KIFC3	662	1110	1353	1381	730	1540	1890	324	2180	2989	1219	3182	281	369	604	CA3	-0.426226	0.0006824	0.00233966	down	no
SYNPO2	203	467	527	857	1493	3185	3109	3187	5206	267	433	292	107	104	287	CA4	0.0374884	0.742273	0.816857	up	no
LOC117016089	39	64	88	0	5	31	3	0	4	35	0	11	0	0	0	CA5B	1.27114	1.53e-06	9.08e-06	up	yes
DMRT1	3	0	0	0	0	0	0	0	0	0	0	0	0	0	0	CA7	0.267103	0.434232	0.552278	up	no
DMRT2	0	9	11	0	0	0	8	0	0	2459	249	1296	0	0	0	CA9	-0.353721	0.262869	0.373612	down	no
DMRT3	4	10	4	0	0	0	2	0	0	0	0	0	0	0	0	CAAP1	0.110711	0.000138831	0.000560856	up	no
PROS1	211	317	399	523	1179	1891	719	344	1430	1135	1190	1879	24207	19893	50808	CAB39	-0.917349	0.0880888	0.15371	down	no
NCKAP5L	984	1136	1589	768	889	1656	362	283	474	1243	1175	994	147	182	351	CAB39L	0.613275	1.58e-05	7.76e-05	up	no
PLA2G12B	0	0	0	0	0	2	829	847	2478	8	5	33	2215	2254	3504	CABCOCO1	-0.788422	0.00143619	0.00456737	down	no
IQCA1	93	200	287	6	14	66	10	8	47	95	185	115	0	0	8	CABIN1	0.409461	5.79e-08	4.23e-07	up	no
LYRM1	555	663	564	402	565	618	531	330	465	772	634	519	742	641	513	CABP1	1.26648	0.00495912	0.0134051	up	yes
EPOR	0	9	32	411	179	232	24	0	11	300	109	208	205	78	106	CABP7	-0.4669	0.366059	0.483308	down	no
EPOP	280	436	448	212	227	305	402	189	679	473	339	331	1150	440	648	CACHD1	0.921824	0.00052191	0.00184031	up	no
HS6ST1	498	564	676	241	199	643	617	376	1442	1189	721	1701	755	694	1197	CACNA1B	0.0155617	0.366613	0.483797	up	no
HS6ST2	759	1143	966	42	47	102	149	79	356	649	434	1346	413	283	604	CACNA1F	3.00934	0.00403003	0.0112092	up	yes
HS6ST3	2753	4650	5009	0	23	35	7	0	26	91	165	50	2	4	5	CACNA1H	-0.412954	0.712652	0.793459	down	no
TCERG1	3159	3089	2332	1179	1026	1145	2646	1140	1728	1400	1747	1101	988	523	951	CACNA1I	0.173002	0.631371	0.727803	up	no
CNBP	12124	9547	8147	11157	10071	13280	8547	4477	8732	13030	9944	10181	9551	7775	8713	CACNA1S	-1.25822	0.138728	0.223254	down	no
INTS13	549	581	423	516	568	584	446	356	652	487	599	439	346	321	371	CACNB2	0.530206	0.0609476	0.113213	up	no
LOC117017842	43	75	49	0	0	0	0	2	11	10	13	10	4	0	0	CACNB3	-0.538209	0.357334	0.474105	down	no
INTS11	639	808	1071	512	545	1348	1171	630	2112	966	1109	1221	652	631	1083	CACNB4	0.440873	0.107821	0.181651	up	no
INTS15	427	420	520	365	382	649	764	546	1156	638	624	720	499	383	589	CACNG2	0.917117	0.000700334	0.00239647	up	no
INTS14	349	308	302	209	177	437	453	235	688	425	458	480	314	129	248	CACNG4	0.574103	0.0756783	0.135857	up	no
TXN2	405	411	447	1157	822	2156	710	407	1427	1015	1178	892	1172	1160	1970	CACNG5	0.543691	0.0354732	0.0720127	up	no
AGAP2	22883	25245	24387	743	683	1124	293	273	439	203	315	396	148	113	311	CACNG6	-0.247779	0.132951	0.215403	down	no
BASP1	7864	12609	10364	124	114	89	364	258	708	351	1472	376	63	49	58	CACNG8	-1.00185	1.66e-11	1.87e-10	down	yes
SLC23A2	9018	10637	11589	3737	3250	4604	4033	2742	4569	4354	11314	3862	7080	6866	15214	CACTIN	0.894265	1.81e-17	3.58e-16	up	no
GDPD4	7	0	0	0	0	0	0	3	26	0	0	1	0	0	4	CACUL1	0.112905	0.0189757	0.0424613	up	no
GDPD5	492	488	964	418	394	1566	1286	1937	2645	58	223	192	810	434	976	CACYBP	-3.37438	3.9e-22	1.06e-20	down	yes
YWHAZ	20070	26737	30347	5186	6555	9812	28108	17299	35314	10425	12515	11338	3965	2813	3959	CADM4	-0.529169	0.0430135	0.0845031	down	no
COMMD10	658	643	718	364	364	656	525	412	1065	953	917	1265	606	421	705	CADPS	0.00922021	3.36e-11	3.65e-10	up	no
LOC117036295	0	0	0	0	0	0	19	2	24	0	0	0	0	0	0	CAGE1	-1.14356	3.39e-05	0.000156165	down	yes
YWHAQ	8348	7732	8525	2523	3051	5012	6241	2982	7824	5322	8532	5357	4134	2765	3446	CALB1	-0.0719242	0.975569	0.984823	down	no
YWHAH	21117	28153	19047	3312	3964	7673	2788	2171	3026	3338	5339	2935	847	795	964	CALB2	2.13041	0.111163	0.186351	up	no
YWHAB	5668	6731	6062	2234	2879	4260	8867	4587	10865	5457	6311	5856	2976	2212	3306	CALCOCO1	-0.0172572	0.382461	0.500013	down	no
YWHAG	24895	38142	39291	4991	4895	9646	3443	2950	6559	3097	11627	4495	2265	1782	3948	CALCOCO2	0.456402	8.38e-11	8.69e-10	up	no
YWHAE	16647	19833	18296	12434	12165	17736	14846	7166	14227	13357	14066	11030	8290	7344	8107	CALCRL	-1.9241	0.932867	0.954519	down	no
FCRLA	0	14	10	4	36	79	0	6	0	2	29	6	0	29	79	CALHM1	4.99229	2.34e-05	0.000111004	up	yes
FCRLB	41	96	168	0	0	0	9	7	10	0	0	6	0	0	2	CALHM5	-1.71002	0.34894	0.465194	down	no
HTR1D	205	299	442	0	6	19	122	150	80	66	13	100	0	0	0	CALM1	0.215968	1.16e-12	1.49e-11	up	no
SLC20A2	2615	1788	2009	4471	4169	8498	412	293	622	1394	1167	1965	1714	1846	3023	CALML4	0.872004	0.583944	0.687883	up	no
CHST10	1483	1929	1527	866	882	1565	465	299	878	782	2352	1081	503	534	820	CALR	-0.640256	0.127672	0.20839	down	no
SLC20A1	1265	939	1352	404	484	1089	6149	3203	7904	950	1124	1591	443	553	1217	CALR3	1.12691	0.241652	0.349557	up	no
CHST15	734	855	1310	2145	2672	4301	376	331	744	1399	1141	1938	650	761	1487	CALU	0.395471	8.07e-05	0.000344252	up	no
CHST14	57	60	50	176	338	618	148	107	450	330	437	465	91	137	209	CALY	-0.565881	4.5e-05	0.000202131	down	no
LOC117030447	27	11	0	91	112	28	778	924	454	189	730	139	52	47	34	CAMK1G	-0.0325418	0.911651	0.940852	down	no
LOC117014010	7	0	9	0	0	0	2	0	6	4	3	4	0	0	12	CAMK2A	-0.362461	0.00102589	0.00338965	down	no
AGER	17	3	28	9	14	25	15	18	24	23	18	26	12	0	19	CAMK2N1	0.687914	0.507272	0.62095	up	no
C11H11orf58	2426	2394	2637	1424	860	2186	1720	928	2269	2533	2453	2443	2279	1595	2095	CAMK2N2	0.585006	2.6e-07	1.72e-06	up	no
C11H11orf54	83	130	146	57	75	168	471	273	623	5484	3051	8903	675	683	1194	CAMK4	-0.539091	0.0274412	0.0577548	down	no
LRRC9	16	82	101	0	0	0	0	0	4	13	33	0	0	0	0	CAMKK1	0.267205	0.000700962	0.00239706	up	no
LRRC4	2134	2103	2482	205	198	507	71	55	181	85	179	97	33	61	77	CAMKMT	-0.230936	0.782233	0.847641	down	no
WNK3	618	768	795	0	10	0	5	0	15	11	27	25	0	0	0	CAMKV	-0.236868	0.0297746	0.0618898	down	no
LRRC7	5958	11791	11839	134	83	80	173	214	270	64	74	71	31	8	22	CAMSAP1	-0.316117	0.00786481	0.0201174	down	no
LRRC1	322	356	557	1539	1190	1136	4592	2501	4904	2079	800	1988	27	14	39	CAMTA1	-1.04457	3.86e-46	4.84e-44	down	yes
WNK4	233	262	219	90	351	284	271	211	265	10720	5156	10536	69	136	33	CAMTA2	0.0350331	0.0501367	0.0960664	up	no
LRRC3	71	81	0	4	50	56	138	81	299	10	708	7	113	104	103	CAND1	0.0161811	0.593056	0.695662	up	no
LOC117034638	4985	5958	6165	32950	30032	48163	19868	12091	25585	20187	10143	17883	11500	10791	16306	CAND2	0.198623	0.927673	0.951515	up	no
MORN5	5	11	16	0	0	0	0	0	0	0	0	0	0	0	0	CANX	0.671346	0.00327082	0.00938489	up	no
PLD6	4	37	9	4	26	7	0	9	10	0	66	10	0	0	0	CAP2	0.604555	0.0227639	0.0493905	up	no
PLD1	409	613	852	2313	2915	4718	12281	13486	18901	1411	3420	3116	3859	3762	3366	CAPG	0.131572	0.704739	0.787562	up	no
MORN3	105	232	176	4	10	13	13	8	20	137	79	29	0	12	2	CAPN1	0.51508	0.00282075	0.00823252	up	no
RRP1	1784	1201	1612	687	615	894	877	314	989	1146	1071	901	1112	631	1131	CAPN10	-0.957952	0.0970953	0.166829	down	no
DOCK8	1186	1702	2323	1350	1247	1154	5095	3474	6087	11246	7678	16949	1651	1288	2141	CAPN13	-2.8294	0.0234034	0.0504972	down	no
DOCK9	7078	8996	8498	8838	8950	12562	2799	2587	6122	4187	3362	4476	1194	904	1569	CAPN15	0.381798	0.711557	0.792658	up	no
DOCK5	875	1151	913	5868	4426	4724	16066	14834	16394	8319	4808	9390	222	242	599	CAPN2	-0.693387	8.56e-06	4.42e-05	down	no
ACSBG2	19	10	23	0	8	0	1	0	10	4	2	0	0	0	0	CAPN5	-0.00499112	0.438623	0.556802	down	no
SCNN1D	0	0	0	4	0	0	12	0	14	5	0	6	7	5	2	CAPN6	-2.47613	5.22e-11	5.5e-10	down	yes
SCNN1A	146	223	45	193	126	115	995	698	890	22382	7635	14342	34	34	24	CAPN7	-0.684934	4.66e-30	2.13e-28	down	no
FAM98C	470	561	467	462	555	700	551	521	738	840	839	700	318	340	336	CAPNS1	-0.51431	4.17e-12	5.02e-11	down	no
FAM98B	1213	1030	1245	1198	1016	1356	1020	549	1145	1617	1422	1525	876	617	738	CAPRIN1	-0.0347119	0.000672425	0.00230922	down	no
FAM98A	953	1164	1053	837	1004	1085	1110	679	1231	908	1023	1192	1347	778	1195	CAPRIN2	0.795961	0.870028	0.910832	up	no
LOC117036907	533	792	553	0	1	7	2	43	32	461	260	572	0	47	12	CAPS	-0.357234	0.223384	0.328162	down	no
SCUBE3	53	74	120	26	185	377	43	25	75	175	51	238	0	0	14	CAPSL	0.685223	0.0216614	0.0473692	up	no
ZNF750	16	14	19	31	16	111	260	67	346	20	0	8	3	5	0	CAPZA1	0.299801	9.4e-06	4.81e-05	up	no
SMIM12	573	688	620	874	777	1212	590	323	800	801	986	770	662	652	731	CARD6	0.898325	0.928311	0.952038	up	no
SMIM17	503	727	681	0	4	0	8	0	23	0	90	0	0	0	0	CARD9	1.17555	0.280141	0.392495	up	no
SMIM19	1450	1153	1325	1008	778	1464	1321	606	1381	2644	1849	2904	2219	1557	2608	CARHSP1	-0.424106	6.36e-08	4.62e-07	down	no
BCORL1	828	1096	1084	740	947	1438	538	972	1636	932	1113	1434	497	975	781	CARM1	-0.551938	0.587486	0.690666	down	no
HACE1	1334	1893	2306	1148	1184	2309	1359	1169	2227	1119	1049	1769	526	485	807	CARMIL1	-0.184276	3.06e-08	2.32e-07	down	no
LOC117035625	0	8	3	0	19	5	0	24	6	29218	14382	23567	5	0	4	CARMIL2	0.270385	0.882903	0.919741	up	no
DBR1	267	195	246	191	161	193	673	338	856	261	296	301	312	185	417	CARNS1	-0.276955	0.231135	0.337291	down	no
RUSC2	4720	6468	7723	4346	4893	6841	590	410	1119	1417	1647	1776	4409	3865	1296	CARS1	-0.315887	0.175143	0.269742	down	no
RUSC1	1807	2560	3129	743	373	1586	2179	1870	3375	590	1046	879	382	290	413	CARTPT	-0.427437	0.00632826	0.0166011	down	no
PPIG	4891	4053	3427	2554	2691	2180	2452	1581	1597	3653	2889	2279	1665	905	1182	CASC3	0.154641	0.0196302	0.0437815	up	no
PPIE	483	506	468	201	247	482	317	132	577	373	489	364	244	118	296	CASKIN1	0.255438	0.279696	0.392198	up	no
PPID	631	974	691	619	579	705	432	220	512	363	878	452	183	203	173	CASKIN2	0.604764	0.0816343	0.144336	up	no
PPIC	106	203	126	325	422	2027	443	398	1105	220	237	981	304	358	810	CASP10	0.617677	0.0297759	0.0618898	up	no
C3H6orf120	306	259	270	337	289	405	556	372	523	635	520	512	162	164	171	CASP14	-2.89633	1.16e-07	8.15e-07	down	yes
DCPS	98	235	228	224	293	515	404	272	758	307	469	459	521	483	750	CASP2	-0.119625	0.808299	0.866617	down	no
PTHLH	47	96	60	10	51	20	16	10	17	8	0	5	0	0	0	CASP3	-0.0409102	0.251131	0.359841	down	no
THEMIS2	45	39	44	292	94	43	6085	4827	4424	133	63	77	505	197	211	CASP6	0.0134436	0.176201	0.271134	up	no
DCP2	1002	1098	1414	763	766	1757	1215	1036	2172	872	1028	1807	512	439	1169	CASP7	-2.7088	0.0970596	0.166795	down	no
LZIC	259	370	349	321	379	588	681	458	1002	332	463	356	195	212	214	CASP8	-0.927875	0.483474	0.598901	down	no
NAA50	658	700	802	974	981	1489	945	420	1386	779	1341	962	827	901	974	CASP8AP2	1.32554	9.53e-05	0.000400184	up	yes
ATF6B	1678	1775	1834	778	1009	1320	1027	807	1752	1784	1687	1803	1487	1574	1564	CASP9	-0.814564	2.05e-05	9.84e-05	down	no
NOP56	1651	1635	1590	811	1018	1012	2358	773	2335	1914	1992	1307	1102	838	1581	CASQ2	-3.43725	0.00138458	0.00442058	down	yes
LOC117035348	673	801	804	403	451	1105	253	227	644	452	541	815	191	170	438	CASR	2.0503	3.62e-07	2.35e-06	up	yes
FAM193A	1228	1224	1221	723	928	1271	1119	1004	1908	1077	1110	1550	601	757	1005	CASS4	1.82271	0.0188132	0.0421557	up	yes
TPPP3	356	495	867	247	515	1912	175	97	958	19	1491	103	0	11	17	CASTOR1	0.0620102	0.724639	0.803159	up	no
TPPP2	0	0	0	0	0	0	0	0	0	0	0	0	0	0	0	CASTOR2	-0.032762	0.352051	0.468808	down	no
FAM193B	1767	1644	2055	915	1263	1456	709	1121	1322	1841	1911	2612	780	1062	1639	CASZ1	2.28369	0.0942951	0.162761	up	no
PIP	0	0	0	0	0	0	0	0	0	0	0	6	0	0	0	CAT	0.469982	0.648011	0.741389	up	no
PIR	93	116	120	172	161	195	63	64	135	64	306	46	52	17	23	CATIP	-0.824861	1.34e-06	8e-06	down	no
ANKRD53	4	0	0	0	0	2	0	0	0	13	4	4	104	248	398	CATSPERD	-2.22679	0.000102442	0.000427798	down	yes
ANKRD50	902	1374	1872	608	942	2076	694	750	1846	903	1345	1767	148	148	361	CATSPERG	-2.87542	1.06e-05	5.37e-05	down	yes
ANKRD54	323	582	530	331	337	500	388	344	653	429	416	540	85	290	391	CAV1	-1.27245	0.00225439	0.00676508	down	yes
ANKRD55	64	61	41	0	0	0	0	2	0	8	0	23	0	0	4	CAV2	-2.06375	0.0444146	0.0867199	down	no
KBTBD7	596	636	974	90	151	604	43	96	268	213	251	605	58	60	237	CAVIN1	0.332285	0.122514	0.201815	up	no
AMH	57	51	68	36	41	42	30	19	48	60	48	50	19	10	19	CAVIN2	-0.398251	0.35293	0.469682	down	no
KBTBD3	2090	2292	3625	1212	1248	3233	668	595	1642	1362	1546	2702	890	640	1270	CAVIN3	-1.04783	0.763252	0.832552	down	no
KBTBD8	388	502	628	110	94	117	89	110	298	170	200	151	61	28	67	CBFA2T2	0.34954	0.0752144	0.135186	up	no
AMT	533	572	885	362	409	928	665	591	1290	1376	895	2173	1528	1607	3098	CBFA2T3	0.780494	9.17e-14	1.3e-12	up	no
RASL11B	726	610	432	4466	3885	6813	31	31	161	1018	338	951	36	62	182	CBFB	0.556349	2.79e-05	0.000130747	up	no
RASL11A	153	174	95	124	185	200	120	75	257	647	354	397	64	280	230	CBL	0.369912	4.59e-06	2.49e-05	up	no
GLRB	1463	2488	3009	2	0	14	4	6	18	0	24	2	0	0	0	CBLB	0.588656	3.62e-05	0.00016564	up	no
MGAT1	647	837	1128	1328	1346	2595	2188	1584	4009	1976	2009	2675	5646	3812	9354	CBLIF	4.84924	3.2e-25	1.06e-23	up	yes
FAM91A1	1259	1877	1683	571	777	1085	3205	3704	5365	2916	2895	3177	1134	988	1843	CBLN2	1.53498	0.00638828	0.0167264	up	yes
RBM27	3070	2770	2381	2397	2445	2830	3097	1971	3615	3558	2581	2716	2225	1338	2376	CBLN3	-1.74825	1	1	down	no
RBM24	654	732	751	10745	5856	9139	322	316	566	125	284	100	15	6	0	CBR4	-1.82084	0.970497	0.981207	down	no
RBM22	1400	1177	1077	1130	1001	1230	2524	1145	1924	1889	1409	1292	1218	910	1070	CBS	-0.389138	0.363406	0.480347	down	no
RBM20	148	207	52	17100	15999	19213	113	306	74	11	30	35	7	12	8	CBX1	-1.05629	0.655832	0.748548	down	no
RBM28	1246	1537	913	759	761	837	713	290	538	1110	1226	821	448	639	753	CBX2	-0.523303	0.00521209	0.0139839	down	no
EPHA8	498	489	596	0	0	23	0	73	14	327	785	278	0	0	2	CBX4	0.019932	0.563465	0.670431	up	no
EPHA7	2735	2627	3110	502	1410	1864	356	677	1010	185	240	581	7	2	5	CBX5	0.609152	0.011382	0.0275484	up	no
EPHA3	335	668	681	4	188	324	155	115	627	28	19	195	0	0	4	CBX6	-0.115784	0.828055	0.881124	down	no
ZGLP1	144	129	122	25	64	39	35	19	56	61	49	82	3	4	43	CBX7	0.34977	0.8372	0.886725	up	no
COL9A2	296	401	762	0	6	164	29	53	41	0	20	2	18	17	76	CBX8	0.239655	0.056991	0.107053	up	no
COL9A3	188	396	475	47	108	116	339	299	397	381	265	807	435	1307	1979	CBY3	-4.02418	0.000489827	0.00174117	down	yes
ARL1	4338	3946	4271	2186	2080	3098	3264	1630	3849	4302	3736	3562	3269	2217	3274	CC2D1B	0.541482	3.51e-23	1.02e-21	up	no
ARL2	810	1003	1163	585	649	932	436	292	683	603	820	698	234	189	269	CC2D2A	-0.225518	0.244166	0.352247	down	no
ARL6	238	238	407	87	134	218	78	45	117	283	257	389	20	21	54	CCAR1	0.472019	0.671414	0.76122	up	no
RRM1	1213	1241	1200	1907	2183	4451	1655	1258	4543	1127	1834	2345	1143	896	2030	CCAR2	-0.0794703	0.885861	0.922094	down	no
ZC3H12A	72	80	32	549	327	351	3205	1328	1357	758	369	489	1294	341	1202	CCBE1	-1.68037	0.0103917	0.025587	down	yes
ZC3H12B	564	1255	1301	10	25	37	9	24	42	12	58	47	0	3	6	CCDC102B	-1.36243	0.0365027	0.0736626	down	no
ZC3H12D	15	35	15	57	65	19	508	289	530	35	164	68	31	15	23	CCDC103	0.238142	0.801822	0.862481	up	no
TSR1	756	960	1039	946	1031	1560	1216	435	1427	1151	1332	1127	1431	749	1688	CCDC105	3.07844	0.0130845	0.0311193	up	yes
TSR3	274	392	371	163	107	276	289	143	336	274	358	197	207	114	183	CCDC106	-0.817656	0.328624	0.444066	down	no
TSR2	828	838	614	665	723	723	554	336	530	1226	1160	1037	705	521	587	CCDC107	0.527411	0.0437084	0.0855016	up	no
TG	26	41	245	2	0	0	0	8	6	8	47	4	0	0	0	CCDC112	0.979938	0.306439	0.420835	up	no
TAPBPL	104	68	63	335	371	538	2102	1369	2607	948	598	941	616	519	807	CCDC113	-3.72159	0.00892468	0.0224042	down	yes
MMP7	0	0	0	0	0	0	0	0	0	231	14	170	0	14	0	CCDC116	0.554129	0.231645	0.337848	up	no
SRSF11	6219	5491	3934	2979	3260	2763	4514	2989	3688	5922	4520	4139	3065	2384	3510	CCDC117	0.400092	1.99e-35	1.29e-33	up	no
LOC117029922	0	0	0	0	0	0	0	0	0	0	0	0	0	0	0	CCDC12	-2.7904	9.84e-40	7.8e-38	down	yes
MRPS25	154	348	453	628	684	1860	422	233	946	739	648	1050	859	958	1745	CCDC120	-0.461274	5.06e-05	0.000225326	down	no
ZFYVE26	1154	1431	1553	1208	1709	1918	1411	1546	2651	3658	3222	5423	2472	1868	2734	CCDC121	0.849973	0.698682	0.78279	up	no
RAX2	0	0	0	0	0	0	0	0	0	0	0	0	0	0	0	CCDC124	0.690897	0.00461016	0.0125836	up	no
LOC117014785	2028	1171	2048	77	174	636	132	116	276	66	148	162	448	609	852	CCDC127	-0.521255	1.3e-11	1.47e-10	down	no
PIDD1	107	133	150	81	101	260	630	741	917	179	236	279	159	247	423	CCDC13	0.489151	0.000144328	0.000580397	up	no
SLC17A4	0	0	0	0	0	0	2179	1420	3113	444	198	516	6394	5535	15292	CCDC134	0.262144	0.123973	0.203712	up	no
OS9	2883	2937	2642	3500	4601	4554	8526	7169	8373	8840	6822	7363	10855	11547	9095	CCDC136	1.182	0.0530065	0.100579	up	no
BBOX1	254	166	289	4	0	0	41	169	15	430	112	156	2306	2321	2333	CCDC137	-1.83708	0.75077	0.822941	down	no
CRYBA1	0	0	1	13	30	173	3	0	11	0	0	25	0	0	0	CCDC141	-0.556952	0.220774	0.325189	down	no
CRYBA4	0	0	0	0	0	0	0	0	17	0	0	0	0	0	0	CCDC142	0.0614497	0.852823	0.898429	up	no
ARL13B	364	427	513	183	387	652	79	128	323	329	476	615	328	367	1121	CCDC148	-0.659041	0.000437395	0.00156855	down	no
ARL13A	0	0	0	0	0	0	0	0	0	0	0	0	0	0	0	CCDC149	-0.279015	9.23e-29	3.84e-27	down	no
TICRR	123	104	242	2	12	11	357	104	767	27	42	137	18	4	18	CCDC150	0.606838	0.579319	0.683859	up	no
MC3R	8	40	0	0	0	0	1	5	4	0	0	0	0	0	0	CCDC154	2.04553	0.000994376	0.00329561	up	yes
UBALD1	501	500	565	284	354	383	440	280	593	685	413	507	671	555	636	CCDC157	-0.483176	0.0188102	0.0421557	down	no
UBALD2	356	448	368	723	879	1294	1862	1346	2677	2287	1019	1167	1012	938	1070	CCDC160	-0.0367931	0.157333	0.247671	down	no
GFM1	780	1029	1227	4708	3791	6008	1811	810	2548	3676	2995	4039	3708	3332	5439	CCDC163	0.723547	0.889433	0.924038	up	no
GFM2	915	912	902	1158	1076	993	591	491	1014	877	884	1032	529	451	549	CCDC166	2.01405	0.771887	0.839451	up	no
RIPPLY3	20	25	30	0	0	5	0	0	4	0	6	9	0	0	0	CCDC167	-0.0123198	0.519087	0.631464	down	no
SLC4A4	7074	5092	6419	1184	1673	3189	2497	1575	7487	62694	39689	41211	1368	2805	786	CCDC168	4.24733	2.26e-09	1.96e-08	up	yes
SLC4A1	66	163	30	29	297	343	0	13	6	3807	1866	5695	21	111	68	CCDC17	1.33386	0.583378	0.687524	up	no
SLC4A2	325	569	1238	818	1078	2730	2988	2914	9397	4462	4776	6529	2586	2381	3349	CCDC170	-1.51	0.00480607	0.0130373	down	yes
DCTN2	1885	2168	2037	1577	1533	2402	4056	3135	4081	2379	2924	2038	2953	3645	1872	CCDC171	1.47152	0.67423	0.763427	up	no
DCTN3	835	908	1282	1102	792	2692	1092	528	2292	1224	1070	1728	489	316	902	CCDC174	-0.122235	8.39e-33	4.44e-31	down	no
DCTN1	9984	12549	12122	3740	4344	6552	8283	6286	9277	5232	5948	4974	2989	2619	2671	CCDC175	-0.779224	0.00394227	0.0110087	down	no
DCTN6	681	790	673	1380	1294	1824	1056	615	1202	1106	1074	812	430	255	322	CCDC177	0.0589414	3.8e-13	5.09e-12	up	no
SLC4A8	3454	4171	4874	1754	1698	3245	201	274	626	474	1493	669	29	15	75	CCDC183	-3.26733	8.19e-10	7.59e-09	down	yes
DCTN4	3448	4015	4489	3000	3363	4718	2641	2975	4506	4032	4656	3766	1376	1742	1746	CCDC184	0.664915	1.81e-06	1.06e-05	up	no
KCMF1	1988	2316	2218	3647	2932	4688	2633	1937	2626	2486	2707	1972	3019	2119	1656	CCDC186	0.89343	0.243144	0.351263	up	no
KNTC1	55	61	89	53	55	118	917	205	1404	56	100	238	40	2	75	CCDC191	-0.946249	1.81e-05	8.77e-05	down	no
BROX	1238	1469	1350	2393	2338	3214	2751	2063	3117	3248	2346	2866	734	769	791	CCDC22	-0.0499178	0.545827	0.655067	down	no
PLCL2	2210	1532	2388	836	765	971	826	631	1206	853	1557	983	531	368	440	CCDC24	-0.244474	0.444316	0.562333	down	no
PLCL1	960	2049	1770	542	723	1353	561	554	415	5514	2976	5622	144	117	114	CCDC25	-0.631582	0.9532	0.969207	down	no
MXRA5	15	51	265	101	386	7130	438	347	3241	16	593	1550	628	844	1959	CCDC28A	0.440302	0.578679	0.683669	up	no
MXRA7	184	353	446	49	151	357	222	187	338	524	488	390	37	41	47	CCDC30	1.53824	1.45e-12	1.84e-11	up	yes
MXRA8	493	503	635	642	1138	3868	679	615	2897	1331	1802	4865	233	288	706	CCDC32	-0.119398	0.00442546	0.0121392	down	no
HHATL	124	106	196	927	898	2833	0	0	2	0	0	0	0	0	0	CCDC34	0.344123	0.194409	0.29341	up	no
IGSF9	178	96	180	43	31	52	528	317	1146	418	293	745	77	22	90	CCDC39	-0.295989	0.273371	0.385625	down	no
IGSF5	261	217	242	21	33	42	1945	1487	1677	846	390	995	223	136	152	CCDC40	0.346623	0.618348	0.717581	up	no
IGSF6	31	67	23	128	53	78	164	51	129	136	82	75	179	127	157	CCDC43	0.0948291	1.22e-14	1.91e-13	up	no
IGSF3	976	1490	1781	410	361	2392	3728	3912	7588	1842	1273	2829	17	26	50	CCDC51	0.864476	0.0619032	0.114644	up	no
C13H2orf78	0	0	0	0	0	0	0	0	0	0	0	0	0	0	0	CCDC57	0.225758	0.505063	0.619121	up	no
ILVBL	438	397	595	571	644	1641	1140	955	2693	1615	1872	2684	1047	987	2060	CCDC6	-0.154289	0.535194	0.646085	down	no
ITGB1	1828	2218	2420	10612	14029	20359	14511	9873	21372	13502	12657	15674	4450	3611	5141	CCDC61	-0.890948	0.214016	0.3171	down	no
ITGB3	8	54	52	175	405	574	546	411	1193	153	398	217	367	260	721	CCDC63	-3.71221	0.0012845	0.00413742	down	yes
ITGB5	669	716	889	3819	4053	10687	1271	1617	5194	5131	2580	6435	869	888	1034	CCDC65	-0.100361	0.9944	0.99667	down	no
CDK19	2948	3483	3411	1916	2356	3994	2169	1849	4306	2156	1969	2516	11420	8908	18053	CCDC68	-2.4204	0.344009	0.459997	down	no
KCNA10	0	0	4	0	0	0	0	0	0	0	0	0	0	0	0	CCDC74B	-0.760898	0.0411728	0.0814641	down	no
AICDA	0	2	0	0	30	2	0	0	0	0	48	2	0	3	0	CCDC77	0.928088	0.219008	0.32313	up	no
MAT1A	52	65	91	31	10	71	34	21	14	102	72	104	254098	169194	215028	CCDC78	-0.375472	0.488384	0.603308	down	no
CFAP68	187	176	200	32	16	52	76	23	59	144	101	66	55	13	39	CCDC8	-0.839014	0.00896525	0.0224953	down	no
CFAP65	20	100	270	0	0	0	74	85	71	0	2	4	0	0	0	CCDC80	0.763715	0.497693	0.612152	up	no
FGR	33	71	70	377	483	340	170	225	598	341	305	467	65	60	259	CCDC81	1.93301	0.199506	0.299548	up	no
USP35	634	923	1324	102	161	290	62	67	136	79	161	155	553	217	2005	CCDC82	1.78526	0.00681961	0.0177323	up	yes
SHMT1	635	687	721	1158	1004	1387	4755	2379	7264	8826	5307	9600	6761	5801	9447	CCDC85A	0.221629	1.23e-05	6.13e-05	up	no
FGA	46	25	14	35	15	119	47	30	11	884	1131	109	309849	252492	598950	CCDC85B	-0.454222	0.000352733	0.001298	down	no
FGB	48	44	23	43	47	157	52	32	14	10443	4263	1676	416850	347263	656248	CCDC86	-0.776827	0.414603	0.532974	down	no
EXT2	1347	1115	1338	1305	1436	3172	2201	1500	4154	1426	1568	1864	959	697	1511	CCDC87	-1.00576	0.00183188	0.00565837	down	yes
LOC117030871	0	0	0	0	0	0	0	0	0	0	0	0	0	0	0	CCDC88A	0.466342	0.0976131	0.167555	up	no
LOC117030875	0	0	0	0	0	5	0	0	0	0	0	0	0	0	0	CCDC88B	3.16415	7.24e-85	2.73e-82	up	yes
LOC117030878	0	0	0	0	0	0	0	0	0	0	0	0	0	0	0	CCDC88C	-0.237103	0.200227	0.300383	down	no
ALDH5A1	2346	3666	3487	2340	2550	3776	1496	1273	3121	3471	2715	4493	3371	3848	10165	CCDC9	0.854304	0.133414	0.21612	up	no
SPTY2D1	613	756	769	389	625	998	508	740	1001	808	973	1038	495	436	1556	CCDC90B	-0.20613	0.200891	0.301191	down	no
TCTA	507	568	777	661	559	1723	1482	1325	4060	3610	2084	4381	462	530	938	CCDC91	-0.805921	0.277575	0.389989	down	no
TEFM	125	155	202	584	352	985	137	78	385	296	250	445	235	155	359	CCDC92	-0.0662446	0.00569346	0.0151595	down	no
APOBEC2	0	6	0	4338	5486	8475	3	0	0	2	0	0	4	0	0	CCDC92B	-0.11846	0.0825066	0.145592	down	no
CEL	24	28	0	42	46	0	41	37	6	30	5	0	50	33	0	CCDC93	0.252567	3.06e-14	4.57e-13	up	no
APOBEC4	6	7	0	0	0	0	16	9	3	0	0	0	0	0	0	CCDC96	0.740153	0.822017	0.876419	up	no
IL9R	106	186	304	48	61	196	42	30	114	67	111	238	35	28	165	CCDC97	0.438338	4.48e-06	2.44e-05	up	no
RNASEH2A	86	112	134	48	57	140	164	86	353	46	151	156	16	11	25	CCDC9B	-1.4981	0.000105898	0.000440571	down	yes
RNASEH2B	206	250	179	353	448	501	875	360	790	664	613	488	460	477	452	CCER2	-0.0128841	0.0893671	0.15558	down	no
MAOB	196	280	182	5954	5373	6462	8217	7756	9624	1335	1335	2036	1688	1974	4046	CCHCR1	0.079951	0.927333	0.95144	up	no
NEIL1	215	360	455	95	134	421	400	660	1275	484	434	701	168	466	505	CCK	-0.176359	0.673982	0.76331	down	no
NEIL2	140	421	210	162	324	170	222	361	68	216	217	127	110	247	140	CCKAR	1.41467	4.98e-06	2.68e-05	up	yes
BAIAP2L1	16	23	20	60	60	87	8784	5699	8879	1360	571	1228	511	401	708	CCL17	-0.407391	0.309899	0.424148	down	no
CLYBL	227	163	177	654	541	996	181	125	289	546	362	604	605	573	784	CCL24	-0.540057	0.802956	0.863215	down	no
MESP2	19	13	13	0	6	19	183	56	88	26	33	24	0	0	81	CCL5	5.96625	0.0153159	0.0355047	up	yes
SNCAIP	1213	1208	952	178	436	904	71	114	330	227	289	614	85	115	182	CCM2L	-0.109133	1.75e-05	8.53e-05	down	no
C1QBP	731	756	782	1764	1415	2389	1551	335	1847	1392	1724	987	740	515	1120	CCN1	1.13661	0.000803166	0.00271484	up	yes
LOC117029726	0	0	0	0	0	0	0	0	0	0	0	0	0	0	0	CCN2	1.17294	2.42e-06	1.38e-05	up	yes
LOC117029724	0	0	0	0	0	0	0	0	0	0	0	0	0	0	0	CCN3	-0.316917	0.722944	0.802036	down	no
LOC117029721	0	0	0	0	0	0	0	0	0	0	0	0	0	0	0	CCN4	-0.189101	0.00675483	0.0175777	down	no
TAAR5	0	0	0	0	3	0	3	0	0	0	10	0	0	2	0	CCNA1	0.179279	0.545925	0.65511	up	no
LOC117022600	0	0	0	0	0	0	0	0	0	0	0	0	0	0	0	CCNA2	1.39645	0.0459225	0.0892858	up	no
RCE1	153	161	292	77	174	344	245	182	699	275	313	413	158	178	305	CCNB1	2.08413	0.122807	0.202083	up	no
LOC117029899	0	4	22	188	424	518	348	104	661	137	127	303	283	280	520	CCNB2	4.57612	4.98e-05	0.000221941	up	yes
VSTM4	96	126	109	356	467	425	263	217	526	789	471	908	229	127	74	CCNB3	-0.771114	0.0591969	0.110526	down	no
PATJ	3061	929	800	1026	1202	1938	10767	11119	14100	12583	5718	14816	3110	4096	4919	CCND1	-0.184669	4.79e-06	2.59e-05	down	no
RAD54L	595	85	71	53	59	67	197	58	465	145	108	288	3	6	48	CCND2	0.0501842	0.550097	0.658385	up	no
ABCB7	1140	1119	1263	2798	2823	5072	2250	2202	3547	2685	2049	2905	1571	1709	2764	CCND3	0.644108	0.0127875	0.0305025	up	no
ABCB6	328	402	714	278	269	988	948	1013	3555	609	850	1125	827	936	1748	CCNDBP1	-0.0999556	8.4e-06	4.35e-05	down	no
ABCB9	689	1041	1784	143	151	649	160	56	461	250	259	284	44	28	162	CCNE2	-0.30724	0.0396671	0.0788702	down	no
ABCB8	632	711	875	1256	1144	2720	1920	1223	3761	1709	2056	2274	2020	1815	2754	CCNF	0.97254	0.0323113	0.0664387	up	no
LOC117023552	29	18	48	296	437	2869	422	176	1114	1218	713	1486	75	75	215	CCNG1	-0.0497914	0.556364	0.664082	down	no
GOLGB1	5667	5757	2858	5728	5814	4366	5325	5363	7966	10678	9413	6180	5972	5116	6452	CCNG2	-1.56652	0.00910849	0.0228167	down	yes
C15H16orf54	5	15	8	73	89	50	92	146	203	112	373	121	18	30	24	CCNI	-1.22708	0.0144899	0.033873	down	yes
SLF2	2064	2426	2427	1213	2068	3197	1028	1082	2875	1628	2941	2993	767	903	1951	CCNI2	1.84088	3.04e-06	1.71e-05	up	yes
DNLZ	114	145	156	50	102	191	90	37	156	53	135	79	39	62	110	CCNJ	0.357602	0.150091	0.238408	up	no
IST1	2202	1814	1836	2333	2176	3406	3068	2443	4759	3519	2944	3792	1431	1387	2143	CCNK	-0.0377583	1.79e-18	3.8e-17	down	no
SNRNP200	12476	11824	11495	10783	10411	15796	9986	5887	15531	16505	15889	14755	7313	7022	9782	CCNL2	0.189315	0.143261	0.229426	up	no
GADD45A	692	363	289	2563	1894	3620	2714	2006	1939	1272	1230	1422	587	53	1539	CCNQ	0.228454	0.198061	0.29777	up	no
GADD45B	171	263	243	211	469	552	102	66	193	404	271	427	81	65	224	CCNT1	-0.323019	3.56e-06	1.97e-05	down	no
GADD45G	96	118	89	787	619	782	199	126	272	631	229	380	706	1573	252	CCNY	-0.901741	0.000789466	0.00267126	down	no
ZYG11B	4258	5956	7112	2814	2564	5992	2498	3904	6600	1781	2151	2416	1756	1650	2898	CCR1	0.156935	0.175636	0.270423	up	no
ZYG11A	19	8	4	7	5	0	10	40	7	24	5	4	10	20	36	CCR5	2.03629	0.354938	0.471639	up	no
SPEF1	467	153	125	60	68	167	85	16	25	159	94	108	35	23	28	CCS	-0.810574	0.0607465	0.112859	down	no
ZNF276	342	513	621	309	326	548	472	391	759	556	609	788	484	434	920	CCSAP	2.641	1.77e-21	4.64e-20	up	yes
ZNF275	1510	1701	1805	690	835	883	522	319	450	871	2079	527	561	494	665	CCSER1	1.46825	0.000279923	0.00105936	up	yes
ZNF274	200	110	119	303	382	369	355	217	421	499	395	271	239	108	238	CCSER2	-2.28571	0.754108	0.825484	down	no
KCNV2	0	0	0	0	0	3	0	0	0	0	0	0	2	0	0	CCT2	0.60288	0.00628828	0.0165179	up	no
KCNV1	701	1281	1911	0	0	0	0	0	0	0	16	0	0	0	0	CCT3	0.0953561	0.163831	0.255987	up	no
ARHGEF37	1634	1162	1024	911	1680	2095	136	148	207	1134	1132	697	317	279	169	CCT4	0.292755	0.443275	0.56161	up	no
ITGA10	118	97	39	17	40	66	0	8	32	69	23	46	11	3	9	CCT5	-0.996398	0.000347653	0.00128387	down	no
ITGA11	226	430	471	350	377	2355	393	144	1452	106	757	465	27	18	127	CCT6B	0.395601	0.0141891	0.0333103	up	no
LOC117035412	822	583	512	574	467	777	264	189	315	641	434	639	140	83	209	CCT7	-0.0762994	0.990709	0.994106	down	no
CTXN1	1169	2212	2777	7	12	36	41	18	49	238	167	236	0	8	8	CCT8	-0.595372	0.00725803	0.0187138	down	no
MAML2	1346	1248	1164	2073	2471	2209	2401	1991	2097	3653	2459	2726	1259	743	1167	CCZ1	-0.70496	0.328695	0.444105	down	no
MAML3	1937	613	703	1267	1027	1175	780	671	638	1674	1084	1371	816	832	535	CD109	-0.550477	4.04e-06	2.21e-05	down	no
MAML1	1386	1103	1062	1903	1515	2490	3819	2636	4725	2795	1780	2636	1713	1525	2480	CD14	3.27101	3.55e-07	2.31e-06	up	yes
HERC1	13487	18431	22243	5875	6002	9407	6688	7593	12945	5696	7003	8489	5255	4889	8214	CD163	0.533385	0.040914	0.0809977	up	no
ISG20	0	13	9	166	136	128	3736	2373	4708	25	177	16	81	27	40	CD164	0.727722	0.000977613	0.00324311	up	no
HERC2	10042	13571	17902	7356	7620	14330	3523	4666	8805	6089	7819	10591	4903	5553	7531	CD164L2	-1.70443	3.45e-05	0.000158509	down	yes
HERC5	24	30	0	173	177	43	131	125	794	343	212	91	107	90	9	CD180	0.270386	0.0289778	0.0605054	up	no
HERC4	1122	1242	1542	1637	1781	3121	4461	3799	5889	2215	2909	3391	4775	3438	7229	CD19	-3.31816	1.04e-05	5.26e-05	down	yes
PEX5L	1796	4043	3737	0	5	20	13	20	57	0	173	14	0	0	3	CD200	0.764019	7.81e-10	7.28e-09	up	no
TSFM	360	379	290	476	388	803	508	242	759	370	369	520	471	351	493	CD200R1	-0.926765	0.341895	0.45818	down	no
PRR35	45	12	130	0	0	19	0	0	14	267	82	391	0	0	0	CD22	-1.596	0.177481	0.272586	down	no
PRR36	597	993	559	7	7	23	41	25	75	26	20	24	7	11	12	CD248	-0.542292	0.342263	0.458498	down	no
MKNK2	889	585	878	6092	6531	7594	5523	5258	6203	11833	6333	9138	4423	4064	3288	CD274	0.832002	0.0216941	0.047421	up	no
LCLAT1	1565	1731	2021	2258	1444	5147	6942	4626	5642	3067	1834	2367	6027	2246	7716	CD276	-1.70106	7.04e-13	9.25e-12	down	yes
MKNK1	558	462	453	584	648	1172	1223	1089	1504	412	640	706	1016	652	965	CD2AP	0.651298	0.0396239	0.0788677	up	no
LOC117020148	1004	1141	1126	802	786	1208	1417	923	2122	1586	1416	1513	1117	735	1714	CD2BP2	0.273237	0.00270821	0.00794588	up	no
LOC117020140	0	0	0	4	6	0	326	113	16	8	15	0	0	0	0	CD300A	-1.38939	0.537608	0.648021	down	no
IFNB1	0	0	0	0	0	0	0	0	0	2	0	0	0	0	0	CD300LG	-4.74939	6.15e-05	0.0002695	down	yes
BEAN1	48	56	5	0	0	5	0	0	0	0	20	0	0	0	0	CD320	1.28708	6.14e-07	3.86e-06	up	yes
OSBP2	1967	2725	3218	112	105	155	4	4	8	9082	4541	11133	219	201	363	CD34	-0.994774	0.641551	0.735835	down	no
LRP2	303	319	482	99	61	213	2	14	62	81045	58826	193780	27	33	60	CD4	-2.3073	0.0103254	0.0254535	down	yes
LRP4	4876	5132	4652	1799	2318	6703	3234	1915	3933	443	297	576	131	207	399	CD44	0.546577	0.532078	0.643329	up	no
LRP5	318	457	748	2546	3108	7404	4627	2766	10917	2601	7331	3783	16963	10829	24390	CD53	0.513349	0.205784	0.307189	up	no
CALR3	17	24	39	6	17	10	17	0	16	95	34	81	86	12	27	CD58	-1.57457	2.11e-05	0.000101136	down	yes
STIM2	3677	4334	3035	1531	1215	1983	2461	2587	3798	1587	1805	1823	896	643	875	CD5L	-2.13875	0.0376839	0.075583	down	no
ANTXR2	131	119	131	640	639	1395	976	867	2301	300	620	841	723	342	1012	CD63	-0.235255	0.0736207	0.132729	down	no
C8A	7	0	4	4	0	4	6	0	23	3	3	11	29993	24816	43655	CD68	1.43719	0.962586	0.975812	up	no
C8B	29	6	0	0	2	9	6	10	15	0	0	6	18157	17186	49567	CD72	0.843918	0.179206	0.274875	up	no
MAP6	1420	2142	2559	7	65	77	26	14	76	28	566	52	0	0	0	CD74	-0.534788	0.186705	0.283816	down	no
MAP7	2303	2226	2495	3	6	10	5699	7058	7353	3976	3916	7554	572	375	383	CD81	-0.0463246	0.62747	0.724987	down	no
C8G	38	3	13	23	21	48	18	7	60	0	9	20	3896	3365	11357	CD82	-0.0445583	0.809291	0.867225	down	no
TEAD3	84	99	99	706	1040	1313	1399	1243	2184	1310	686	1150	626	685	980	CD9	-0.759925	0.597322	0.69911	down	no
TEAD2	45	86	116	209	394	694	51	63	148	100	76	285	41	74	132	CD93	0.295821	0.120987	0.199706	up	no
MAP9	633	925	936	116	107	269	50	53	117	429	409	699	3	9	73	CD96	-0.157407	0.87938	0.91716	down	no
TEAD4	83	28	23	281	327	786	114	65	164	309	159	281	140	77	327	CD99	-0.670367	0.649385	0.742718	down	no
FAM180A	7	13	4	317	267	287	323	548	226	12	69	20	7	56	80	CD99L2	0.403673	3.81e-27	1.46e-25	up	no
PTPN20	0	0	0	0	0	0	0	0	0	0	0	0	0	0	0	CDADC1	0.355109	4.33e-10	4.16e-09	up	no
PTPN21	616	454	588	2000	2298	5026	3001	2761	3597	3085	1903	3982	226	222	396	CDAN1	-0.628099	0.748827	0.821608	down	no
SERPINI1	2148	4151	4227	84	126	177	76	48	428	309	915	406	76	70	51	CDC14B	0.777869	0.0109957	0.0268048	up	no
SERPINI2	15	23	21	6	10	0	0	13	20	3	6	18	3	0	0	CDC16	-0.880067	5.14e-14	7.47e-13	down	no
FANK1	19	13	6	0	0	0	0	0	0	0	0	205	0	0	0	CDC20	0.662908	0.218619	0.322827	up	no
MTPN	7038	8865	12391	2476	2610	5059	4959	3130	7316	5376	5589	6785	3457	3310	4416	CDC23	0.111035	0.335699	0.451388	up	no
EPHA10	970	1365	1399	0	7	13	7	0	11	0	44	3	0	0	25	CDC25A	-0.0273705	0.686443	0.772771	down	no
DMRTA2	90	121	113	3	4	14	4	0	46	5	10	2	15	3	12	CDC25B	0.89933	0.0261368	0.0554191	up	no
DMRTA1	10	21	4	0	0	0	18	92	193	35	17	18	38	17	24	CDC27	-0.588541	0.000487825	0.00173522	down	no
TOM1L2	2744	3065	3981	1463	1277	3118	1119	1361	1938	2934	3485	3923	415	351	396	CDC34	-1.06057	0.772264	0.839529	down	no
MSR1	15	13	9	196	187	551	331	174	607	475	492	1037	1158	738	1011	CDC37	-0.091762	9.84e-06	5.01e-05	down	no
LOC117012931	647	929	685	100	85	131	173	59	138	246	274	191	68	68	84	CDC37L1	-0.50454	6.41e-05	0.00027953	down	no
MYMK	3	0	30	0	0	31	0	0	8	0	0	5	0	0	0	CDC40	-0.854408	0.0316919	0.0654077	down	no
ANKMY1	272	330	501	33	45	64	13	13	20	62	54	64	0	0	11	CDC42	-1.83959	0.299187	0.413028	down	no
SYT9	2204	396	293	0	34	0	16	30	31	4	803	7	0	0	2	CDC42BPG	0.307733	0.572746	0.678715	up	no
HK2	150	150	159	9175	5340	4506	172	89	356	77	55	88	9	6	3	CDC42EP1	-0.127991	0.680333	0.768664	down	no
HK3	13	5	6	196	89	53	31	25	81	28	26	43	90	42	83	CDC42EP2	0.887431	0.0107573	0.0263333	up	no
HK1	9874	10660	10716	7645	6623	11955	2346	1505	3374	14855	6303	6554	659	623	932	CDC42EP3	0.304724	0.000515981	0.00182184	up	no
MSRA	1404	928	876	878	849	1246	545	482	876	9216	5633	5890	1086	1332	1701	CDC42EP4	-0.952792	0.000785649	0.00266161	down	no
EED	1165	975	976	488	820	1040	683	774	1563	901	1199	1284	266	524	928	CDC45	-2.64537	1.98e-05	9.52e-05	down	yes
MAPKAPK3	107	144	203	949	1331	2253	638	573	1633	590	595	897	404	552	757	CDC5L	1.11359	0.0205034	0.0453356	up	yes
MAPKAPK2	1102	1484	1384	10445	8544	15055	5900	3860	8664	7467	6116	6109	3996	3604	3986	CDC6	4.41508	1.43e-41	1.31e-39	up	yes
PDHX	1518	1360	1965	4645	3376	7018	918	621	1193	1537	1199	1977	1105	706	1214	CDC7	1.26584	0.00925277	0.0231341	up	yes
SAMD5	156	234	424	10	16	97	161	118	646	20	15	79	0	2	23	CDC73	0.20132	2.6e-07	1.72e-06	up	no
SAMD7	0	0	0	0	0	0	0	0	0	25	28	20	0	0	0	CDCA4	0.994351	0.377406	0.49494	up	no
PDHB	2041	2190	2447	10747	8479	13001	1131	586	1812	4526	2927	3750	957	626	1015	CDCA5	-1.01651	4.89e-05	0.000218004	down	yes
SBSPON	60	55	109	205	145	546	108	64	244	691	526	910	211	20	286	CDCA7	0.97917	0.155754	0.245626	up	no
LRRC18	0	0	0	5	0	0	0	0	0	18	6	6	0	0	0	CDCA8	-2.59531	4.53e-15	7.42e-14	down	yes
LRRC19	0	0	0	0	0	0	1669	1193	3027	2383	1168	5189	0	0	10	CDH1	0.51632	0.340776	0.457145	up	no
LRRC14	187	291	439	49	65	266	167	150	626	137	189	384	89	79	285	CDH11	0.783957	0.376668	0.494342	up	no
LRRC15	4	0	4	0	0	3	0	0	0	322	0	8	0	0	2	CDH12	-0.228518	0.00768087	0.0197043	down	no
LRRC10	0	1	0	502	809	2146	2	0	0	0	0	0	0	0	0	CDH13	-0.151977	0.000286284	0.00108149	down	no
CCDC103	25	23	17	0	0	0	0	0	0	29	29	19	0	0	0	CDH15	-0.684113	1	1	down	no
DROSHA	2027	2362	2589	677	716	1458	956	637	1989	1003	1430	1631	452	293	588	CDH19	2.30836	1.6e-05	7.85e-05	up	yes
CCDC105	7	4	0	0	0	0	0	0	0	0	0	0	0	0	0	CDH2	-0.358332	0.251502	0.360226	down	no
CCDC107	173	242	162	384	536	411	908	904	770	1135	817	416	228	398	290	CDH20	0.555308	0.839207	0.888096	up	no
CCDC106	388	478	737	268	332	606	167	115	489	314	376	519	282	210	319	CDH22	-1.08007	0.979449	0.986822	down	no
SANBR	493	642	865	126	101	209	99	53	95	55	149	32	107	34	51	CDH23	-0.321942	0.0803683	0.142504	down	no
CHRNA4	106	505	115	0	0	0	8	0	17	0	0	0	0	0	0	CDH24	1.87823	7.89e-36	5.16e-34	up	yes
CHRNA6	15	13	0	0	0	0	7	0	17	3	4	18	0	0	0	CDH3	-2.68439	2.31e-14	3.52e-13	down	yes
CHRNA1	25	0	0	58	18	82	15	4	21	0	0	0	0	0	0	CDH4	-0.00687172	0.13744	0.221417	down	no
CHRNA2	54	64	5	0	0	0	55	49	86	5	52	0	31	20	81	CDH5	1.19907	0.0173625	0.0393993	up	yes
CHRNA3	236	343	615	7	110	12	82	48	148	0	714	3	0	0	14	CDH6	0.165443	0.417605	0.535657	up	no
CHRNA9	0	8	2	0	0	0	11	11	11	0	0	0	0	0	0	CDH7	1.31504	0.562084	0.669241	up	no
XBP1	656	972	974	1867	2259	3416	8813	5876	12430	3267	2743	4071	12735	8695	16847	CDH9	-0.344036	0.176397	0.271317	down	no
FSHB	0	0	0	0	0	0	0	0	0	0	0	0	0	0	0	CDHR1	-2.30945	2.32e-09	2.02e-08	down	yes
FSHR	3	17	0	22	15	10	0	0	0	0	148	0	0	0	0	CDHR2	2.11168	0.000351163	0.00129501	up	yes
PEF1	568	711	894	1162	1285	2612	2170	1329	3573	1654	1844	2212	1396	1027	1459	CDHR4	-0.850699	0.0825042	0.145592	down	no
AP5Z1	472	355	668	196	282	343	524	277	507	495	421	394	446	287	336	CDIP1	0.32952	1.51e-07	1.04e-06	up	no
SPATA2	2839	2245	2425	321	418	871	2753	2577	3148	901	826	1134	213	206	342	CDIPT	-0.48635	0.0105256	0.0258383	down	no
CFAP276	1234	1270	621	1258	1282	1468	1646	1264	712	1682	1663	548	896	840	501	CDK1	-3.27481	0.00961157	0.023929	down	yes
SPATA7	505	423	607	191	220	192	406	439	374	417	356	323	48	43	37	CDK10	-0.346437	2.9e-05	0.000135508	down	no
SPATA5	387	345	442	352	453	500	226	228	441	396	301	461	248	175	458	CDK12	0.659808	0.0276874	0.0582149	up	no
FGFR1OP2	533	954	1089	562	755	1217	890	1102	1815	718	950	1175	545	726	1128	CDK15	-0.103394	0.810771	0.868343	down	no
LAPTM5	835	931	717	1528	1617	1035	1069	689	1752	1354	1905	1257	1348	857	1303	CDK16	0.867414	0.152886	0.242082	up	no
ARFRP1	786	971	778	1103	1137	1811	1481	1325	2167	2230	1409	1817	1597	1291	1696	CDK17	0.58376	0.469157	0.585946	up	no
VRTN	0	0	0	0	0	0	0	0	0	0	4	0	0	0	0	CDK18	-0.635846	0.0626653	0.115811	down	no
KDM2A	3126	3792	3795	4070	4359	5636	10129	10302	12659	6488	4990	7257	4452	3188	4993	CDK19	0.0104985	0.0905114	0.157235	up	no
KDM2B	719	681	727	653	579	846	830	729	1804	1088	932	1232	548	605	953	CDK2	-0.26746	0.759301	0.829144	down	no
LOC117030571	23	0	0	0	0	0	0	8	0	0	0	0	0	0	0	CDK20	0.727535	2.45e-12	3.04e-11	up	no
PPHLN1	713	692	778	592	609	849	1025	569	1087	1109	980	989	859	499	656	CDK2AP1	-0.84141	2.46e-11	2.73e-10	down	no
TRAPPC9	1058	1432	1887	771	955	2288	3058	2330	4420	1312	1642	1938	502	672	967	CDK4	-0.325997	0.392332	0.510335	down	no
TRAPPC8	2845	3463	3897	2795	2617	4492	4593	4072	7793	3970	3960	5207	5668	4697	5207	CDK5	-0.369381	0.253678	0.36285	down	no
TRAPPC1	795	888	936	603	543	1058	989	664	1444	1008	1061	889	452	477	621	CDK5R1	0.472318	0.000269032	0.00102215	up	no
TRAPPC3	980	1452	1477	505	518	927	1150	712	1584	905	939	1018	483	437	691	CDK5R2	-0.31476	0.000909413	0.00304273	down	no
TRAPPC2	459	645	567	270	189	550	352	276	450	368	557	409	216	267	289	CDK5RAP1	-0.347179	0.0468581	0.0906697	down	no
TRAPPC4	609	827	806	634	635	1172	1176	893	1791	1628	1538	1545	959	1163	998	CDK5RAP3	0.346718	0.00151657	0.00478831	up	no
PRPH	79	92	69	0	160	10	220	120	402	65	2524	28	15	7	10	CDK8	0.134091	0.0046764	0.0127248	up	no
GABRQ	13	65	40	0	0	0	0	0	0	0	0	10	0	0	0	CDK9	0.029445	0.699597	0.783477	up	no
PSMG4	100	220	185	385	383	896	177	112	355	336	356	272	210	194	484	CDKAL1	0.658509	0.0314726	0.0650178	up	no
PSMG1	756	1066	900	776	857	1162	567	367	1061	812	965	706	397	431	608	CDKL1	0.219671	0.343189	0.459388	up	no
PSMG2	544	597	753	390	304	899	673	296	1284	724	656	1134	660	517	1142	CDKL2	-0.74462	0.0738326	0.133043	down	no
TASL	14	29	33	220	218	106	79	88	204	110	174	258	276	285	155	CDKL4	0.235317	0.999097	0.999476	up	no
GDAP2	458	704	859	501	489	1310	1119	864	2803	926	788	1493	337	358	651	CDKL5	-0.484083	0.000138424	0.000559431	down	no
GDAP1	2247	2642	1978	7	14	7	30	20	43	0	336	0	0	0	0	CDKN1A	-0.921719	0.182566	0.278973	down	no
FAHD1	90	111	177	450	279	723	1230	909	1390	903	547	1016	591	414	615	CDKN1B	-0.153694	0.543045	0.652546	down	no
ILDR2	794	1892	2417	4	4	143	15	6	38	166	86	422	7	28	13	CDKN1C	0.548022	0.243196	0.351291	up	no
GLTP	173	246	367	492	419	591	2063	1511	1969	1036	908	1018	437	280	513	CDKN2AIP	-0.710939	0.112526	0.188217	down	no
LOC117031083	0	0	0	0	0	0	0	0	0	0	0	0	0	0	0	CDKN2AIPNL	2.21659	1.49e-06	8.85e-06	up	yes
LOC117030937	0	0	0	0	0	0	0	0	0	0	0	0	0	0	0	CDKN2B	0.866609	0.727836	0.805723	up	no
NADSYN1	112	125	170	360	266	882	5220	3552	7147	1251	811	1351	167	233	1905	CDKN2C	0.289631	0.473939	0.589817	up	no
NPY4R2	19	39	46	0	8	12	88	84	142	0	0	10	0	0	0	CDKN2D	0.106641	0.771626	0.83934	up	no
UBTF	5926	4279	3843	2526	2835	5147	3590	2130	4593	3912	3544	4139	1292	1269	2074	CDNF	2.00502	0.197725	0.297477	up	no
CDCA2	0	6	13	21	51	71	502	186	954	17	67	87	9	0	49	CDO1	1.05254	1.05e-05	5.32e-05	up	yes
CDCA3	0	0	4	10	22	26	633	135	701	19	38	20	52	0	26	CDON	1.1185	0.8586	0.902815	up	no
CDCA7	17	55	50	52	89	136	894	249	1777	22	205	161	5	23	95	CDPF1	0.471369	1.46e-08	1.16e-07	up	no
CDCA4	38	49	77	73	107	150	248	127	542	125	188	312	169	113	414	CDR2	1.95915	0.00226226	0.00678678	up	yes
CDCA5	330	277	166	51	92	68	457	107	768	85	137	52	18	12	54	CDR2L	-0.517734	0.610433	0.710273	down	no
CDCA8	277	502	360	24	91	87	640	214	914	66	107	100	29	9	67	CDRT4	-4.34822	0.0018107	0.00559952	down	yes
RSF1	6592	7227	6569	2598	3189	3215	3313	3265	4034	3968	4056	3864	1719	1657	1946	CDS2	-0.468059	9.67e-06	4.94e-05	down	no
CRB2	63	149	275	0	7	46	0	0	0	305	225	1056	0	0	0	CDSN	5.29494	8.49e-10	7.85e-09	up	yes
FAS	14	3	17	460	413	337	374	614	569	199	444	193	74	46	42	CDYL	0.477824	0.0115141	0.0278239	up	no
CFAP44	104	271	658	25	51	78	34	64	84	239	175	282	12	20	48	CDYL2	0.508562	0.0851796	0.149575	up	no
NPAS4	24	68	201	31	73	48	21	40	48	10	0	32	4	7	25	CEBPA	-0.646567	5.94e-08	4.32e-07	down	no
SPRED1	3286	4314	5369	1669	1546	2501	524	347	1100	1176	1389	2107	664	653	1133	CEBPB	-0.181991	0.0498046	0.0955466	down	no
SPRED2	1797	2099	2240	2183	2733	3241	6016	2742	4223	2744	1868	3200	554	860	1934	CEBPG	1.35193	3.05e-06	1.72e-05	up	yes
SPRED3	692	1123	961	24	58	65	143	131	171	160	189	117	0	0	0	CEBPZ	-0.886302	0.127726	0.208445	down	no
ASTL	0	4	0	0	0	0	0	0	0	2	4	0	0	0	0	CEBPZOS	1.95959	0.0109228	0.0266517	up	yes
RELB	71	50	162	134	129	215	1567	1172	2472	148	185	183	33	40	150	CEL	3.18088	0.000497627	0.00176294	up	yes
RELA	511	597	656	1494	1826	2394	1808	1445	2930	2338	2281	2318	2456	2266	3107	CELF1	-0.956611	9.06e-07	5.54e-06	down	no
CRISPLD2	56	73	76	870	1425	4121	2113	898	5342	1175	1176	684	99	118	199	CELF3	0.999144	0.0370046	0.0745051	up	no
PTH2R	93	175	66	0	0	7	0	7	10	8	4	10	0	3	0	CELF5	0.135973	0.378977	0.496382	up	no
KLK5	17	5	4	0	0	0	0	0	4	0	0	0	0	0	0	CELSR1	-1.39554	3.12e-06	1.75e-05	down	yes
KLK6	246	436	799	0	0	0	0	0	0	0	0	0	0	0	0	CEMIP	-1.81424	0.119369	0.197715	down	no
KLK9	3	0	0	0	0	0	0	0	0	0	0	0	0	0	0	CEMIP2	-0.054022	2.22e-05	0.000105875	down	no
RHBDL2	3	5	31	0	2	12	0	2	4	44	182	36	8	2	4	CENATAC	-1.87699	1.78e-09	1.57e-08	down	yes
COPS8	893	893	759	785	631	1038	1083	513	1128	980	1020	731	363	317	431	CEND1	1.22502	0.0348006	0.070893	up	no
COPS9	950	1129	848	1621	1264	2197	1088	587	864	2175	1091	1921	695	620	686	CENPB	0.0361844	0.095639	0.16473	up	no
COPS2	2339	2262	1858	2816	2915	3251	2547	2239	2248	3358	3085	2151	2468	2097	1975	CENPC	2.0476	0.0367914	0.0741911	up	no
COPS3	778	806	746	1338	1137	1924	685	419	1052	901	884	646	501	381	548	CENPF	-0.381056	0.565838	0.672849	down	no
COPS6	1726	2452	2133	2147	1869	3193	1829	1070	2526	2561	2475	1979	1491	1774	2190	CENPI	0.195609	1.88e-07	1.27e-06	up	no
COPS4	1533	1847	1403	1211	1001	1530	1311	659	1586	1437	1740	1179	729	494	609	CENPJ	-0.210452	0.175012	0.269619	down	no
COPS5	948	1115	1032	1656	1586	2621	1617	833	1643	1844	1778	1336	1117	1017	1230	CENPK	-0.0234386	0.484816	0.600238	down	no
ZNF592	1182	887	1120	1651	1647	2461	1751	1581	2612	1792	1975	2166	1982	1989	2186	CENPL	-0.0849131	0.689226	0.77491	down	no
ZNF593	146	161	240	109	122	331	198	97	257	224	241	170	214	278	455	CENPM	-1.97038	0.00859302	0.0216542	down	yes
MDGA1	1525	1350	1243	23	94	75	81	73	186	91	710	90	0	2	9	CENPN	3.51669	0.000287375	0.00108484	up	yes
MDGA2	1281	1737	2201	12	108	50	35	14	119	45	162	90	0	0	4	CENPO	0.362219	0.521655	0.633645	up	no
ZNF598	496	548	668	457	733	952	2479	1581	2229	1098	748	881	1871	1505	2095	CENPT	5.0826	0.00395762	0.0110457	up	yes
LOC117025027	161	146	39	39	96	154	4	0	5	5	12	0	0	0	0	CENPV	0.0936439	5.16e-05	0.000229361	up	no
FDFT1	1623	2242	3629	8607	8256	4608	2478	1473	2418	2770	3274	1357	3536	2516	1903	CENPW	0.512451	0.106985	0.18064	up	no
FAM135B	2764	1810	2490	0	0	0	7	2	9	0	0	0	0	0	0	CENPX	-0.369653	0.000238859	0.000916801	down	no
SHLD1	431	519	407	536	466	456	483	477	670	644	772	564	587	669	479	CEP104	0.774281	0.000385712	0.00140375	up	no
ATP5F1D	1256	1387	1695	4826	4873	14812	4715	3045	9010	4073	2713	4675	3196	3153	6712	CEP112	-0.0280901	0.728366	0.805944	down	no
SST	1213	2297	2873	0	0	0	431	341	852	0	0	3	0	0	0	CEP120	0.974659	0.280094	0.392482	up	no
ATP5F1A	9025	10307	12233	87995	78090	133666	40012	26953	64369	39653	22301	46549	19790	17828	34633	CEP126	0.31857	2.69e-08	2.05e-07	up	no
ATP5F1B	11057	12870	16881	98478	82941	174213	52969	35807	95415	53316	31235	63882	38779	31792	48025	CEP131	-0.851206	0.573991	0.679349	down	no
C9H1orf210	62	94	105	61	75	153	739	726	3031	570	879	1548	235	375	526	CEP135	0.531509	0.121143	0.1999	up	no
DDRGK1	1194	1332	1334	1005	1073	1417	1533	1119	1883	2412	1714	1949	2180	1759	2295	CEP152	0.383192	0.09395	0.162272	up	no
SSB	1548	1588	1053	1389	1238	983	2406	765	1796	1831	1868	818	1847	879	1033	CEP162	-0.420342	0.0746687	0.134297	down	no
ZNF335	1493	1936	1741	643	1073	1433	1107	1196	1748	1084	2331	1473	703	793	1133	CEP164	-0.230883	0.278592	0.391105	down	no
FAM168B	4856	5750	5258	2613	2496	3538	2933	1917	3889	3502	2884	3027	1694	1430	1956	CEP170	0.576769	0.020313	0.0449524	up	no
ZNF330	1023	731	566	964	725	819	1158	645	829	1148	835	878	962	642	1063	CEP19	1.59507	1.59e-05	7.8e-05	up	yes
ZNF331	1290	1523	1640	692	872	1053	214	312	548	1021	877	1419	522	452	883	CEP192	0.442693	2.01e-08	1.56e-07	up	no
TEX15	207	267	247	6	30	6	0	0	4	15	52	26	0	24	14	CEP295	-0.439696	8.75e-08	6.23e-07	down	no
TEX14	168	140	152	256	471	218	131	142	93	135	177	75	419	215	228	CEP295NL	0.269602	0.941446	0.960964	up	no
TEX11	0	0	4	12	0	0	10	2	19	3	0	0	0	0	0	CEP44	0.442608	1.12e-05	5.62e-05	up	no
TEX12	2	0	20	0	0	11	0	12	2	7	6	0	71	325	24	CEP63	0.553038	0.979213	0.986705	up	no
THYN1	401	562	318	121	157	248	274	87	338	162	223	156	87	69	116	CEP68	-0.198903	0.906593	0.937192	down	no
PABIR2	458	515	558	214	267	329	564	382	908	949	460	1147	260	220	282	CEP72	-0.878302	0.35626	0.472978	down	no
UGDH	525	820	886	338	731	929	3782	2531	4641	1140	1112	1527	8740	5096	7881	CEP76	-0.551086	2.34e-10	2.33e-09	down	no
SNRNP40	410	374	472	287	268	687	649	335	1324	391	587	613	265	230	511	CEP83	0.690673	0.777445	0.843667	up	no
SLCO1A2	193	380	471	0	5	2	0	0	3	1891	1742	2414	17440	17309	18314	CEP85	0.00571473	1.72e-07	1.18e-06	up	no
TSEN54	66	94	134	29	79	165	285	356	630	267	202	364	83	153	283	CEP85L	-0.565075	0.00190329	0.00583955	down	no
CXADR	374	523	834	627	697	3036	6213	4030	8219	1151	667	1588	802	878	2767	CEP89	-0.280893	0.0692679	0.126133	down	no
GTF3C2	1517	1426	1338	1069	1136	1416	1787	1258	2778	1973	1845	1838	719	749	1172	CEP97	0.0433532	0.0903864	0.157102	up	no
ZNF33B	937	1026	1111	618	870	933	594	671	1014	1229	1155	1840	484	489	678	CERCAM	-0.425955	0.268979	0.380909	down	no
SNRNP48	544	677	641	968	1117	1409	316	211	433	463	581	510	752	503	791	CERK	-0.226493	0.908158	0.938038	down	no
MAD2L2	405	411	510	678	522	1024	1151	587	1887	659	638	709	238	218	380	CERKL	-0.515637	0.0665347	0.121682	down	no
MAD2L1	95	136	167	147	183	209	883	285	1193	426	360	427	270	217	253	CERS1	-0.340278	1.17e-09	1.06e-08	down	no
GALNS	565	660	993	155	277	472	190	106	613	489	568	756	211	221	888	CERS2	0.960792	0.00506873	0.0136479	up	no
NPY2R	146	155	53	0	13	4	172	94	88	44	53	74	4	6	4	CERS4	-0.28003	0.626339	0.724063	down	no
DYNLL1	2099	3552	3559	199	520	1504	1298	1176	4095	544	1816	1213	310	288	1094	CERS5	0.183624	0.83836	0.887646	up	no
DYNLL2	7253	9869	5609	5881	5227	9610	2829	1789	2101	6589	6410	5103	2892	1926	1773	CERT1	-0.271338	0.00188723	0.00579991	down	no
KHDC4	2021	1458	1128	1814	1577	1808	3931	2051	4017	3955	2066	2408	2651	2797	2705	CES1	2.63667	6e-18	1.23e-16	up	yes
GPS1	1673	1805	2296	1173	1242	2505	2916	1772	4090	1714	1754	1924	1060	1145	1852	CETN3	0.799512	0.00344561	0.00979307	up	no
GLO1	1224	1766	1864	3370	2926	5319	5398	4049	5453	2746	6993	3108	2249	2038	2313	CFAP119	0.0191467	0.467258	0.584336	up	no
CARHSP1	161	250	473	899	1488	3463	1308	1518	2891	2430	1592	2832	343	472	570	CFAP144	-2.76418	0.108416	0.182471	down	no
NPY1R	749	1354	2310	324	330	506	68	110	536	273	1052	415	0	0	0	CFAP157	1.87159	0.00112135	0.00366911	up	yes
TTC14	2633	3158	3169	876	1210	1695	1829	1475	2287	2004	2202	3112	748	869	1634	CFAP210	0.0439417	0.138628	0.223126	up	no
TTC17	2453	2519	2309	1360	1716	2148	1541	1884	3112	3070	2823	2814	1892	2494	3034	CFAP221	0.212252	0.617589	0.716966	up	no
TTC12	100	227	253	14	32	36	23	17	66	371	408	370	545	266	318	CFAP276	-9.55389	6.89e-22	1.84e-20	down	yes
TTC19	3159	4158	4008	3415	3034	3913	736	691	1188	1792	1887	1583	447	615	561	CFAP298	-0.586572	0.707776	0.790058	down	no
SLC31A1	1121	1201	1906	3070	2558	4812	13813	13071	26430	7800	7601	11805	30564	23675	30135	CFAP36	-0.42094	9.18e-30	4.1e-28	down	no
SLC31A2	69	65	191	658	623	795	221	110	446	329	385	625	719	471	860	CFAP410	-1.06186	0.0262134	0.0555591	down	no
ZFP90	1385	2101	2214	279	657	897	266	311	614	594	854	1034	94	89	250	CFAP418	-3.08868	6.64e-10	6.25e-09	down	yes
ZFP91	6688	6595	6345	11323	11116	12444	8001	4800	7916	10764	7607	8531	6944	5908	6084	CFAP44	0.309143	0.907648	0.937974	up	no
RICTOR	5065	4561	4345	2803	3451	4892	3053	2860	4296	3209	2911	3720	2197	2365	3370	CFAP45	0.174177	0.620233	0.719293	up	no
PRDM2	5254	4267	4541	3362	2860	3281	2627	2026	2925	4153	3439	3343	2679	1955	2533	CFAP46	2.16649	0.00705172	0.0182503	up	yes
EGR2	15	41	272	31	47	46	64	13	41	41	92	93	10	38	130	CFAP47	-0.629849	3.55e-29	1.52e-27	down	no
EGR3	885	1553	1635	29	54	14	90	26	49	9	106	36	9	0	6	CFAP52	-1.22149	0.125421	0.20564	down	no
EGR1	677	1322	4015	308	895	564	439	525	787	1295	3016	1133	80	171	790	CFAP53	-0.45249	0.00493896	0.0133565	down	no
EGR4	197	400	878	0	0	0	0	0	0	0	0	0	0	0	0	CFAP54	-0.463266	0.077685	0.138845	down	no
DALRD3	545	507	733	297	429	987	590	459	1565	992	778	1405	437	433	1216	CFAP57	0.069752	0.718772	0.798753	up	no
PROK1	4	7	6	0	0	0	0	0	0	0	0	4	0	0	0	CFAP58	-0.196304	0.402254	0.520338	down	no
EPG5	2799	2757	3333	2246	2148	2898	1377	1678	2880	2416	2129	2973	1850	1239	1730	CFAP65	0.64022	0.220774	0.325189	up	no
PTDSS1	2106	2812	3552	1419	1412	3267	2195	1320	3219	1600	2064	1951	1072	999	1617	CFAP68	2.25261	5.64e-61	1.19e-58	up	yes
PTDSS2	602	772	1192	468	554	1449	1160	1074	2462	1496	1060	2630	672	901	1259	CFAP70	-0.150094	0.934777	0.95601	down	no
FSTL5	6952	1691	3137	869	1309	767	51	66	178	220	583	114	12	0	116	CFAP74	-0.0425254	0.860437	0.904026	down	no
MLIP	688	1041	572	8730	8715	7928	334	263	77	5	207	15	0	0	0	CFAP77	-0.596348	0.00913407	0.0228699	down	no
CNTD1	25	11	2	23	9	0	32	7	16	257	241	106	5	5	6	CFAP91	-1.27135	0.00844898	0.0213576	down	yes
HPDL	33	53	101	81	122	456	319	101	636	30	68	76	66	29	109	CFAP92	-7.0249	2e-13	2.77e-12	down	yes
GTF2A1L	0	4	0	1	0	0	0	0	0	0	0	3	0	0	2	CFAP97	1.8836	2.2e-05	0.000105001	up	yes
OBSL1	422	629	999	7341	6402	30646	53	34	538	551	1169	1561	10	32	850	CFAP99	1.1595	0.72222	0.801571	up	no
C15H19orf47	200	162	123	591	793	1108	71	136	253	205	278	424	81	80	136	CFB	2.26396	0.0499233	0.0957508	up	no
FBXO45	1715	1908	2084	337	306	831	550	302	750	476	669	640	388	309	527	CFD	-0.205135	0.164458	0.256814	down	no
KIF16B	1503	1283	1151	2821	2468	3441	8205	6117	5379	9777	4991	6915	6958	4148	4402	CFH	-0.684311	1.82e-51	2.81e-49	down	no
FBXO46	314	362	480	221	401	594	341	357	865	374	396	585	261	303	481	CFL1	0.345361	0.450987	0.568713	up	no
FBXO41	4724	7327	9703	0	0	0	21	15	45	3	189	14	8	0	0	CFL2	0.758641	5.32e-05	0.000235288	up	no
FBXO40	0	4	2	3406	4358	7450	0	0	0	0	20	65	0	0	0	CFP	0.392881	0.930263	0.952909	up	no
FBXO42	2247	2299	2996	1465	1682	2834	1220	1266	2643	1569	1789	2438	1245	1479	1832	CGAS	0.914302	0.728033	0.805815	up	no
DCDC2B	51	48	30	29	33	38	19	4	25	41	37	73	8	12	16	CGN	0.233836	0.463126	0.580685	up	no
LOC117036161	9	8	0	60	11	6	5	17	0	11	422328	805	112	42	401	CGREF1	-0.000442464	0.00962885	0.0239607	down	no
CATIP	132	243	213	17	5	13	8	0	0	15	9	10	6	0	1	CH25H	0.313622	0.0325045	0.066754	up	no
SFRP2	232	39	69	59	157	722	54	5	82	9	33	147	0	0	4	CHAC1	0.955888	0.0415038	0.0820112	up	no
SFRP1	170	346	691	2941	8749	13540	3553	533	5655	2232	1408	3372	265	262	450	CHAC2	-0.511145	0.000406124	0.00146689	down	no
SFRP5	29	15	133	59	55	142	61	27	85	85	191	402	85	73	243	CHADL	-1.59116	0.0296758	0.0617425	down	no
TP53I11	4244	2477	1741	1283	1662	4118	2793	1349	5573	1429	672	2139	920	729	2211	CHAF1A	-0.178781	0.176444	0.271349	down	no
COL1A1	281	41	550	1578	1426	42790	1508	1649	20211	489	549	7453	52	25	1504	CHAF1B	-2.17899	0.0184205	0.0414521	down	yes
KIAA1210	115	158	188	25	49	73	44	43	96	51	108	118	0	0	24	CHAMP1	0.721745	0.335036	0.450764	up	no
CEMIP	3264	914	1382	28	60	207	131	218	757	72	83	46	19	7	58	CHAT	2.24656	0.791467	0.854463	up	no
NUF2	370	561	504	102	163	156	1438	325	1310	127	167	167	97	42	88	CHCHD1	-2.11958	8.86e-10	8.17e-09	down	yes
UNCX	136	9	0	0	0	0	0	0	0	0	0	5	0	0	0	CHCHD3	-0.13811	5.21e-18	1.07e-16	down	no
LOC117015941	0	0	0	0	0	0	0	0	0	0	0	0	0	0	0	CHCHD4	0.0819888	0.241668	0.349557	up	no
AADAT	286	356	289	547	1003	389	21	38	72	2829	2001	2233	2347	2970	2091	CHCHD5	0.257377	0.00706903	0.0182906	up	no
LOC117015949	168	113	68	62	86	49	134	84	55	136	176	59	84	52	48	CHCHD6	0.138887	0.228477	0.334018	up	no
EPCAM	60	56	2	0	13	0	45308	31931	55796	4793	1424	3463	24	9	25	CHD1	-0.65479	4.36e-16	7.73e-15	down	no
COL6A1	262	136	267	2579	3029	17412	7186	5141	33764	2294	1361	6979	374	334	1718	CHD1L	-0.387424	4.11e-06	2.24e-05	down	no
COL6A3	66	30	545	3187	2017	25185	4222	2561	29366	1053	714	3334	93	74	505	CHD4	0.250016	0.0156089	0.036021	up	no
COL6A5	61	174	53	4	9	8	4945	2603	25916	117	166	127	19	2	45	CHD5	0.457987	0.896604	0.929511	up	no
KLK12	11	4	33	0	0	0	4	0	2	0	0	0	0	0	0	CHD6	0.0990187	0.0137043	0.0323815	up	no
KLK10	0	0	8	0	0	12	0	0	0	0	0	0	0	0	0	CHD7	-1.04821	0.808237	0.866617	down	no
KLK15	0	0	0	0	0	0	0	32	30	40	14	50	0	0	0	CHD8	-0.0562231	0.001062	0.00349556	down	no
PLLP	192	378	1091	0	10	12	579	379	3169	2139	906	737	0	15	31	CHD9	0.755549	0.401528	0.51959	up	no
LOC117013473	0	0	0	0	0	0	0	0	0	19	0	7	0	0	0	CHDH	-1.36363	0.444971	0.562676	down	no
LOC117013470	0	8	0	12	155	24	17	4	19	19	134	11	14	4	9	CHEK2	-0.0427915	0.88146	0.918783	down	no
LOC117013471	0	0	0	28	48	54	883	664	1432	0	0	0	0	0	14	CHERP	-0.0632755	0.184892	0.281668	down	no
AATF	858	649	551	373	517	366	912	483	910	1046	1388	769	678	496	503	CHFR	-0.313152	0.428975	0.547694	down	no
PCM1	7510	8757	8130	8305	8217	10369	3581	2992	5410	8006	7675	8243	2725	2759	5063	CHGA	0.167621	0.286352	0.399339	up	no
C10H12orf4	595	861	672	524	715	794	448	349	616	591	763	682	331	254	341	CHGB	-0.533837	0.497551	0.612048	down	no
LRRK1	398	443	491	652	716	927	1982	1120	3109	1011	776	1045	360	300	419	CHIC2	-1.24885	9.96e-28	3.97e-26	down	yes
LRRK2	957	2110	3012	1124	1685	2521	336	577	1454	3604	2855	6147	80	86	204	CHID1	-1.03316	0.00159629	0.00501295	down	yes
POLG	1206	1481	1365	631	893	2136	1602	1712	2753	1062	2196	1549	1084	1158	1979	CHKA	-0.650467	0.082397	0.145465	down	no
PRELID3A	748	702	533	109	105	70	87	82	51	239	183	82	82	26	12	CHL1	-0.64121	0.01575	0.0362874	down	no
MRPL11	319	423	376	1594	1396	2550	1063	596	1558	864	742	812	705	642	981	CHM	0.555856	0.000812869	0.00274324	up	no
MRPL13	227	282	262	579	486	798	595	196	652	672	458	647	443	251	345	CHML	-0.020826	0.126737	0.207281	down	no
MRPL14	203	237	259	557	481	847	312	27	541	56	425	545	202	306	448	CHMP1B	0.497077	3.61e-08	2.71e-07	up	no
MRPL19	1065	986	1108	848	684	1663	690	235	1023	1065	958	1231	672	534	719	CHMP2A	-0.00566211	0.329462	0.445084	down	no
SNCG	414	594	105	0	71	4	30	29	40	4	946	6	0	0	0	CHMP2B	0.213587	7.69e-25	2.48e-23	up	no
SNCB	6933	11142	8175	0	7	0	0	20	15	3	147	0	6	7	0	CHMP4B	0.527112	0.150632	0.23916	up	no
RNF128	325	405	380	167	67	199	4753	5863	4671	1800	1543	1629	632	514	975	CHMP4C	-1.60809	0.00752075	0.0193312	down	yes
RNF123	2242	2088	2706	2284	1971	4263	1375	1062	2296	2026	1646	2356	1820	1933	2581	CHMP5	0.997686	0.567953	0.674628	up	no
RNF122	19	43	46	54	65	193	55	55	79	37	40	120	4	22	26	CHMP6	0.0790995	0.50038	0.614524	up	no
RNF121	368	433	452	306	356	706	4266	3983	4049	628	530	784	742	692	1066	CHMP7	-0.988625	3.28e-06	1.83e-05	down	no
SACS	6190	9590	9104	3557	5131	9006	590	937	1260	910	2061	1826	419	247	583	CHN1	-0.286481	3.41e-05	0.000156762	down	no
NIBAN1	509	492	515	7822	5977	9375	1857	1797	2992	474	12722	527	99	91	206	CHODL	1.7692	0.286214	0.3992	up	no
NIBAN2	397	609	593	573	1224	2530	3936	3068	4855	2674	2369	2334	211	216	441	CHORDC1	-1.36989	0.74576	0.819154	down	no
NIBAN3	87	67	52	26	83	66	9	8	29	15	182	51	20	11	20	CHP1	0.272801	0.000669655	0.0023027	up	no
LOC117034854	0	5	0	9	17	9	8	0	0	2	0	0	0	0	0	CHPF	-0.346322	0.496773	0.611438	down	no
GPN3	442	533	624	461	345	709	661	486	724	645	588	733	714	500	792	CHPF2	0.709941	3.4e-05	0.000156459	up	no
GPN2	262	248	403	166	241	444	318	234	645	321	371	561	270	192	510	CHRAC1	-0.0139492	2.27e-06	1.3e-05	down	no
GPN1	338	689	750	676	409	1354	736	351	1065	558	1222	684	470	620	1039	CHRM1	-0.272247	0.0270786	0.0570943	down	no
NFKB1	567	491	549	1268	1618	2242	2166	1777	3654	1320	1715	2070	915	1219	1724	CHRM2	1.90631	0.0404548	0.080179	up	no
NFKB2	81	121	146	572	735	1067	1213	870	1343	589	1089	789	329	393	401	CHRM3	0.606572	0.636843	0.732028	up	no
SIAH1	819	677	778	722	573	1074	1042	658	1323	1085	753	1222	460	454	855	CHRM4	-0.385289	0.727201	0.805317	down	no
SIAH2	94	157	180	116	156	396	271	263	623	208	277	366	119	173	501	CHRM5	0.1306	0.106762	0.180351	up	no
SIAH3	231	387	507	0	27	20	76	73	141	18	61	96	0	0	7	CHRNA2	-0.0640269	0.237489	0.344795	down	no
NSA2	652	681	588	1304	1493	1837	2339	1329	2550	2513	2044	1450	1216	1056	950	CHRNA3	-0.283985	0.00062755	0.00217251	down	no
PDZRN4	775	831	621	135	633	296	555	626	595	278	244	235	19	6	31	CHRNA4	1.4503	0.0650392	0.11957	up	no
DDX27	821	1012	768	601	807	755	826	440	964	753	842	668	565	374	544	CHRNA6	4.3621	0.00026912	0.00102215	up	yes
PHLPP1	3190	4135	3646	1663	1325	2463	1710	1130	2221	3066	2425	3010	1697	1339	2249	CHRNB1	0.476996	0.625344	0.72315	up	no
EMILIN3	60	28	31	90	42	1760	118	66	44	43	41	66	46	19	11	CHRNB2	1.43988	0.000285291	0.00107852	up	yes
EMILIN2	41	17	42	1303	2913	3301	142	32	244	51	192	119	67	54	46	CHRNB3	3.97433	0.0354676	0.0720127	up	no
EMILIN1	27	64	54	419	696	1412	804	788	2916	434	527	1167	2726	2277	4284	CHRNB4	1.73331	0.303079	0.417144	up	no
P2RX3	12	16	19	0	0	0	3	0	0	2	7	3	0	0	0	CHRND	5.09148	1.84e-09	1.63e-08	up	yes
P2RX5	610	704	1156	162	173	527	193	118	264	11	12	19	22	34	104	CHRNE	-1.62807	0.00621955	0.0163748	down	yes
P2RX4	685	924	658	426	481	631	2058	1971	3222	1669	2214	1779	958	772	963	CHST1	0.35645	0.0705173	0.127988	up	no
P2RX6	561	30	60	947	876	2381	31	17	50	4	259	19	0	0	0	CHST10	0.0672599	0.19546	0.294827	up	no
DENND11	4372	4576	4453	706	786	1282	2712	3097	7327	4167	2702	4813	1193	1157	1928	CHST11	0.591813	1.45e-09	1.3e-08	up	no
DENND10	387	820	744	460	489	731	745	589	1143	764	1605	854	510	397	660	CHST12	1.03465	0.105655	0.178911	up	no
RMDN2	114	62	81	86	99	129	115	56	338	149	1549	157	63	54	102	CHST14	0.828335	0.431163	0.549436	up	no
RMDN3	227	315	467	102	121	286	780	468	1088	588	444	719	224	159	312	CHST15	0.818956	0.00522431	0.0140131	up	no
RMDN1	594	518	625	1236	1233	1681	1417	705	1130	1059	622	861	529	557	784	CHST2	0.0845638	0.0401288	0.0796829	up	no
DENND1C	16	7	14	91	126	89	218	225	265	169	249	176	129	115	181	CHST3	0.372046	0.00498899	0.013471	up	no
DIS3	479	512	607	518	602	747	609	363	987	689	611	715	443	328	548	CHST7	-1.02702	0.00587667	0.0155804	down	yes
SHARPIN	491	437	568	221	274	735	705	775	1347	472	486	606	292	367	606	CHST8	-0.207545	0.117665	0.19539	down	no
ZCCHC12	1853	2764	2571	0	15	10	42	17	126	0	129	4	0	0	0	CHST9	0.248509	0.00546922	0.0146068	up	no
ZCCHC10	141	143	99	93	166	209	185	98	149	129	202	116	95	58	106	CHSY1	0.0217874	0.34093	0.457293	up	no
ZCCHC17	1345	1776	1185	311	346	491	472	213	436	518	644	383	299	162	294	CHSY3	1.29816	0.0356184	0.0722517	up	no
ZCCHC14	3844	3666	4282	2842	3081	5387	1636	1258	3111	6870	4035	8723	2448	2512	3747	CHTF18	-2.87647	8.12e-06	4.21e-05	down	yes
CDRT4	6	19	29	24	12	50	0	0	10	63	11	65	0	0	0	CHTF8	0.358385	4.11e-21	1.05e-19	up	no
ANKS4B	12	42	101	0	14	81	3821	2774	5260	499	412	1661	564	699	1154	CHTOP	-0.740614	0.0143618	0.0336482	down	no
FKBP10	614	409	586	127	321	1156	249	212	1026	172	199	528	13	20	167	CHURC1	0.0890028	0.175868	0.27074	up	no
VPS35L	1644	2061	2230	786	981	1569	1187	904	2389	4238	3612	2962	2049	1875	2587	CIAO1	-0.0846644	1.69e-05	8.24e-05	down	no
RAB2B	749	884	897	520	479	573	285	351	460	775	878	654	336	382	322	CIAO2A	0.967635	0.0110765	0.0269831	up	no
SLC45A1	1245	1286	1868	0	8	0	0	0	9	13	78	5	0	0	0	CIAO2B	0.44795	0.375449	0.49311	up	no
PTGR1	25	49	28	72	111	119	6565	8341	1313	200	202	127	3216	3250	279	CIAO3	-0.889558	0.874167	0.914063	down	no
SLC45A3	76	166	137	79	106	144	755	724	1016	1867	1111	3164	2875	1793	3139	CIAPIN1	1.68931	9.01e-10	8.29e-09	up	yes
PTGR3	784	745	610	2652	2374	4257	1152	664	1786	2931	2199	3606	2265	1686	1763	CIART	-0.000157461	0.325048	0.440476	down	no
MTUS1	2970	1099	1195	10871	10516	20271	4256	3852	8552	5789	5616	6314	2510	3132	5901	CIB1	-0.169608	0.789832	0.853505	down	no
MTUS2	2258	2287	2300	1081	1986	4340	194	294	307	117	83	123	57	15	134	CIB2	1.02364	0.04223	0.0832432	up	no
IFRD2	118	208	333	284	379	1029	911	482	1964	459	499	604	488	529	1187	CIBAR1	1.20671	6.58e-14	9.53e-13	up	yes
ALS2CL	57	64	65	871	732	1352	336	481	205	1140	588	1384	105	169	244	CIBAR2	-3.61983	1.16e-09	1.05e-08	down	yes
ADARB1	2884	3324	3706	487	817	1477	93	142	333	548	630	920	163	159	376	CIITA	0.0768827	0.919143	0.945712	up	no
CHKA	1424	1399	1812	1050	1016	1823	4299	4965	6922	1587	860	1317	2841	1355	13935	CILK1	2.35709	0.00027444	0.00103936	up	yes
BMS1	1392	1444	1322	1297	1451	1855	1166	710	1984	1534	2193	1415	1460	1056	1631	CILP	-2.31813	0.00237987	0.0071015	down	yes
MRI1	218	269	347	105	272	538	421	336	882	510	615	734	449	479	916	CILP2	-1.1277	0.347064	0.46328	down	no
MAPK1IP1L	640	540	464	792	790	992	2742	1776	2355	1261	1045	926	845	754	808	CINP	2.04361	4.95e-12	5.89e-11	up	yes
DSP	372	678	835	56368	47979	67428	60403	46357	84200	9826	3655	7684	2482	1350	1508	CIP2A	-1.52639	0.00134368	0.00430762	down	yes
LOC117022914	0	0	0	0	0	0	2	0	0	0	0	4	713	921	2419	CIPC	0.154413	2.84e-19	6.34e-18	up	no
LOC117022918	3	6	0	30	89	2	13	26	35	16	112558	355	2	4	3	CISD1	-0.601149	2.03e-06	1.17e-05	down	no
THBD	187	87	200	2286	2569	7382	482	524	1268	1122	1187	2270	547	442	1076	CIT	1.0189	0.0899337	0.156412	up	no
DSE	255	286	276	1134	1191	1163	1168	713	1546	1297	921	1449	1255	841	1106	CITED2	-0.976875	0.0221885	0.0483365	down	no
PDAP1	1513	1623	845	1663	1515	1404	2014	1038	1397	2303	1986	994	1567	1109	1047	CIZ1	0.0495776	0.0302201	0.062751	up	no
CNGB1	34	44	90	72	85	86	12	37	10	50	17	64	2	0	1	CKAP2	-0.634202	0.716521	0.796924	down	no
CNGB3	0	4	0	9	0	43	0	0	0	0	4	3	0	0	0	CKAP2L	0.639131	0.594216	0.696635	up	no
SLC22A23	1578	1376	2197	2490	1321	2579	1519	2003	1597	4130	1439	4735	3683	1515	5259	CKAP4	0.818204	0.000238774	0.000916801	up	no
CAPZA3	0	0	0	0	0	0	0	0	0	0	0	0	0	0	0	CKAP5	0.265084	0.00169446	0.00527744	up	no
CAPZA1	1215	1529	1758	1418	1737	2294	4824	2749	8388	1998	3146	2828	1430	1109	2285	CKB	-1.9057	0.0698204	0.12703	down	no
SCARF2	251	436	384	373	465	906	260	165	867	842	587	1069	1535	1229	3071	CKM	-0.225933	0.190766	0.288746	down	no
PHGDH	681	1076	1342	8	30	87	533	131	750	48	110	103	13	8	438	CKMT2	0.57254	0.202047	0.302597	up	no
TRPC4AP	3377	3687	3637	2186	2266	3544	5514	3031	6573	3158	2988	2865	3298	2677	4122	CLASRP	0.758352	0.192223	0.290652	up	no
CER1	0	0	7	3	0	1	0	0	0	14	0	6	1	0	0	CLCC1	0.668336	0.0188212	0.0421645	up	no
LOC117023790	0	0	0	0	0	0	0	0	0	0	0	8	0	0	0	CLCN2	0.17741	0.0288636	0.0603171	up	no
GRIN3A	397	551	398	2	2	0	0	0	12	23	429	50	0	2	2	CLCN3	0.338774	0.292569	0.405913	up	no
GRIN3B	16	12	20	44	16	28	33	15	7	91	51	28	40	37	8	CLCN4	-0.0280023	0.885509	0.92191	down	no
CERK	8904	6489	5973	4127	3597	12012	5405	4393	8732	4176	2822	8578	911	910	1153	CLCN6	-0.0379535	0.463587	0.580877	down	no
RGCC	454	295	206	7394	4737	2886	1441	1596	1672	4711	2390	980	108	35	254	CLCN7	-1.52989	2.38e-13	3.26e-12	down	yes
LIN7C	3151	2229	2713	1932	1660	2679	4660	3211	5173	3401	2504	3480	2474	2222	2707	CLDN1	0.657207	0.187793	0.285017	up	no
LOC117026565	5	2	0	70	30	75	430	235	1176	44	13	34	74	0	7	CLDN11	-0.777728	0.462745	0.580361	down	no
FADD	828	1030	1431	1407	1221	2252	4601	2985	5982	2721	2880	3018	1919	1489	2504	CLDN2	0.532961	0.0800025	0.142023	up	no
HOMER1	4549	7297	11235	3502	2874	6876	542	435	404	982	563	330	538	595	1563	CLDN23	-0.495206	0.0795651	0.141389	down	no
GREP1	0	2	0	2	0	2	1	0	0	0	0	4	0	0	0	CLDN5	-0.939732	5.27e-05	0.000233285	down	no
HOMER3	1342	343	61	122	185	405	72	42	178	195	160	449	119	92	217	CLDN6	4.58905	5.13e-11	5.43e-10	up	yes
NFATC2	166	135	256	408	443	591	522	746	973	594	600	803	70	71	132	CLDN9	-2.09952	0.0226746	0.0492374	down	yes
TNFAIP8L3	248	406	87	21	91	86	93	70	162	9	39	23	696	323	768	CLDND1	-0.138701	0.0530113	0.100579	down	no
TNFAIP8L2	10	28	28	80	98	71	194	106	553	48	103	129	89	102	140	CLEC11A	-0.356167	0.0416358	0.0822258	down	no
TNFAIP8L1	77	92	142	1482	751	1433	482	293	1146	616	430	1108	18	97	236	CLEC14A	0.427603	0.798569	0.859859	up	no
AP2B1	14552	12992	12882	5378	5240	9002	4164	2608	7528	5998	5036	6290	1418	1268	2382	CLEC2L	0.212154	9.12e-05	0.000384857	up	no
GFER	385	626	496	164	195	419	368	217	681	472	425	406	248	240	304	CLEC3A	0.391322	0.681675	0.769428	up	no
LOC117017706	408	311	327	278	292	355	389	527	511	617	398	638	261	204	339	CLEC3B	-1.50886	0.00110306	0.00361363	down	yes
LOC117017707	154	68	51	75	75	75	130	114	136	257	107	150	86	50	63	CLEC4E	-3.13245	0.00274595	0.00804513	down	yes
RRBP1	1265	1370	1237	1683	1664	1894	16215	7740	13609	4249	4159	3232	22736	7936	18313	CLEC4G	2.86569	2.8e-08	2.13e-07	up	yes
PPP1R14B	152	208	150	296	415	1021	1457	489	1867	407	948	570	622	605	1004	CLEC7A	-1.23167	0.429243	0.547785	down	no
PPP1R14A	136	348	285	156	393	369	146	149	453	187	138	134	20	30	19	CLGN	-0.134777	0.369215	0.4865	down	no
SRRT	2361	2485	1939	2065	2307	2248	3317	2387	3930	3512	3236	2610	2751	2412	2620	CLIC1	0.81144	0.208723	0.310754	up	no
PCDH12	44	53	82	310	440	2176	19	73	218	179	218	1383	234	286	761	CLIC2	-0.433149	0.775921	0.842447	down	no
PCDH10	1851	4866	9085	22	34	61	8	0	58	0	242	20	0	0	4	CLIC4	0.299885	2.93e-16	5.31e-15	up	no
ALKBH8	873	821	831	434	428	746	261	126	345	449	462	492	380	266	407	CLIC6	0.712523	0.271198	0.38318	up	no
PCDH15	595	1188	1214	2	11	0	31	26	104	0	193	4	0	2	0	CLINT1	0.0796966	0.119094	0.197322	up	no
VPS53	1885	2163	2036	728	779	948	1949	1601	2319	1525	1408	1365	1065	710	986	CLIP2	-0.45498	3.02e-05	0.000140555	down	no
SRRD	266	326	425	142	228	320	178	170	269	221	359	299	177	178	224	CLIP3	0.355885	0.0800491	0.142058	up	no
ALKBH4	248	236	289	290	350	1011	465	372	1275	307	284	592	345	380	745	CLIP4	-0.0110873	3.95e-05	0.000179471	down	no
PCDH19	1037	2024	2343	54	59	157	7	6	43	18	22	38	0	0	7	CLK3	0.46646	0.984999	0.990395	up	no
ALKBH2	19	27	26	78	33	22	41	21	48	60	50	37	71	42	62	CLMN	-0.18724	0.00898934	0.0225504	down	no
ALKBH3	452	363	334	337	350	448	445	272	446	505	419	349	535	288	339	CLMP	-0.483523	0.00178625	0.00553039	down	no
PVR	161	323	277	256	296	598	2599	1596	2267	816	581	549	183	88	511	CLN3	-0.307301	0.0207524	0.045823	down	no
KISS1	0	0	0	0	0	0	0	0	0	0	0	0	0	0	0	CLN5	-1.5079	0.902046	0.933408	down	no
SNW1	975	971	832	1244	1065	1339	1815	1240	1966	1623	1402	1135	1054	1006	1082	CLN6	-0.33151	0.00860184	0.0216712	down	no
COL17A1	43	143	252	4	9	14	167	0	4018	19	25	44	0	0	0	CLN8	-0.543237	1.48e-07	1.02e-06	down	no
LIME1	118	107	95	39	23	77	46	44	92	78	101	123	47	35	56	CLNS1A	-2.35156	0.00158291	0.0049739	down	yes
FAM219A	1672	2054	2214	465	370	586	289	234	286	416	833	340	369	310	254	CLP1	0.483744	0.272449	0.384685	up	no
DHH	55	34	21	0	0	20	0	0	6	196	72	126	0	0	0	CLPB	-0.145232	4.29e-18	8.89e-17	down	no
CDK20	806	1223	1683	175	301	595	246	355	636	559	816	1230	221	274	452	CLPP	0.0508859	0.766636	0.83512	up	no
NRIP1	8402	6227	6471	3410	2418	3507	16222	14927	19964	6718	5271	6841	4302	2217	7293	CLPS	2.22392	0.0357847	0.0724913	up	no
VTI1B	648	961	886	1148	987	1545	1361	978	1793	1126	1124	1253	696	533	573	CLPTM1	0.536908	3.34e-06	1.86e-05	up	no
CDKN2AIP	564	430	525	710	639	836	716	393	939	884	663	769	805	345	621	CLPTM1L	-0.57932	0.00172652	0.00536597	down	no
CHSY3	246	399	716	336	327	645	91	56	190	132	162	301	179	150	272	CLPX	0.305306	1.7e-05	8.27e-05	up	no
CHSY1	752	673	726	1010	818	2136	563	349	1255	702	2424	1065	492	298	1064	CLSPN	4.03654	6.21e-79	2.04e-76	up	yes
OCIAD2	367	131	31	2761	3009	4399	1654	1469	1729	667	434	460	336	292	223	CLSTN3	0.147978	0.288801	0.401903	up	no
TRMU	438	528	637	584	668	1054	425	244	561	772	611	822	413	348	690	CLTC	0.20411	0.737912	0.812992	up	no
SH3GLB2	2121	1892	2249	497	471	1820	653	670	1236	1032	952	995	64	102	195	CLTRN	2.65734	0.00138413	0.00442049	up	yes
CHERP	2076	1702	1156	1059	1156	1246	1942	1158	2324	1643	1719	1147	1473	1018	1390	CLU	0.312503	0.0184638	0.0415407	up	no
LOC117036641	26	35	64	12	20	69	45	44	215	34	38	98	14	4	37	CLUAP1	-1.18831	0.800648	0.861657	down	no
LOC117036648	690	761	1471	9246	10672	34445	1032	979	3888	4673	2810	7137	225	236	592	CLVS2	-0.0028697	0.0112989	0.0273794	down	no
HELT	0	0	0	0	0	0	0	0	0	0	0	2	0	0	0	CLYBL	-1.58787	1.72e-07	1.18e-06	down	yes
RCBTB1	1213	1597	1864	1109	1359	2165	2069	3347	2347	1626	842	2370	1481	1314	1228	CMAS	-0.477936	1.03e-09	9.36e-09	down	no
CLSPN	72	117	126	67	90	74	1027	291	1473	134	143	142	200	141	94	CMBL	1.13298	0.0153989	0.0356499	up	yes
MYADM	1357	1891	2062	5365	6076	15885	2423	1525	6912	2293	2572	4842	2485	1859	6121	CMIP	-0.259392	1.62e-07	1.11e-06	down	no
IGSF9B	15768	5750	10550	1422	1795	8514	487	1066	918	595	766	1304	76	106	133	CMKLR1	-0.68359	5.34e-09	4.47e-08	down	no
TEKT1	4	28	47	0	6	0	10	0	2	33	5	13	0	0	7	CMKLR2	2.09616	0.365103	0.482288	up	no
TEKT3	7	10	21	35	6	7	74	60	13	2	0	0	0	0	0	CMPK1	-0.828121	0.000512666	0.00181135	down	no
TEKT2	14	16	42	10	6	28	0	0	0	12	29	40	3	0	2	CMPK2	0.149171	0.485631	0.601034	up	no
TEKT5	0	0	3	0	0	0	0	0	0	0	0	0	0	0	0	CMTM3	0.0653597	0.508631	0.622192	up	no
TEKT4	243	326	277	0	0	0	0	0	4	0	0	0	0	0	0	CMTM4	-0.0816549	0.321796	0.436913	down	no
UNC5C	2564	3531	977	6	170	329	80	115	336	138	694	333	48	49	83	CMTM5	-0.181777	0.689457	0.775087	down	no
UNC5A	2442	3448	2405	9	27	0	18	15	34	19	249	33	0	15	102	CMTM6	0.413288	3.12e-16	5.61e-15	up	no
FOS	33	81	446	71	206	188	4883	4317	5846	73	251	79	13	8	72	CMTM8	0.708194	0.00032529	0.00121233	up	no
LOC117028309	0	8	12	77	101	100	94	55	145	49	330	68	26	25	37	CMTR1	-0.0831154	0.572664	0.678694	down	no
SAFB2	2951	3476	2064	2886	2784	2133	3106	3367	2720	4999	3063	2869	2269	2967	1851	CMTR2	1.64059	0.757331	0.827858	up	no
LOC117030569	4	0	2	0	4	2	2	0	0	10783	6575	14689	771	396	2086	CMYA5	1.67895	0.000456711	0.00163282	up	yes
SEC14L2	293	244	176	21	42	43	67916	42404	69143	118	115	133	10594	9632	40053	CNBP	-0.689082	0.554918	0.662807	down	no
SEC14L5	182	556	619	5	3	190	0	9	6	303	246	397	0	6	50	CNDP1	2.55321	0.0766862	0.137396	up	no
UPF1	2896	2764	3195	1955	2239	5335	4510	4110	11137	4810	4624	7669	2660	2729	7040	CNDP2	-1.75514	0.160362	0.251574	down	no
UPF2	3280	3262	2583	2512	2915	2468	2663	2444	3281	3224	2262	2551	1837	1861	1767	CNGA3	-1.85139	0.224891	0.329915	down	no
IL1A	11	23	43	81	64	31	71	21	66	83	54	104	12	27	33	CNGB1	0.739284	0.657401	0.749445	up	no
IL1B	4	5	16	13	8	26	173	80	221	16	16	24	22	10	59	CNIH2	-0.531761	0.0210759	0.0463826	down	no
COMP	0	0	0	16	575	446	0	0	12	0	0	0	0	0	0	CNIH4	0.472677	0.00230759	0.00690749	up	no
IL18	27	35	41	194	211	136	5140	3227	3026	139	165	86	468	565	423	CNKSR2	0.671772	0.537804	0.648021	up	no
IL19	0	0	0	0	0	0	9	16	31	0	0	0	0	0	0	CNKSR3	-0.302825	0.104698	0.177633	down	no
IL10	5	10	0	34	51	11	16	0	9	0	3	2	26	17	94	CNMD	-0.480851	0.321285	0.436394	down	no
IL11	2	0	0	0	0	0	2	0	0	0	27	4	0	0	0	CNN1	3.43411	0.00190099	0.00583422	up	yes
EFHD2	1699	2780	2715	1105	1329	1785	9471	4133	9020	2369	2388	2421	1217	1020	1037	CNN3	0.568596	0.0111452	0.0270865	up	no
PTCD2	364	367	488	594	472	946	288	129	445	618	352	674	306	176	328	CNNM2	1.07611	3.61e-18	7.49e-17	up	yes
PTCD3	1490	1817	1734	1748	2041	2867	1878	1118	2893	2385	2947	2837	1518	1517	2361	CNNM3	-1.14697	9.68e-20	2.25e-18	down	yes
PINX1	267	214	151	92	133	202	272	120	312	132	291	149	178	103	222	CNNM4	0.510129	1.7e-09	1.5e-08	up	no
AEBP2	1484	1603	1598	1099	1145	1454	1301	760	1499	1349	1205	1522	742	487	968	CNOT1	-0.301267	0.72934	0.806539	down	no
ZDHHC22	565	747	700	0	0	0	2	0	0	0	37	0	0	0	0	CNOT10	-1.25119	1.26e-11	1.43e-10	down	yes
ZDHHC23	354	365	268	19	39	41	526	936	1293	286	132	480	73	36	132	CNOT2	-0.779248	0.000294979	0.00110884	down	no
ZDHHC24	774	1034	997	136	182	376	283	376	807	328	325	442	599	552	1938	CNOT4	0.0106324	3.29e-28	1.33e-26	up	no
ISL1	0	46	78	0	43	16	29	8	30	0	411	0	0	0	0	CNOT6	0.321734	0.0523439	0.0995655	up	no
ISL2	0	0	0	0	0	0	0	4	27	0	0	0	0	0	0	CNOT8	0.15038	0.52423	0.635811	up	no
MROH8	254	302	285	77	20	73	68	41	53	45	51	80	31	26	44	CNOT9	0.0725543	0.166653	0.259666	up	no
KIFAP3	4544	5204	5361	1411	1596	2105	606	456	991	1765	2377	1758	1099	606	785	CNPY3	-0.808233	0.340334	0.456843	down	no
MROH7	0	11	0	0	2	0	8	9	4	0	0	4	0	0	0	CNPY4	0.193581	0.382999	0.500655	up	no
MROH6	16	27	33	8	0	2	27	10	132	28	3	48	0	0	3	CNR1	-0.246426	0.000458332	0.00163695	down	no
MS4A1	0	0	3	68	255	20	16	7	0	5	628	3	11	17	21	CNRIP1	0.932924	0.405333	0.523228	up	no
ZNF142	940	898	999	233	494	864	272	341	767	421	795	675	138	256	428	CNST	0.4039	0.13525	0.218523	up	no
DNTT	4	8	19	0	0	0	0	0	23	38	0	40	0	0	14	CNTF	2.94825	2.19e-14	3.33e-13	up	yes
ZNF148	3019	3066	3453	1313	1439	2069	1809	1413	2811	2331	2235	2712	1157	963	1445	CNTFR	1.66949	0.023256	0.0502718	up	no
DSC2	83	181	134	2232	2822	5131	27659	22448	30678	1226	1178	2448	1164	566	1038	CNTLN	0.105862	0.158861	0.249629	up	no
DSC1	32	62	118	94	110	158	206	383	342	133	84	134	29	22	110	CNTN1	0.535095	5.85e-07	3.68e-06	up	no
SOD2	3367	3947	4362	20918	15755	25989	3510	2515	6771	14315	8555	14042	9965	6249	9446	CNTN2	0.501796	0.0836936	0.14731	up	no
SOD3	38	31	40	2551	4003	4040	1891	1869	3158	5893	4812	4528	33	51	17	CNTN4	0.586582	0.840078	0.888572	up	no
VWA8	2642	2636	2774	11169	11682	16500	2204	2446	5343	10945	7690	12262	3522	4271	8024	CNTNAP1	-0.132994	0.836913	0.886691	down	no
SOD1	1263	1938	1382	2195	2232	3111	5450	3744	4159	4047	8818	3097	11165	8963	8793	CNTNAP2	-0.0615015	1.64e-05	8.03e-05	down	no
VWA2	52	25	45	7	9	35	79	33	170	72	58	1226	0	0	19	CNTNAP4	0.191604	0.00149966	0.00474773	up	no
RANGAP1	2143	2495	3023	602	574	1220	735	582	1571	996	1000	983	781	942	2139	CNTRL	0.247744	0.154958	0.24459	up	no
VWA1	613	808	685	124	452	1091	277	356	833	353	487	1256	17	22	52	COASY	0.385859	9.59e-06	4.9e-05	up	no
KCNN4	112	144	127	15	42	44	817	245	2633	38	57	58	0	6	18	COBLL1	-0.778991	0.0189619	0.0424437	down	no
KCNN3	188	251	311	60	127	136	73	123	283	154	232	264	0	0	19	COCH	-0.163221	0.591822	0.694756	down	no
KCNN1	491	687	806	85	76	158	3	9	27	40	43	21	14	2	8	COG1	0.219747	0.843057	0.891007	up	no
ISLR	28	13	26	26	32	112	0	0	14	0	10	11	0	0	0	COG2	0.499526	0.0022972	0.00688375	up	no
PKIG	834	1213	1106	1703	2245	6797	171	130	405	406	375	446	123	141	305	COG3	-0.157706	0.324767	0.440152	down	no
NIT1	952	862	785	705	743	1338	1135	717	1254	1220	1204	1206	1286	1109	1951	COG4	-0.215827	0.424113	0.543014	down	no
TYSND1	104	130	189	144	159	276	376	319	895	270	242	414	785	467	1595	COG6	-0.975774	0.00657552	0.0171762	down	no
INO80	2099	1966	1906	1333	1485	2122	1720	1526	3193	2231	2438	2508	1900	1236	2153	COG8	0.283979	0.0216438	0.0473692	up	no
KANSL1L	633	454	293	756	1125	796	270	559	491	2680	2206	2833	1018	1214	533	COIL	0.196837	0.775761	0.84236	up	no
TCEANC2	201	139	172	316	270	451	597	425	800	502	374	523	453	114	564	COL11A2	-0.468972	0.0915687	0.158836	down	no
NUP155	1553	1574	1850	1163	1029	2115	1849	797	2748	2181	2149	2374	1577	1120	1927	COL12A1	1.217	0.00671781	0.0174979	up	yes
REX1BD	156	201	298	256	205	525	366	292	520	295	386	365	323	262	451	COL14A1	0.288552	0.588208	0.691206	up	no
C21H17orf75	800	1080	1079	452	457	990	864	394	996	814	800	948	799	400	765	COL15A1	-1.77484	0.0158741	0.0365253	down	yes
CYRIA	2649	3362	9816	1101	379	557	483	438	667	542	1150	843	285	215	436	COL16A1	0.0189856	0.812871	0.869928	up	no
CYRIB	1821	2072	2621	1076	733	895	5719	3559	7038	723	920	1015	661	399	714	COL17A1	-4.22638	7.2e-07	4.47e-06	down	yes
SORCS3	1248	1471	1954	91	1127	1689	27	35	43	0	0	17	0	0	0	COL18A1	-1.93189	3.34e-05	0.000154142	down	yes
CARS1	1980	1885	2169	755	757	1235	1987	1381	3002	1041	1677	1156	1935	1586	2698	COL1A1	-2.29574	0.00464312	0.0126506	down	yes
MAPK1	15889	22925	23397	4486	4543	7760	3747	2697	7050	6720	7150	7673	8211	6448	5429	COL20A1	-3.83948	0.00288663	0.00839927	down	yes
MAPK6	4608	4122	5437	2780	2109	6227	13534	9625	11491	3217	2434	4185	3719	2526	4439	COL21A1	0.65117	0.0891864	0.155291	up	no
BCO1	27	35	31	0	0	3	3905	2435	16720	8	10	31	2164	1932	5117	COL22A1	0.253676	0.00504513	0.0136017	up	no
MAPK4	1839	1627	2272	0	32	46	236	378	530	1175	1048	1622	0	0	0	COL23A1	-6.46142	2.47e-13	3.38e-12	down	yes
MAPK9	5062	5959	6367	2759	2866	4483	582	1056	1718	1919	2271	2419	739	926	1030	COL25A1	-0.0982018	6.58e-15	1.06e-13	down	no
CUZD1	23	9	22	63	4	2	4	10	0	63	3	8	0	3	0	COL2A1	3.26232	0.0127123	0.0303506	up	yes
DAZAP2	3624	3608	3020	5358	4259	4090	13755	7392	11930	12595	7925	7969	6386	3903	4246	COL3A1	-1.89828	0.00571144	0.0151882	down	yes
BCOR	750	1104	1110	1470	1565	1848	1451	990	2134	1886	1560	2372	786	631	1518	COL4A1	-0.899429	0.00020107	0.000787245	down	no
VWA3B	0	0	12	0	17	0	4	8	5	20	45	106	0	12	6	COL4A2	-1.00767	1.01e-11	1.16e-10	down	yes
THNSL2	217	109	160	370	339	490	1513	1112	1384	972	654	863	812	554	866	COL4A4	-0.189565	0.205051	0.306268	down	no
THNSL1	464	683	1017	244	409	596	156	263	723	396	486	599	956	2062	1789	COL4A6	0.175849	0.245635	0.353601	up	no
VWA3A	231	399	409	75	187	402	121	118	165	155	169	200	9	0	8	COL5A2	-0.884667	0.00766445	0.019667	down	no
GPBP1L1	1181	1552	1669	1673	1667	2900	7255	6328	9362	4574	3460	4945	4342	4439	4961	COL5A3	-1.82616	3.74e-11	4.04e-10	down	yes
CCL17	26	90	44	10	8	0	55	46	14	33	28	21	0	4	39	COL6A1	-1.09355	0.339682	0.456084	down	no
STAT5B	1848	1805	1536	2004	2015	2462	2082	1809	2434	11845	7425	6078	2564	1549	3313	COL6A3	-3.2442	0.000730005	0.0024891	down	yes
PLEKHN1	12	0	0	3	8	0	115	17	89	16	3	10	0	0	0	COL6A5	-0.327349	0.653119	0.74626	down	no
SERPINA1	49	57	16	58	41	146	157	46	71	191	1578	194	477950	476026	476916	COL6A6	-0.233196	0.54494	0.65428	down	no
SERPINA5	59	60	266	17	15	26	60	34	101	3856	1177	3311	21091	23934	38494	COL7A1	-0.916229	0.0539105	0.102012	down	no
SERPINA6	3	0	0	0	0	4	0	0	2	9	0	0	12211	8386	16803	COL8A1	-0.970172	8.84e-06	4.55e-05	down	no
EXOC6B	4032	4628	4184	1600	1975	2866	1159	1051	1703	2487	2174	2488	686	737	1064	COL8A2	-2.18308	2.37e-11	2.64e-10	down	yes
ZC3HC1	338	373	644	253	232	496	288	143	533	308	420	441	196	175	356	COL9A2	0.565277	0.473947	0.589817	up	no
FOXRED2	483	540	777	234	475	450	68	36	261	1557	1123	1089	136	119	144	COL9A3	1.20972	0.508415	0.622	up	no
FOXRED1	328	439	818	929	812	1756	1206	775	1725	1909	1180	2649	2354	1790	3548	COLEC10	-1.19706	0.919063	0.945712	down	no
CREB3L1	173	235	103	615	884	738	9420	6067	8372	174	323	72	118	151	282	COLEC11	-0.418888	0.604263	0.704423	down	no
SYNPO	2516	5364	4327	6088	8065	6917	2996	2659	6913	2160	2325	2392	3012	1617	655	COLEC12	-0.058229	0.00904482	0.022668	down	no
CTC1	299	472	495	343	444	750	489	212	1122	891	776	1032	347	369	517	COLGALT1	0.0592297	0.143753	0.230039	up	no
ANP32E	2118	2309	1269	2009	1784	1361	1823	737	1569	2357	2080	1150	2791	1656	3523	COLQ	0.00991752	0.376431	0.494155	up	no
SPATA46	0	11	0	2	0	0	4	10	0	0	0	0	0	0	0	COMMD10	-0.227533	3.55e-19	7.86e-18	down	no
TAT	36	25	0	35	27	3	49	46	17	107	81	25	254748	235910	48198	COMMD2	0.7333	1.31e-06	7.84e-06	up	no
ALMS1	5507	3720	3679	1269	1666	1862	796	815	1526	1772	2094	2184	385	291	432	COMMD4	0.406101	5.43e-43	5.56e-41	up	no
PRIM2	99	224	228	109	229	173	428	218	677	157	358	264	91	140	144	COMMD5	-0.500207	0.0187504	0.0420508	down	no
ALOXE3	8	4	13	0	0	0	5	2	0	14	7	4	2	2	0	COMMD7	-1.09916	0.00384818	0.010786	down	yes
MUC15	22	14	4	0	11	0	19	19	7	1331	366	1127	0	0	0	COMMD8	-0.36393	0.00151237	0.00477848	down	no
MUC13	8	19	3	47	67	79	20934	10603	27418	21	26	16	3	0	4	COMTD1	0.776401	0.0299714	0.0622591	up	no
SYAP1	755	873	601	461	527	642	2128	1309	1792	1678	1383	1039	853	778	586	COPA	0.0720863	9.7e-06	4.95e-05	up	no
GPR119	2	3	0	0	0	6	6	2	7	6	3	2	0	4	2	COPB1	0.321972	0.0163015	0.0373131	up	no
CTCF	2898	2837	2037	2246	2531	3027	3702	2841	4824	3470	3318	3709	1811	1650	1909	COPB2	0.535757	0.000252644	0.000965489	up	no
RASGRP2	205	484	998	343	469	723	131	140	439	260	355	447	118	100	278	COPE	0.381968	0.103541	0.175981	up	no
RASGRP1	2398	5472	9204	135	177	51	521	785	450	237	672	540	75	55	81	COPG1	0.147994	0.00262338	0.00774879	up	no
RASGRP4	31	14	4	119	143	81	65	83	253	63	84	119	93	94	109	COPG2	0.0399286	0.611791	0.711696	up	no
WNT6	12	14	16	9	11	15	8	4	10	82	88	73	4	8	10	COPS2	-1.7985	0.120256	0.198904	down	no
ZNF423	1757	1105	661	662	655	1065	122	88	229	707	483	989	75	49	152	COPS3	0.720607	8.27e-08	5.91e-07	up	no
ZNF428	224	337	414	2	43	188	5	1	23	58	20	76	2	15	8	COPS4	0.404709	0.685196	0.771862	up	no
CCDC183	523	650	241	60	76	26	53	70	55	148	113	50	23	22	16	COPS5	0.579211	0.00037847	0.00138026	up	no
CCDC182	0	0	0	0	0	0	0	0	0	0	0	0	0	0	0	COPS6	-0.378577	0.00764271	0.0196255	down	no
CCDC185	6	7	4	10	2	0	2	0	0	2	0	0	2	0	0	COPS7A	-0.316131	6.06e-08	4.41e-07	down	no
CCDC184	489	579	683	42	54	31	22	14	51	16	133	37	3	4	2	COPS7B	0.122022	0.0137279	0.0324191	up	no
CCDC186	1561	1605	1148	1371	1448	1505	2670	1999	2404	2763	1816	2262	1639	1007	1146	COPS8	1.42059	2.35e-11	2.61e-10	up	yes
NEDD9	1353	983	715	1970	4710	5336	6234	4516	8635	5448	3236	6835	339	292	411	COPS9	0.501494	0.0153611	0.0356015	up	no
P2RY14	60	107	81	172	160	140	356	261	616	302	134	192	404	315	303	COPZ2	-0.0201982	0.00206112	0.00625459	down	no
NEDD1	96	172	161	497	605	1002	636	691	1144	493	619	827	256	324	381	COQ10A	0.758451	0.011867	0.0285785	up	no
P2RY11	365	500	456	301	402	421	698	276	561	638	791	502	463	502	808	COQ10B	1.054	7.54e-09	6.16e-08	up	yes
GARNL3	5722	7418	9434	1	76	54	52	95	183	5	1329	47	0	0	6	COQ2	-1.07326	6.62e-13	8.74e-12	down	yes
SFR1	80	101	180	134	121	182	133	74	199	253	260	200	143	72	91	COQ4	0.118377	0.0284241	0.0596092	up	no
SHISA5	600	605	680	1655	1470	2361	1755	873	3610	1895	1766	2584	1638	1497	2428	COQ5	0.382984	3.12e-06	1.75e-05	up	no
LMOD1	31	40	25	208	858	350	1144	1050	1905	315	232	168	149	66	80	COQ6	-0.896567	8.68e-27	3.23e-25	down	no
LMOD3	6	0	0	34	53	24	0	4	0	0	0	0	0	0	0	COQ7	-1.12151	1.57e-15	2.68e-14	down	yes
LMOD2	5	10	6	22093	20592	22167	0	2	0	16	37	44	0	5	0	COQ8A	-1.15864	0.496488	0.611241	down	no
LOC117016866	13	19	16	5	15	6	2	5	0	2	6	6	7	4	6	COQ8B	-0.607667	0.17048	0.264183	down	no
CIPC	3687	3886	4022	2060	1888	2411	2333	2738	3970	3754	2697	4071	1985	1181	1921	COQ9	-0.245976	0.000241788	0.000926694	down	no
LOC117017112	641	859	642	7603	6054	13034	4437	2957	5157	4268	2147	2634	2362	2033	3567	CORIN	0.0629768	0.304707	0.418838	up	no
AGXT2	0	4	0	3	4	0	3	0	0	5319	2158	11427	4070	5217	7920	CORO1B	0.670955	0.0120524	0.0289587	up	no
DAB2	2118	1184	836	3477	4506	7162	1662	912	5591	38398	22884	44071	2009	1743	2504	CORO1C	0.161447	1.52e-07	1.05e-06	up	no
DAB1	1088	963	1160	28	37	92	978	1138	1467	23	89	107	0	7	0	CORO2A	0.636341	0.156702	0.246824	up	no
RAB5A	2793	2733	2788	841	1206	1562	3558	2016	3249	2342	1870	2406	2706	2756	2270	CORO2B	-0.712805	0.0734404	0.132495	down	no
RAB28	579	688	804	499	486	952	285	217	520	474	508	781	495	335	473	CORO7	-1.27596	2.39e-05	0.000113444	down	yes
WNT7A	8	10	46	2	0	0	0	0	0	0	0	0	0	0	0	COTL1	0.123723	0.210596	0.313108	up	no
LOC117021448	373	347	200	663	709	610	494	260	353	1366	948	642	685	702	511	CP	-0.42581	0.259157	0.369083	down	no
OSCAR	10	6	8	12	8	10	74	16	117	24	24	19	308	74	511	CPA1	1.94769	0.0385842	0.0770514	up	no
CSRNP1	224	228	258	1236	533	721	1250	532	805	1607	547	561	318	177	123	CPA2	-0.0218628	0.0599752	0.111702	down	no
CSRNP2	3135	5378	4257	1311	1538	1042	1269	1555	819	2042	2667	2115	851	1051	2434	CPA5	3.57359	0.00741092	0.0190768	up	yes
BUB1	7	4	67	58	82	98	870	173	1535	58	82	149	70	6	51	CPAMD8	-0.2236	0.622083	0.720481	down	no
BUB3	924	1193	1171	685	870	1221	1753	1112	3207	1360	1587	1378	1107	932	1086	CPB1	2.64204	0.00964549	0.0239964	up	yes
NUPR2	353	150	191	71	108	181	237	158	372	404	174	343	206	212	282	CPD	0.167429	0.0126276	0.0301688	up	no
NUPR1	149	233	151	114	202	253	114	107	255	555	780	280	342	174	421	CPE	-0.228495	1.59e-12	2.01e-11	down	no
NASP	980	1101	925	748	763	1013	1363	645	1528	842	561	796	446	423	372	CPEB1	-0.324633	1.77e-07	1.21e-06	down	no
ANXA1	74	84	138	1419	2033	2907	717	335	1358	763	1286	1091	92	69	74	CPEB4	0.503298	0.000388184	0.00141031	up	no
TMEM130	5823	11338	7793	0	62	0	19	13	15	3	644	0	0	3	6	CPED1	-0.068308	0.0108786	0.0265564	down	no
TMEM131	3793	3963	3632	4718	4513	6634	5478	4521	6840	7254	6652	6315	5459	4360	4913	CPLANE2	0.381504	0.53534	0.646085	up	no
TMEM134	88	115	92	269	200	430	443	250	870	402	292	330	221	277	226	CPLX1	1.06649	6.05e-05	0.000265223	up	yes
TMEM135	1563	1526	1896	2557	1814	3925	4105	3153	5420	3350	5981	4452	6612	8310	10704	CPM	0.947247	0.00178572	0.00553036	up	no
TMEM139	3	4	2	0	2	2	148	126	507	176	71	278	2	0	0	CPNE2	-0.724208	0.503292	0.617166	down	no
FOXE1	0	2	0	0	0	0	0	0	0	2	0	0	0	0	0	CPNE3	0.264479	5.2e-08	3.83e-07	up	no
SLC35C2	637	827	909	233	235	484	5892	3699	6762	650	623	840	854	564	1112	CPNE5	-0.19604	0.32632	0.441746	down	no
SLC35C1	331	302	362	76	118	187	61	267	729	171	167	798	172	143	205	CPNE9	1.14382	0.0981578	0.168298	up	no
XK	504	682	929	1207	1027	2393	4424	5225	10657	97	121	129	116	198	347	CPOX	0.830785	0.131846	0.213909	up	no
MUCL3	0	0	0	0	0	0	0	0	0	0	0	0	0	0	0	CPPED1	0.115563	0.32677	0.44204	up	no
LOC117028800	0	0	0	0	0	0	0	0	0	0	0	0	0	0	0	CPQ	0.0176862	0.186384	0.283451	up	no
ANKFN1	573	1028	602	0	4	0	9	0	6	22	5	19	11	11	149	CPS1	0.880649	0.156786	0.24692	up	no
CDYL	410	533	399	568	437	708	691	683	825	928	751	888	726	355	484	CPSF1	-0.768444	0.0122097	0.0292833	down	no
C1S	122	139	151	3645	4474	4266	4603	1784	7825	2372	2142	2556	53592	42626	94493	CPSF2	-0.153563	2.47e-13	3.37e-12	down	no
LOC117024009	0	0	0	0	0	0	0	0	0	0	0	0	0	0	0	CPSF3	0.311962	0.448916	0.566779	up	no
ERBB4	1845	3164	3706	580	1062	1858	12	15	43	2692	1189	3466	2	0	0	CPSF7	0.00626222	0.0694421	0.126407	up	no
FCHO1	471	809	1306	60	118	25	126	76	103	66	188	81	34	34	57	CPT1A	-0.0809183	0.00255929	0.00757862	down	no
YJU2B	228	328	278	230	324	313	253	233	254	423	454	348	320	299	352	CPT1B	2.05778	3.94e-14	5.79e-13	up	yes
PNPO	1553	1969	2764	623	816	1095	1576	1537	2587	1143	1114	1553	1560	1426	2992	CPT1C	0.521065	0.0621932	0.11508	up	no
APBB1IP	171	233	371	643	573	309	517	465	655	456	657	465	518	474	488	CPT2	0.294367	0.216025	0.319574	up	no
SKI	10309	5142	7005	3158	3931	7649	3057	3056	7550	4646	3974	6856	3314	4016	5175	CPTP	-0.568945	1.03e-12	1.33e-11	down	no
LIMCH1	4871	6232	5959	5132	4594	6788	357	281	597	2962	1838	4573	185	130	602	CPXM1	-2.6403	0.0616592	0.114293	down	no
CLDND1	1180	1628	1824	2176	1985	4317	1796	1409	5213	2005	1920	2303	891	443	1289	CPXM2	0.378269	0.20108	0.301363	up	no
RIC8B	1438	1960	2809	551	732	937	350	428	855	528	1005	823	467	347	837	CRABP2	-1.99932	0.0002159	0.000837217	down	yes
RIC8A	347	461	848	336	421	1136	661	427	1435	691	706	1052	372	364	847	CRACD	0.881711	0.487281	0.602228	up	no
BAHCC1	2066	1980	1958	724	952	1527	976	878	2175	1395	979	1517	348	231	539	CRACR2B	0.334755	0.0135503	0.0320535	up	no
PHF8	1132	888	697	773	847	1052	1096	1102	1538	1147	1113	1161	559	489	675	CRADD	-1.12668	3.85e-11	4.15e-10	down	yes
PHF6	1322	1536	1410	281	446	633	440	413	1214	892	1021	1035	362	238	480	CRAMP1	-0.124531	0.995181	0.996921	down	no
PHF2	2331	2224	2078	2466	2859	3848	1661	985	2507	2813	2875	2709	1242	1150	1219	CRAT	-0.303504	1.77e-05	8.6e-05	down	no
PHF3	6218	5366	4555	4269	5277	4984	3519	4095	5433	7336	6390	6297	2688	2649	3537	CRB2	0.286581	0.712845	0.793589	up	no
PHF1	952	1230	827	738	827	797	648	477	772	1186	1170	772	515	512	555	CRB3	-1.53253	0.0199046	0.0442342	down	yes
C2CD4C	1029	870	1032	14	14	31	40	36	64	206	168	233	4	4	10	CRBN	-0.281271	0.057654	0.10811	down	no
DYNC2I2	160	241	444	34	70	192	250	45	333	245	257	524	58	21	62	CRCP	-2.70776	2.79e-13	3.8e-12	down	yes
DYNC2I1	1470	1212	739	871	904	826	223	266	322	859	869	814	194	188	185	CREB1	-0.0412262	0.000301596	0.00113082	down	no
LOC117023343	205	149	298	1844	2194	5853	5919	3976	8089	4708	2344	5352	8267	2982	10918	CREB3	0.241845	0.00381489	0.0107094	up	no
VARS2	750	947	1291	667	646	1397	1736	1008	2159	1328	1211	1562	884	797	1204	CREB3L1	0.672808	0.130374	0.212011	up	no
VARS1	1091	1204	1583	1052	1072	3018	2860	1443	5208	1659	2413	2218	1808	1540	3134	CREB3L2	-0.410621	0.146165	0.233244	down	no
RPS26	2935	2969	2777	4962	6101	10831	13143	7519	16187	10341	10754	7354	10095	11755	13399	CREB3L3	0.395817	0.269308	0.381221	up	no
RPS24	3239	4303	2980	3787	5101	4678	11803	5166	8297	6124	6298	3367	4313	3956	3952	CREBBP	0.306351	0.288925	0.402022	up	no
RPS21	905	1181	1331	1054	1181	3601	3887	2007	6320	1941	2456	1940	1817	2091	4185	CREBL2	-0.181092	0.183867	0.280594	down	no
ATRN	8343	10866	11088	3973	4474	6036	4798	7208	7204	8905	6395	10126	22193	20674	31410	CREBRF	0.486688	0.0513163	0.0979473	up	no
CHMP1B	1617	1819	1810	1236	921	1365	3113	1946	3215	2699	1742	2417	1516	835	1080	CREBZF	1.91	0.024611	0.0527618	up	no
PREB	466	759	696	570	619	1071	2391	3125	5049	862	1029	1532	1968	1198	1935	CREG1	-0.249743	0.0669656	0.122343	down	no
PREP	877	1119	1577	1116	984	2224	1069	467	1788	1325	1527	1794	2031	1263	2171	CRELD2	0.617461	0.0960503	0.16533	up	no
MIEN1	182	158	179	135	214	447	236	166	343	223	333	399	314	356	530	CREM	2.74392	0.0306967	0.0636028	up	no
NBAS	2777	3357	3494	2059	2172	4571	10287	8558	12668	5187	4401	5911	3010	1878	3916	CRH	0.285453	0.692544	0.777645	up	no
NIF3L1	290	265	202	362	361	659	365	216	584	670	815	898	184	171	340	CRHBP	1.05108	0.388524	0.506306	up	no
TMBIM6	8810	9537	9096	6504	6884	8395	38920	27032	45613	84922	53443	62073	57727	60226	51760	CRHR1	0.181304	0.309017	0.423367	up	no
TMBIM4	533	533	576	836	620	1037	1745	1006	1872	1289	1503	1061	777	670	890	CRIP3	0.945716	0.709357	0.791184	up	no
TMBIM1	565	650	845	1375	1770	3249	13594	8807	14224	1820	2440	2059	1264	1115	1814	CRISPLD2	0.548626	0.138943	0.22353	up	no
DRD5	28	16	8	0	0	0	1091	488	2106	0	5	0	0	0	0	CRK	0.0267083	0.0036453	0.0102857	up	no
DRD2	102	249	826	4	58	43	27	33	84	25	116	39	59	102	74	CRKL	0.139117	2.67e-10	2.64e-09	up	no
DRD3	8	102	301	0	0	0	0	0	0	4	0	12	0	0	0	CRLF1	0.641453	0.454537	0.57271	up	no
DRD1	278	1120	3376	4	16	20	0	16	16	18	41	62	0	0	0	CRLF3	0.573752	0.0590986	0.110401	up	no
GLG1	12106	12841	15911	15327	20599	33616	7694	7469	15309	11791	11299	14206	4896	4370	8166	CRLS1	0.00308973	0.729376	0.806539	up	no
TTC9B	343	545	1081	0	0	0	3	0	6	0	20	0	0	0	0	CRMP1	0.48546	0.846728	0.892916	up	no
NOSIP	461	475	401	459	526	848	675	510	749	631	441	417	376	296	465	CRNKL1	-0.243355	0.815785	0.87145	down	no
ENTPD7	579	647	965	303	411	694	19840	21440	40721	1012	1807	1675	1338	644	2976	CROCC	0.34698	0.282351	0.394762	up	no
ENTPD5	910	1187	1512	4111	4548	9618	10959	15366	21299	8831	5508	16259	17152	14111	17330	CROCC2	0.627736	0.971087	0.981615	up	no
ENTPD4	852	874	1036	1267	1557	2641	1860	1418	2529	1984	2092	1950	1267	1101	2033	CRTAC1	0.450598	0.513418	0.626375	up	no
[truncated: 10,267 more rows]

## Sheet: Table S7-2
Table S7-2. Differential expression analysis of heart tissue between R. pusillus and R. ferrumequinum
gene	log2FC	pval	padj	regulate	significant
A2ML1	4.86251	1.92e-24	9.16e-23	up	yes
A4GALT	-0.144427	0.101832	0.179102	down	no
AAAS	-0.259153	0.31618	0.433198	down	no
AACS	0.646542	0.150963	0.24371	up	no
AADAT	2.24342	0.106449	0.185335	up	no
AAGAB	0.228956	0.0679915	0.130089	up	no
AAMDC	-1.57683	0.0451693	0.0927781	down	no
AAMP	0.159953	0.221262	0.328356	up	no
AARS1	0.825111	1.29e-06	9.07e-06	up	no
AARS2	0.932645	0.000927904	0.00328739	up	no
AARSD1	-1.12033	0.565865	0.67413	down	no
AASDHPPT	-0.0962946	0.582922	0.68741	down	no
AASS	0.832581	0.326111	0.442998	up	no
AATF	-0.0944353	0.313441	0.430459	down	no
AATK	-0.443749	0.119056	0.202343	down	no
ABAT	0.0939516	0.77814	0.842559	up	no
ABCA1	-1.25692	0.0010025	0.00351265	down	yes
ABCA2	0.510249	0.00595008	0.0166293	up	no
ABCA3	2.0628	1.63e-24	7.91e-23	up	yes
ABCA4	3.56405	0.0137576	0.0338312	up	yes
ABCA8	-0.659955	6.18e-07	4.61e-06	down	no
ABCA9	-2.04698	3.77e-22	1.51e-20	down	yes
ABCB10	0.829378	1.25e-06	8.82e-06	up	no
ABCB6	2.76411	1.04e-22	4.39e-21	up	yes
ABCB7	-1.21922	0.0561259	0.111039	down	no
ABCB8	0.218302	0.715641	0.793292	up	no
ABCB9	0.632225	0.26455	0.376278	up	no
ABCC10	-0.273024	0.457785	0.57568	down	no
ABCC3	1.81126	0.076419	0.14217	up	no
ABCC4	-0.323709	7.76e-06	4.56e-05	down	no
ABCC5	0.551057	0.990211	0.993023	up	no
ABCC8	-0.515526	0.0109953	0.027985	down	no
ABCD1	-0.0782206	0.0198653	0.0461677	down	no
ABCD3	0.502784	0.0963939	0.171521	up	no
ABCD4	0.215968	0.00886177	0.0232489	up	no
ABCE1	0.142161	0.342113	0.460937	up	no
ABCF2	0.250102	0.207442	0.312493	up	no
ABCF3	0.331247	0.000817351	0.00294211	up	no
ABCG4	-2.01147	0.0906379	0.163039	down	no
ABHD1	0.0852006	0.01565	0.0378726	up	no
ABHD11	-0.831714	0.0031	0.00949591	down	no
ABHD12	0.181027	0.880268	0.918637	up	no
ABHD14A	0.788331	0.371282	0.489956	up	no
ABHD14B	-0.0232704	0.711162	0.78931	down	no
ABHD15	0.180211	0.0175932	0.0418781	up	no
ABHD16A	0.215239	0.345713	0.464648	up	no
ABHD16B	-1.90054	0.00332227	0.0100707	down	yes
ABHD17A	-0.674256	0.0366885	0.0777988	down	no
ABHD17B	-2.02078	1.06e-12	1.89e-11	down	yes
ABHD2	-1.10854	0.00851335	0.022478	down	yes
ABHD3	1.32268	0.946379	0.964125	up	no
ABHD4	1.33265	1.84e-11	2.83e-10	up	yes
ABHD6	0.747461	9.15e-15	2.07e-13	up	no
ABHD8	0.299082	0.407495	0.527506	up	no
ABI3	0.842821	0.290698	0.405591	up	no
ABITRAM	-0.96599	2.21e-09	2.51e-08	down	no
ABL1	0.199583	0.0745661	0.139755	up	no
ABLIM3	-0.660474	0.143541	0.23402	down	no
ABR	0.414842	2.18e-09	2.47e-08	up	no
ABRA	1.5354	2.16e-20	7.52e-19	up	yes
ABRACL	-0.981787	0.122676	0.20693	down	no
ABRAXAS1	0.357525	0.00013224	0.000584005	up	no
ABRAXAS2	-0.794214	0.0534183	0.106621	down	no
ABT1	0.347481	0.000338526	0.00134648	up	no
ABTB2	-0.948494	0.0107725	0.0275059	down	no
ABTB3	0.0172244	0.60641	0.707097	up	no
ACAA1	-0.0544953	0.97233	0.981261	down	no
ACAA2	-0.856755	0.143824	0.234346	down	no
ACACA	0.469696	0.195016	0.298502	up	no
ACACB	-0.265315	0.925501	0.95079	down	no
ACAD10	0.501954	0.0977615	0.173486	up	no
ACAD11	0.725119	0.011561	0.0292268	up	no
ACAD8	0.4267	0.610636	0.710433	up	no
ACAD9	-2.29239	3.2e-07	2.53e-06	down	yes
ACADL	2.30662	6.64e-06	3.97e-05	up	yes
ACADM	-1.42881	2.06e-19	6.69e-18	down	yes
ACADS	0.709504	0.00449323	0.0130674	up	no
ACADSB	0.999515	9.96e-09	1.01e-07	up	no
ACADVL	0.45227	0.745112	0.81591	up	no
ACAN	-0.337288	0.871349	0.912392	down	no
ACAP1	-0.844814	0.0155278	0.0376229	down	no
ACAP2	-1.20297	0.461595	0.578999	down	no
ACAP3	-0.439366	0.55884	0.667464	down	no
ACAT1	0.512294	0.902062	0.934673	up	no
ACAT2	0.94788	0.4653	0.582833	up	no
ACBD4	-1.43585	0.884152	0.921329	down	no
ACBD5	-0.657637	1e-06	7.2e-06	down	no
ACE2	-2.63073	4.29e-05	0.000211724	down	yes
ACER2	1.58872	2.79e-24	1.3e-22	up	yes
ACKR1	-0.136729	0.0410828	0.0855034	down	no
ACKR2	1.98165	0.0566956	0.111964	up	no
ACKR3	-0.308033	0.0128528	0.0319478	down	no
ACKR4	3.94089	1.19e-05	6.74e-05	up	yes
ACLY	-0.111873	1.06e-10	1.46e-09	down	no
ACO1	-0.380867	0.499335	0.614642	down	no
ACO2	0.710254	0.00183401	0.00602082	up	no
ACOT11	0.148759	0.000962088	0.00339281	up	no
ACOT13	0.882614	0.00635744	0.0175964	up	no
ACOT6	0.266888	0.360911	0.480103	up	no
ACOT8	0.147162	0.101818	0.179102	up	no
ACOX1	-1.41098	2.56e-11	3.82e-10	down	yes
ACOX2	1.88619	1.83e-09	2.1e-08	up	yes
ACOX3	0.0313015	0.117343	0.200291	up	no
ACP1	-0.078018	0.0139055	0.0341355	down	no
ACP2	-1.05697	0.0264566	0.0587607	down	no
ACP3	1.8293	0.0242136	0.0545371	up	no
ACP5	-1.538	0.0214117	0.0491943	down	yes
ACP6	0.0972195	0.405452	0.525028	up	no
ACRBP	1.72952	1.1e-14	2.44e-13	up	yes
ACSF2	1.54355	0.00150219	0.00503737	up	yes
ACSL1	-0.565781	0.0251215	0.0562503	down	no
ACSL3	-0.487988	0.655723	0.746293	down	no
ACSL5	-0.187361	0.190288	0.293033	down	no
ACSL6	-0.640457	1	1	down	no
ACSS1	-1.68203	0.023916	0.0539915	down	no
ACSS2	0.0953994	0.709605	0.788557	up	no
ACSS3	0.533816	2.67e-06	1.76e-05	up	no
ACTA2	-1.62007	0.176142	0.275497	down	no
ACTB	0.159453	0.412037	0.531744	up	no
ACTG2	0.764439	0.365518	0.484048	up	no
ACTL6A	0.69853	0.46305	0.58053	up	no
ACTMAP	1.25691	0.0154843	0.0375359	up	yes
ACTN1	-0.370222	0.503734	0.618671	down	no
ACTN2	-0.0274977	0.0107737	0.0275059	down	no
ACTN4	0.0779236	0.401646	0.521738	up	no
ACTR1A	-0.103475	0.0108049	0.0275783	down	no
ACTR1B	-0.19347	0.908261	0.939202	down	no
ACTR2	0.185527	6.5e-06	3.9e-05	up	no
ACTR3	-0.757655	0.0340971	0.0730241	down	no
ACTR5	1.41425	0.0159191	0.0384578	up	yes
ACTR6	-0.21819	0.000883083	0.00315232	down	no
ACTR8	-1.30885	6.27e-08	5.6e-07	down	yes
ACVR1	-1.0407	0.567069	0.674914	down	no
ACVR1B	0.469715	0.000893672	0.00318437	up	no
ACVR1C	0.285838	0.10137	0.178544	up	no
ACVR2A	-0.305906	0.951098	0.967077	down	no
ACVR2B	0.391612	4.89e-15	1.14e-13	up	no
ACVRL1	0.498591	0.0836391	0.152743	up	no
ACY1	-0.696791	0.164636	0.261011	down	no
ACYP2	1.44658	0.00350917	0.0105789	up	yes
ADA2	-0.198724	0.800554	0.859038	down	no
ADAM10	-0.280374	3.83e-09	4.19e-08	down	no
ADAM17	0.626339	0.0021706	0.006973	up	no
ADAM19	0.0455127	0.607611	0.70833	up	no
ADAM23	0.245039	0.0308162	0.0670872	up	no
ADAM8	0.396995	0.927433	0.951997	up	no
ADAM9	0.340617	0.000623904	0.00231844	up	no
ADAMTS1	1.04306	0.00304845	0.00936121	up	yes
ADAMTS12	0.799366	0.665827	0.755445	up	no
ADAMTS13	-0.699712	0.357951	0.476946	down	no
ADAMTS14	-1.91967	0.00023535	0.000972477	down	yes
ADAMTS15	-1.70904	0.265794	0.377412	down	no
ADAMTS16	-4.73056	4.52e-06	2.83e-05	down	yes
ADAMTS2	-1.40265	0.0307765	0.0670451	down	no
ADAMTS4	4.62588	9.93e-07	7.12e-06	up	yes
ADAMTS5	-0.479081	2.08e-06	1.4e-05	down	no
ADAMTS6	0.0679504	1.11e-07	9.56e-07	up	no
ADAMTS7	-1.3479	1	1	down	no
ADAMTS8	2.07702	0.000492238	0.00187852	up	yes
ADAMTSL2	-1.99254	0.0745386	0.139749	down	no
ADAMTSL3	-0.222847	0.417471	0.536288	down	no
ADAMTSL4	-2.07825	0.00370911	0.0111038	down	yes
ADAMTSL5	1.12444	0.12483	0.209954	up	no
ADAP2	-0.837759	6.8e-06	4.06e-05	down	no
ADAR	0.496617	0.0952571	0.169926	up	no
ADARB1	0.518099	0.000111113	0.000500108	up	no
ADAT2	1.40976	0.0285566	0.0628601	up	no
ADAT3	-0.0382455	0.61492	0.713486	down	no
ADCK1	-0.392543	0.206738	0.311762	down	no
ADCK2	0.310776	2.47e-14	5.25e-13	up	no
ADCK5	-0.195453	0.928271	0.952646	down	no
ADCY10	4.87634	3.84e-46	6.67e-44	up	yes
ADCY2	-1.34834	0.0524349	0.104976	down	no
ADCY4	-0.517364	0.470426	0.587542	down	no
ADCY5	-0.47644	0.101114	0.17822	down	no
ADCY6	0.363412	0.121848	0.205895	up	no
ADCY9	1.35116	0.52023	0.632996	up	no
ADCYAP1	0.103069	0.000693912	0.00255831	up	no
ADD1	-0.0222725	0.210542	0.316389	down	no
ADD3	-2.64642	0.598296	0.700583	down	no
ADGRA3	0.716954	0.951492	0.967132	up	no
ADGRB2	-1.02569	0.255908	0.366515	down	no
ADGRB3	-0.491728	0.16273	0.258582	down	no
ADGRD1	0.39761	0.0692142	0.131816	up	no
ADGRE1	-3.38981	0.0463465	0.0947531	down	no
ADGRE5	0.0105941	0.691897	0.77539	up	no
ADGRF3	0.866482	0.807866	0.864615	up	no
ADGRF5	-0.678844	3.29e-08	3.06e-07	down	no
ADGRG1	-2.65336	0.00555735	0.0157048	down	yes
ADGRG3	-0.407259	0.755968	0.8246	down	no
ADGRG5	-5.5304	3.18e-06	2.06e-05	down	yes
ADGRG6	0.433973	0.000308097	0.00123941	up	no
ADGRL1	-0.755636	0.598658	0.700705	down	no
ADGRL4	-0.512809	0.107727	0.187009	down	no
ADGRV1	0.0136971	0.715792	0.793292	up	no
ADH5	-0.903659	0.00383121	0.0113865	down	no
ADI1	-2.52312	0.682975	0.76759	down	no
ADIPOR1	0.376278	0.00809099	0.0215527	up	no
ADIRF	0.973814	0.0100677	0.0259582	up	no
ADISSP	-0.55026	0.0814379	0.149676	down	no
ADK	1.10188	0.0327881	0.0707107	up	no
ADM	0.91394	0.0666977	0.127887	up	no
ADNP	-0.00522633	9.93e-07	7.12e-06	down	no
ADNP2	0.840706	0.0257338	0.0574004	up	no
ADO	-0.131177	1.37e-14	3e-13	down	no
ADORA1	0.628065	1.29e-28	8.39e-27	up	no
ADORA2A	-0.471764	0.0355352	0.0757432	down	no
ADORA2B	-1.13505	0.124471	0.209403	down	no
ADORA3	0.338348	0.459811	0.577421	up	no
ADPGK	-1.11103	1.17e-06	8.25e-06	down	yes
ADPRH	0.294211	4.84e-07	3.7e-06	up	no
ADPRHL1	-0.074129	1.52e-30	1.17e-28	down	no
ADPRM	-0.137255	9.09e-09	9.33e-08	down	no
ADPRS	-0.448167	0.337346	0.455382	down	no
ADRA1B	-0.03375	0.000851713	0.00305689	down	no
ADRA1D	0.284212	0.0729789	0.137372	up	no
ADRA2B	-0.379023	0.0235947	0.0533878	down	no
ADRB1	0.178882	0.00999052	0.0257928	up	no
ADRB2	0.477605	0.595919	0.698488	up	no
ADRM1	-0.141318	0.900318	0.933649	down	no
ADSL	0.266475	0.0214131	0.0491943	up	no
ADTRP	2.36049	0.00102492	0.00358085	up	yes
AEBP2	-1.62705	1.09e-40	1.41e-38	down	yes
AEN	-0.177663	0.0915971	0.164496	down	no
AFAP1	0.488123	0.0174108	0.0415138	up	no
AFAP1L1	-0.19639	4.91e-05	0.000238927	down	no
AFAP1L2	-1.03631	1.79e-05	9.74e-05	down	yes
AFF1	-0.663085	0.737486	0.809981	down	no
AFF3	0.994093	0.0618808	0.120306	up	no
AFF4	0.430378	0.0187157	0.0439889	up	no
AFG1L	0.434456	0.059252	0.116109	up	no
AFG3L2	-0.409812	0.648484	0.740611	down	no
AFMID	-0.648282	0.226519	0.334052	down	no
AFTPH	1.29535	0.135358	0.223667	up	no
AGA	-1.90211	5.52e-12	8.93e-11	down	yes
AGAP2	-0.470027	0.0104659	0.0268309	down	no
AGBL1	0.186784	0.503332	0.618331	up	no
AGBL3	5.55798	3.89e-39	4.69e-37	up	yes
AGBL5	2.63453	3.14e-22	1.27e-20	up	yes
AGER	5.26772	1.64e-52	3.61e-50	up	yes
AGFG1	0.826787	0.13238	0.219589	up	no
AGGF1	-1.63848	5.14e-05	0.000248919	down	yes
AGK	-0.903625	0.144223	0.234823	down	no
AGL	0.424891	1.27e-07	1.08e-06	up	no
AGO1	-0.310286	0.000525056	0.00199223	down	no
AGO2	-0.322296	3.25e-27	1.9e-25	down	no
AGPAT3	0.823762	1.22e-09	1.45e-08	up	no
AGPAT4	-0.667197	0.129141	0.215264	down	no
AGPAT5	0.0853401	2.22e-06	1.49e-05	up	no
AGPS	-1.64904	7.92e-62	2.37e-59	down	yes
AGT	-1.58209	1.73e-06	1.19e-05	down	yes
AGTPBP1	1.0152	3.25e-06	2.11e-05	up	yes
AGTR1	1.1631	0.141656	0.231635	up	no
AHCTF1	0.360961	8.22e-06	4.81e-05	up	no
AHCY	0.471189	0.00460222	0.0133333	up	no
AHDC1	0.495589	0.463526	0.580853	up	no
AHNAK	0.367337	0.0981632	0.173966	up	no
AHNAK2	-1.60029	0.00427881	0.012536	down	yes
AHRR	-1.12801	0.0960583	0.171047	down	no
AHSA1	1.18425	1.41e-05	7.82e-05	up	yes
AHSP	0.1246	0.634602	0.72956	up	no
AICDA	2.09852	0.412247	0.531876	up	no
AIDA	0.8777	5.17e-10	6.42e-09	up	no
AIF1	-1.79978	0.0113676	0.0288063	down	yes
AIFM2	-1.16281	0.000700239	0.00257964	down	yes
AIMP2	0.194733	0.855172	0.900622	up	no
AIP	-0.00133851	0.0745699	0.139755	down	no
AJM1	0.348527	0.611957	0.711384	up	no
AJUBA	-0.0324426	0.997386	0.998093	down	no
AK1	0.907234	1.08e-10	1.49e-09	up	no
AK2	0.874533	0.625185	0.722176	up	no
AK4	0.870248	0.0025071	0.00786742	up	no
AK7	-2.43693	0.0214314	0.0492136	down	yes
AKAIN1	0.191712	0.667191	0.756124	up	no
AKAP1	0.831702	0.221502	0.328613	up	no
AKAP10	0.583178	0.0390068	0.0820113	up	no
AKAP11	-0.654571	0.000152946	0.000665344	down	no
AKAP12	-0.460285	0.369189	0.48778	down	no
AKAP13	0.510298	0.84878	0.896069	up	no
AKAP17A	-0.573788	0.676988	0.763518	down	no
AKAP5	0.177708	0.152251	0.245509	up	no
AKAP8	-1.20143	0.184641	0.285851	down	no
AKAP8L	0.17338	0.326487	0.443448	up	no
AKIP1	0.79014	5.11e-10	6.37e-09	up	no
AKIRIN1	-1.26789	0.681182	0.766461	down	no
AKNA	-0.659463	0.317591	0.434769	down	no
AKR1B1	0.124074	0.627674	0.724411	up	no
AKR7A2	0.088118	0.514834	0.628712	up	no
AKT1S1	1.5807	0.00197365	0.00641288	up	yes
AKT2	-0.389336	0.00260664	0.00813331	down	no
AKTIP	-0.0462576	0.475941	0.592633	down	no
ALAD	0.527017	9.42e-09	9.63e-08	up	no
ALAS1	1.0479	5.12e-06	3.17e-05	up	yes
ALAS2	0.479184	0.247406	0.357549	up	no
ALB	-0.781118	0.385158	0.504496	down	no
ALCAM	-0.958533	0.00232685	0.0074017	down	no
ALDH16A1	-0.393492	0.861302	0.904958	down	no
ALDH18A1	0.948168	0.0186701	0.0439025	up	no
ALDH1A1	-1.09644	0.00723809	0.019646	down	yes
ALDH1A2	0.480924	0.171769	0.270239	up	no
ALDH1A3	0.608532	0.267647	0.379535	up	no
ALDH1B1	0.324542	0.318293	0.435309	up	no
ALDH1L1	1.08878	0.125325	0.210465	up	no
ALDH1L2	2.4916	0.00860997	0.0226846	up	yes
ALDH2	-0.214379	0.614105	0.712958	down	no
ALDH3A1	2.89844	0.014778	0.0360315	up	yes
ALDH3A2	-0.0958707	1.34e-06	9.39e-06	down	no
ALDH5A1	-0.898705	1.12e-08	1.12e-07	down	no
ALDH6A1	0.585109	6.78e-06	4.05e-05	up	no
ALDH7A1	-0.584205	0.0457495	0.0937168	down	no
ALDH8A1	9.57241	4.52e-46	7.7e-44	up	yes
ALDH9A1	0.823549	6.19e-05	0.000294367	up	no
ALDOA	1.11818	1.2e-05	6.78e-05	up	yes
ALDOB	-0.769895	0.405203	0.524843	down	no
ALG1	-0.176224	0.782254	0.845348	down	no
ALG10	0.208993	0.00028707	0.00116621	up	no
ALG11	0.26589	0.649682	0.741551	up	no
ALG12	-1.11817	0.658031	0.748661	down	no
ALG13	-0.45349	1.44e-09	1.68e-08	down	no
ALG2	-0.0320276	0.340941	0.459734	down	no
ALG5	-0.223995	0.925468	0.95079	down	no
ALG6	-0.436192	0.00670193	0.0184131	down	no
ALKBH1	-0.0539945	0.688865	0.772805	down	no
ALKBH2	0.143378	0.923813	0.949845	up	no
ALKBH3	-0.648362	0.170223	0.268448	down	no
ALKBH4	-1.03836	0.434057	0.552945	down	no
ALKBH5	-0.00571335	0.00454626	0.0131983	down	no
ALKBH6	-0.26036	0.0633318	0.122669	down	no
ALKBH7	0.208788	0.357704	0.476681	up	no
ALKBH8	-1.694	0.00881107	0.0231466	down	yes
ALMS1	0.351609	0.666249	0.755494	up	no
ALOX15	1.49276	0.0197611	0.0459543	up	yes
ALOX5	-1.43651	0.071058	0.13455	down	no
ALPK1	0.0476883	0.184002	0.285129	up	no
ALPK2	0.694195	0.529515	0.640705	up	no
ALPK3	0.858353	0.308514	0.425585	up	no
ALS2CL	-0.530236	0.0515485	0.103474	down	no
AMBRA1	0.585241	1.87e-08	1.81e-07	up	no
AMD1	-0.451887	1.09e-06	7.74e-06	down	no
AMDHD2	0.262842	0.530415	0.641696	up	no
AMER1	0.230283	0.933362	0.955491	up	no
AMER2	0.954466	0.476043	0.592686	up	no
AMFR	-0.0968036	0.686242	0.770124	down	no
AMH	0.656376	0.715721	0.793292	up	no
AMHR2	4.15798	1.21e-08	1.2e-07	up	yes
AMIGO1	1.51562	0.74697	0.817482	up	no
AMIGO2	-0.300116	0.0585507	0.115008	down	no
AMIGO3	0.184197	0.0537591	0.107193	up	no
AMMECR1L	-0.907958	0.434394	0.553302	down	no
AMN1	0.720711	0.194521	0.297975	up	no
AMOT	0.571409	0.690358	0.77404	up	no
AMOTL2	-0.260901	0.527476	0.639255	down	no
AMPD2	-0.282969	0.010544	0.0269962	down	no
AMPD3	-0.0564463	0.86312	0.906343	down	no
AMT	0.298172	0.0508494	0.102295	up	no
AMZ1	-2.43921	0.00212089	0.00682885	down	yes
ANAPC1	-0.272229	0.0474501	0.0965802	down	no
ANAPC10	0.867301	0.0331386	0.0713422	up	no
ANAPC13	0.119926	0.587634	0.691317	up	no
ANAPC16	-1.18934	0.973157	0.981695	down	no
ANAPC2	-1.6654	0.0273727	0.0605234	down	no
ANAPC5	-0.812079	0.0102312	0.0263112	down	no
ANAPC7	0.353457	0.0154353	0.0374262	up	no
ANG	0.42418	0.702155	0.782671	up	no
ANGEL1	-0.301931	0.608167	0.708812	down	no
ANGEL2	-0.515715	0.249298	0.359337	down	no
ANGPT2	0.78886	0.000807725	0.00291488	up	no
ANGPT4	-0.443085	0.429994	0.548971	down	no
ANGPTL1	-1.16994	0.13382	0.221458	down	no
ANGPTL2	-1.10998	0.000116047	0.00051875	down	yes
ANGPTL4	-0.948675	0.474927	0.591773	down	no
ANGPTL6	-1.27334	0.0536115	0.106942	down	no
ANGPTL7	-2.41327	0.000453502	0.00174756	down	yes
ANK1	1.92619	0.206294	0.31133	up	no
ANK3	-0.654392	2.33e-09	2.62e-08	down	no
ANKFY1	-0.587718	0.938796	0.958771	down	no
ANKH	0.631595	1.39e-05	7.73e-05	up	no
ANKLE1	1.31962	0.418094	0.536829	up	no
ANKLE2	-0.563566	0.00857973	0.022623	down	no
ANKMY1	-1.39488	0.0763554	0.142078	down	no
ANKRA2	-0.921866	5.87e-06	3.57e-05	down	no
ANKRD1	0.122352	0.00683627	0.0187141	up	no
ANKRD10	0.0238868	8.85e-05	0.000408474	up	no
ANKRD11	-0.515088	0.0117866	0.0296858	down	no
ANKRD12	2.16099	2.1e-34	2.07e-32	up	yes
ANKRD13A	-1.34112	3.29e-06	2.13e-05	down	yes
ANKRD13B	-0.399774	0.0048381	0.0138825	down	no
ANKRD13C	0.543747	2.35e-09	2.64e-08	up	no
ANKRD13D	1.24196	0.113285	0.194845	up	no
ANKRD16	-0.0423667	0.618102	0.716002	down	no
ANKRD2	2.58757	9.79e-05	0.0004462	up	yes
ANKRD23	-0.944299	0.182997	0.283972	down	no
ANKRD27	-0.759186	1.59e-07	1.33e-06	down	no
ANKRD28	0.278761	0.748388	0.818409	up	no
ANKRD33B	-0.466648	0.126195	0.211531	down	no
ANKRD34A	0.0165018	0.481457	0.597846	up	no
ANKRD37	0.467641	0.137676	0.22655	up	no
ANKRD39	0.970974	0.289383	0.404269	up	no
ANKRD46	-1.748	0.00243122	0.00767314	down	yes
ANKRD49	-1.29228	0.00293855	0.00906032	down	yes
ANKRD50	-0.037769	0.0596974	0.116684	down	no
ANKRD54	0.6828	0.131687	0.218587	up	no
ANKRD61	-0.216978	0.121855	0.205895	down	no
ANKRD63	-3.15341	4.63e-07	3.55e-06	down	yes
ANKS3	1.1125	0.550769	0.660489	up	no
ANKS6	-1.88816	0.00176262	0.00581014	down	yes
ANO10	0.431508	0.410487	0.529962	up	no
ANO5	-0.0149109	0.774178	0.839832	down	no
ANO6	-1.19562	0.0096829	0.0251472	down	yes
ANO8	0.868753	0.176121	0.275497	up	no
ANOS1	-0.936191	0.017924	0.0425528	down	no
ANP32B	0.409688	0.000185624	0.000787747	up	no
ANP32E	-0.317309	3.47e-10	4.46e-09	down	no
ANPEP	1.19334	0.00118704	0.00409257	up	yes
ANTKMT	2.39459	0.0865861	0.157181	up	no
ANTXR2	-0.106456	6.76e-11	9.54e-10	down	no
ANXA1	-0.140592	0.626533	0.723237	down	no
ANXA2	0.239401	0.633342	0.72867	up	no
ANXA3	-0.144129	0.0424989	0.0879893	down	no
ANXA4	0.709911	4.08e-06	2.58e-05	up	no
ANXA6	0.088692	0.0959497	0.170915	up	no
AOC1	-2.4768	0.0766437	0.14248	down	no
AP1AR	-0.714156	1.38e-13	2.73e-12	down	no
AP1B1	0.17109	0.362911	0.481932	up	no
AP1G1	-0.0289964	0.0195645	0.0455721	down	no
AP1S2	1.13849	4.49e-07	3.45e-06	up	yes
AP1S3	-0.283147	0.133782	0.221432	down	no
AP2A1	0.402597	0.859553	0.903599	up	no
AP2A2	-0.261866	0.41542	0.534853	down	no
AP2B1	-1.20778	0.0397109	0.0832261	down	no
AP2M1	0.192344	0.000433345	0.00168036	up	no
AP2S1	0.894542	0.153657	0.247252	up	no
AP3B2	1.68746	0.103415	0.181371	up	no
AP3M2	-1.57539	0.140349	0.230106	down	no
AP3S1	-0.698928	0.861294	0.904958	down	no
AP4B1	-0.642018	0.000558526	0.00210469	down	no
AP4E1	-0.0822427	0.00334606	0.0101389	down	no
AP4M1	-0.385282	0.00585533	0.0164435	down	no
AP5M1	-0.303992	0.786848	0.848643	down	no
AP5S1	0.173389	0.716329	0.79377	up	no
AP5Z1	0.250467	0.518471	0.631826	up	no
APAF1	0.0740204	0.00478863	0.0137725	up	no
APBA1	-0.347194	3.17e-05	0.000162962	down	no
APBA3	-0.150501	0.0312392	0.0678886	down	no
APBB1	-0.384715	0.354045	0.473017	down	no
APBB1IP	-1.81583	8.96e-07	6.52e-06	down	yes
APBB3	-1.20923	1.76e-10	2.35e-09	down	yes
APC	1.1238	0.233875	0.342095	up	no
APC2	2.49987	0.000118441	0.000527544	up	yes
APCDD1	-2.00826	0.0191765	0.0448306	down	yes
APEH	0.230913	0.150362	0.243057	up	no
APELA	0.393663	0.487161	0.603338	up	no
APEX1	-2.228	0.0867005	0.157331	down	no
APEX2	0.945607	0.0604577	0.117841	up	no
APH1A	-0.31649	0.000117469	0.000523922	down	no
APH1B	0.136849	0.0177341	0.0421424	up	no
API5	0.396441	0.0013408	0.00455284	up	no
APIP	-0.365177	0.074386	0.139516	down	no
APLNR	-1.61623	0.000934982	0.00330891	down	yes
APLP2	0.291437	0.000637538	0.00236636	up	no
APMAP	-0.496912	0.815922	0.870599	down	no
APOA1	0.725937	0.662081	0.752489	up	no
APOA2	-6.46808	3.74e-13	7.02e-12	down	yes
APOA4	0.226924	0.910871	0.940941	up	no
APOB	0.679709	0.0906106	0.16302	up	no
APOBEC2	0.268062	0.390644	0.510738	up	no
APOBR	-1.5325	0.0105738	0.0270513	down	yes
APOD	1.75147	0.0449063	0.0922762	up	no
APOE	-0.582817	0.0696605	0.132462	down	no
APOL6	6.14633	3.09e-07	2.46e-06	up	yes
APOLD1	0.837584	4.47e-05	0.000219737	up	no
APOM	-0.784177	0.086758	0.157348	down	no
APOO	0.90544	2.14e-05	0.000114701	up	no
APOOL	1.12358	2.25e-05	0.000119764	up	yes
APP	-0.604599	1.98e-05	0.00010655	down	no
APPBP2	-0.260381	1.87e-35	1.97e-33	down	no
APPL2	-1.68293	3.82e-05	0.000191509	down	yes
APRT	0.63267	0.233592	0.341866	up	no
APTX	1.2881	0.0101091	0.0260493	up	yes
AQP3	-3.23758	0.0236377	0.0534727	down	no
AQR	-0.354059	0.00145262	0.00489353	down	no
AR	-0.642019	0.000114907	0.000514814	down	no
ARAF	0.21626	0.149002	0.24149	up	no
ARAP3	-0.802684	0.907821	0.939165	down	no
ARC	0.0777091	0.221914	0.328929	up	no
ARCN1	0.208616	0.00729416	0.0197819	up	no
AREL1	-0.319919	0.654626	0.74513	down	no
ARF1	0.889556	0.0165109	0.0396936	up	no
ARF4	-0.127825	0.450746	0.569145	down	no
ARFGAP1	-0.866453	0.590779	0.694026	down	no
ARFGAP3	-0.651793	7.67e-07	5.64e-06	down	no
ARFGEF1	0.656442	0.227969	0.335741	up	no
ARFGEF2	0.164257	0.21409	0.3206	up	no
ARFGEF3	-2.14376	5.47e-05	0.000263004	down	yes
ARFIP1	0.148954	0.653068	0.744139	up	no
ARFIP2	-0.141521	0.00148393	0.00498914	down	no
ARFRP1	0.691895	0.00334681	0.0101389	up	no
ARG1	1.13838	0.178182	0.277982	up	no
ARGLU1	0.0837728	6.04e-08	5.41e-07	up	no
ARHGAP1	-0.13635	0.793542	0.853813	down	no
ARHGAP11A	3.10192	2.74e-11	4.07e-10	up	yes
ARHGAP12	-0.163758	0.0488854	0.0989923	down	no
ARHGAP20	2.2744	0.532409	0.643499	up	no
ARHGAP21	0.0294663	0.0282907	0.0623581	up	no
ARHGAP23	-0.685663	4.29e-05	0.000211754	down	no
ARHGAP25	-0.983833	2.8e-07	2.25e-06	down	no
ARHGAP27	-0.226237	0.425399	0.544229	down	no
ARHGAP29	-1.13775	0.265204	0.376881	down	no
ARHGAP31	-0.304617	0.239627	0.348651	down	no
ARHGAP33	0.0966443	0.639108	0.732928	up	no
ARHGAP35	0.58042	0.00737529	0.0199526	up	no
ARHGAP39	0.024901	0.548038	0.658445	up	no
ARHGAP40	3.75381	0.000167543	0.000722487	up	yes
ARHGAP42	-0.564081	0.263896	0.375832	down	no
ARHGAP6	-0.28619	0.439305	0.557976	down	no
ARHGAP8	-0.406642	0.945516	0.963841	down	no
ARHGAP9	-1.14545	0.0593515	0.116211	down	no
ARHGDIA	-0.506955	0.00167254	0.00555527	down	no
ARHGDIB	-2.7389	4.98e-09	5.36e-08	down	yes
ARHGEF10	-0.387136	0.00481604	0.0138388	down	no
ARHGEF10L	0.566293	0.118429	0.201554	up	no
ARHGEF12	0.205532	0.000500883	0.00190563	up	no
ARHGEF15	-1.23322	6.95e-08	6.18e-07	down	yes
ARHGEF17	-0.72408	6.29e-19	2.01e-17	down	no
ARHGEF18	0.590341	0.00593274	0.0165927	up	no
ARHGEF19	-2.17761	0.0785798	0.145532	down	no
ARHGEF2	0.443027	0.840526	0.889892	up	no
ARHGEF25	0.45729	0.210394	0.316263	up	no
ARHGEF26	0.041296	0.0241177	0.0543474	up	no
ARHGEF28	-0.218003	0.910207	0.940688	down	no
ARHGEF3	-0.47732	0.502687	0.61773	down	no
ARHGEF37	-0.783819	0.0063438	0.0175756	down	no
ARHGEF39	0.664499	0.6282	0.724478	up	no
ARHGEF5	-0.17815	0.182849	0.283832	down	no
ARHGEF7	-0.0560963	0.508745	0.623123	down	no
ARHGEF9	2.78281	0.000276595	0.00112782	up	yes
ARID1A	0.309254	0.0574688	0.11322	up	no
ARID1B	-0.266979	0.327229	0.444395	down	no
ARID2	0.0374675	0.00238564	0.00756549	up	no
ARID3A	-0.338064	2.17e-06	1.46e-05	down	no
ARID4A	0.878239	0.480812	0.597345	up	no
ARID4B	0.621996	0.110046	0.190464	up	no
ARID5A	0.764871	0.0110948	0.0281873	up	no
ARIH1	-0.540777	0.000188462	0.000798079	down	no
ARK2N	0.732675	0.00478196	0.0137654	up	no
ARL1	0.139437	0.00011559	0.000517173	up	no
ARL10	-1.32467	5.17e-12	8.4e-11	down	yes
ARL11	-0.802371	0.0181845	0.0430781	down	no
ARL13B	0.470738	0.237962	0.346722	up	no
ARL14EP	-0.379741	8.62e-12	1.36e-10	down	no
ARL16	0.413907	0.209356	0.314894	up	no
ARL2	-0.106822	0.628894	0.725106	down	no
ARL4C	0.672507	0.345464	0.464375	up	no
ARL5B	-0.324079	0.000186765	0.00079225	down	no
ARL5C	-0.537478	0.00677431	0.0185758	down	no
ARL6	-0.677255	0.277192	0.390271	down	no
ARL6IP1	2.8036	1.59e-10	2.14e-09	up	yes
ARL6IP4	-2.03586	4.83e-09	5.2e-08	down	yes
ARL6IP5	0.0358719	0.49811	0.61344	up	no
ARL8A	-0.00158786	4.43e-06	2.77e-05	down	no
ARMC1	-0.447999	0.000730284	0.00267347	down	no
ARMC12	2.22788	0.0755574	0.141112	up	no
ARMC2	1.14238	0.526582	0.638798	up	no
ARMC5	1.99176	3.76e-17	1.05e-15	up	yes
ARMC6	-0.122681	0.918305	0.945953	down	no
ARMC7	1.77239	6.87e-07	5.09e-06	up	yes
ARMC8	-0.0762146	8.48e-07	6.21e-06	down	no
ARMC9	0.644701	0.402165	0.522015	up	no
ARMCX2	-0.739454	0.0267201	0.0592529	down	no
ARMCX3	0.585523	0.426131	0.54509	up	no
ARMCX4	0.533731	0.713515	0.7913	up	no
ARMCX5	-1.10736	1.18e-05	6.7e-05	down	yes
ARMH1	-1.43336	0.079489	0.146908	down	no
ARMH3	-0.039931	3.6e-05	0.000181933	down	no
ARMH4	-0.357205	0.761856	0.829377	down	no
ARMT1	0.0923558	0.95517	0.969575	up	no
ARNT	-0.0737037	8.22e-09	8.49e-08	down	no
ARNT2	1.72443	1.04e-08	1.05e-07	up	yes
ARPC1A	-0.000761568	0.262225	0.374207	down	no
ARPC1B	-2.74554	0.0896701	0.161592	down	no
ARPC4	0.146343	0.00059364	0.00222093	up	no
ARPC5	-0.842404	9.07e-10	1.1e-08	down	no
ARPC5L	-0.963114	2.09e-10	2.76e-09	down	no
ARPIN	0.984217	0.000424185	0.00165002	up	no
ARPP19	0.766523	9.19e-22	3.6e-20	up	no
ARPP21	-3.1009	3.24e-09	3.58e-08	down	yes
ARRB2	-0.453203	0.110766	0.191345	down	no
ARRDC1	0.882229	0.0336061	0.072181	up	no
ARRDC2	1.95506	5.5e-06	3.37e-05	up	yes
ARRDC3	-1.00317	0.397826	0.517781	down	no
ARRDC4	-4.38043	7.21e-15	1.65e-13	down	yes
ARSA	-0.383147	0.347624	0.466454	down	no
ARSB	-0.791153	0.0148262	0.0361266	down	no
ARSD	0.0259614	0.979641	0.985421	up	no
ARSJ	0.115871	0.831282	0.882512	up	no
ARSK	0.698271	0.0181963	0.0430958	up	no
ART1	1.84682	2.57e-16	6.56e-15	up	yes
ART3	1.39015	0.918505	0.945961	up	no
ART4	-1.38657	0.00920086	0.024081	down	yes
ART5	1.6249	1.81e-08	1.75e-07	up	yes
ARV1	2.01835	2.3e-11	3.46e-10	up	yes
ARVCF	-1.34401	1.09e-07	9.41e-07	down	yes
ASAH1	0.284832	0.68184	0.766677	up	no
ASAP1	-1.12827	0.148107	0.240315	down	no
ASAP3	-0.568934	0.0128984	0.0320352	down	no
ASB10	0.864708	0.137018	0.225656	up	no
ASB12	1.24394	0.144829	0.235615	up	no
ASB13	-0.270231	0.977157	0.98456	down	no
ASB14	0.490958	0.133252	0.220739	up	no
ASB15	-0.349866	0.000484887	0.00185333	down	no
ASB16	1.62573	5.44e-20	1.85e-18	up	yes
ASB18	1.13413	0.00696454	0.0190078	up	yes
ASB2	0.538006	0.0865741	0.157181	up	no
ASB6	0.298644	0.0105308	0.0269693	up	no
ASB7	0.0838065	0.517271	0.630753	up	no
ASB8	0.768879	0.301768	0.418339	up	no
ASCC1	0.315819	0.00689214	0.0188519	up	no
ASCC2	-0.203671	0.97435	0.982398	down	no
ASCC3	-0.7107	0.677642	0.763855	down	no
ASCL3	1.47488	0.204848	0.309668	up	no
ASCL4	3.89564	0.186595	0.288334	up	no
ASF1B	0.305149	0.819974	0.874135	up	no
ASH1L	-0.455667	0.331242	0.448921	down	no
ASH2L	-0.218034	0.683614	0.768046	down	no
ASIC3	-0.690288	0.365232	0.483918	down	no
ASL	0.551757	0.0735819	0.138296	up	no
ASMTL	-2.34402	0.391607	0.51179	down	no
ASNSD1	-0.85423	0.506561	0.621138	down	no
ASPA	1.13057	0.112683	0.194045	up	no
ASPDH	9.57506	1.26e-18	3.89e-17	up	yes
ASPHD2	0.660103	0.777882	0.842464	up	no
ASPN	-1.124	0.226423	0.333961	down	no
ASPSCR1	-0.974902	0.0368776	0.0781495	down	no
ASRGL1	-0.638716	0.0715815	0.135282	down	no
ASS1	0.227114	0.525679	0.638094	up	no
ASTE1	-0.0190626	0.251675	0.362026	down	no
ASTN2	-1.95278	6.3e-05	0.000299257	down	yes
ASXL1	0.663981	0.000399546	0.00156402	up	no
ASXL2	0.332498	4.78e-11	6.93e-10	up	no
ASXL3	-0.864782	0.0625401	0.121414	down	no
ATAD1	-0.39081	0.125653	0.210908	down	no
ATAD2	0.170484	0.121611	0.205554	up	no
ATAD2B	-0.373772	3.29e-25	1.67e-23	down	no
ATAD5	0.193755	0.11832	0.201402	up	no
ATAT1	0.80713	0.0435184	0.0898163	up	no
ATCAY	0.505475	0.0409791	0.0853415	up	no
ATE1	-1.01426	0.00168511	0.0055839	down	yes
ATF1	-0.957612	0.0179762	0.0426665	down	no
ATF3	1.48772	0.786026	0.848126	up	no
ATF4	0.879643	5.39e-07	4.07e-06	up	no
ATF5	0.559734	0.114581	0.196663	up	no
ATF6	0.237032	2.19e-05	0.000116825	up	no
ATF6B	-0.390289	0.148975	0.241486	down	no
ATF7	-0.0182501	0.237298	0.346025	down	no
ATF7IP	-0.144228	0.417405	0.536288	down	no
ATF7IP2	0.466728	0.456772	0.574553	up	no
ATG10	1.20124	0.762898	0.830146	up	no
ATG101	-0.143739	0.0845602	0.154182	down	no
ATG13	0.147964	0.315664	0.43297	up	no
ATG14	0.134239	0.0225566	0.0514154	up	no
ATG16L1	0.36434	0.0239161	0.0539915	up	no
ATG16L2	-1.39199	0.00121407	0.00417701	down	yes
ATG2A	-0.089868	0.972596	0.981406	down	no
ATG3	0.0178498	0.221767	0.328908	up	no
ATG4B	-0.022062	0.0133588	0.0329734	down	no
ATG4C	-0.379466	0.476704	0.593311	down	no
ATG5	0.354089	0.000187919	0.000796462	up	no
ATG7	0.267387	0.308304	0.425413	up	no
ATIC	0.105946	0.18081	0.281152	up	no
ATL1	1.98086	0.292913	0.408163	up	no
ATL2	0.903416	0.0274212	0.0606172	up	no
ATL3	1.88708	1.62e-51	3.27e-49	up	yes
ATM	0.445057	0.0298379	0.0653311	up	no
ATMIN	1.31305	1.51e-06	1.05e-05	up	yes
ATN1	-0.0620866	0.0863998	0.156929	down	no
ATOH8	-1.86919	1.61e-15	3.86e-14	down	yes
ATOSA	0.691302	0.0124542	0.0311135	up	no
ATOSB	-0.0184072	0.805265	0.862638	down	no
ATOX1	-1.27407	0.709316	0.788323	down	no
ATP10A	1.92592	0.0103205	0.0265062	up	yes
ATP10B	-0.791136	0.681769	0.766677	down	no
ATP10D	0.412199	0.951135	0.967077	up	no
ATP11A	0.107358	0.000230273	0.000953094	up	no
ATP11C	0.536614	1.22e-05	6.88e-05	up	no
ATP13A1	-0.0958185	0.0418764	0.086899	down	no
ATP13A3	-0.148773	0.216251	0.322809	down	no
ATP1A1	-0.184087	0.841509	0.890596	down	no
ATP1A3	3.69035	5.99e-07	4.48e-06	up	yes
ATP1B1	0.719331	4.3e-06	2.7e-05	up	no
ATP1B2	-0.265842	0.700419	0.781157	down	no
ATP1B3	0.0962569	0.558852	0.667464	up	no
ATP23	0.327752	0.0204092	0.0472121	up	no
ATP2A1	-1.06493	0.114925	0.197001	down	no
ATP2A2	0.635005	0.00837903	0.0221618	up	no
ATP2B1	-0.185396	0.495387	0.611	down	no
ATP2B4	-0.51098	0.33314	0.450751	down	no
ATP4A	-3.96907	0.00187856	0.00614235	down	yes
ATP5F1A	0.535777	0.0144148	0.0352021	up	no
ATP5F1B	0.115287	0.0548245	0.108878	up	no
ATP5F1D	0.36094	0.00490554	0.0140613	up	no
ATP5ME	0.534029	0.0599976	0.117129	up	no
ATP5MF	-3.65511	6.87e-62	2.12e-59	down	yes
ATP5MG	0.228091	9.43e-06	5.44e-05	up	no
ATP5PB	1.39837	3.91e-14	8.08e-13	up	yes
ATP5PD	-2.11903	0.000503977	0.00191592	down	yes
ATP5PF	0.302519	0.0010557	0.00367562	up	no
ATP5PO	-1.74267	3.72e-10	4.76e-09	down	yes
ATP6AP1	0.596139	0.00432576	0.012651	up	no
ATP6AP2	-0.452513	0.0169532	0.0406286	down	no
ATP6V0A1	-0.129041	0.0710495	0.13455	down	no
ATP6V0A2	-0.135453	0.00309127	0.00947209	down	no
ATP6V0C	0.667055	0.000582569	0.00218613	up	no
ATP6V0D1	0.190355	0.991205	0.993818	up	no
ATP6V0D2	2.08304	0.000871742	0.00311521	up	yes
ATP6V1A	0.0109578	5.81e-08	5.21e-07	up	no
ATP6V1B2	1.27889	6.85e-16	1.69e-14	up	yes
ATP6V1C1	-0.762899	1.93e-06	1.31e-05	down	no
ATP6V1D	-0.681519	0.0542672	0.108002	down	no
ATP6V1E1	0.735157	0.00062467	0.00231947	up	no
ATP6V1F	-0.906559	0.00214849	0.00690869	down	no
ATP6V1FNB	0.313186	0.591462	0.694581	up	no
ATP6V1G1	-0.606242	0.254253	0.364673	down	no
ATP6V1G2	2.76825	0.00219105	0.00702501	up	yes
ATP6V1H	-0.268417	0.00805079	0.021463	down	no
ATP7A	-0.248971	0.377098	0.495909	down	no
ATP7B	-0.279399	0.591082	0.694217	down	no
ATP8A2	0.993765	0.0993645	0.175858	up	no
ATP8B1	-0.611967	0.101662	0.178899	down	no
ATP8B3	5.29924	7.04e-07	5.21e-06	up	yes
ATP9A	-0.663249	0.0228853	0.0520086	down	no
ATPAF1	-0.195644	0.114518	0.196658	down	no
ATPSCKMT	0.540561	0.0702381	0.133355	up	no
ATR	-0.564414	1.53e-12	2.66e-11	down	no
ATRAID	0.172835	0.536305	0.647258	up	no
ATRIP	0.169688	0.671957	0.75935	up	no
ATRN	0.0948596	3.18e-14	6.62e-13	up	no
ATRX	0.561338	0.434982	0.553766	up	no
ATXN1	0.519845	0.0122646	0.0306941	up	no
ATXN1L	0.552916	1.04e-15	2.53e-14	up	no
ATXN2	0.331415	0.124909	0.210046	up	no
ATXN2L	0.496869	0.211241	0.317247	up	no
ATXN7	0.319545	0.00366062	0.0109685	up	no
ATXN7L2	0.607094	0.136136	0.224726	up	no
AURKA	0.572026	0.549106	0.659328	up	no
AURKC	5.38905	1.36e-09	1.6e-08	up	yes
AUTS2	-0.474627	0.0141602	0.0346488	down	no
AVEN	1.16531	0.204418	0.309066	up	no
AVIL	3.34519	0.00697423	0.019029	up	yes
AVPI1	2.78643	3.14e-17	8.9e-16	up	yes
AVPR1A	0.131568	0.510922	0.624938	up	no
AVPR2	-1.4817	0.0773894	0.143597	down	no
AXDND1	6.30098	5.43e-14	1.11e-12	up	yes
AXIN1	0.977611	0.000242179	0.00099736	up	no
AXIN2	0.127755	0.297969	0.414099	up	no
AXL	-0.309779	0.584143	0.688126	down	no
AZGP1	1.19174	0.26389	0.375832	up	no
AZI2	0.0225997	0.306152	0.423184	up	no
AZIN1	-5.84345	9.78e-47	1.76e-44	down	yes
AZIN2	-1.68346	0.087402	0.158284	down	no
B2M	0.951346	0.0129779	0.0321859	up	no
B3GALNT1	0.476985	2.76e-14	5.82e-13	up	no
B3GALNT2	0.264423	0.992613	0.994674	up	no
B3GALT1	1.2962	0.448022	0.5663	up	no
B3GALT2	2.35622	0.0158102	0.0382228	up	yes
B3GALT4	1.97321	4e-09	4.36e-08	up	yes
B3GALT5	-2.31022	0.628569	0.724815	down	no
B3GAT3	0.670009	0.10662	0.185544	up	no
B3GLCT	-0.371439	0.804391	0.862015	down	no
B3GNT2	1.06201	0.805702	0.862953	up	no
B3GNT3	-0.365083	0.883817	0.921135	down	no
B3GNT5	0.357341	0.0909218	0.163461	up	no
B3GNT7	0.233284	0.643859	0.736946	up	no
B3GNT8	1.56292	0.242511	0.351915	up	no
B3GNT9	-1.5179	3.67e-10	4.69e-09	down	yes
B3GNTL1	-2.19363	0.033865	0.0726365	down	no
B4GALNT1	-1.50574	0.139324	0.22873	down	no
B4GALNT2	5.6754	0.0183842	0.0434058	up	yes
B4GALNT3	-0.169494	0.805321	0.862638	down	no
B4GALT1	0.236854	0.489427	0.605537	up	no
B4GALT2	0.598087	0.126548	0.211978	up	no
B4GALT3	0.381595	0.0279949	0.0617751	up	no
B4GALT4	-0.727996	1.08e-12	1.92e-11	down	no
B4GALT5	0.333532	1.92e-10	2.55e-09	up	no
B4GALT6	1.25998	0.389918	0.510055	up	no
B4GALT7	0.725863	2.84e-08	2.67e-07	up	no
B4GAT1	-0.387467	0.381961	0.501039	down	no
B9D1	-0.428051	0.946073	0.964011	down	no
BAALC	1.22433	0.298675	0.414906	up	no
BAAT	1.04239	0.041519	0.086266	up	no
BABAM1	-1.25951	2.26e-07	1.84e-06	down	yes
BABAM2	0.342359	0.088663	0.160129	up	no
BACE1	-0.182613	0.982214	0.987407	down	no
BACE2	-0.836732	8.54e-09	8.81e-08	down	no
BACH1	0.46285	0.00217196	0.0069751	up	no
BACH2	-0.0628805	0.455382	0.573243	down	no
BAD	-0.699662	0.517261	0.630753	down	no
BAG1	-1.21738	0.0790439	0.1462	down	no
BAG2	0.891173	3.5e-21	1.28e-19	up	no
BAG3	1.5036	1.04e-06	7.46e-06	up	yes
BAG5	1.80398	0.846027	0.894066	up	no
BAHCC1	0.350485	0.083496	0.152636	up	no
BAHD1	0.441696	0.000197102	0.000828634	up	no
BAIAP2	-0.186491	0.0848206	0.154629	down	no
BAIAP2L1	-0.00334242	0.152437	0.245728	down	no
BAK1	-0.895203	0.0695521	0.132307	down	no
BAMBI	0.149943	0.214777	0.321337	up	no
BANF1	0.899745	1.03e-09	1.23e-08	up	no
BANP	0.872004	0.218226	0.325119	up	no
BARD1	-1.49417	0.0173605	0.0414439	down	yes
BASP1	-0.820619	0.00131623	0.00448017	down	no
BATF	0.000361735	0.485503	0.601736	up	no
BATF2	1.02598	0.245549	0.355437	up	no
BATF3	-0.266748	0.367539	0.486185	down	no
BAZ1A	0.769329	0.0185061	0.043631	up	no
BAZ1B	0.5915	0.00160503	0.00535261	up	no
BBC3	0.293091	0.0137814	0.0338813	up	no
BBOF1	0.661194	0.611434	0.710859	up	no
BBS1	-0.984121	0.000255398	0.00104787	down	no
BBS10	0.304073	0.776878	0.841653	up	no
BBS12	-0.659594	0.000318779	0.00127512	down	no
BBS2	-2.54911	8.01e-05	0.000372632	down	yes
BBS4	0.917783	0.0935672	0.167516	up	no
BBS7	-0.59973	6.52e-05	0.000309305	down	no
BBX	0.740253	1.75e-07	1.46e-06	up	no
BCAM	-1.74353	0.217276	0.324046	down	no
BCAP31	0.0432607	0.524123	0.636987	up	no
BCAR1	-0.0719054	0.891859	0.926626	down	no
BCAR3	0.00307575	0.845129	0.893471	up	no
BCAS2	-0.0719195	0.000289036	0.00117371	down	no
BCAS4	0.684021	0.930597	0.953904	up	no
BCAT1	0.0167406	9.68e-05	0.000442041	up	no
BCAT2	-2.0017	9.84e-05	0.000448298	down	yes
BCCIP	-0.0346564	0.300818	0.417414	down	no
BCDIN3D	-0.284312	2.23e-10	2.92e-09	down	no
BCHE	1.48344	0.00235935	0.00749413	up	yes
BCKDHA	0.203306	0.00270791	0.00841477	up	no
BCKDHB	1.35658	0.019721	0.0458827	up	yes
BCKDK	0.738913	0.0334584	0.0719367	up	no
BCL10	-1.39875	0.979523	0.985403	down	no
BCL11A	0.596296	0.00936059	0.0244236	up	no
BCL11B	-1.24331	0.000378986	0.00149062	down	yes
BCL2	-0.515615	4.78e-15	1.12e-13	down	no
BCL2L1	-0.165419	9.93e-07	7.12e-06	down	no
BCL2L12	0.234715	0.863104	0.906343	up	no
BCL3	1.40047	0.000323564	0.00129112	up	yes
BCL6	0.215433	0.700144	0.781029	up	no
BCL6B	-0.562425	8.86e-05	0.000408913	down	no
BCL7A	0.719594	4.47e-07	3.44e-06	up	no
BCL7B	0.207266	0.212316	0.318523	up	no
BCL7C	-0.0552944	0.105743	0.184436	down	no
BCL9	1.89907	0.000261673	0.00107051	up	yes
BCL9L	0.260291	0.159069	0.254153	up	no
BCO1	2.58925	0.000430686	0.0016707	up	yes
BCOR	0.617456	0.0950661	0.169616	up	no
BCORL1	0.246828	0.0246667	0.0554076	up	no
BCR	-1.55812	1.95e-14	4.2e-13	down	yes
BDH1	0.819935	0.0857629	0.155948	up	no
BDKRB1	0.257571	0.815843	0.870599	up	no
BDKRB2	-1.21842	1.06e-14	2.37e-13	down	yes
BDNF	-0.356685	0.556784	0.665395	down	no
BDP1	0.524607	1.4e-05	7.75e-05	up	no
BECN1	-0.0573119	0.190366	0.293062	down	no
BEND3	0.272723	0.332261	0.450054	up	no
BEX4	1.12568	1.66e-05	9.1e-05	up	yes
BFAR	0.811015	0.00609629	0.0169708	up	no
BGN	-1.13503	0.0541246	0.107813	down	no
BHLHE22	0.770752	0.572673	0.679283	up	no
BHLHE40	1.39308	3.89e-07	3.03e-06	up	yes
BHLHE41	-1.55424	0.343854	0.462652	down	no
BHMT	1.17725	0.330725	0.448343	up	no
BICC1	-1.3775	0.11752	0.200558	down	no
BICDL1	0.857646	0.896628	0.930772	up	no
BICRAL	-0.102853	0.156133	0.25034	down	no
BID	1.01754	0.000526747	0.00199788	up	yes
BIK	1.15016	0.909645	0.940264	up	no
BIN1	1.74462	1.54e-07	1.29e-06	up	yes
BIN2	-2.29951	0.118729	0.201959	down	no
BIN3	-0.0577482	0.449894	0.568167	down	no
BIRC5	0.679021	0.122017	0.2061	up	no
BIRC6	-0.621187	1.93e-05	0.000104206	down	no
BLCAP	1.79528	8.43e-21	3.02e-19	up	yes
BLM	1.67195	0.51752	0.630901	up	no
BLMH	-0.14939	0.612838	0.71199	down	no
BLNK	-1.98911	4.1e-06	2.59e-05	down	yes
BLOC1S1	0.359948	0.00522615	0.0148923	up	no
BLOC1S4	0.515522	0.233614	0.341866	up	no
BLOC1S6	-0.415246	0.573048	0.679412	down	no
BLTP1	-0.201033	0.0173662	0.0414474	down	no
BLTP2	0.0896514	0.838206	0.887886	up	no
BLTP3A	0.0403714	0.00565138	0.0159341	up	no
BLTP3B	-0.203236	0.955313	0.969575	down	no
BLZF1	0.0706736	0.619236	0.717148	up	no
BMAL1	-1.28514	2.51e-05	0.000131792	down	yes
BMAL2	2.81766	0.0118534	0.0298462	up	yes
BMERB1	5.56391	5.27e-06	3.25e-05	up	yes
BMP1	0.313141	0.820898	0.874775	up	no
BMP10	3.96568	0.225323	0.332984	up	no
BMP2	-1.09595	0.929184	0.953188	down	no
BMP2K	0.33567	0.0186215	0.0438403	up	no
BMP4	0.165571	0.462733	0.580206	up	no
BMP5	0.529131	0.0443457	0.0912835	up	no
BMP6	-0.0135128	0.0514126	0.103285	down	no
BMPR1A	0.214748	2.04e-07	1.68e-06	up	no
BMPR2	-0.17961	1.15e-10	1.57e-09	down	no
BMS1	0.312167	0.133055	0.220471	up	no
BMT2	-0.167658	0.0999513	0.176612	down	no
BMX	1.47497	0.632703	0.728457	up	no
BNC1	1.5366	0.0134365	0.0331405	up	yes
BNC2	0.804421	0.290165	0.405134	up	no
BNIP2	1.28126	3.17e-19	1.02e-17	up	yes
BNIP3	0.241145	0.307888	0.424991	up	no
BNIP3L	0.486989	0.11514	0.197293	up	no
BNIPL	3.63697	0.00155707	0.005202	up	yes
BOC	1.21328	0.0110586	0.0281098	up	yes
BOD1	-0.674424	6.63e-11	9.37e-10	down	no
BOD1L1	0.166139	0.70331	0.783586	up	no
BOLA1	-0.491852	0.689721	0.773589	down	no
BOP1	0.659938	0.110374	0.190901	up	no
BORCS5	-0.257118	0.0191587	0.0448276	down	no
BORCS6	0.189009	0.034283	0.0733587	up	no
BORCS7	-0.262513	1.41e-12	2.48e-11	down	no
BORCS8	0.897323	2.64e-05	0.000138427	up	no
BPGM	0.479509	0.50406	0.618918	up	no
BPHL	-0.622399	2.87e-06	1.88e-05	down	no
BPI	-2.04426	0.00354648	0.0106795	down	yes
BPNT1	-0.206258	0.215002	0.321558	down	no
BPNT2	-0.158515	0.0169121	0.0405497	down	no
BPTF	0.520974	0.0200322	0.0464755	up	no
BRAF	1.02565	3.13e-12	5.29e-11	up	yes
BRAP	-0.211978	0.0514684	0.103376	down	no
BRAT1	-0.627926	0.00220042	0.00704623	down	no
BRCA1	0.994157	0.166882	0.264105	up	no
BRCA2	-0.171935	0.193559	0.297006	down	no
BRD1	-0.106291	0.000605613	0.00225803	down	no
BRD2	0.704083	0.576958	0.682738	up	no
BRD3	-0.565214	0.0191737	0.0448306	down	no
BRD3OS	1.81035	0.61127	0.710836	up	no
BRD4	-0.111582	0.793724	0.853916	down	no
BRD9	-0.356746	0.196915	0.300663	down	no
BRF2	-0.0689656	0.000163391	0.000706431	down	no
BRINP1	1.01884	0.285124	0.399505	up	no
BRIX1	-0.809616	0.641462	0.735053	down	no
BRK1	-4.34296	1.65e-19	5.45e-18	down	yes
BRME1	1.09534	0.0590592	0.115754	up	no
BRMS1L	-0.063848	6.44e-12	1.03e-10	down	no
BROX	0.243315	0.170604	0.269005	up	no
BRPF1	0.365414	0.0813491	0.149596	up	no
BRPF3	0.713613	0.001675	0.00556032	up	no
BRSK1	0.428293	0.623154	0.720591	up	no
BRWD1	-0.333856	0.0468469	0.0955688	down	no
BRWD3	-0.217582	2.65e-15	6.27e-14	down	no
BSCL2	-0.975564	0.230895	0.338939	down	no
BSDC1	-0.534402	2.05e-08	1.97e-07	down	no
BSG	-0.502629	0.473504	0.59064	down	no
BSN	1.34409	0.0721749	0.136014	up	no
BSPRY	1.31578	0.0072634	0.0197092	up	yes
BST1	-1.29097	0.00635446	0.0175953	down	yes
BST2	0.817937	0.975084	0.983037	up	no
BTAF1	0.0161356	0.000697907	0.00257209	up	no
BTBD1	-2.4759	0.674379	0.761439	down	no
BTBD10	0.226938	0.203264	0.307622	up	no
BTBD19	1.01321	0.448034	0.5663	up	no
BTBD3	-1.51418	0.774546	0.840028	down	no
BTBD6	0.410445	0.0176246	0.0419428	up	no
BTBD7	0.536594	0.000305497	0.00122995	up	no
BTBD8	1.38098	0.0250606	0.0561394	up	no
BTBD9	0.924837	1.88e-07	1.56e-06	up	no
BTC	1.79344	0.885827	0.922949	up	no
BTD	-0.79701	0.00215277	0.00691879	down	no
BTF3	-0.546089	0.00557007	0.0157362	down	no
BTF3L4	1.73032	2.43e-12	4.16e-11	up	yes
BTG1	-2.30892	2.79e-05	0.000145235	down	yes
BTG2	1.38425	1.62e-08	1.58e-07	up	yes
BTG3	-0.24617	0.0932488	0.167067	down	no
BTK	0.137972	0.321221	0.438041	up	no
BTNL9	-0.44859	6.32e-06	3.81e-05	down	no
BUB1	-0.913773	0.320964	0.437751	down	no
BUB3	0.0290014	0.21765	0.324357	up	no
BUD13	-0.891823	0.00144252	0.00486647	down	no
BUD23	-0.0139922	0.765776	0.832271	down	no
BUD31	0.694234	0.0703941	0.133593	up	no
BVES	-0.275738	0.000155936	0.000677457	down	no
BYSL	0.330026	0.158329	0.253163	up	no
BZW1	-1.54615	0.731017	0.805292	down	no
C10H12orf29	-1.0379	0.782799	0.845715	down	no
C10H12orf4	-0.898436	0.315776	0.43304	down	no
C11H11orf24	1.0712	2.59e-05	0.00013579	up	yes
C11H11orf54	1.12478	0.0021778	0.00698704	up	yes
C11H11orf58	-1.127	0.105172	0.183768	down	no
C11H11orf68	0.2197	0.0414752	0.086193	up	no
C11H11orf96	0.105806	0.252379	0.362932	up	no
C11H11orf98	0.0474351	0.000107622	0.000486142	up	no
C12H9orf131	0.817277	0.634953	0.729879	up	no
C12H9orf40	0.343543	0.145922	0.237237	up	no
C12H9orf43	-1.24772	0.0110466	0.0280866	down	yes
C12H9orf78	-0.26951	0.729938	0.80473	down	no
C12H9orf85	-0.289775	0.848288	0.895758	down	no
C13H2orf42	0.638515	0.105738	0.184436	up	no
C13H2orf49	0.295698	0.207042	0.31204	up	no
C13H2orf68	-0.5677	0.296014	0.412077	down	no
C14H8orf76	-0.0363412	0.4292	0.548099	down	no
C14H8orf82	0.0668831	0.26424	0.376092	up	no
C15H16orf46	1.68528	0.587756	0.691379	up	no
C15H16orf54	-0.402806	0.923609	0.949734	down	no
C15H16orf87	1.58188	0.000239459	0.000987807	up	yes
C15H16orf96	0.171849	0.0276672	0.0611201	up	no
C15H19orf47	1.02144	0.0211134	0.048585	up	yes
C16H10orf71	0.515454	0.962113	0.974826	up	no
C16H10orf82	-2.38445	0.0184583	0.0435599	down	yes
C17H3orf18	0.27947	0.0801067	0.147779	up	no
C17H3orf20	-0.149644	0.966047	0.977114	down	no
C18H19orf25	-0.816592	0.0043979	0.0128241	down	no
C18H19orf44	0.128415	0.245405	0.35528	up	no
C18H19orf53	-0.311194	0.8058	0.862964	down	no
C18H4orf33	0.161968	0.566836	0.674779	up	no
C18H4orf46	-0.649944	0.00626114	0.0173758	down	no
C19H18orf21	0.420563	0.466493	0.584032	up	no
C19H18orf54	0.853008	0.282788	0.396625	up	no
C1D	1.48919	0.0045768	0.0132714	up	yes
C1GALT1C1	1.10361	0.172884	0.271604	up	no
C1QA	-0.579371	0.377826	0.4968	down	no
C1QB	-1.00267	0.0438048	0.0902755	down	no
C1QBP	1.03072	1.81e-05	9.84e-05	up	yes
C1QC	-1.0085	0.00220152	0.00704623	down	yes
C1QL3	2.37938	1.96e-06	1.33e-05	up	yes
C1QTNF1	-1.91178	0.000232755	0.000962559	down	yes
C1QTNF2	0.93393	0.262376	0.374303	up	no
C1QTNF3	-0.26439	0.945787	0.963973	down	no
C1QTNF4	1.07119	0.681074	0.766461	up	no
C1QTNF6	-3.95647	0.0206688	0.0476839	down	yes
C1QTNF7	1.29529	0.0309094	0.0672392	up	no
C1QTNF9	-2.38899	1.07e-06	7.64e-06	down	yes
C1S	-0.28378	0.00411961	0.0121343	down	no
C2	-0.107298	0.570617	0.67734	down	no
C21H17orf100	-5.371	2.34e-08	2.22e-07	down	yes
C21H17orf49	-0.699485	8.88e-08	7.75e-07	down	no
C21H17orf58	0.248505	0.00611894	0.0170221	up	no
C21H17orf67	0.438159	0.516885	0.630594	up	no
C21H17orf75	-0.777	0.00149095	0.00501106	down	no
C21H17orf80	1.97931	1.38e-05	7.71e-05	up	yes
C22H1orf105	0.917609	7.31e-06	4.34e-05	up	no
C22H1orf116	-0.398863	0.227445	0.335117	down	no
C22H1orf43	0.542618	0.0244445	0.054996	up	no
C22H1orf56	2.92922	0.00076073	0.00277057	up	yes
C22H1orf74	-0.190185	0.0054905	0.0155604	down	no
C22H6orf62	0.397988	3.93e-06	2.5e-05	up	no
C23H20orf173	-4.45077	0.000100068	0.000455349	down	yes
C23H20orf204	-0.740949	0.00863403	0.0227238	down	no
C23H20orf96	1.21606	0.00108279	0.00375935	up	yes
C24H5orf15	-1.25595	0.734289	0.807816	down	no
C25H12orf43	1.30062	0.11467	0.196713	up	no
C25H5orf52	3.14326	0.192502	0.295659	up	no
C27H1orf131	-0.150689	0.566365	0.674644	down	no
C2CD2	-0.670579	0.0185007	0.0436286	down	no
C2CD2L	0.251488	9.24e-07	6.7e-06	up	no
C2CD3	-0.224636	0.146607	0.238194	down	no
C2CD5	0.0369952	0.0826552	0.151494	up	no
C2CD6	-0.785663	0.000472748	0.00181249	down	no
C2H21orf91	-1.9731	3.97e-24	1.83e-22	down	yes
C2H3orf38	-0.286776	0.502718	0.61773	down	no
C2H3orf70	-1.80598	0.00676353	0.0185583	down	yes
C3	2.17348	3.75e-10	4.78e-09	up	yes
C3AR1	-2.1289	0.000310298	0.00124565	down	yes
C3H6orf120	1.48637	0.513275	0.627117	up	no
C3H6orf136	1.322	0.0699188	0.132851	up	no
C3H6orf141	-1.44016	0.00141903	0.00479541	down	yes
C3H6orf163	-1.14737	0.00275686	0.00854541	down	yes
C3H6orf89	0.0182963	0.929911	0.953538	up	no
C4H8orf48	-0.211167	0.684573	0.768775	down	no
C5AR1	-0.0252339	0.758938	0.827144	down	no
C5H4orf19	4.32851	0.0186374	0.0438674	up	yes
C5H4orf54	-0.335202	0.270861	0.383158	down	no
C6	1.38247	0.74831	0.818409	up	no
C6H14orf119	1.29794	0.0590348	0.115729	up	no
C6H14orf132	-1.22645	0.0807936	0.148796	down	no
C6H14orf28	0.854361	0.183664	0.284918	up	no
C6H14orf93	0.410953	0.285829	0.400323	up	no
C6H15orf39	0.203123	0.100783	0.177731	up	no
C7	-0.21208	0.757041	0.825316	down	no
C7H5orf22	0.0264053	0.775767	0.840812	up	no
C8G	1.17531	6.08e-12	9.79e-11	up	yes
C8H2orf69	-0.433393	0.046371	0.0947741	down	no
C8H2orf76	0.770033	0.0994106	0.175876	up	no
C9H1orf109	-0.00405699	0.882496	0.920282	down	no
C9H1orf159	0.466137	0.902421	0.934901	up	no
C9H1orf167	4.04686	2.21e-07	1.8e-06	up	yes
C9H1orf174	-0.720752	0.397747	0.517763	down	no
C9H1orf210	-3.40339	0.000784075	0.00284407	down	yes
C9H1orf50	-1.46517	0.390292	0.51041	down	no
C9H1orf52	1.41817	8.1e-05	0.000376563	up	yes
CA11	0.968367	3.48e-07	2.73e-06	up	no
CA14	-0.10105	0.126145	0.211518	down	no
CA2	-1.51709	5.72e-09	6.09e-08	down	yes
CA3	2.19781	0.350655	0.469693	up	no
CA4	-1.39521	0.000869386	0.00310904	down	yes
CA5B	1.20978	0.0336502	0.0722391	up	no
CA9	-1.45748	0.678498	0.764296	down	no
CAAP1	-0.0693216	0.0750289	0.140296	down	no
CAB39	-0.72258	0.110626	0.191202	down	no
CAB39L	1.24987	0.0103863	0.0266571	up	yes
CABCOCO1	-6.60023	2.13e-07	1.74e-06	down	yes
CABIN1	0.0895534	3.78e-09	4.14e-08	up	no
CABP1	-2.47826	3.07e-07	2.45e-06	down	yes
CACHD1	-1.66513	1.31e-05	7.35e-05	down	yes
CACNA1B	3.9939	0.000177208	0.000756905	up	yes
CACNA1H	0.0368391	0.574983	0.680972	up	no
CACNA1S	6.69962	5.32e-16	1.32e-14	up	yes
CACNA2D4	-2.92417	4.03e-12	6.7e-11	down	yes
CACNB2	1.66762	2.44e-08	2.31e-07	up	yes
CACNB3	-1.2141	0.0358947	0.076394	down	no
CACNB4	0.472109	0.501161	0.616461	up	no
CACNG6	0.835907	0.226035	0.333737	up	no
CACNG8	-2.20808	5.95e-07	4.45e-06	down	yes
CACTIN	0.508655	1.05e-07	9.04e-07	up	no
CACUL1	0.138711	0.0215157	0.0493385	up	no
CACYBP	-4.47914	3.52e-53	7.91e-51	down	yes
CADM4	0.44063	0.118192	0.20122	up	no
CADPS	-1.62244	0.235474	0.343924	down	no
CAGE1	-1.5487	3.43e-08	3.18e-07	down	yes
CALCOCO1	0.189656	0.184685	0.285875	up	no
CALCOCO2	-0.405669	0.0120638	0.0302604	down	no
CALCRL	-2.69149	0.0125478	0.0312941	down	yes
CALHM1	7.92708	3.79e-13	7.09e-12	up	yes
CALHM5	-3.62652	7.66e-08	6.73e-07	down	yes
CALM1	0.0475151	4.26e-06	2.68e-05	up	no
CALR	-0.326817	0.947768	0.964944	down	no
CALU	0.84085	5.85e-07	4.39e-06	up	no
CALY	1.25376	0.537957	0.648539	up	no
CAMK1G	1.19648	0.431998	0.550819	up	no
CAMK2A	-0.340125	4.27e-05	0.000211316	down	no
CAMK2N1	0.909113	0.0832454	0.152234	up	no
CAMK4	0.522971	0.0629283	0.122007	up	no
CAMKK1	0.0267229	0.0176798	0.042034	up	no
CAMKMT	0.085182	0.541158	0.651763	up	no
CAMSAP1	1.13452	0.0077189	0.0207404	up	yes
CAMTA1	-3.13091	1.23e-17	3.57e-16	down	yes
CAMTA2	0.362054	0.00406219	0.0119937	up	no
CAND1	0.185462	0.317987	0.435071	up	no
CAND2	0.493645	0.47073	0.587699	up	no
CANX	0.684508	0.00824467	0.0218714	up	no
CAP2	1.32824	2.97e-14	6.24e-13	up	yes
CAPG	-1.66427	0.00191824	0.00625578	down	yes
CAPN1	-0.0709753	0.273709	0.386467	down	no
CAPN10	-1.13907	0.0663285	0.127301	down	no
CAPN12	-4.36986	0.00240747	0.00761518	down	yes
CAPN15	0.488006	0.648087	0.740414	up	no
CAPN2	-1.26093	1.25e-09	1.47e-08	down	yes
CAPN3	-3.83475	5.07e-07	3.85e-06	down	yes
CAPN5	0.355096	0.237985	0.346722	up	no
CAPN6	-0.306967	0.0508856	0.10233	down	no
CAPN7	-0.573928	2.43e-14	5.18e-13	down	no
CAPNS1	-0.805807	1.6e-13	3.15e-12	down	no
CAPRIN1	-0.139199	1.72e-06	1.17e-05	down	no
CAPSL	6.10276	1.15e-07	9.86e-07	up	yes
CAPZA1	-0.363345	0.578105	0.683768	down	no
CARD6	0.0790021	0.00167074	0.00555118	up	no
CARD9	0.115167	0.459359	0.576927	up	no
CARHSP1	-0.856954	7.07e-17	1.91e-15	down	no
CARM1	-0.000215678	0.201399	0.305387	down	no
CARMIL1	1.0034	0.66563	0.755308	up	no
CARMIL2	-2.17148	0.0404319	0.0844153	down	no
CARNS1	-1.19723	0.0205286	0.0474156	down	yes
CARS1	0.510821	0.0273381	0.0604735	up	no
CASC3	-0.110797	0.122672	0.20693	down	no
CASKIN1	-0.612112	0.0770343	0.143072	down	no
CASKIN2	0.4174	0.12351	0.208087	up	no
CASP10	-0.937733	0.916196	0.944469	down	no
CASP2	-0.622741	0.0982449	0.174063	down	no
CASP3	-0.357295	0.840574	0.889892	down	no
CASP6	0.742037	0.000604609	0.00225599	up	no
CASP7	-2.26909	0.422228	0.541082	down	no
CASP8	-0.138499	0.293145	0.408429	down	no
CASP8AP2	0.888788	0.0683991	0.130641	up	no
CASP9	-2.38173	4.41e-26	2.41e-24	down	yes
CASQ2	-0.106065	0.432589	0.551501	down	no
CASR	-2.06741	0.25253	0.362991	down	no
CASS4	-1.64249	0.288419	0.403094	down	no
CASTOR1	-0.953648	0.0338638	0.0726365	down	no
CASTOR2	-0.433985	0.578098	0.683768	down	no
CASZ1	0.747543	0.781025	0.844408	up	no
CAT	0.691316	0.253656	0.36408	up	no
CATSPERB	1.80477	0.27852	0.391806	up	no
CATSPERD	-2.16665	0.0206161	0.0475955	down	yes
CATSPERG	-3.73769	0.000871498	0.00311521	down	yes
CAV1	-0.70458	4.14e-05	0.000205694	down	no
CAV2	-1.08068	0.544535	0.655031	down	no
CAV3	-0.533385	0.552089	0.661222	down	no
CAVIN1	-0.812518	0.00075971	0.00276787	down	no
CAVIN2	0.086305	0.000802431	0.00289896	up	no
CAVIN3	-0.462922	0.131573	0.218433	down	no
CBFA2T2	-0.0257182	0.999106	0.999409	down	no
CBFA2T3	-0.247339	0.00435267	0.0127184	down	no
CBFB	0.427447	6.08e-09	6.44e-08	up	no
CBL	-0.468617	0.832901	0.883756	down	no
CBLB	0.773283	0.00465557	0.0134524	up	no
CBLIF	10.1966	2.8e-25	1.43e-23	up	yes
CBLN3	1.18926	0.00303598	0.00932871	up	yes
CBR4	-2.33701	0.200523	0.304523	down	no
CBS	1.13614	0.00307525	0.00942886	up	yes
CBX1	-0.461166	0.0105567	0.0270146	down	no
CBX2	0.496043	0.553664	0.66279	up	no
CBX4	0.495811	0.0689186	0.131481	up	no
CBX5	0.585418	0.001724	0.0056918	up	no
CBX6	-1.03107	5.05e-05	0.000244703	down	yes
CBX7	0.309911	0.931619	0.954612	up	no
CBX8	0.478209	0.230324	0.338553	up	no
CC2D1B	0.676355	8.81e-22	3.47e-20	up	no
CC2D2A	-0.502445	0.180614	0.28098	down	no
CCAR1	0.682216	0.329548	0.447014	up	no
CCAR2	-0.263111	0.458843	0.576645	down	no
CCBE1	1.10857	0.0974651	0.173022	up	no
CCDC102B	-0.239311	0.141062	0.23093	down	no
CCDC106	-0.691012	0.527053	0.638923	down	no
CCDC107	0.327549	0.303941	0.420684	up	no
CCDC112	0.0629351	0.0236485	0.053485	up	no
CCDC117	0.59417	4.75e-12	7.77e-11	up	no
CCDC12	-4.14367	3.19e-30	2.35e-28	down	yes
CCDC120	-0.257506	0.0810063	0.149133	down	no
CCDC121	0.938445	0.648416	0.740611	up	no
CCDC124	0.754282	0.000863506	0.00309136	up	no
CCDC127	-0.0926082	0.000372221	0.00146751	down	no
CCDC13	-0.754518	0.160049	0.255417	down	no
CCDC134	-0.353321	0.746329	0.816881	down	no
CCDC136	-2.24159	0.000413275	0.00161075	down	yes
CCDC137	-1.57807	0.68139	0.766592	down	no
CCDC141	0.304777	0.19221	0.295303	up	no
CCDC142	-0.552778	0.062607	0.121503	down	no
CCDC148	-1.1819	0.0180402	0.0427826	down	yes
CCDC149	0.696606	2.5e-05	0.00013171	up	no
CCDC154	1.20312	0.163721	0.260018	up	no
CCDC157	-2.23898	0.0800781	0.147754	down	no
CCDC163	1.00748	0.613408	0.712503	up	no
CCDC167	-0.570459	0.791882	0.852584	down	no
CCDC168	4.63079	1.45e-08	1.43e-07	up	yes
CCDC17	0.421405	0.0815118	0.149784	up	no
CCDC170	-2.87146	3.61e-07	2.83e-06	down	yes
CCDC171	1.16217	0.833003	0.88377	up	no
CCDC174	-0.898088	0.000515514	0.00195753	down	no
CCDC175	-2.54787	0.0197748	0.0459754	down	yes
CCDC183	-0.1596	0.875057	0.915325	down	no
CCDC184	-0.0622757	0.0665494	0.127676	down	no
CCDC186	0.990758	0.21998	0.327093	up	no
CCDC191	-0.43796	0.00744234	0.020112	down	no
CCDC22	0.543438	0.230172	0.338379	up	no
CCDC25	-0.755117	0.458926	0.576675	down	no
CCDC28A	0.883265	0.0700931	0.133131	up	no
CCDC30	5.92536	3.92e-150	1.29e-146	up	yes
CCDC32	-1.25597	0.0335156	0.072044	down	no
CCDC34	-0.229506	0.265348	0.376977	down	no
CCDC39	-2.33696	0.123197	0.207702	down	no
CCDC40	0.026693	0.603459	0.704425	up	no
CCDC43	-0.252233	2.5e-09	2.79e-08	down	no
CCDC51	2.14617	0.316871	0.433964	up	no
CCDC57	-0.359653	0.0939949	0.168069	down	no
CCDC6	0.416721	0.0153969	0.0373515	up	no
CCDC61	-1.17131	0.0595575	0.116522	down	no
CCDC65	-3.21436	0.000201143	0.000842398	down	yes
CCDC68	-3.27728	0.0194443	0.0453456	down	yes
CCDC77	1.18357	0.0873988	0.158284	up	no
CCDC8	-1.65734	8.45e-05	0.000391707	down	yes
CCDC80	-0.493298	0.427666	0.546705	down	no
CCDC82	1.40224	0.142487	0.232647	up	no
CCDC85A	0.546957	0.183988	0.285129	up	no
CCDC85B	0.426086	0.467497	0.585214	up	no
CCDC86	-0.598536	0.197572	0.301481	down	no
CCDC88A	0.230826	0.969981	0.979391	up	no
CCDC88B	2.26625	5.51e-14	1.13e-12	up	yes
CCDC88C	-1.36592	2.76e-07	2.23e-06	down	yes
CCDC9	0.239081	0.649411	0.741495	up	no
CCDC90B	0.327946	0.868695	0.910499	up	no
CCDC91	-0.805948	0.486033	0.602167	down	no
CCDC92	-0.738099	0.943568	0.962451	down	no
CCDC93	-0.216151	3.09e-06	2.02e-05	down	no
CCDC96	1.35278	0.462517	0.580082	up	no
CCDC97	0.380259	0.00357551	0.0107475	up	no
CCDC9B	-0.0116139	1.36e-06	9.54e-06	down	no
CCHCR1	-0.151698	0.501311	0.616461	down	no
CCK	-8.82086	8.5e-07	6.21e-06	down	yes
CCL17	2.5361	0.190718	0.293513	up	no
CCL24	2.55027	0.000408403	0.0015949	up	yes
CCL26	-0.623385	0.783058	0.845724	down	no
CCL5	-0.286366	0.830684	0.881972	down	no
CCM2L	-0.771979	0.0529652	0.105909	down	no
CCN1	0.0573035	0.651314	0.742754	up	no
CCN2	-0.606355	0.371107	0.489789	down	no
CCN3	-1.76654	0.180179	0.28048	down	no
CCN4	-0.716282	0.0958782	0.170819	down	no
CCN5	-5.34836	2.22e-10	2.92e-09	down	yes
CCNA2	0.574478	0.927447	0.951997	up	no
CCNB1	0.438943	0.468112	0.585614	up	no
CCNB2	1.97308	0.134369	0.222218	up	no
CCNB3	-0.897929	0.0867672	0.157348	down	no
CCND1	0.15483	0.0163632	0.0394151	up	no
CCND2	-0.622653	0.361454	0.480511	down	no
CCND3	0.149029	0.231226	0.339224	up	no
CCNDBP1	-0.103059	9.59e-05	0.000438117	down	no
CCNE2	-0.309675	0.0763401	0.142076	down	no
CCNF	0.483315	0.320642	0.437464	up	no
CCNG1	0.208008	0.246282	0.356237	up	no
CCNG2	-0.625765	0.528458	0.639896	down	no
CCNI	-1.70958	0.896697	0.930772	down	no
CCNI2	-1.10189	0.763054	0.830225	down	no
CCNJ	0.384376	0.350036	0.469054	up	no
CCNJL	-0.82535	0.00162968	0.00542935	down	no
CCNK	0.418744	2.59e-08	2.45e-07	up	no
CCNL2	0.390021	0.570465	0.677294	up	no
CCNQ	0.150964	0.631634	0.72767	up	no
CCNT1	-0.245872	4.97e-06	3.08e-05	down	no
CCNY	-0.582794	6.48e-06	3.89e-05	down	no
CCR1	0.713235	0.632353	0.728287	up	no
CCR5	0.821701	0.34138	0.460012	up	no
CCR6	-2.52084	0.0129428	0.0321232	down	yes
CCRL2	1.06644	0.371362	0.489995	up	no
CCS	-1.36769	0.75263	0.821717	down	no
CCSAP	2.3245	3.51e-21	1.29e-19	up	yes
CCSER1	-1.0068	5.54e-09	5.91e-08	down	yes
CCSER2	-3.01724	1.56e-05	8.59e-05	down	yes
CCT2	0.254456	0.786706	0.848582	up	no
CCT3	0.299067	0.0886105	0.160091	up	no
CCT4	0.951627	0.00174938	0.0057698	up	no
CCT5	-0.739951	6.58e-06	3.94e-05	down	no
CCT6B	1.13517	0.00403101	0.0119194	up	yes
CCT7	0.526147	0.00590948	0.0165439	up	no
CCT8	-0.0797438	0.846054	0.894066	down	no
CCZ1	-0.620634	0.392704	0.512885	down	no
CD109	0.429514	0.126266	0.211613	up	no
CD14	1.59773	0.0500904	0.101018	up	no
CD163	-0.11415	0.84356	0.892447	down	no
CD164	0.372074	0.00592023	0.0165693	up	no
CD180	-2.27853	6.08e-06	3.68e-05	down	yes
CD19	-2.42691	0.000458621	0.00176384	down	yes
CD2	-1.83412	0.00736629	0.0199337	down	yes
CD200	0.334737	4.14e-05	0.000205694	up	no
CD200R1	-3.41723	0.0253919	0.0567657	down	no
CD22	-4.5123	0.000190442	0.000805772	down	yes
CD248	-1.67212	7.86e-05	0.000366639	down	yes
CD274	1.29492	0.097038	0.172481	up	no
CD276	-0.333587	0.00434363	0.0126958	down	no
CD2AP	0.200152	3.63e-05	0.000183477	up	no
CD2BP2	0.0326308	0.313393	0.430453	up	no
CD300A	-2.27032	0.381773	0.500992	down	no
CD300LG	0.0274714	0.0052347	0.0149123	up	no
CD320	2.99752	3.54e-13	6.66e-12	up	yes
CD34	-0.937685	0.52793	0.639631	down	no
CD4	-3.53292	7.6e-08	6.69e-07	down	yes
CD40	0.105567	0.915989	0.944444	up	no
CD44	0.117555	0.628203	0.724478	up	no
CD53	0.0302927	0.0127709	0.0317762	up	no
CD58	-2.14743	5.17e-12	8.4e-11	down	yes
CD5L	-1.70113	0.00767504	0.0206449	down	yes
CD63	-0.332352	0.043452	0.0897168	down	no
CD68	0.154531	0.0164259	0.0395372	up	no
CD7	1.78296	0.64476	0.737721	up	no
CD72	-0.247289	0.0296587	0.0650058	down	no
CD74	-0.71764	0.135526	0.223879	down	no
CD81	-0.113074	0.928895	0.953113	down	no
CD82	0.0601418	0.588963	0.692469	up	no
CD9	-0.406013	0.848976	0.896069	down	no
CD93	-1.23099	1.21e-09	1.43e-08	down	yes
CD96	-0.679585	0.849036	0.896069	down	no
CD99	-1.21583	0.269613	0.381665	down	no
CD99L2	0.787229	9.53e-15	2.14e-13	up	no
CDA	-7.7527	1.99e-06	1.34e-05	down	yes
CDADC1	1.23379	0.0698384	0.132724	up	no
CDAN1	-0.891524	0.453476	0.571677	down	no
CDC14B	0.964487	0.00330896	0.0100396	up	no
CDC16	-0.753441	1.22e-05	6.88e-05	down	no
CDC20	1.51857	0.569472	0.67647	up	no
CDC23	0.247337	0.213615	0.320129	up	no
CDC25A	-1.07179	0.0201007	0.0466124	down	yes
CDC25B	-0.258722	0.729806	0.804676	down	no
CDC27	-0.776182	2.29e-05	0.00012156	down	no
CDC34	0.462519	1.9e-07	1.57e-06	up	no
CDC37	-0.0964836	5.36e-05	0.000258193	down	no
CDC37L1	-0.581327	0.00478862	0.0137725	down	no
CDC40	-1.24667	0.274052	0.386677	down	no
CDC42	-1.45018	0.00787084	0.0210742	down	yes
CDC42BPG	0.59291	0.100161	0.176901	up	no
CDC42EP1	-0.940203	0.13558	0.223922	down	no
CDC42EP2	0.84343	0.00197419	0.00641288	up	no
CDC42EP3	-0.708709	9.18e-13	1.66e-11	down	no
CDC42EP4	-1.56313	0.583074	0.687507	down	no
CDC45	-0.427627	0.0854872	0.155586	down	no
CDC5L	1.18008	0.0121087	0.03035	up	yes
CDC6	3.11741	1.23e-09	1.45e-08	up	yes
CDC7	-0.196866	0.0500372	0.100932	down	no
CDC73	0.355854	5.66e-05	0.000271669	up	no
CDCA2	-4.47083	1.41e-05	7.81e-05	down	yes
CDCA3	1.57267	1	1	up	no
CDCA4	1.2122	0.522945	0.635869	up	no
CDCA5	-0.623166	0.00862269	0.0227058	down	no
CDCA7	-0.645517	0.402638	0.522547	down	no
CDCA8	-0.837426	0.378503	0.497616	down	no
CDH1	1.12435	0.0663079	0.127301	up	no
CDH11	0.169434	0.565499	0.673855	up	no
CDH13	0.437645	0.23944	0.34843	up	no
CDH16	-0.707775	0.574147	0.680471	down	no
CDH19	2.03705	6.84e-09	7.18e-08	up	yes
CDH2	0.176974	0.399123	0.519143	up	no
CDH20	-3.64641	0.064704	0.124886	down	no
CDH23	-0.624049	0.000265359	0.00108469	down	no
CDH24	8.36213	2.36e-81	1.56e-78	up	yes
CDH4	-3.48551	0.0026793	0.00833636	down	yes
CDH5	0.292697	0.754278	0.822946	up	no
CDH6	0.988611	0.616588	0.714937	up	no
CDH7	1.99499	0.569232	0.676347	up	no
CDHR1	-4.41902	0.000872615	0.0031172	down	yes
CDIP1	0.157938	0.000130921	0.000579475	up	no
CDIPT	-0.834392	0.946771	0.964424	down	no
CDK1	-0.867011	0.919341	0.946334	down	no
CDK10	0.419579	0.106915	0.185927	up	no
CDK12	0.617625	0.120394	0.203984	up	no
CDK16	1.0211	0.542178	0.652673	up	no
CDK17	0.612	0.195934	0.299404	up	no
CDK18	-2.26658	0.161285	0.256851	down	no
CDK19	-0.691824	0.0698376	0.132724	down	no
CDK2	0.0324436	0.820121	0.874135	up	no
CDK20	1.20225	0.00187246	0.00612872	up	yes
CDK2AP1	-0.357991	4.58e-12	7.52e-11	down	no
CDK3	-1.30468	0.0580745	0.114231	down	no
CDK4	-1.73775	0.000445378	0.0017203	down	yes
CDK5	-0.515662	0.241202	0.35053	down	no
CDK5R1	1.18666	0.430712	0.549462	up	no
CDK5RAP1	0.161876	0.24085	0.350173	up	no
CDK5RAP3	0.628806	1.74e-07	1.45e-06	up	no
CDK8	0.385249	0.00366578	0.0109807	up	no
CDK9	0.149871	0.947596	0.964944	up	no
CDKAL1	1.9833	6.74e-07	5.01e-06	up	yes
CDKL1	-2.25264	1.26e-09	1.48e-08	down	yes
CDKL2	0.936421	0.264609	0.376306	up	no
CDKL4	0.827064	0.527233	0.639039	up	no
CDKL5	-0.0865442	1.84e-09	2.12e-08	down	no
CDKN1A	-0.425988	0.449327	0.567643	down	no
CDKN1B	0.155644	0.0149205	0.0363206	up	no
CDKN1C	-0.59922	0.175439	0.274814	down	no
CDKN2AIP	-0.890321	0.408155	0.528115	down	no
CDKN2AIPNL	1.76378	3.16e-08	2.94e-07	up	yes
CDKN2C	0.268988	0.248807	0.359	up	no
CDKN2D	0.584268	0.353004	0.472009	up	no
CDNF	2.36104	0.000136143	0.000600438	up	yes
CDO1	-0.340221	0.948085	0.965166	down	no
CDON	1.34517	0.664169	0.753736	up	no
CDPF1	1.18136	7.55e-06	4.45e-05	up	yes
CDR2	0.415467	0.848908	0.896069	up	no
CDR2L	-0.655867	0.56842	0.675952	down	no
CDRT4	-2.25466	0.00648793	0.0178947	down	yes
CDS2	-1.39981	0.0860873	0.156419	down	no
CDYL	0.42572	0.0721747	0.136014	up	no
CDYL2	0.129467	0.610124	0.710081	up	no
CEBPA	0.145216	0.017533	0.0417649	up	no
CEBPB	0.652998	0.349991	0.469054	up	no
CEBPG	1.84064	0.0548869	0.108958	up	no
CEBPZ	-0.5851	0.764348	0.831357	down	no
CEBPZOS	1.73009	5.07e-05	0.000245969	up	yes
CEL	2.34839	0.0327579	0.0706919	up	no
CELF1	-1.60103	0.00257526	0.00806593	down	yes
CELF3	3.07957	0.198487	0.302178	up	no
CELSR1	-0.853663	0.000985292	0.00345726	down	no
CEMIP	-0.978151	0.920878	0.947616	down	no
CEMIP2	0.123845	0.0163099	0.0393059	up	no
CENATAC	-1.54634	2.85e-05	0.000147976	down	yes
CEND1	-3.44821	2.28e-18	6.89e-17	down	yes
CENPA	1.43299	1	1	up	no
CENPB	-0.063767	9.25e-06	5.35e-05	down	no
CENPC	0.842334	0.0315575	0.068475	up	no
CENPF	-0.235259	1	1	down	no
CENPI	0.535898	0.000294967	0.00119478	up	no
CENPJ	-0.676646	0.226364	0.333961	down	no
CENPL	1.20826	0.222507	0.329562	up	no
CENPM	-1.92441	0.208972	0.314412	down	no
CENPN	2.94318	0.00362304	0.0108625	up	yes
CENPO	0.301864	0.773679	0.839475	up	no
CENPP	-1.54106	0.26292	0.374762	down	no
CENPV	-1.9273	0.0441069	0.0908413	down	no
CENPX	-2.32207	0.10323	0.181207	down	no
CEP104	0.693237	0.000643835	0.00238883	up	no
CEP112	-0.459204	0.140408	0.230126	down	no
CEP120	0.673813	0.633876	0.72914	up	no
CEP126	-0.284415	0.659265	0.749547	down	no
CEP131	-0.465368	0.834249	0.884737	down	no
CEP135	0.57645	0.176696	0.276014	up	no
CEP152	0.327662	0.351057	0.469977	up	no
CEP162	-0.982078	0.00131535	0.00447871	down	no
CEP164	0.200585	0.0214958	0.0493042	up	no
CEP170	0.400995	0.0798268	0.147428	up	no
CEP19	0.202031	0.0983132	0.174153	up	no
CEP192	0.810014	0.0301955	0.0659393	up	no
CEP295	-0.686729	1.86e-05	0.00010101	down	no
CEP295NL	0.833082	0.306708	0.423684	up	no
CEP44	1.37077	0.0444876	0.0915111	up	no
CEP55	1.14425	0.626097	0.722892	up	no
CEP63	1.17283	0.0443493	0.0912835	up	no
CEP68	-0.66831	0.22827	0.336133	down	no
CEP76	1.00265	0.00013992	0.00061548	up	yes
CEP83	0.70231	0.971473	0.980597	up	no
CEP85	0.178681	9.44e-05	0.000431169	up	no
CEP85L	0.458487	1.98e-07	1.63e-06	up	no
CEP89	-0.700116	0.00140271	0.00474763	down	no
CEP97	0.277948	0.186753	0.288489	up	no
CERCAM	-0.652188	0.136663	0.225295	down	no
CERK	0.827892	0.000714257	0.00262159	up	no
CERS1	-1.17464	0.250917	0.361198	down	no
CERS2	1.05586	3.63e-08	3.35e-07	up	yes
CERS4	0.213881	0.378746	0.497812	up	no
CERS5	0.141327	0.940206	0.959715	up	no
CERT1	0.219386	1.74e-05	9.51e-05	up	no
CES1	2.73806	2.21e-53	5.09e-51	up	yes
CETN3	1.03182	0.000945753	0.00334225	up	yes
CFAP119	-0.026665	0.460865	0.578304	down	no
CFAP276	-5.34474	4.79e-32	4.08e-30	down	yes
CFAP298	-1.08621	0.173115	0.27188	down	no
CFAP36	0.414861	0.0244787	0.0550479	up	no
CFAP410	-1.98934	0.00183794	0.0060317	down	yes
CFAP418	-3.51021	0.000102817	0.000466783	down	yes
CFAP44	-2.17365	0.0345284	0.0738199	down	no
CFAP45	0.637693	0.493076	0.608833	up	no
CFAP53	-0.481093	0.26784	0.379699	down	no
CFAP54	3.57737	0.0429361	0.0887813	up	no
CFAP58	1.05417	0.724192	0.799947	up	no
CFAP68	1.7648	1.45e-12	2.53e-11	up	yes
CFAP70	-2.11373	0.0015114	0.00506086	down	yes
CFAP91	-2.67058	0.00128203	0.00438036	down	yes
CFAP97	1.725	0.00694995	0.0189806	up	yes
CFB	0.37318	0.547756	0.658266	up	no
CFD	-0.379163	0.291312	0.40639	down	no
CFH	2.84125	0.799017	0.858024	up	no
CFL1	0.496397	0.488454	0.604485	up	no
CFL2	0.386312	9.77e-05	0.000445808	up	no
CFP	-0.103806	0.365582	0.484048	down	no
CFTR	0.789488	0.990784	0.993497	up	no
CGAS	0.722868	0.562363	0.671008	up	no
CGN	1.08566	0.220056	0.327157	up	no
CH25H	1.88582	0.723194	0.799245	up	no
CHAC1	3.41949	2.28e-05	0.000121096	up	yes
CHAC2	-1.46382	0.49286	0.608833	down	no
CHAD	0.00667997	0.666609	0.755638	up	no
CHAF1A	-0.0943973	0.37702	0.495874	down	no
CHAMP1	0.870464	0.206026	0.311069	up	no
CHAT	3.4317	0.526845	0.638923	up	no
CHCHD1	-2.42388	1.07e-14	2.39e-13	down	yes
CHCHD3	0.0113183	1.06e-10	1.46e-09	up	no
CHCHD4	-0.18249	0.936544	0.957404	down	no
CHCHD5	0.0377813	0.00026002	0.00106502	up	no
CHCHD6	-0.508413	0.226584	0.334098	down	no
CHD1	0.0884505	1.55e-09	1.81e-08	up	no
CHD1L	1.40411	1.03e-05	5.92e-05	up	yes
CHD4	0.36538	0.0256326	0.0572263	up	no
CHD5	3.1516	0.0360777	0.0766845	up	no
CHD6	0.0494272	0.0531768	0.106246	up	no
CHD7	-0.347225	0.127746	0.213551	down	no
CHD8	-0.262374	0.0814177	0.149667	down	no
CHD9	0.727177	0.302602	0.419241	up	no
CHDH	-1.31552	0.663704	0.753605	down	no
CHEK2	-0.246859	0.77926	0.843322	down	no
CHERP	0.300867	0.00446148	0.0129827	up	no
CHFR	-0.194546	0.329276	0.446746	down	no
CHGA	1.03417	1	1	up	no
CHGB	1.85685	0.1544	0.248286	up	no
CHIC2	-1.68475	2.68e-30	2.03e-28	down	yes
CHID1	-0.457402	0.151304	0.24422	down	no
CHKA	0.150258	0.263038	0.374772	up	no
CHL1	0.731213	0.329172	0.446666	up	no
CHM	0.767404	0.000774394	0.00281102	up	no
CHML	-0.710953	0.00139688	0.00473188	down	no
CHMP1B	0.4825	0.000803825	0.00290187	up	no
CHMP2A	0.233986	0.989537	0.99275	up	no
CHMP2B	-0.45662	3.27e-05	0.000167735	down	no
CHMP4B	0.728647	0.0356721	0.0759695	up	no
CHMP4C	-3.70623	0.977537	0.984707	down	no
CHMP5	1.06833	0.572705	0.679283	up	no
CHMP6	0.284887	0.334154	0.451876	up	no
CHMP7	-0.693598	0.0375899	0.0794294	down	no
CHN1	-0.772322	7.31e-09	7.63e-08	down	no
CHODL	1.26095	0.526024	0.63833	up	no
CHORDC1	-1.8034	0.072081	0.135915	down	no
CHP1	0.180643	0.0130326	0.0322813	up	no
CHPF	-0.415711	0.598295	0.700583	down	no
CHPF2	-0.271123	0.85711	0.90199	down	no
CHRAC1	0.50276	0.00436933	0.0127633	up	no
CHRM1	6.23752	2.77e-05	0.000144637	up	yes
CHRM2	0.791836	0.685373	0.769498	up	no
CHRM3	0.307613	0.642046	0.735552	up	no
CHRM4	0.534493	0.610235	0.710081	up	no
CHRNA1	0.674643	0.629796	0.725891	up	no
CHRNA3	2.11049	0.579621	0.685069	up	no
CHRNB1	0.377414	0.798274	0.857412	up	no
CHRNB2	1.62914	0.695714	0.778285	up	no
CHRNB4	-0.113248	0.810338	0.866368	down	no
CHRNE	2.62054	0.0109036	0.0277945	up	yes
CHST1	-1.91775	9.08e-06	5.27e-05	down	yes
CHST10	-0.0615992	0.593943	0.696915	down	no
CHST11	0.304404	0.000212754	0.000886146	up	no
CHST12	0.451616	0.00021442	0.000892334	up	no
CHST14	-0.114061	0.000789481	0.00285948	down	no
CHST15	-1.25087	1.32e-07	1.12e-06	down	yes
CHST2	-1.9167	1.17e-09	1.39e-08	down	yes
CHST3	0.751674	1.64e-05	9e-05	up	no
CHST4	3.9936	0.0020765	0.00670118	up	yes
CHST7	-1.71149	4.74e-07	3.63e-06	down	yes
CHST9	-0.0382984	0.103277	0.181225	down	no
CHSY1	0.152473	0.409504	0.529316	up	no
CHSY3	0.47078	0.810182	0.866343	up	no
CHTF8	0.46187	8.99e-38	1.02e-35	up	no
CHTOP	-0.341293	0.910542	0.940798	down	no
CHURC1	0.728394	0.000478704	0.00183253	up	no
CIAO1	-0.565886	0.00360362	0.0108109	down	no
CIAO2A	-0.0635928	0.510792	0.624856	down	no
CIAO2B	0.731163	0.0446645	0.0918557	up	no
CIAO3	-0.44737	0.0670111	0.128437	down	no
CIAPIN1	1.92542	5.01e-21	1.81e-19	up	yes
CIART	1.97838	1.96e-06	1.33e-05	up	yes
CIB1	1.15052	0.000585678	0.00219446	up	yes
CIB2	1.46654	0.0127268	0.0316903	up	yes
CIBAR1	0.939919	4.66e-05	0.000227969	up	no
CIBAR2	-4.63755	3.6e-05	0.000182198	down	yes
CIITA	-0.675854	0.0754682	0.141011	down	no
CILK1	0.724756	0.250098	0.360229	up	no
CILP	-1.38266	0.0230081	0.0522278	down	no
CILP2	-2.14204	0.219629	0.326669	down	no
CINP	2.20472	5.88e-10	7.28e-09	up	yes
CIP2A	0.314066	0.925323	0.95079	up	no
CIPC	0.168316	2.41e-13	4.67e-12	up	no
CISD1	-0.459674	0.00249317	0.00783612	down	no
CISH	0.26651	0.579003	0.684502	up	no
CIT	-0.123072	1	1	down	no
CITED2	-0.77291	0.00478631	0.0137725	down	no
CIZ1	0.20116	0.0705181	0.133733	up	no
CKAP2	0.481852	0.17288	0.271604	up	no
CKAP2L	0.784152	0.699705	0.780802	up	no
CKAP4	0.76763	0.043536	0.0898298	up	no
CKAP5	0.590439	4.78e-05	0.000232967	up	no
CKB	-3.47202	0.000663098	0.00245203	down	yes
CKM	0.563686	0.000112249	0.000504049	up	no
CKMT2	0.772801	0.00254257	0.0079686	up	no
CLASRP	0.934799	0.074132	0.139119	up	no
CLCC1	1.1195	0.0286062	0.0629554	up	no
CLCN2	0.336389	0.560803	0.669632	up	no
CLCN3	0.232281	0.92432	0.950229	up	no
CLCN4	0.974805	0.00375339	0.0112091	up	no
CLCN6	-0.964848	0.0129286	0.032096	down	no
CLCN7	-1.7513	4.86e-13	8.94e-12	down	yes
CLDN1	-0.0664296	0.997871	0.998376	down	no
CLDN11	0.046323	0.932705	0.955114	up	no
CLDN15	-1.37953	0.320507	0.437459	down	no
CLDN23	1.33221	0.483402	0.59996	up	no
CLDN5	-0.354729	0.0240834	0.0542948	down	no
CLDN6	7.824	1.9e-08	1.83e-07	up	yes
CLDN7	-0.802807	0.437603	0.55645	down	no
CLDND1	0.0567798	0.0135528	0.0333696	up	no
CLEC11A	-1.06525	0.0118855	0.0298968	down	yes
CLEC14A	-1.29013	0.00123188	0.00422653	down	yes
CLEC17A	-5.51678	0.00267058	0.00831183	down	yes
CLEC2L	-5.0358	2.82e-13	5.41e-12	down	yes
CLEC3B	-2.73955	4.41e-12	7.25e-11	down	yes
CLEC4E	-1.84415	8.8e-05	0.000406387	down	yes
CLEC4G	1.82663	0.155996	0.25016	up	no
CLEC7A	-2.34923	1.39e-05	7.73e-05	down	yes
CLIC1	0.302805	0.458084	0.575911	up	no
CLIC2	-0.334944	0.576392	0.682151	down	no
CLIC4	0.32197	2.27e-16	5.82e-15	up	no
CLINT1	0.0856509	0.400448	0.520525	up	no
CLIP2	-0.611154	0.00249899	0.0078499	down	no
CLIP3	-0.150826	0.921362	0.947818	down	no
CLIP4	0.5856	7.56e-06	4.46e-05	up	no
CLK3	0.265897	0.38452	0.503794	up	no
CLMN	1.4837	4.01e-09	4.36e-08	up	yes
CLMP	0.488241	0.00713647	0.0193914	up	no
CLN3	0.240903	0.459236	0.576846	up	no
CLN5	-1.05248	0.179371	0.279443	down	no
CLN6	-0.0356432	0.00335422	0.0101582	down	no
CLN8	-0.504991	1.73e-13	3.39e-12	down	no
CLNS1A	-2.54295	0.0524631	0.105011	down	no
CLP1	0.256457	0.683159	0.76771	up	no
CLPB	-0.192511	4.61e-12	7.57e-11	down	no
CLPP	0.222589	0.732711	0.806699	up	no
CLPS	1.61232	0.199624	0.303436	up	no
CLPTM1	1.01758	2.43e-06	1.62e-05	up	yes
CLPTM1L	-0.930251	0.121467	0.205381	down	no
CLPX	0.390387	0.00706093	0.0192231	up	no
CLSPN	1.75597	1.53e-06	1.06e-05	up	yes
CLSTN3	2.14307	0.0497177	0.10039	up	no
CLTC	-0.122969	0.151579	0.244584	down	no
CLU	-0.0784841	0.800352	0.859038	down	no
CLUAP1	-1.47004	0.186127	0.287746	down	no
CLVS2	1.98953	0.430049	0.548971	up	no
CLYBL	-1.02468	6.02e-11	8.56e-10	down	yes
CMAS	-0.68707	7.75e-06	4.55e-05	down	no
CMBL	-0.636926	0.140472	0.230156	down	no
CMIP	0.326368	0.0149516	0.0363872	up	no
CMKLR1	-0.643775	9.98e-06	5.74e-05	down	no
CMKLR2	-0.73692	6.59e-11	9.32e-10	down	no
CMPK1	-0.538912	3.11e-06	2.02e-05	down	no
CMPK2	0.319039	0.858741	0.903035	up	no
CMTM3	-0.963114	0.203104	0.307454	down	no
CMTM4	-0.00355009	0.280962	0.394567	down	no
CMTM5	-1.08859	0.27783	0.390946	down	no
CMTM6	0.646017	5.37e-17	1.48e-15	up	no
CMTM8	-0.68723	1.28e-14	2.82e-13	down	no
CMTR1	0.393054	0.0611841	0.119069	up	no
CMTR2	1.21705	0.274209	0.386788	up	no
CMYA5	0.869436	0.00823503	0.0218657	up	no
CNBP	-0.278368	0.356011	0.474874	down	no
CNDP1	-0.239038	0.606402	0.707097	down	no
CNDP2	-1.82316	0.0339135	0.072678	down	no
CNGB1	-2.53604	0.016073	0.0387822	down	yes
CNIH2	0.124925	0.828004	0.87974	up	no
CNIH4	0.225661	1.03e-05	5.89e-05	up	no
CNKSR2	-1.36666	0.00673496	0.0184884	down	yes
CNKSR3	-0.999253	2.42e-07	1.95e-06	down	no
CNMD	0.264765	0.907578	0.939011	up	no
CNN1	-0.86405	0.207717	0.312809	down	no
CNN3	0.875932	0.028027	0.061832	up	no
CNNM2	1.46149	4.69e-07	3.6e-06	up	yes
CNNM3	-1.09838	7.79e-11	1.09e-09	down	yes
CNNM4	0.436598	8.45e-06	4.93e-05	up	no
CNOT1	-0.0649818	0.195743	0.299284	down	no
CNOT10	-0.820818	3.15e-06	2.05e-05	down	no
CNOT2	-0.546543	1.1e-07	9.49e-07	down	no
CNOT4	0.521772	5.16e-11	7.45e-10	up	no
CNOT6	0.540713	0.011091	0.028185	up	no
CNOT8	0.109239	0.785494	0.84783	up	no
CNOT9	-0.133832	0.060363	0.117679	down	no
CNPY3	-1.31952	0.0296629	0.0650058	down	no
CNPY4	-0.131675	0.112797	0.194175	down	no
CNR1	1.78142	0.317985	0.435071	up	no
CNRIP1	1.36727	0.264176	0.376069	up	no
CNST	0.727437	0.000241753	0.000996021	up	no
CNTF	2.85587	1.9e-08	1.83e-07	up	yes
CNTFR	2.36204	0.951811	0.967132	up	no
CNTLN	-0.0583335	0.0734027	0.138012	down	no
CNTN1	-0.0786808	0.128428	0.214401	down	no
CNTN2	-1.94212	0.00655225	0.0180423	down	yes
CNTN4	-1.60067	0.00553088	0.0156563	down	yes
CNTNAP1	-0.861032	0.290276	0.405173	down	no
CNTNAP2	2.00032	0.352579	0.471632	up	no
CNTNAP4	4.52058	0.000794959	0.0028744	up	yes
CNTRL	0.00425833	0.889178	0.924812	up	no
COASY	0.361511	0.000240103	0.000989723	up	no
COBLL1	-0.889821	0.105107	0.183686	down	no
COG1	0.00848039	0.113139	0.194628	up	no
COG2	0.0854246	0.415632	0.534987	up	no
COG3	-0.504963	0.00500245	0.0143126	down	no
COG4	-0.518002	0.507515	0.621966	down	no
COG6	-0.33378	0.57947	0.684974	down	no
COG8	-0.112196	0.977534	0.984707	down	no
COIL	-0.0901748	0.468757	0.585922	down	no
COL11A2	-3.24948	1	1	down	no
COL12A1	-0.708913	0.0261738	0.058198	down	no
COL14A1	-1.19908	0.00354686	0.0106795	down	yes
COL15A1	-3.50015	0.00824474	0.0218714	down	yes
COL16A1	-1.66471	0.0198923	0.046216	down	yes
COL18A1	-2.15293	0.0060066	0.0167541	down	yes
COL1A1	-3.79599	1	1	down	no
COL21A1	0.983698	0.270661	0.38293	up	no
COL22A1	-0.10317	0.568694	0.676091	down	no
COL23A1	-4.90795	0.000478513	0.00183251	down	yes
COL25A1	-0.93249	0.0370253	0.0783785	down	no
COL3A1	-3.87556	0.00781536	0.0209483	down	yes
COL4A1	-2.17751	1.2e-07	1.02e-06	down	yes
COL4A2	-2.29603	2.71e-21	1.01e-19	down	yes
COL4A4	0.8655	0.576114	0.682019	up	no
COL4A6	-0.416649	0.0640286	0.123873	down	no
COL5A2	-2.01206	6.95e-06	4.14e-05	down	yes
COL5A3	-1.67724	2.11e-09	2.4e-08	down	yes
COL6A1	-1.51111	0.0802168	0.147954	down	no
COL6A3	-2.40971	0.050299	0.101377	down	no
COL6A5	4.281	3.63e-06	2.32e-05	up	yes
COL6A6	1.71637	0.389807	0.509977	up	no
COL7A1	-3.79	2.49e-23	1.11e-21	down	yes
COL8A1	-1.62621	2.51e-15	5.96e-14	down	yes
COL8A2	0.108898	0.37895	0.498014	up	no
COL9A3	-2.98669	0.00329889	0.0100212	down	yes
COLEC11	-1.8222	4.24e-05	0.000210007	down	yes
COLEC12	0.205519	0.00987637	0.0255715	up	no
COLGALT1	-1.16088	0.0130429	0.0322987	down	yes
COLQ	1.51025	0.244356	0.354244	up	no
COMMD10	-1.26235	3.24e-12	5.46e-11	down	yes
COMMD2	1.72118	0.310022	0.427069	up	no
COMMD4	-1.25473	6.72e-10	8.24e-09	down	yes
COMMD5	0.252841	0.632759	0.728457	up	no
COMMD7	-0.727818	0.199996	0.303866	down	no
COMMD8	-0.156904	0.0261469	0.0581644	down	no
COMP	0.251079	0.903645	0.935725	up	no
COMTD1	0.119838	0.133405	0.220957	up	no
COPA	0.0325991	0.00282412	0.00873199	up	no
COPB1	0.416222	0.0169834	0.040691	up	no
COPB2	0.341116	0.0428817	0.0886873	up	no
COPE	0.176099	0.560961	0.66974	up	no
COPG1	-0.33293	0.824087	0.876756	down	no
COPG2	-0.0464225	0.376639	0.495569	down	no
COPS2	-1.74532	0.165191	0.261764	down	no
COPS3	0.703397	3.97e-06	2.52e-05	up	no
COPS4	1.00101	0.0694464	0.132146	up	no
COPS5	0.911376	1.11e-06	7.92e-06	up	no
COPS6	0.0116444	0.51888	0.632129	up	no
COPS7A	-0.101752	0.000137315	0.000605338	down	no
COPS7B	0.170786	0.0387718	0.081552	up	no
COPS8	2.16328	4.68e-21	1.7e-19	up	yes
COPS9	0.988042	0.000278482	0.00113458	up	no
COPZ2	0.0146808	1.12e-08	1.12e-07	up	no
COQ10A	1.15142	0.00519706	0.0148137	up	yes
COQ10B	1.17086	3.61e-06	2.32e-05	up	yes
COQ2	-0.791458	1.81e-10	2.41e-09	down	no
COQ4	-0.164118	0.492879	0.608833	down	no
COQ5	0.805333	9.88e-09	1.01e-07	up	no
COQ6	-2.1862	0.00130993	0.00446181	down	yes
COQ7	1.35585	0.0371546	0.0786186	up	no
COQ8A	-0.764325	0.0419393	0.086993	down	no
COQ8B	-1.33966	0.0190596	0.0446549	down	yes
COQ9	0.0371485	0.0844616	0.154059	up	no
CORIN	-0.59406	0.000929957	0.00329231	down	no
CORO1B	-0.64653	0.0949177	0.169474	down	no
CORO1C	-0.356822	0.113845	0.195569	down	no
CORO2A	0.827581	0.52531	0.637873	up	no
CORO2B	-0.782006	0.225524	0.333231	down	no
CORO7	0.749105	8.99e-07	6.54e-06	up	no
COTL1	-0.288944	0.621951	0.719618	down	no
CP	-0.778952	0.880533	0.918817	down	no
CPA1	1.34294	0.0399944	0.083714	up	no
CPA2	0.754199	0.0164456	0.0395654	up	no
CPA3	1.95272	0.110598	0.191188	up	no
CPAMD8	-1.50647	0.118713	0.201959	down	no
CPB1	2.40579	0.0359657	0.0765287	up	no
CPD	-0.147653	8.07e-09	8.36e-08	down	no
CPE	-0.485501	0.000444133	0.00171681	down	no
CPEB1	0.824832	0.635822	0.730274	up	no
CPEB4	1.01423	0.0467041	0.0953365	up	no
CPED1	-0.15934	0.00476284	0.0137223	down	no
CPLANE2	0.420956	0.666502	0.755604	up	no
CPLX1	0.660846	0.449004	0.567381	up	no
CPM	2.58836	0.774697	0.840028	up	no
CPN2	2.93741	0.072377	0.136343	up	no
CPNE2	-0.942641	0.859057	0.903174	down	no
CPNE3	-0.250709	0.000894346	0.00318563	down	no
CPNE5	0.114635	0.307434	0.42446	up	no
CPOX	2.44979	0.000962119	0.00339281	up	yes
CPPED1	-1.6923	2.47e-08	2.33e-07	down	yes
CPQ	-0.75694	0.0104166	0.0267184	down	no
CPS1	1.28906	0.00953123	0.0248209	up	yes
CPSF1	-0.259034	0.913566	0.942618	down	no
CPSF2	0.101642	5.44e-05	0.000261766	up	no
CPSF3	-0.395866	0.0299328	0.0654911	down	no
CPSF7	0.0993786	0.040222	0.0841013	up	no
CPT1A	-0.11892	0.0099241	0.0256347	down	no
CPT1B	-1.34239	0.991419	0.993932	down	no
CPT1C	0.892114	0.987208	0.990788	up	no
CPT2	0.429543	0.0964264	0.171548	up	no
CPTP	0.332351	0.0015207	0.00508857	up	no
CPXM2	0.675214	0.779161	0.843322	up	no
CRACD	1.79743	0.36984	0.488508	up	no
CRACR2B	1.50782	1.07e-08	1.08e-07	up	yes
CRADD	-0.352986	1.33e-06	9.3e-06	down	no
CRAMP1	0.268539	0.117743	0.200731	up	no
CRAT	-0.384625	0.00804609	0.0214562	down	no
CRB2	2.10097	0.114866	0.197001	up	no
CRB3	-0.514225	0.56416	0.672665	down	no
CRBN	-0.567564	0.528273	0.639816	down	no
CRCP	-2.01249	0.00451925	0.0131353	down	yes
CREB1	-0.242191	0.120435	0.203984	down	no
CREB3	0.0247573	2.94e-05	0.000152106	up	no
CREB3L1	-1.19359	0.00122494	0.00420854	down	yes
CREB3L2	0.287423	0.464867	0.582364	up	no
CREB3L4	-0.106824	0.456156	0.57407	down	no
CREBBP	0.66929	0.0183293	0.0433381	up	no
CREBL2	0.450928	4.73e-05	0.000231051	up	no
CREBRF	0.556562	0.112359	0.193657	up	no
CREBZF	1.92488	0.0183088	0.0433	up	yes
CREG1	-1.00938	3.64e-10	4.67e-09	down	yes
CRELD2	0.44775	0.220504	0.327527	up	no
CREM	4.03757	0.823732	0.876568	up	no
CRIP3	1.70577	0.144214	0.234823	up	no
CRISPLD2	-0.740818	0.156908	0.251297	down	no
CRK	0.186574	0.0263909	0.0586279	up	no
CRKL	0.299455	1.34e-10	1.81e-09	up	no
CRLF3	0.302133	0.0323111	0.0698802	up	no
CRLS1	0.0743404	0.667164	0.756124	up	no
CRMP1	2.86249	0.0684041	0.130641	up	no
CRNKL1	0.21573	0.1314	0.21822	up	no
CROCC	-0.567061	0.259937	0.371209	down	no
CRTAC1	0.222084	0.986929	0.990636	up	no
CRTAP	-1.03852	0.0670738	0.128507	down	no
CRTC3	-0.642667	0.320312	0.437405	down	no
CRYAB	0.60059	6.12e-05	0.000291541	up	no
CRYBA1	-7.45539	1.37e-05	7.67e-05	down	yes
CRYBG1	-1.11606	0.249229	0.359292	down	no
CRYBG3	0.648083	0.375648	0.494397	up	no
CRYM	0.480699	0.597087	0.699525	up	no
CRYZ	1.25902	4.26e-07	3.3e-06	up	yes
CS	1.03501	0.362591	0.481683	up	no
CSDC2	2.1181	0.582591	0.687387	up	no
CSDE1	-0.114599	0.236293	0.344815	down	no
CSE1L	-1.19169	0.0531117	0.106159	down	no
CSF1	1.05125	1.26e-09	1.48e-08	up	yes
CSF1R	-1.02958	0.00626389	0.0173786	down	yes
CSF3R	1.98323	0.0261246	0.0581278	up	no
CSGALNACT2	-0.0160175	0.000222806	0.000924122	down	no
CSK	-1.5803	0.0773217	0.143552	down	no
CSKMT	0.000999617	0.627709	0.724411	up	no
CSNK1A1	0.453863	0.00346499	0.0104616	up	no
CSNK1D	0.861176	0.220198	0.327318	up	no
CSNK1E	-0.323793	0.00149696	0.00502784	down	no
CSNK1G3	0.0902444	0.336842	0.454889	up	no
CSNK2A1	-0.987309	0.00072992	0.00267313	down	no
CSNK2A2	0.56244	0.0053707	0.015247	up	no
CSNK2B	1.18456	0.0279636	0.0617196	up	no
CSPG4	-1.31524	0.1203	0.20386	down	no
CSPP1	0.377591	0.364439	0.483263	up	no
CSRNP1	0.965029	0.000826646	0.00297232	up	no
CSRNP2	0.188408	0.5817	0.686788	up	no
CSRP1	-0.701138	0.551635	0.660919	down	no
CSRP2	-1.07081	0.311929	0.428979	down	no
CSRP3	-0.306457	0.784687	0.847144	down	no
CST7	-0.485207	0.00123081	0.00422579	down	no
CSTB	0.332573	0.188539	0.290748	up	no
CSTF1	-0.257268	0.453707	0.571789	down	no
CSTF2T	0.39445	0.761525	0.829108	up	no
CSTF3	0.631929	0.00166276	0.00553024	up	no
CSTPP1	-0.939954	0.0013259	0.00450999	down	no
CTBP1	0.28028	0.0643245	0.124324	up	no
CTBP2	1.00702	0.512319	0.626259	up	no
CTBS	-1.17614	0.00016831	0.000725164	down	yes
CTC1	-0.943825	0.0564037	0.111522	down	no
CTCF	0.193618	0.743492	0.814587	up	no
CTDSP2	0.218991	1.66e-16	4.32e-15	up	no
CTH	0.624417	0.242795	0.352224	up	no
CTHRC1	-7.66139	0.000353832	0.00140172	down	yes
CTIF	0.209711	3.8e-05	0.00019104	up	no
CTNNA1	-0.531294	0.0043246	0.012651	down	no
CTNNAL1	1.38191	0.00587239	0.016482	up	yes
CTNNB1	-0.455134	0.530492	0.641696	down	no
CTNNBL1	-1.54075	1.64e-06	1.13e-05	down	yes
CTNND1	-0.425339	2.02e-10	2.67e-09	down	no
CTNND2	1.53174	0.22336	0.330577	up	no
CTNS	-0.828545	0.444104	0.562987	down	no
CTPS1	-0.789492	3.12e-06	2.03e-05	down	no
CTPS2	-0.151645	2.64e-11	3.93e-10	down	no
CTR9	-0.000186785	0.00102773	0.00358707	down	no
CTRC	1.36749	0.0165645	0.0398031	up	yes
CTSA	-0.45977	0.000714222	0.00262159	down	no
CTSB	0.409364	0.138958	0.228205	up	no
CTSC	2.09306	0.387015	0.506526	up	no
CTSD	0.313521	3.42e-05	0.00017413	up	no
CTSF	0.280894	0.994875	0.996488	up	no
CTSH	-1.1405	0.0241132	0.0543474	down	no
CTSK	-0.103134	0.709991	0.788897	down	no
CTSO	-0.389934	0.44224	0.561127	down	no
CTSW	-1.25359	0.031535	0.0684412	down	no
CTSZ	0.972425	1.79e-05	9.75e-05	up	no
CTTN	-0.52734	0.0031766	0.0097065	down	no
CTTNBP2	0.0330751	0.536858	0.647689	up	no
CTTNBP2NL	-0.493367	0.251147	0.361371	down	no
CTU2	0.153827	0.320085	0.437215	up	no
CUBN	2.03917	0.0408478	0.0851218	up	no
CUEDC1	0.845984	0.0419792	0.0870576	up	no
CUEDC2	-0.468671	0.179128	0.279151	down	no
CUL1	-0.074675	0.00730311	0.0198007	down	no
CUL2	-0.533294	0.000970942	0.00341661	down	no
CUL3	-1.81994	0.287137	0.401756	down	no
CUL4A	-0.669509	0.27107	0.383399	down	no
CUL5	0.545489	2.75e-05	0.000143357	up	no
CUL7	0.399844	0.00858785	0.0226384	up	no
CUL9	-0.447863	0.814651	0.869618	down	no
CUTA	0.0137291	0.483162	0.599738	up	no
CUTC	-0.630238	0.305954	0.423056	down	no
CUZD1	-1.04837	0.734587	0.808053	down	no
CWC15	-1.0223	4.82e-06	3e-05	down	yes
CWC22	0.0865543	0.0489367	0.0990758	up	no
CWC27	0.703624	1.62e-05	8.91e-05	up	no
CWF19L1	-1.07752	0.00554835	0.0156883	down	yes
CX3CL1	1.62953	0.372606	0.49144	up	no
CX3CR1	1.23556	0.738694	0.810945	up	no
CXADR	1.37902	1.59e-10	2.14e-09	up	yes
CXCL10	0.0893276	0.791247	0.852179	up	no
CXCL12	-0.120348	0.0738903	0.138797	down	no
CXCL16	0.132434	0.811754	0.867556	up	no
CXCR4	0.480057	0.274206	0.386788	up	no
CXCR5	-5.61101	0.00454329	0.0131943	down	yes
CXCR6	-1.72686	0.149643	0.242171	down	no
CXHXorf38	0.139493	0.451493	0.56987	up	no
CXXC1	-0.705294	0.0660699	0.127027	down	no
CXXC5	0.130308	3.02e-06	1.98e-05	up	no
CYFIP1	-0.755524	9.97e-08	8.65e-07	down	no
CYLD	-0.132851	0.000466835	0.00179265	down	no
CYREN	-0.587734	0.779271	0.843322	down	no
CYRIA	0.153746	0.550808	0.660489	up	no
CYRIB	-0.950911	2.3e-05	0.000121662	down	no
CYSLTR2	-0.798517	0.00241414	0.00763141	down	no
CYTH1	0.648024	0.908258	0.939202	up	no
CYTH3	0.34781	3.93e-12	6.55e-11	up	no
CYTH4	-2.10493	0.00125775	0.00430484	down	yes
CYTIP	0.912001	0.000852588	0.00305892	up	no
CYTL1	-0.300077	0.887731	0.923879	down	no
CYYR1	-0.737006	0.00105904	0.00368465	down	no
D2HGDH	-0.702951	0.0804461	0.148267	down	no
DAAM2	0.489893	1.29e-05	7.25e-05	up	no
DAB1	-1.69833	0.103827	0.1819	down	no
DAB2	-1.89827	5.68e-13	1.04e-11	down	yes
DACH1	-0.164327	6.75e-29	4.45e-27	down	no
[truncated: 7,930 more rows]

## Sheet: Table S7-3
Table S7-3. Differential expression analysis of intestine tissue between R. pusillus and R. ferrumequinum
gene	log2FC	pval	padj	regulate	significant
A2ML1	6.47823	2.04e-43	2.61e-41	up	yes
A3GALT2	0.174947	0.0010027	0.00341573	up	no
A4GALT	2.03629	2.45e-05	0.000125733	up	yes
AAAS	0.129364	0.705243	0.784147	up	no
AACS	0.798218	0.00252693	0.00770829	up	no
AADAT	4.76394	7.73e-11	1e-09	up	yes
AAGAB	-0.680243	0.0690906	0.126815	down	no
AAMDC	-2.92407	0.105004	0.178459	down	no
AAMP	0.330119	0.068035	0.125116	up	no
AARS1	0.737009	0.000322546	0.00125356	up	no
AARS2	0.679238	0.0209159	0.0469515	up	no
AARSD1	-1.3542	0.210677	0.311455	down	no
AASDHPPT	-0.136184	0.554802	0.658652	down	no
AASS	0.612503	0.211698	0.312684	up	no
AATF	-0.0931285	0.230879	0.334412	down	no
AATK	0.358981	0.340236	0.452997	up	no
ABAT	1.13291	2.66e-05	0.000135588	up	yes
ABCA1	-0.493143	0.401084	0.514515	down	no
ABCA2	-0.314779	0.894002	0.926675	down	no
ABCA3	1.59013	4.01e-10	4.65e-09	up	yes
ABCA8	-1.27676	7.68e-10	8.54e-09	down	yes
ABCA9	-3.15575	2.59e-50	4.6e-48	down	yes
ABCB10	-0.138258	0.0413419	0.0829548	down	no
ABCB6	0.886704	4.28e-08	3.64e-07	up	no
ABCB7	-1.21957	0.155575	0.244489	down	no
ABCB8	-0.225518	0.0663168	0.122436	down	no
ABCB9	0.880496	0.0987119	0.16965	up	no
ABCC10	0.395373	0.194406	0.292145	up	no
ABCC2	0.376505	0.000656179	0.00234363	up	no
ABCC3	0.999135	0.302004	0.412741	up	no
ABCC4	-0.986723	6.2e-22	2.2e-20	down	no
ABCC5	0.123622	0.18731	0.283889	up	no
ABCC6	-1.80956	2.2e-05	0.000114035	down	yes
ABCC8	-0.0139845	0.858504	0.902949	down	no
ABCD1	0.243376	0.0276764	0.0595079	up	no
ABCD3	-0.141367	0.301026	0.411682	down	no
ABCD4	-0.0310119	0.000152127	0.000641158	down	no
ABCE1	0.230931	0.177248	0.271409	up	no
ABCF2	0.839076	0.00441718	0.0124582	up	no
ABCF3	0.243824	0.00833235	0.0215556	up	no
ABCG4	-0.342693	0.748275	0.818229	down	no
ABCG8	-0.306691	0.679897	0.764638	down	no
ABHD1	1.28277	0.342355	0.455496	up	no
ABHD11	-0.775071	0.000778871	0.0027316	down	no
ABHD12	-0.789223	0.00037809	0.0014466	down	no
ABHD14A	1.76634	0.00172827	0.00553278	up	yes
ABHD14B	0.566491	0.0965592	0.166603	up	no
ABHD15	0.332348	0.0264204	0.0571848	up	no
ABHD16A	0.472073	0.031282	0.0660782	up	no
ABHD17A	-1.02179	0.11008	0.185278	down	no
ABHD17B	-3.33698	0.115583	0.192713	down	no
ABHD2	-1.5081	0.209575	0.310276	down	no
ABHD3	-2.80287	8.15e-48	1.31e-45	down	yes
ABHD4	0.784466	0.00782404	0.0204291	up	no
ABHD6	0.119378	5.49e-09	5.39e-08	up	no
ABHD8	-0.291711	0.719029	0.795882	down	no
ABI3	0.307477	0.834493	0.883912	up	no
ABITRAM	-0.31168	0.000605876	0.00218717	down	no
ABL1	0.473157	0.0120028	0.0294513	up	no
ABLIM3	1.17337	0.000148898	0.000629575	up	yes
ABR	0.73252	1.21e-05	6.6e-05	up	no
ABRACL	0.129774	0.33142	0.444225	up	no
ABRAXAS1	0.0448315	1.79e-07	1.38e-06	up	no
ABRAXAS2	-0.488994	0.122623	0.202077	down	no
ABT1	0.34083	0.0132175	0.0320196	up	no
ABTB2	0.297685	0.328049	0.440959	up	no
ABTB3	1.13998	0.0681823	0.12533	up	no
ACAA1	0.262267	0.276754	0.385433	up	no
ACAA2	-1.19961	0.790246	0.851703	down	no
ACACA	-0.489181	0.170242	0.262387	down	no
ACACB	-0.722101	0.0903069	0.158359	down	no
ACAD10	1.02224	2.7e-05	0.000137392	up	yes
ACAD11	1.2826	6.33e-06	3.65e-05	up	yes
ACAD8	0.0335142	0.436585	0.550676	up	no
ACAD9	-2.3515	0.00145298	0.00474473	down	yes
ACADL	1.46834	0.251938	0.358363	up	no
ACADM	-2.34905	3.19e-24	1.34e-22	down	yes
ACADS	0.558393	0.018426	0.0421262	up	no
ACADSB	-0.464357	0.153141	0.241527	down	no
ACADVL	-0.336669	0.00311798	0.00923503	down	no
ACAP1	1.26525	0.00216019	0.00672779	up	yes
ACAP2	-0.744235	0.0584286	0.11023	down	no
ACAP3	0.000524566	0.067378	0.124077	up	no
ACAT1	-0.229583	0.00337606	0.00986058	down	no
ACAT2	0.218063	0.178285	0.272667	up	no
ACBD4	-1.61575	0.605103	0.703885	down	no
ACBD5	-1.01415	1.65e-12	2.6e-11	down	yes
ACE2	-1.09173	0.611013	0.709126	down	no
ACER2	1.15667	1.25e-24	5.4e-23	up	yes
ACKR1	0.0660939	0.00771742	0.0201873	up	no
ACKR2	0.493536	0.797295	0.856961	up	no
ACKR3	1.11116	0.321048	0.433796	up	no
ACKR4	2.72669	0.000122661	0.000530639	up	yes
ACLY	-0.419126	0.000307895	0.00120134	down	no
ACO1	-1.12607	0.00102227	0.00347303	down	yes
ACO2	-0.426377	0.146483	0.233324	down	no
ACOD1	3.33348	1	1	up	no
ACOT11	-0.511574	0.0444109	0.0879077	down	no
ACOT13	-0.273428	0.474021	0.585873	down	no
ACOT6	0.281545	0.188791	0.285363	up	no
ACOT8	0.32835	0.0927421	0.161451	up	no
ACOX1	-1.81027	1.35e-10	1.69e-09	down	yes
ACOX2	0.204348	0.981181	0.987252	up	no
ACOX3	0.144506	0.206196	0.306261	up	no
ACP1	0.242499	0.000160632	0.000672989	up	no
ACP2	-1.09767	0.0115573	0.0285162	down	yes
ACP3	2.38026	2.57e-16	5.91e-15	up	yes
ACP5	0.699222	0.000480502	0.00179159	up	no
ACP6	-0.269226	0.677399	0.762679	down	no
ACRBP	2.33824	6.18e-15	1.25e-13	up	yes
ACSF2	0.689217	0.0650717	0.120514	up	no
ACSL1	-0.56334	0.0210242	0.0471526	down	no
ACSL3	-0.410146	0.450878	0.564058	down	no
ACSL5	-1.35028	0.00389961	0.0111542	down	yes
ACSL6	3.68301	9.83e-07	6.61e-06	up	yes
ACSS1	-1.54996	0.00177506	0.00565922	down	yes
ACSS2	-0.483184	0.0287825	0.0615582	down	no
ACSS3	-1.67947	1.34e-47	2.11e-45	down	yes
ACTA2	-0.342203	0.878155	0.916647	down	no
ACTB	0.0377816	0.566496	0.669308	up	no
ACTG2	-0.791952	0.107074	0.181427	down	no
ACTL6A	0.454424	0.294996	0.405745	up	no
ACTMAP	0.224387	0.975412	0.983693	up	no
ACTN1	-0.118681	0.7685	0.834898	down	no
ACTN2	-3.07979	4.96e-06	2.91e-05	down	yes
ACTN4	-0.22921	0.758538	0.82723	down	no
ACTR1A	-0.126403	0.0523262	0.10054	down	no
ACTR1B	0.0169684	0.54376	0.648747	up	no
ACTR2	0.056458	0.000255336	0.00101601	up	no
ACTR3	-0.716395	0.0234507	0.051654	down	no
ACTR5	1.39967	0.0269931	0.0582494	up	no
ACTR6	-1.39711	0.88097	0.918436	down	no
ACTR8	-0.982352	0.00023815	0.00095489	down	no
ACVR1	-1.21604	0.289867	0.400218	down	no
ACVR1B	0.413011	0.000202692	0.000829918	up	no
ACVR1C	-1.36753	5.57e-18	1.5e-16	down	yes
ACVR2A	-0.451267	0.542426	0.647565	down	no
ACVR2B	0.839987	1.58e-09	1.67e-08	up	no
ACVRL1	0.384438	0.211178	0.312008	up	no
ACY1	-0.545931	0.00917487	0.0234172	down	no
ACY3	-6.27798	1.47e-08	1.36e-07	down	yes
ACYP2	2.16781	0.00010364	0.000457167	up	yes
ADA2	-0.464924	0.92556	0.949252	down	no
ADAM10	0.0736322	1.57e-09	1.66e-08	up	no
ADAM17	0.431014	0.0453922	0.0894681	up	no
ADAM19	-0.372511	0.416307	0.530405	down	no
ADAM23	-7.55236	1.27e-16	3.03e-15	down	yes
ADAM8	-0.437781	0.0598156	0.112406	down	no
ADAM9	0.566003	0.061881	0.115556	up	no
ADAMDEC1	-0.177246	0.743549	0.814957	down	no
ADAMTS1	-0.124647	0.962317	0.973989	down	no
ADAMTS12	-2.86717	4.45e-11	5.92e-10	down	yes
ADAMTS13	-2.28018	5.36e-07	3.81e-06	down	yes
ADAMTS14	-0.584818	0.163687	0.254544	down	no
ADAMTS15	-1.04096	0.67413	0.760308	down	no
ADAMTS17	-2.37241	0.00606425	0.0163587	down	yes
ADAMTS2	-2.76966	1.09e-05	6e-05	down	yes
ADAMTS4	3.7713	4.57e-06	2.71e-05	up	yes
ADAMTS5	0.582242	0.1203	0.198898	up	no
ADAMTS6	-0.282977	1.69e-07	1.3e-06	down	no
ADAMTS7	-0.514772	0.037825	0.0772489	down	no
ADAMTS8	-1.1599	0.694297	0.775735	down	no
ADAMTSL2	-0.920338	0.235563	0.339924	down	no
ADAMTSL3	1.4778	4.23e-06	2.53e-05	up	yes
ADAMTSL4	-1.05469	0.535076	0.641404	down	no
ADAMTSL5	-0.851729	0.00934552	0.0237747	down	no
ADAP2	1.07852	0.275166	0.383591	up	no
ADAR	0.470788	0.115305	0.192435	up	no
ADARB1	0.620482	0.00589562	0.0159764	up	no
ADAT2	-0.155258	2.01e-07	1.53e-06	down	no
ADAT3	0.672294	0.527889	0.634384	up	no
ADCK1	0.491373	0.266744	0.374748	up	no
ADCK2	-0.225024	5.48e-12	8.18e-11	down	no
ADCK5	-0.166255	0.966908	0.97746	down	no
ADCY10	4.50108	6.29e-24	2.6e-22	up	yes
ADCY2	-0.780795	0.192989	0.290404	down	no
ADCY4	3.26118	1.03e-31	7.05e-30	up	yes
ADCY5	-0.695691	0.00924949	0.0235779	down	no
ADCY6	0.372319	0.0776091	0.139907	up	no
ADCY9	1.57276	0.11434	0.191204	up	no
ADCYAP1	-0.229127	0.0153371	0.0360639	down	no
ADD1	0.157219	0.896241	0.928233	up	no
ADD3	-2.40844	0.554436	0.658372	down	no
ADGRA1	-5.8779	3.04e-08	2.63e-07	down	yes
ADGRA3	0.315355	0.206235	0.306274	up	no
ADGRB2	-1.0773	0.0161743	0.0377661	down	yes
ADGRB3	0.722308	0.760615	0.828829	up	no
ADGRD1	-0.374001	0.652408	0.742741	down	no
ADGRE1	-3.14282	2.38e-09	2.45e-08	down	yes
ADGRE3	-1.2162	0.00483548	0.0134501	down	yes
ADGRE5	-0.141528	0.847167	0.894099	down	no
ADGRF3	-2.54336	0.0228332	0.0504701	down	no
ADGRF5	-0.161903	0.000359403	0.00138296	down	no
ADGRG1	-1.68992	0.326353	0.439209	down	no
ADGRG3	-0.0230478	0.175209	0.269007	down	no
ADGRG5	-2.939	0.0395963	0.0801531	down	no
ADGRG6	0.155216	0.0158199	0.0370439	up	no
ADGRL1	-0.568157	0.885597	0.921023	down	no
ADGRL4	0.298802	0.310411	0.422004	up	no
ADGRV1	1.108	0.326953	0.439873	up	no
ADH5	-0.73004	0.0134945	0.0325327	down	no
ADI1	-1.81507	0.0376809	0.0770272	down	no
ADIPOR1	-0.132158	0.964799	0.975914	down	no
ADIRF	0.903314	0.00167641	0.00539306	up	no
ADISSP	-2.06825	0.00804933	0.0209469	down	yes
ADK	0.8884	0.0145324	0.0345662	up	no
ADM	1.28244	0.00146696	0.0047842	up	yes
ADNP	-0.118446	0.00950934	0.0241367	down	no
ADNP2	1.06278	0.000179386	0.000743408	up	yes
ADO	0.0751219	6.36e-13	1.06e-11	up	no
ADORA1	3.23192	1.3e-09	1.4e-08	up	yes
ADORA2A	-0.183944	0.340182	0.452997	down	no
ADORA2B	2.75199	2.07e-05	0.000108082	up	yes
ADORA3	-0.43489	0.0138377	0.0332427	down	no
ADPGK	-1.51283	1.63e-06	1.06e-05	down	yes
ADPRH	0.422464	6.73e-06	3.86e-05	up	no
ADPRM	0.442768	0.0231573	0.051094	up	no
ADPRS	-0.482752	0.465595	0.578172	down	no
ADRA1D	-2.93718	1.23e-17	3.2e-16	down	yes
ADRA2A	0.119646	0.459923	0.572703	up	no
ADRA2B	-1.01928	0.0182628	0.0418141	down	yes
ADRB1	-2.19324	1.5e-09	1.59e-08	down	yes
ADRB2	1.62222	0.00330136	0.00968163	up	yes
ADRM1	-0.646996	0.0612144	0.114466	down	no
ADSL	-0.178593	0.528945	0.635502	down	no
ADTRP	-0.974609	0.410534	0.524704	down	no
AEBP2	-1.31046	5.94e-22	2.11e-20	down	yes
AEN	1.43149	2.62e-13	4.51e-12	up	yes
AFAP1	-0.0239185	0.00019774	0.000812314	down	no
AFAP1L1	0.184542	0.236023	0.340349	up	no
AFAP1L2	0.590392	0.735806	0.809171	up	no
AFF1	-0.103493	0.010389	0.0260809	down	no
AFF3	-0.913532	0.00339617	0.0098993	down	no
AFF4	0.362954	0.0379969	0.0774902	up	no
AFG1L	-0.565736	0.261553	0.368789	down	no
AFG3L2	-0.530212	0.991832	0.995026	down	no
AFMID	0.625417	0.559758	0.66306	up	no
AFTPH	0.86367	0.773753	0.839204	up	no
AGA	-0.969113	1.5e-08	1.38e-07	down	no
AGAP2	0.823319	0.157185	0.246481	up	no
AGBL3	4.59056	3.16e-33	2.52e-31	up	yes
AGBL5	2.9857	7.59e-37	7.1e-35	up	yes
AGER	5.60754	7.2e-64	2.27e-61	up	yes
AGFG1	0.107741	0.000417812	0.00158239	up	no
AGGF1	-1.4283	0.000146136	0.000619191	down	yes
AGK	-2.13308	7.27e-06	4.16e-05	down	yes
AGL	-0.143171	9.54e-08	7.64e-07	down	no
AGMAT	-0.406313	0.00390966	0.0111798	down	no
AGO1	-0.228564	0.0110659	0.0275068	down	no
AGO2	-0.815765	7.82e-08	6.34e-07	down	no
AGPAT3	-0.0235628	8.8e-12	1.29e-10	down	no
AGPAT4	1.29268	0.361581	0.475437	up	no
AGPAT5	-0.590611	1.91e-08	1.71e-07	down	no
AGPS	-0.739132	1.72e-66	5.98e-64	down	no
AGT	7.30158	1.25e-31	8.46e-30	up	yes
AGTPBP1	1.50428	0.0607828	0.113906	up	no
AGTR1	1.62713	0.0230841	0.0509576	up	no
AHCTF1	0.220119	0.000660845	0.00235946	up	no
AHCY	1.15083	7.08e-08	5.82e-07	up	yes
AHDC1	1.27821	0.0012469	0.004151	up	yes
AHNAK	1.20451	4.83e-05	0.00022946	up	yes
AHNAK2	-1.09726	0.0689396	0.126561	down	no
AHRR	0.102764	0.0374517	0.0767194	up	no
AHSA1	0.835977	0.00197685	0.00622008	up	no
AICDA	7.75803	6.06e-09	5.91e-08	up	yes
AIDA	0.491945	7.2e-10	8.06e-09	up	no
AIF1	-0.592277	0.215553	0.316942	down	no
AIFM2	-1.67807	0.48141	0.592491	down	no
AIMP2	0.653273	0.163765	0.254586	up	no
AIP	0.788699	0.000252961	0.00100835	up	no
AJM1	0.534302	0.787245	0.850049	up	no
AJUBA	0.0604275	0.833932	0.883641	up	no
AK1	0.109377	0.0118994	0.0292119	up	no
AK2	-0.0987164	8.53e-05	0.000383318	down	no
AK4	-0.217469	0.278677	0.387522	down	no
AKAP1	1.05685	0.643228	0.735497	up	no
AKAP10	0.764938	0.0164501	0.0382976	up	no
AKAP11	-0.676931	0.0267264	0.0577604	down	no
AKAP12	0.808623	0.00436383	0.0123249	up	no
AKAP13	1.14964	0.0225302	0.0499094	up	yes
AKAP17A	-0.344346	0.296154	0.406894	down	no
AKAP5	0.657876	0.0835928	0.148808	up	no
AKAP8	-0.911156	0.0106541	0.0266471	down	no
AKAP8L	0.39844	0.117773	0.195585	up	no
AKIP1	-1.05564	0.158803	0.248517	down	no
AKIRIN1	-1.44503	0.299888	0.410739	down	no
AKNA	0.729981	0.00177721	0.00566428	up	no
AKR1B1	2.60061	2.56e-13	4.41e-12	up	yes
AKR7A2	-0.249426	0.620343	0.717727	down	no
AKT1S1	1.11424	0.00878829	0.0225905	up	yes
AKT2	0.0482178	0.177646	0.271968	up	no
AKTIP	0.369422	0.0531574	0.101957	up	no
ALAD	0.223595	1.1e-10	1.39e-09	up	no
ALAS1	-0.0303816	0.726668	0.801788	down	no
ALAS2	-0.182792	0.977935	0.985288	down	no
ALB	-0.0811374	0.514114	0.621752	down	no
ALCAM	0.0407691	0.884374	0.920506	up	no
ALDH16A1	-0.188149	0.586711	0.687003	down	no
ALDH18A1	-0.423197	0.489962	0.600528	down	no
ALDH1A1	0.050146	0.0414887	0.0831998	up	no
ALDH1A2	-1.17964	0.000652475	0.00233123	down	yes
ALDH1A3	0.0795072	0.577086	0.678346	up	no
ALDH1B1	-0.450143	4.86e-07	3.49e-06	down	no
ALDH1L1	1.9293	0.0315349	0.0665706	up	no
ALDH1L2	1.73687	0.000548792	0.00200403	up	yes
ALDH2	0.0914781	0.391126	0.504111	up	no
ALDH3A1	6.60235	2.3e-12	3.59e-11	up	yes
ALDH3A2	-0.225054	0.0107616	0.0268808	down	no
ALDH5A1	-1.25036	0.024728	0.0541015	down	no
ALDH6A1	2.71064	6.39e-27	3.34e-25	up	yes
ALDH7A1	-1.49372	0.242364	0.347706	down	no
ALDH8A1	7.13188	2.01e-56	4.4e-54	up	yes
ALDH9A1	-0.252284	0.517544	0.624853	down	no
ALDOA	-0.0809127	0.58609	0.686514	down	no
ALDOB	0.511705	0.123211	0.202815	up	no
ALG1	0.733833	0.0572015	0.108341	up	no
ALG10	0.237106	0.000200902	0.000823593	up	no
ALG11	-0.691542	0.000468788	0.00175244	down	no
ALG12	-0.977965	0.413345	0.527428	down	no
ALG13	-0.551386	0.000184799	0.000764095	down	no
ALG2	0.299775	0.137072	0.221619	up	no
ALG5	-0.0259057	0.592571	0.692579	down	no
ALG6	-0.127278	0.00465949	0.0130324	down	no
ALK	-1.17349	0.00483472	0.0134501	down	yes
ALKBH1	-0.518516	0.344453	0.457685	down	no
ALKBH2	0.62696	0.373976	0.487482	up	no
ALKBH3	-1.81216	0.0567435	0.107675	down	no
ALKBH4	-1.02782	0.364764	0.478564	down	no
ALKBH5	-0.515115	0.342495	0.455622	down	no
ALKBH6	-0.242632	0.094925	0.164401	down	no
ALKBH7	0.938311	0.00460603	0.0129127	up	no
ALKBH8	-1.17462	0.143099	0.229017	down	no
ALMS1	0.558579	0.672384	0.759232	up	no
ALOX15	-1.26526	0.00154701	0.00501773	down	yes
ALOX5	1.31107	0.00117245	0.00392516	up	yes
ALPK1	0.776169	0.688838	0.771856	up	no
ALPK2	-0.0277304	0.464109	0.576964	down	no
ALPK3	-1.4062	0.0813622	0.145633	down	no
ALPL	-1.18584	0.333577	0.446276	down	no
ALS2CL	1.00003	0.0708574	0.129446	up	no
AMBP	5.77912	1.13e-06	7.53e-06	up	yes
AMBRA1	0.773581	2.1e-05	0.000109626	up	no
AMD1	-0.597239	0.00301957	0.00897252	down	no
AMDHD2	-0.2074	0.0226751	0.0501645	down	no
AMER1	0.210011	0.975887	0.983975	up	no
AMER2	0.515062	0.140993	0.226357	up	no
AMFR	0.157707	0.53488	0.641291	up	no
AMH	0.149421	0.790027	0.851596	up	no
AMHR2	5.58448	3.97e-20	1.26e-18	up	yes
AMIGO1	3.23358	1.56e-05	8.31e-05	up	yes
AMIGO2	-0.362451	0.046224	0.0908376	down	no
AMIGO3	0.285707	0.0240047	0.0527592	up	no
AMMECR1L	0.314657	8.48e-06	4.78e-05	up	no
AMN1	0.333595	0.965017	0.976037	up	no
AMOT	0.495384	0.467569	0.580052	up	no
AMOTL2	0.512954	0.0900137	0.157927	up	no
AMPD2	0.0333113	0.0070714	0.0186862	up	no
AMPD3	0.959932	4.44e-05	0.000213262	up	no
AMT	-1.02542	0.0172124	0.0397334	down	yes
AMZ1	-0.152213	0.469155	0.581377	down	no
ANAPC1	-0.168494	0.27819	0.386952	down	no
ANAPC10	0.496498	0.184348	0.280115	up	no
ANAPC13	-0.0357416	0.940291	0.958153	down	no
ANAPC16	-1.17791	0.952405	0.967254	down	no
ANAPC2	-1.25027	0.211763	0.31269	down	no
ANAPC5	0.0741789	0.835002	0.88431	up	no
ANAPC7	0.0187564	0.303099	0.414014	up	no
ANG	1.12931	0.527376	0.633919	up	no
ANGEL1	0.851602	0.0256429	0.0557648	up	no
ANGEL2	-0.902487	0.852902	0.898742	down	no
ANGPT2	0.0125625	0.195211	0.29309	up	no
ANGPT4	-0.185171	0.235818	0.340102	down	no
ANGPTL1	-1.12637	0.011659	0.0286913	down	yes
ANGPTL2	-1.6879	9.36e-13	1.52e-11	down	yes
ANGPTL4	-0.0347096	0.919861	0.94552	down	no
ANK1	1.26904	0.8867	0.921822	up	no
ANK3	-0.698922	1.14e-12	1.85e-11	down	no
ANKFY1	-0.582285	0.95607	0.969647	down	no
ANKH	0.174151	0.000405909	0.00154136	up	no
ANKLE1	-0.678863	0.0555686	0.105784	down	no
ANKLE2	0.325957	1e-09	1.1e-08	up	no
ANKRA2	-0.861783	2.48e-06	1.56e-05	down	no
ANKRD10	0.383876	0.0602993	0.113168	up	no
ANKRD11	-0.506428	0.00299042	0.00890425	down	no
ANKRD12	0.972361	2.91e-05	0.000147477	up	no
ANKRD13A	-1.75666	2.52e-06	1.58e-05	down	yes
ANKRD13B	0.958668	0.5402	0.645643	up	no
ANKRD13C	1.18602	0.000156431	0.000657296	up	yes
ANKRD13D	1.31843	0.00515207	0.0142094	up	yes
ANKRD16	1.04261	0.0209413	0.0469981	up	yes
ANKRD2	-3.86062	0.013465	0.0324787	down	yes
ANKRD22	-1.99564	0.00211412	0.00659854	down	yes
ANKRD23	-0.772552	0.232186	0.336112	down	no
ANKRD27	-0.217669	0.00480523	0.0133733	down	no
ANKRD28	0.418642	0.782288	0.845755	up	no
ANKRD33B	-1.17364	0.00328284	0.009638	down	yes
ANKRD37	1.32898	0.849136	0.895708	up	no
ANKRD39	1.37365	0.0814045	0.145683	up	no
ANKRD46	-0.530623	1.9e-08	1.71e-07	down	no
ANKRD49	-1.27932	0.000743199	0.00262105	down	yes
ANKRD50	0.487579	0.785478	0.848323	up	no
ANKRD54	1.21923	0.00172434	0.00552195	up	yes
ANKRD61	0.538057	0.268022	0.376072	up	no
ANKRD63	-0.539967	0.0138265	0.0332238	down	no
ANKS3	1.2098	0.29745	0.408397	up	no
ANKS4B	-0.629929	0.76587	0.832668	down	no
ANKS6	0.143423	0.494498	0.60418	up	no
ANO10	-0.319961	4.26e-06	2.54e-05	down	no
ANO5	-1.36813	0.0232167	0.0511832	down	no
ANO6	-0.48578	0.749386	0.819245	down	no
ANO8	1.30623	0.0192746	0.0437928	up	yes
ANOS1	-3.54429	2.98e-05	0.000150776	down	yes
ANP32B	0.57058	0.000684979	0.00243615	up	no
ANP32E	-0.907769	1.33e-15	2.84e-14	down	no
ANPEP	0.500322	0.0747118	0.135437	up	no
ANTKMT	1.54497	0.9156	0.942867	up	no
ANTXR2	-1.34599	0.0145582	0.0346113	down	yes
ANXA1	-0.628855	0.0830009	0.147989	down	no
ANXA13	0.0983494	0.992325	0.995283	up	no
ANXA2	0.0969442	0.859645	0.903867	up	no
ANXA3	-2.03317	0.0189361	0.0430917	down	yes
ANXA4	-0.13218	0.027325	0.05884	down	no
ANXA6	-1.09822	0.153706	0.242231	down	no
ANXA9	3.94052	1.65e-08	1.5e-07	up	yes
AOC1	0.375802	0.104707	0.178044	up	no
AP1AR	-0.389818	1.15e-14	2.23e-13	down	no
AP1B1	-0.517478	0.0459646	0.0904336	down	no
AP1G1	-0.580718	0.946755	0.962677	down	no
AP1M2	0.294322	0.181267	0.276314	up	no
AP1S2	0.699635	1.13e-07	8.96e-07	up	no
AP1S3	-0.555005	6.71e-16	1.49e-14	down	no
AP2A1	-0.280752	0.00689959	0.0182992	down	no
AP2A2	-0.511266	0.0923841	0.161013	down	no
AP2B1	0.472097	3.57e-08	3.06e-07	up	no
AP2M1	-0.552256	0.605961	0.704721	down	no
AP2S1	0.348524	0.577041	0.678346	up	no
AP3B2	-0.294227	0.293727	0.404496	down	no
AP3M2	-1.067	0.538256	0.64393	down	no
AP3S1	-0.030275	0.030579	0.0648102	down	no
AP4B1	1.41494	9.33e-05	0.000415194	up	yes
AP4E1	-1.11138	2.25e-08	2e-07	down	yes
AP4M1	0.117175	1.48e-06	9.66e-06	up	no
AP5M1	-0.402532	0.911309	0.939598	down	no
AP5S1	-0.106073	0.189036	0.285621	down	no
AP5Z1	0.269746	0.58532	0.685989	up	no
APAF1	-0.513663	6.8e-07	4.75e-06	down	no
APBA1	-0.0477392	8.35e-07	5.71e-06	down	no
APBA3	0.432714	4.84e-06	2.85e-05	up	no
APBB1	-0.814619	0.0459282	0.0903794	down	no
APBB1IP	0.239376	0.0716028	0.130713	up	no
APBB3	-2.14	3.56e-25	1.62e-23	down	yes
APC	1.20217	0.362065	0.475888	up	no
APC2	-0.811813	0.00728143	0.019161	down	no
APCDD1	-1.33721	0.0126872	0.0309577	down	yes
APCDD1L	-2.83864	2.99e-06	1.84e-05	down	yes
APEH	0.250038	0.191963	0.289378	up	no
APEX1	-1.42012	0.268381	0.376419	down	no
APEX2	0.467115	0.815056	0.870122	up	no
APH1A	0.0124705	0.00552429	0.015108	up	no
APH1B	0.28502	0.00154445	0.00501158	up	no
API5	-0.340428	1.74e-08	1.57e-07	down	no
APIP	-1.2186	0.743607	0.814957	down	no
APLNR	-0.824375	0.00389772	0.0111542	down	no
APLP2	0.403222	0.00208426	0.00651945	up	no
APMAP	-0.297568	0.639994	0.733237	down	no
APOA1	0.28135	0.974469	0.983037	up	no
APOA2	3.1514	2.4e-05	0.000123596	up	yes
APOA4	-0.393309	0.0291787	0.0622474	down	no
APOA5	0.0360961	0.944216	0.96134	up	no
APOB	-0.00192374	0.763813	0.831122	down	no
APOBEC1	-1.7876	0.00188107	0.00595534	down	yes
APOBR	0.537738	0.439876	0.55345	up	no
APOC3	-0.140502	4.02e-05	0.00019603	down	no
APOE	0.190983	0.588649	0.689032	up	no
APOF	-0.822689	0.419942	0.534092	down	no
APOH	-2.36095	0.00704903	0.018638	down	yes
APOL6	-2.52346	9.07e-05	0.000405278	down	yes
APOLD1	1.2306	0.0578713	0.109322	up	no
APOM	0.282811	5.38e-08	4.5e-07	up	no
APOO	0.395767	0.123936	0.203708	up	no
APOOL	0.225441	0.411122	0.525124	up	no
APP	-0.457341	0.0223984	0.0496938	down	no
APPBP2	-0.230775	2.12e-30	1.37e-28	down	no
APPL2	-1.22239	0.0408319	0.0822586	down	no
APRT	0.191875	0.867999	0.909336	up	no
APTX	0.419853	0.909243	0.938234	up	no
AQP11	-0.970748	6.97e-34	5.81e-32	down	no
AQP3	-0.445263	0.974298	0.982962	down	no
AQR	0.178374	0.647707	0.739047	up	no
AR	0.317456	0.0364406	0.0750995	up	no
ARAF	-0.100841	0.99482	0.996498	down	no
ARAP3	1.28082	6.69e-13	1.11e-11	up	yes
ARCN1	0.023089	0.00577468	0.0156992	up	no
AREG	-0.303427	0.262563	0.370035	down	no
AREL1	0.183034	0.022375	0.0496527	up	no
ARF1	0.124095	0.294373	0.405132	up	no
ARF4	0.272148	0.0250418	0.0546289	up	no
ARFGAP1	-0.342094	0.0179717	0.0412692	down	no
ARFGAP3	0.369948	0.391833	0.504764	up	no
ARFGEF1	-0.115076	0.0473278	0.0927	down	no
ARFGEF2	0.374962	0.0478115	0.0935025	up	no
ARFGEF3	0.887662	0.00626745	0.0168304	up	no
ARFIP1	-0.050214	0.21997	0.322122	down	no
ARFIP2	0.0969592	4.65e-06	2.75e-05	up	no
ARFRP1	0.783745	6.2e-05	0.000286757	up	no
ARG1	3.60409	0.00082024	0.00286672	up	yes
ARG2	-1.36642	0.00321218	0.00945855	down	yes
ARGLU1	0.0113317	1.51e-07	1.17e-06	up	no
ARHGAP1	0.325878	0.0948052	0.164306	up	no
ARHGAP11A	0.484584	0.911412	0.939608	up	no
ARHGAP12	0.236765	0.621171	0.718602	up	no
ARHGAP20	0.110278	0.00336008	0.00982243	up	no
ARHGAP21	-0.132728	0.232137	0.336089	down	no
ARHGAP23	-0.607053	0.00164175	0.00529607	down	no
ARHGAP25	1.0621	0.77353	0.839204	up	no
ARHGAP27	0.504112	0.0511941	0.0987934	up	no
ARHGAP29	-0.207938	0.0157445	0.0368845	down	no
ARHGAP31	-0.393094	0.297593	0.40848	down	no
ARHGAP33	0.634217	0.125482	0.20578	up	no
ARHGAP35	1.14729	0.948865	0.964532	up	no
ARHGAP39	-1.53676	6.98e-09	6.77e-08	down	yes
ARHGAP40	0.0421646	0.937707	0.957043	up	no
ARHGAP42	-0.91248	0.0916801	0.160016	down	no
ARHGAP6	-0.50181	0.243553	0.348568	down	no
ARHGAP8	0.260403	0.210191	0.311051	up	no
ARHGAP9	0.560256	0.128771	0.210253	up	no
ARHGDIA	-0.63348	0.00394533	0.0112722	down	no
ARHGDIB	0.516723	0.000145076	0.000615524	up	no
ARHGDIG	6.30977	1.32e-10	1.66e-09	up	yes
ARHGEF10	-0.593368	0.0125086	0.0305662	down	no
ARHGEF10L	0.180661	0.687001	0.77031	up	no
ARHGEF12	-0.1453	2.19e-05	0.000113686	down	no
ARHGEF15	-0.774127	0.000634307	0.00227759	down	no
ARHGEF16	-0.180957	0.0105255	0.0263646	down	no
ARHGEF17	-0.546045	1.68e-09	1.77e-08	down	no
ARHGEF18	0.623164	0.00296153	0.00882603	up	no
ARHGEF19	-1.88491	0.000751533	0.00264675	down	yes
ARHGEF2	0.161812	0.390286	0.503245	up	no
ARHGEF25	-0.35244	0.00137999	0.00454163	down	no
ARHGEF26	-0.395086	0.000764744	0.00268671	down	no
ARHGEF28	-0.623528	0.0807734	0.144758	down	no
ARHGEF3	-0.0913843	0.58857	0.689019	down	no
ARHGEF37	2.9852	5.48e-22	1.96e-20	up	yes
ARHGEF38	1.09941	3.89e-06	2.34e-05	up	yes
ARHGEF39	-0.377835	0.818272	0.872449	down	no
ARHGEF5	-0.971719	0.532431	0.639158	down	no
ARHGEF7	0.673199	0.034533	0.071878	up	no
ARHGEF9	3.07696	8.01e-06	4.54e-05	up	yes
ARID1A	0.440609	0.00912768	0.0233322	up	no
ARID1B	-0.291735	0.325926	0.4389	down	no
ARID2	-0.209366	0.159407	0.249153	down	no
ARID3A	-1.01653	3.16e-15	6.54e-14	down	yes
ARID4A	0.694354	0.829913	0.880587	up	no
ARID4B	0.570094	0.215463	0.316902	up	no
ARID5A	0.646675	0.00506261	0.0139779	up	no
ARIH1	-0.871158	0.0547923	0.104503	down	no
ARK2N	0.153249	0.611975	0.709917	up	no
ARL1	-0.198102	0.0772598	0.139381	down	no
ARL10	-1.23295	9.38e-09	8.94e-08	down	yes
ARL11	-1.20216	0.0342361	0.0714346	down	no
ARL13B	0.383019	0.484472	0.595317	up	no
ARL14	3.24833	0.011197	0.0277642	up	yes
ARL14EP	0.0512514	2.26e-17	5.77e-16	up	no
ARL16	-0.227142	0.630186	0.725375	down	no
ARL2	-0.154379	0.622519	0.719667	down	no
ARL4C	0.50727	0.0482799	0.0942724	up	no
ARL5B	-0.635507	0.0135486	0.0326414	down	no
ARL5C	0.503675	0.0591846	0.111407	up	no
ARL6	-2.36589	0.00499639	0.0138177	down	yes
ARL6IP1	2.37223	8.35e-06	4.71e-05	up	yes
ARL6IP4	-2.01707	1.09e-08	1.03e-07	down	yes
ARL6IP5	-0.0898685	0.854327	0.899851	down	no
ARL8A	-0.0603044	0.000136583	0.000584748	down	no
ARMC1	-1.32342	0.455099	0.568423	down	no
ARMC2	-0.432321	0.0570224	0.108103	down	no
ARMC5	2.05848	2.25e-20	7.28e-19	up	yes
ARMC6	0.477075	0.105248	0.178844	up	no
ARMC7	1.67384	0.00659386	0.0175993	up	yes
ARMC8	-0.335761	9.69e-08	7.75e-07	down	no
ARMC9	0.495869	0.251649	0.358075	up	no
ARMCX2	-0.836289	0.0625708	0.116543	down	no
ARMCX3	0.211792	0.0334973	0.0701269	up	no
ARMCX4	1.28871	0.0207202	0.0465536	up	yes
ARMCX5	-1.23054	0.00167572	0.00539306	down	yes
ARMH1	-1.7431	0.0129436	0.031454	down	yes
ARMH3	-0.506285	1.18e-08	1.1e-07	down	no
ARMH4	-1.08162	0.127589	0.20866	down	no
ARMT1	0.379882	0.307563	0.418921	up	no
ARNT	0.65086	0.0407598	0.0821297	up	no
ARNT2	-0.37275	0.3645	0.478279	down	no
ARPC1A	-0.0563837	0.273475	0.381709	down	no
ARPC1B	-1.24426	4.28e-05	0.000206642	down	yes
ARPC4	0.340572	0.00182051	0.00578767	up	no
ARPC5	-0.527444	1.19e-17	3.12e-16	down	no
ARPC5L	-1.20909	1.26e-11	1.8e-10	down	yes
ARPIN	0.394545	0.206145	0.306235	up	no
ARPP19	0.712241	1.1e-16	2.66e-15	up	no
ARRB2	0.27299	0.569482	0.671893	up	no
ARRDC1	-0.458302	0.285067	0.394778	down	no
ARRDC2	2.35131	3.75e-07	2.74e-06	up	yes
ARRDC3	-0.827009	0.225322	0.327868	down	no
ARRDC4	-1.80227	2.29e-05	0.000118118	down	yes
ARSA	-1.40643	2.96e-06	1.83e-05	down	yes
ARSB	0.387856	0.0770271	0.139106	up	no
ARSD	-1.86663	3.15e-06	1.93e-05	down	yes
ARSJ	0.519095	0.244572	0.349928	up	no
ARSK	1.28894	0.00349587	0.0101518	up	yes
ART3	1.66844	0.48828	0.598974	up	no
ART4	-0.934762	0.0799135	0.143454	down	no
ARV1	0.749852	0.000134166	0.000575478	up	no
ARVCF	0.197916	0.197084	0.295246	up	no
ASAH1	1.3519	1.82e-05	9.61e-05	up	yes
ASAH2	-0.747887	0.115422	0.192598	down	no
ASAP1	-0.600762	0.637343	0.731112	down	no
ASAP3	-0.68187	0.00143837	0.00470617	down	no
ASB12	-1.17216	7.95e-10	8.83e-09	down	yes
ASB13	-0.951107	0.138698	0.223604	down	no
ASB16	9.40452	3.21e-23	1.25e-21	up	yes
ASB2	-0.723371	0.172636	0.265515	down	no
ASB6	0.593284	6.05e-05	0.000280525	up	no
ASB7	0.128054	0.38067	0.494166	up	no
ASB8	0.0369364	0.136295	0.220611	up	no
ASCC1	-1.08167	0.629144	0.725239	down	no
ASCC2	-0.298427	0.799707	0.85873	down	no
ASCC3	-0.349412	0.107737	0.18225	down	no
ASCL3	1.63307	0.0726569	0.132302	up	no
ASCL4	0.738795	0.0110101	0.027395	up	no
ASF1B	0.912915	0.046812	0.0918501	up	no
ASH1L	0.235644	0.128685	0.21018	up	no
ASH2L	0.86626	3.3e-05	0.000164534	up	no
ASIC3	-0.153656	0.416683	0.530787	down	no
ASL	-1.95004	1.11e-09	1.2e-08	down	yes
ASMTL	-3.63338	8.7e-05	0.000390307	down	yes
ASNSD1	-0.740487	0.383546	0.497068	down	no
ASPA	0.838413	0.05147	0.0991925	up	no
ASPDH	3.46776	2.35e-17	5.95e-16	up	yes
ASPHD2	0.896345	0.91685	0.94377	up	no
ASPN	-0.19138	0.465815	0.578303	down	no
ASPSCR1	-0.447906	0.773085	0.838908	down	no
ASRGL1	-1.50898	0.577101	0.678346	down	no
ASS1	0.686037	0.0301425	0.0639925	up	no
ASTE1	0.295221	0.495512	0.605053	up	no
ASTL	8.56445	1.75e-15	3.71e-14	up	yes
ASTN1	1.24244	0.499775	0.609006	up	no
ASTN2	1.28428	0.692696	0.774567	up	no
ASXL1	0.477962	0.0318051	0.0670291	up	no
ASXL2	1.30529	0.478969	0.590495	up	no
ATAD1	-1.0102	0.548248	0.653022	down	no
ATAD2	-0.346193	0.00171667	0.00550331	down	no
ATAD2B	-0.0994531	3.33e-15	6.86e-14	down	no
ATAD5	0.523624	0.142723	0.228561	up	no
ATAT1	1.80166	0.984476	0.990066	up	no
ATCAY	0.591196	0.43212	0.546346	up	no
ATE1	-0.814677	0.00248482	0.00758899	down	no
ATF1	-0.707527	0.0004878	0.00181612	down	no
ATF3	1.54106	0.51344	0.621085	up	no
ATF4	1.05624	3.09e-08	2.67e-07	up	yes
ATF5	-0.00926414	0.939784	0.957913	down	no
ATF6	0.969295	0.459437	0.572355	up	no
ATF6B	-0.208665	0.636074	0.730155	down	no
ATF7	0.473359	0.00158736	0.00513705	up	no
ATF7IP	-0.308666	0.153772	0.242296	down	no
ATF7IP2	-1.31831	0.0215329	0.048144	down	yes
ATG10	-0.43716	9.87e-05	0.00043738	down	no
ATG101	-0.0146298	0.0108971	0.0271539	down	no
ATG13	-0.0986088	0.933846	0.954771	down	no
ATG14	-0.791756	0.328219	0.441012	down	no
ATG16L1	0.256153	0.153119	0.241527	up	no
ATG16L2	-1.50349	2.98e-05	0.000150652	down	yes
ATG2A	0.0123255	0.723103	0.79899	up	no
ATG3	0.174314	0.539909	0.645525	up	no
ATG4B	0.460412	0.284683	0.394299	up	no
ATG4C	0.258182	0.0538982	0.103207	up	no
ATG5	-0.749182	0.657674	0.747051	down	no
ATG7	0.033331	0.866928	0.908781	up	no
ATG9B	-0.0889479	0.36092	0.474691	down	no
ATIC	-0.520522	0.25418	0.360711	down	no
ATL1	-3.10755	0.00015654	0.000657481	down	yes
ATL2	0.404362	0.000234811	0.000944577	up	no
ATL3	-0.306432	1.26e-07	9.88e-07	down	no
ATM	0.765715	0.00407949	0.0115997	up	no
ATMIN	0.954043	0.000195618	0.000804787	up	no
ATN1	0.0176132	0.225224	0.32782	up	no
ATOH1	-0.901265	2.33e-07	1.75e-06	down	no
ATOH8	-0.288486	0.00838018	0.0216572	down	no
ATOSA	0.168123	0.313458	0.42523	up	no
ATOSB	0.154048	0.68999	0.77229	up	no
ATOX1	-2.14738	0.00312305	0.00924736	down	yes
ATP10A	-1.56453	0.00146888	0.00478737	down	yes
ATP10B	-1.95737	1.12e-05	6.15e-05	down	yes
ATP10D	-0.299363	0.0146074	0.0347083	down	no
ATP11A	-0.305978	4.94e-06	2.9e-05	down	no
ATP11C	-1.00273	1.03e-23	4.17e-22	down	yes
ATP13A1	-0.0719117	0.0511786	0.0987862	down	no
ATP13A3	0.0327664	0.591213	0.691287	up	no
ATP13A4	-8.09147	5.01e-06	2.94e-05	down	yes
ATP1A1	0.131444	0.444109	0.557612	up	no
ATP1A3	4.08481	3.18e-26	1.59e-24	up	yes
ATP1B1	-0.0554499	0.56277	0.666154	down	no
ATP1B2	0.387535	0.140091	0.225203	up	no
ATP1B3	-0.919653	0.000190188	0.000784768	down	no
ATP23	1.38603	0.86365	0.906474	up	no
ATP2A1	-1.1742	0.0171049	0.0395123	down	yes
ATP2A2	-0.0218804	0.862668	0.905913	down	no
ATP2B1	0.219721	0.482602	0.593669	up	no
ATP2B4	-0.88529	0.975259	0.983637	down	no
ATP2C2	0.934966	0.673046	0.759811	up	no
ATP5F1A	0.122912	0.36922	0.48328	up	no
ATP5F1B	-0.436921	0.589736	0.690184	down	no
ATP5F1D	-0.351323	0.510211	0.618365	down	no
ATP5ME	0.0166736	0.905406	0.935231	up	no
ATP5MF	-4.2004	8.78e-64	2.61e-61	down	yes
ATP5MG	-0.655585	0.444827	0.558356	down	no
ATP5PB	0.450036	0.00688904	0.0182764	up	no
ATP5PD	-2.20384	0.0105396	0.0263868	down	yes
ATP5PF	-0.520746	0.820057	0.873865	down	no
ATP5PO	-2.38221	3.51e-19	1.03e-17	down	yes
ATP6AP1	0.591188	0.00835114	0.0215987	up	no
ATP6AP2	-0.957389	6.99e-06	4.01e-05	down	no
ATP6V0A1	-0.821576	0.766241	0.832982	down	no
ATP6V0A2	0.138086	0.000168729	0.000705155	up	no
ATP6V0C	0.486965	0.0362238	0.0747806	up	no
ATP6V0D1	-0.36466	0.0379012	0.0773578	down	no
ATP6V0D2	2.99226	0.000301342	0.00117887	up	yes
ATP6V1A	0.0629555	8.58e-08	6.91e-07	up	no
ATP6V1B2	-0.0654632	0.723897	0.799477	down	no
ATP6V1C1	-0.924108	5.4e-08	4.51e-07	down	no
ATP6V1D	-1.13693	0.994735	0.996498	down	no
ATP6V1E1	-0.0413767	0.920465	0.945948	down	no
ATP6V1F	-0.186604	0.915204	0.942556	down	no
ATP6V1G1	-0.491884	0.0877012	0.154568	down	no
ATP6V1G2	1.62104	0.0111124	0.0276089	up	yes
ATP6V1H	0.0990314	0.128036	0.209277	up	no
ATP7A	-1.02202	0.000121976	0.000528352	down	yes
ATP7B	-1.11343	0.00108476	0.00366561	down	yes
ATP8A2	-2.00011	0.000263804	0.00104826	down	yes
ATP8B1	0.0411758	0.985656	0.990857	up	no
ATP9A	-1.05007	0.273187	0.381359	down	no
ATPAF1	-0.236614	0.151804	0.23987	down	no
ATPSCKMT	0.207271	0.422684	0.536767	up	no
ATR	-0.777012	9.17e-09	8.77e-08	down	no
ATRAID	-0.60701	0.0595189	0.111941	down	no
ATRIP	0.465712	0.736175	0.80936	up	no
ATRN	-0.046656	2.09e-07	1.59e-06	down	no
ATRX	-0.0193979	0.00718322	0.0189272	down	no
ATXN1	1.51404	1.4e-06	9.21e-06	up	yes
ATXN1L	1.06312	6.09e-05	0.00028263	up	yes
ATXN2	0.282836	0.103795	0.17688	up	no
ATXN2L	0.973318	0.00447526	0.0125981	up	no
ATXN7	0.288301	0.000791363	0.00277348	up	no
ATXN7L2	1.25595	5.08e-05	0.000240308	up	yes
AUNIP	-0.375307	0.0166258	0.0386353	down	no
AURKA	0.463915	0.0914581	0.159767	up	no
AURKC	4.29728	4.42e-11	5.88e-10	up	yes
AUTS2	0.340802	0.70684	0.785407	up	no
AVEN	1.06784	0.260535	0.367611	up	no
AVIL	0.62839	0.271739	0.379699	up	no
AVPI1	-0.307286	0.635994	0.730145	down	no
AVPR1A	-2.05317	0.0399784	0.0808132	down	no
AXDND1	5.8905	1.21e-08	1.13e-07	up	yes
AXIN1	1.28773	1.36e-10	1.7e-09	up	yes
AXIN2	-0.323145	0.811467	0.867575	down	no
AXL	-0.128543	0.944628	0.96158	down	no
AZI2	0.314848	0.0285488	0.0611491	up	no
AZIN1	-5.0263	7.47e-65	2.43e-62	down	yes
AZIN2	-0.546272	0.86935	0.910185	down	no
B2M	0.471115	0.105763	0.179477	up	no
B3GALNT1	-0.759529	3.3e-19	9.71e-18	down	no
B3GALNT2	0.767969	0.0737649	0.133963	up	no
B3GALT1	0.313424	0.0133688	0.0322853	up	no
B3GALT2	-1.21007	0.00612763	0.0165077	down	yes
B3GALT4	2.7103	2.29e-11	3.17e-10	up	yes
B3GALT5	2.07962	1.83e-25	8.48e-24	up	yes
B3GAT3	0.480966	0.230034	0.33338	up	no
B3GLCT	-1.40515	0.000211433	0.000861864	down	yes
B3GNT2	1.9929	0.00844047	0.0217963	up	yes
B3GNT3	-3.39919	2.24e-10	2.69e-09	down	yes
B3GNT5	-0.804403	8.32e-35	7.18e-33	down	no
B3GNT7	1.70269	4.27e-05	0.000206313	up	yes
B3GNT8	5.34351	2.15e-10	2.59e-09	up	yes
B3GNT9	-1.68237	1.09e-08	1.02e-07	down	yes
B3GNTL1	-2.70408	0.000382535	0.00146084	down	yes
B4GALNT2	-3.7488	0.199426	0.298003	down	no
B4GALNT3	-2.53251	2.11e-13	3.69e-12	down	yes
B4GALT1	1.78847	0.000138444	0.000590316	up	yes
B4GALT2	0.973239	0.491839	0.602025	up	no
B4GALT3	-0.320622	0.802669	0.861179	down	no
B4GALT4	-0.516804	0.000520624	0.00191432	down	no
B4GALT5	-0.692992	0.0672339	0.123857	down	no
B4GALT6	-0.395182	9.82e-06	5.45e-05	down	no
B4GALT7	0.950198	1.25e-11	1.79e-10	up	no
B4GAT1	0.368953	0.127007	0.207809	up	no
B9D1	-1.24854	0.0825586	0.14733	down	no
BAALC	1.39886	0.00391925	0.011204	up	yes
BAAT	-1.23473	0.0238633	0.0524825	down	no
BABAM1	-0.751302	0.0159302	0.0372499	down	no
BABAM2	-0.562264	0.132445	0.215241	down	no
BACE1	0.919097	0.000602995	0.00217833	up	no
BACE2	-0.0853238	0.0019099	0.00603199	down	no
BACH1	0.696493	0.00556481	0.0152065	up	no
BACH2	0.537351	0.0545198	0.104141	up	no
BAD	-0.621957	0.41277	0.526893	down	no
BAG1	-1.8384	0.858642	0.903	down	no
BAG2	0.752204	1.38e-12	2.2e-11	up	no
BAG3	1.38943	6.1e-06	3.52e-05	up	yes
BAG5	2.44589	0.0011067	0.0037285	up	yes
BAHCC1	0.304702	0.220139	0.322323	up	no
BAHD1	0.551373	3.18e-05	0.000159077	up	no
BAIAP2	0.153899	0.692908	0.774567	up	no
BAIAP2L1	-0.810238	3.73e-07	2.73e-06	down	no
BAIAP3	-2.71778	0.0107853	0.0269218	down	yes
BAK1	-1.13003	3.33e-05	0.000165503	down	yes
BAMBI	-0.030229	0.0820382	0.146557	down	no
BANF1	-0.371945	0.113231	0.189695	down	no
BANP	0.765503	0.114501	0.191315	up	no
BARD1	-0.0886271	0.970269	0.979876	down	no
BASP1	0.362191	0.0116057	0.0286091	up	no
BATF2	0.377527	0.455076	0.568423	up	no
BATF3	0.116987	0.504857	0.613349	up	no
BAZ1A	0.294619	0.238338	0.342903	up	no
BAZ1B	0.699951	9.03e-05	0.000403917	up	no
BBC3	0.6514	0.00100912	0.0034353	up	no
BBOF1	-1.99995	0.00205496	0.00644376	down	yes
BBOX1	-7.04832	7.85e-07	5.4e-06	down	yes
BBS1	-0.734277	0.0889024	0.156357	down	no
BBS10	0.106498	0.840476	0.888616	up	no
BBS12	0.259216	0.000679588	0.00241868	up	no
BBS2	-1.56822	0.952282	0.967254	down	no
BBS4	1.14946	0.529223	0.635609	up	no
BBS7	-1.57012	4.17e-11	5.58e-10	down	yes
BBX	0.914478	0.00141667	0.0046442	up	no
BCAM	2.36209	7.25e-42	8.66e-40	up	yes
BCAP31	-0.0953165	0.977158	0.985007	down	no
BCAR1	0.627319	0.00767371	0.0200933	up	no
BCAR3	0.422604	0.160086	0.250099	up	no
BCAS2	-0.264741	0.0128211	0.0312316	down	no
BCAT1	0.301095	0.00696924	0.0184742	up	no
BCAT2	1.04549	5.34e-11	7.04e-10	up	yes
BCCIP	0.533622	0.386085	0.499215	up	no
BCDIN3D	-0.697238	2.12e-06	1.35e-05	down	no
BCHE	0.105107	0.345617	0.458847	up	no
BCKDHA	0.102046	0.0231207	0.0510272	up	no
BCKDHB	0.592093	0.818557	0.872661	up	no
BCKDK	0.764779	0.0297145	0.063257	up	no
BCL10	-0.596263	0.0159602	0.0373033	down	no
BCL11A	0.60814	0.000264532	0.00105017	up	no
BCL11B	-0.537048	1.91e-05	0.000100731	down	no
BCL2	0.78228	1.42e-10	1.76e-09	up	no
BCL2L1	-0.575676	6.66e-10	7.51e-09	down	no
BCL2L12	2.38077	0.000725491	0.00256667	up	yes
BCL2L14	1.02445	0.000137076	0.000585967	up	yes
BCL3	0.770402	0.0691643	0.126904	up	no
BCL6	1.39256	0.0117394	0.0288512	up	yes
BCL6B	1.32753	0.837594	0.886311	up	no
BCL7A	1.84145	1.7e-17	4.39e-16	up	yes
BCL7B	0.483005	0.0193809	0.0439849	up	no
BCL7C	0.341585	0.862544	0.905888	up	no
BCL9	0.62942	0.0551248	0.105058	up	no
BCL9L	-0.212345	0.696907	0.777619	down	no
BCO1	-4.92316	5.68e-07	4.01e-06	down	yes
BCOR	0.731321	0.0203531	0.0458717	up	no
BCORL1	1.46062	2.14e-06	1.36e-05	up	yes
BCR	-0.522261	1.42e-05	7.62e-05	down	no
BDH1	0.280569	0.922845	0.947429	up	no
BDKRB1	-0.0663717	0.459943	0.572703	down	no
BDKRB2	-0.33553	2.33e-09	2.4e-08	down	no
BDP1	0.331376	0.000870024	0.00301567	up	no
BECN1	-0.194852	0.383948	0.497399	down	no
BEND3	0.220584	0.160675	0.250888	up	no
BEX4	0.715137	0.0831532	0.148208	up	no
BFAR	0.237045	0.64094	0.733974	up	no
BGN	-1.16053	0.00122416	0.00408066	down	yes
BHLHE22	-1.15331	0.0494102	0.096007	down	no
BHLHE40	1.01959	0.000557369	0.00203192	up	yes
BHLHE41	-0.396439	0.131064	0.213341	down	no
BHMT	0.740152	0.515158	0.622642	up	no
BICC1	-1.51704	0.171838	0.264368	down	no
BICDL1	0.936325	0.570074	0.672435	up	no
BICRAL	-0.00762732	0.0168704	0.0390599	down	no
BID	-0.387666	0.715328	0.792567	down	no
BIK	-0.834361	0.116365	0.193724	down	no
BIN1	0.527504	0.319975	0.43256	up	no
BIN2	-0.389825	0.024668	0.0539936	down	no
BIN3	-0.451958	0.781868	0.8456	down	no
BIRC5	0.163645	5.69e-07	4.01e-06	up	no
BIRC6	-0.989767	1.82e-05	9.61e-05	down	no
BLCAP	1.92184	8.32e-13	1.37e-11	up	yes
BLM	-0.415373	0.000267165	0.00105704	down	no
BLMH	-0.430386	0.115239	0.192389	down	no
BLNK	-2.63609	2.24e-25	1.03e-23	down	yes
BLOC1S1	0.560112	0.00295843	0.00881938	up	no
BLOC1S4	1.26866	0.554338	0.658333	up	no
BLOC1S6	-0.511205	0.431835	0.546054	down	no
BLTP1	-0.17774	0.204423	0.30421	down	no
BLTP2	0.140321	0.970053	0.979757	up	no
BLTP3A	0.724164	0.647453	0.739016	up	no
BLTP3B	-0.276237	0.861328	0.905071	down	no
BLZF1	0.240656	0.863548	0.906461	up	no
BMAL1	-0.731162	0.0030026	0.00893261	down	no
BMAL2	-0.961086	0.00292031	0.00872893	down	no
BMERB1	4.33421	5.95e-09	5.81e-08	up	yes
BMP1	0.716315	0.362534	0.476369	up	no
BMP2	0.67456	0.000365439	0.00140245	up	no
BMP2K	-0.0418535	0.651147	0.741472	down	no
BMP3	-0.318926	0.000120865	0.000524214	down	no
BMP4	-0.360244	0.504227	0.612891	down	no
BMP5	-0.589828	0.224159	0.326647	down	no
BMP6	1.43899	0.900321	0.931599	up	no
BMPR1A	-0.776391	0.0973648	0.167735	down	no
BMPR2	-0.751872	0.0686666	0.126129	down	no
BMS1	0.781655	0.00360427	0.0104186	up	no
BMT2	-0.452655	0.722118	0.798163	down	no
BMX	-0.831283	2.76e-05	0.000140588	down	no
BNC2	0.0213318	0.45016	0.563369	up	no
BNIP2	0.573669	1.29e-21	4.4e-20	up	no
BNIP3	0.460428	0.00773372	0.0202246	up	no
BNIP3L	-0.0676677	0.875948	0.915006	down	no
BNIP5	-0.6191	1.39e-07	1.08e-06	down	no
BOC	0.670236	0.5386	0.644113	up	no
BOD1	0.241357	0.00242504	0.00743114	up	no
BOD1L1	0.182388	0.647356	0.738989	up	no
BOLA1	0.0711441	0.0706466	0.129201	up	no
BOP1	0.442377	0.359609	0.473215	up	no
BORCS5	-1.82506	7.5e-10	8.36e-09	down	yes
BORCS6	0.00943477	0.0262645	0.0568839	up	no
BORCS7	-0.531189	3.84e-08	3.27e-07	down	no
BORCS8	0.870066	0.000705779	0.00250307	up	no
BPGM	1.13105	0.00409762	0.0116414	up	yes
BPHL	2.6451	1.45e-05	7.77e-05	up	yes
BPI	0.210496	0.319235	0.431733	up	no
BPNT1	-1.04855	8.87e-08	7.13e-07	down	yes
BPNT2	-0.374805	0.100278	0.171961	down	no
BPTF	0.22334	0.559177	0.662599	up	no
BRAF	1.0662	2.27e-06	1.44e-05	up	yes
BRAP	-0.251261	0.0702308	0.12858	down	no
BRAT1	0.104295	0.378102	0.491465	up	no
BRCA1	-0.0901782	0.517027	0.624377	down	no
BRCA2	-0.194095	0.0609315	0.114057	down	no
BRD1	0.159618	0.0964153	0.166456	up	no
BRD2	1.00435	0.0642762	0.119235	up	no
BRD3	-0.49833	0.0669416	0.123454	down	no
BRD3OS	2.58283	0.463929	0.576879	up	no
BRD4	0.264039	0.138049	0.222878	up	no
BRD9	-0.175357	0.753131	0.82236	down	no
BRF2	-0.480438	0.0400692	0.0809334	down	no
BRIX1	-0.503506	0.704927	0.783882	down	no
BRK1	-3.36858	4.86e-29	2.87e-27	down	yes
BRME1	-0.41387	0.000266208	0.00105449	down	no
BRMS1L	0.173371	2e-05	0.000104792	up	no
BROX	-0.178429	0.635251	0.729735	down	no
BRPF1	0.700349	0.00947662	0.0240597	up	no
BRPF3	1.06468	4.24e-05	0.000205405	up	yes
BRSK1	0.411086	0.593343	0.69324	up	no
BRWD1	-0.72212	0.873215	0.91319	down	no
BRWD3	0.0507972	2.71e-12	4.2e-11	up	no
BSCL2	-0.557692	0.00240246	0.00736868	down	no
BSDC1	-0.185124	0.00327619	0.00962458	down	no
BSG	-0.807744	0.0451702	0.0892007	down	no
BSN	1.29289	0.00324014	0.00953254	up	yes
BSPRY	0.177482	5.04e-10	5.76e-09	up	no
BST1	-4.13464	5.44e-48	9.01e-46	down	yes
BST2	-2.0746	3.72e-07	2.72e-06	down	yes
BTAF1	0.0692861	0.0072697	0.0191364	up	no
BTBD1	-1.85487	0.0219373	0.0488641	down	yes
BTBD10	0.874343	0.000431805	0.00163049	up	no
BTBD16	-7.55544	1.29e-11	1.85e-10	down	yes
BTBD19	2.93576	0.000107516	0.000473022	up	yes
BTBD3	-1.58122	0.566951	0.669689	down	no
BTBD6	0.267965	0.0154164	0.0362084	up	no
BTBD7	0.511324	0.0105148	0.0263478	up	no
BTBD8	-0.132914	0.120365	0.19894	down	no
BTBD9	1.1157	5.11e-09	5.04e-08	up	yes
BTC	-0.81803	6.91e-12	1.02e-10	down	no
BTD	-0.626442	0.0137554	0.0330766	down	no
BTF3	-0.976058	0.657654	0.747051	down	no
BTF3L4	0.566372	0.0073506	0.0193128	up	no
BTG1	-1.97266	6.17e-05	0.000285589	down	yes
BTG2	1.34036	1.24e-11	1.78e-10	up	yes
BTG3	-0.0570181	0.117659	0.195459	down	no
BTK	1.86949	9.5e-15	1.87e-13	up	yes
BTN1A1	3.56634	0.000876143	0.00303063	up	yes
BTNL9	-0.782786	0.0366351	0.0754138	down	no
BUB1	-1.55317	5.88e-05	0.000273781	down	yes
BUB3	0.386806	0.920369	0.945946	up	no
BUD13	-0.985989	1.12e-05	6.15e-05	down	no
BUD23	0.264736	0.174878	0.268676	up	no
BUD31	0.838857	0.0271164	0.058477	up	no
BVES	-1.80165	0.737863	0.810421	down	no
BYSL	0.702554	0.0185628	0.0423854	up	no
BZW1	-1.6933	0.389594	0.50279	down	no
C10H12orf29	-1.95633	0.0249341	0.0544345	down	no
C10H12orf4	-1.12582	0.86016	0.904211	down	no
C11H11orf24	0.0752669	0.0811916	0.145353	up	no
C11H11orf54	0.423176	0.0833844	0.148515	up	no
C11H11orf58	-1.5952	0.997449	0.998242	down	no
C11H11orf68	0.200611	0.0558809	0.106298	up	no
C11H11orf86	-1.19967	6.93e-12	1.02e-10	down	yes
C11H11orf96	-0.990408	0.000378775	0.00144867	down	no
C11H11orf98	-1.11593	0.346089	0.459194	down	no
C12H9orf131	1.03888	0.894795	0.927306	up	no
C12H9orf152	0.621653	0.052208	0.100389	up	no
C12H9orf40	0.486516	0.0490295	0.0954222	up	no
C12H9orf78	-0.312862	0.659535	0.748497	down	no
C12H9orf85	-1.81266	3.52e-06	2.14e-05	down	yes
C13H2orf42	1.03193	0.0426644	0.0851516	up	no
C13H2orf49	0.133167	0.0603397	0.113201	up	no
C13H2orf68	-0.572641	0.331884	0.44467	down	no
C13H2orf81	1.20243	0.0443976	0.0878986	up	no
C14H8orf76	0.903289	0.000898507	0.00309949	up	no
C14H8orf82	-1.03725	0.000911284	0.00313714	down	yes
C15H16orf54	2.07852	1.03e-08	9.77e-08	up	yes
C15H16orf74	1.88369	0.0545976	0.10425	up	no
C15H16orf87	1.6974	0.000641935	0.00230171	up	yes
C15H16orf89	-7.4992	2.63e-08	2.3e-07	down	yes
C15H16orf96	-0.140691	0.111842	0.187742	down	no
C15H19orf47	0.723106	0.411657	0.525674	up	no
C16H10orf82	-1.79732	5e-05	0.00023691	down	yes
C17H3orf18	0.182069	0.0868988	0.153341	up	no
C17H3orf20	-1.01466	0.399717	0.513218	down	no
C18H19orf25	-1.06796	0.0286189	0.0612604	down	no
C18H19orf44	-0.0387332	0.216555	0.317998	down	no
C18H19orf53	-0.683922	0.0955809	0.16531	down	no
C18H4orf33	-1.93157	0.00121839	0.00406277	down	yes
C18H4orf46	-0.464424	0.0172235	0.03975	down	no
C19H18orf21	-0.761254	0.00399876	0.0113962	down	no
C19H18orf54	0.790617	0.318952	0.431465	up	no
C1D	0.535756	0.623487	0.720517	up	no
C1GALT1C1	0.493087	0.51498	0.622542	up	no
C1QA	0.491253	0.0540805	0.103477	up	no
C1QB	-0.122502	0.975679	0.983864	down	no
C1QBP	0.664572	0.0895315	0.157245	up	no
C1QC	-0.109748	0.306318	0.417451	down	no
C1QL3	1.50368	0.0339601	0.0709633	up	no
C1QTNF1	-0.957553	0.000514411	0.00189493	down	no
C1QTNF12	-0.044508	0.472549	0.584578	down	no
C1QTNF2	0.222447	0.941767	0.959344	up	no
C1QTNF4	-2.11354	0.0024369	0.0074607	down	yes
C1QTNF6	-3.90498	1.16e-16	2.8e-15	down	yes
C1QTNF7	0.524683	0.473106	0.585053	up	no
C1S	-1.14715	2.33e-07	1.76e-06	down	yes
C2	-1.03108	0.00099689	0.003399	down	yes
C21H17orf100	-2.49624	1.31e-05	7.11e-05	down	yes
C21H17orf49	-0.35969	0.00140782	0.00461969	down	no
C21H17orf58	-0.145812	0.00229941	0.00710221	down	no
C21H17orf67	-0.388009	0.515241	0.622668	down	no
C21H17orf75	-1.51782	0.361855	0.475736	down	no
C21H17orf80	2.24199	0.000621038	0.00223568	up	yes
C22H1orf105	-0.770221	0.795304	0.85564	down	no
C22H1orf116	-1.1002	0.335551	0.448275	down	no
C22H1orf43	0.645148	0.00144827	0.00473394	up	no
C22H1orf56	3.13362	0.00968382	0.0245179	up	yes
C22H1orf74	-0.278321	0.0337876	0.0706321	down	no
C22H6orf62	0.18413	0.00714414	0.0188439	up	no
C23H20orf173	-6.64788	9.6e-12	1.4e-10	down	yes
C23H20orf204	-3.00915	0.000150215	0.000634345	down	yes
C23H20orf96	0.963315	0.00302704	0.00898942	up	no
C24H5orf15	-1.18463	0.903757	0.934292	down	no
C25H12orf43	0.139135	0.347064	0.460245	up	no
C27H1orf131	-0.219315	0.545724	0.650783	down	no
C2CD2	-0.0958432	0.993256	0.995721	down	no
C2CD2L	-0.614325	0.404992	0.518605	down	no
C2CD3	-1.70171	5.78e-11	7.59e-10	down	yes
C2CD4C	0.165842	0.0498698	0.0966665	up	no
C2CD5	0.195596	0.509581	0.617824	up	no
C2CD6	-1.66855	0.000103314	0.000456127	down	yes
C2H21orf62	1.70734	0.984736	0.990129	up	no
C2H21orf91	-1.50764	1e-17	2.63e-16	down	yes
C2H3orf38	-0.313451	0.583725	0.684618	down	no
C2H3orf70	-0.852945	0.684467	0.768316	down	no
C2H3orf85	-0.927158	0.0105762	0.0264719	down	no
C3	-1.39418	3.98e-05	0.000194524	down	yes
C3AR1	-0.48937	0.271513	0.379494	down	no
C3H6orf120	1.22247	0.877025	0.915752	up	no
C3H6orf132	-0.0690087	0.975201	0.983637	down	no
C3H6orf136	0.603208	0.981189	0.987252	up	no
C3H6orf141	1.67774	0.951544	0.966768	up	no
C3H6orf163	-3.39532	8.2e-12	1.21e-10	down	yes
C3H6orf58	-0.0517361	0.889039	0.923081	down	no
C3H6orf89	-0.610423	0.0360887	0.0745604	down	no
C5	-1.03144	0.00854107	0.0220335	down	yes
C5AR1	0.394511	0.270811	0.378775	up	no
C5AR2	-2.91512	0.0140866	0.0337442	down	yes
C5H4orf19	1.66809	0.0276193	0.0594103	up	no
C6	0.730737	0.000222164	0.00090269	up	no
C6H14orf119	1.23108	0.041842	0.0838084	up	no
C6H14orf132	-2.11935	2.62e-08	2.29e-07	down	yes
C6H14orf28	0.472724	0.451779	0.564975	up	no
C6H14orf93	0.584559	0.0469504	0.0921014	up	no
C6H15orf39	1.22134	1.1e-09	1.19e-08	up	yes
C7	-2.68735	3.88e-09	3.88e-08	down	yes
C7H5orf22	-0.128343	0.490208	0.600756	down	no
C8G	2.41241	5.89e-17	1.45e-15	up	yes
C8H2orf69	-2.12898	7.57e-06	4.32e-05	down	yes
C8H2orf72	-0.204461	0.771932	0.838093	down	no
C8H2orf76	-0.0785942	0.847291	0.894136	down	no
C9H1orf109	0.748003	0.043152	0.0859551	up	no
C9H1orf159	-0.152413	0.104903	0.178348	down	no
C9H1orf167	5.56834	2.58e-09	2.64e-08	up	yes
C9H1orf174	-0.598238	0.577927	0.679111	down	no
C9H1orf210	1.07832	0.0146446	0.034743	up	yes
C9H1orf50	-1.20896	0.0560922	0.10666	down	no
C9H1orf52	1.40732	0.00132941	0.00439379	up	yes
CA11	2.36351	1.1e-15	2.37e-14	up	yes
CA12	-1.26862	0.307847	0.419202	down	no
CA14	-0.209748	0.462178	0.575131	down	no
CA2	1.13848	0.525628	0.632419	up	no
CA3	0.542419	0.871566	0.911938	up	no
CA4	0.525404	0.42306	0.537178	up	no
CA5B	1.57815	2.09e-06	1.33e-05	up	yes
CA6	6.4636	6.35e-27	3.34e-25	up	yes
CA7	-2.85115	0.016568	0.0385277	down	yes
CA9	-0.837409	0.751742	0.821198	down	no
CAAP1	-0.777348	0.779486	0.843917	down	no
CAB39	-1.27224	0.796582	0.856616	down	no
CAB39L	0.836959	0.000198878	0.000815957	up	no
CABCOCO1	-5.57756	5.91e-05	0.000275078	down	yes
CABIN1	0.171458	1.43e-07	1.12e-06	up	no
CABP1	-0.0944783	0.000512516	0.00189002	down	no
CABP7	2.42146	0.00014734	0.000623769	up	yes
CACHD1	0.601872	0.0461135	0.0906911	up	no
CACNA1B	0.352009	0.429419	0.543543	up	no
CACNA1H	0.697163	0.00175177	0.00559736	up	no
CACNA1S	1.80114	0.10803	0.182603	up	no
CACNB2	-0.341157	0.121324	0.200264	down	no
CACNB3	1.08971	0.0476275	0.0932147	up	no
CACNB4	-1.20921	0.033695	0.0704677	down	no
CACNG4	-2.00216	0.00676607	0.0180066	down	yes
CACNG8	0.214274	0.234374	0.338599	up	no
CACTIN	0.675142	8.23e-10	9.11e-09	up	no
CACUL1	0.445321	0.317412	0.429497	up	no
CACYBP	-3.85353	1.99e-32	1.48e-30	down	yes
CADM4	1.95401	1.01e-07	8.04e-07	up	yes
CADPS	0.675913	0.258502	0.365405	up	no
CAGE1	-0.936773	0.00779312	0.0203589	down	no
CALB2	2.00575	0.00412874	0.0117167	up	yes
CALCOCO1	0.134004	0.153164	0.241527	up	no
CALCOCO2	-1.12186	0.564102	0.667495	down	no
CALCRL	-2.43478	0.101025	0.172831	down	no
CALHM1	3.99673	9.33e-09	8.91e-08	up	yes
CALHM5	-0.423072	0.918517	0.944619	down	no
CALHM6	1.07363	0.038814	0.0788324	up	no
CALM1	-0.441525	1.14e-09	1.23e-08	down	no
CALML4	1.94291	0.389604	0.50279	up	no
CALR	-0.748278	0.157154	0.246481	down	no
CALU	0.364331	0.0152432	0.0359094	up	no
CALY	-0.182669	0.514435	0.621991	down	no
CAMK1G	-0.487725	0.506646	0.614931	down	no
CAMK2A	-0.255573	0.00728384	0.0191623	down	no
CAMK2N1	0.137096	0.329032	0.441786	up	no
CAMK4	0.96233	5.68e-06	3.31e-05	up	no
CAMKK1	0.230339	0.0903489	0.158405	up	no
CAMKMT	1.23804	0.00245881	0.00751639	up	yes
CAMKV	-1.9301	0.00362831	0.0104791	down	yes
CAMSAP1	1.00611	0.00866569	0.0223151	up	yes
CAMTA1	-2.00882	6.35e-13	1.06e-11	down	yes
CAMTA2	0.495737	0.00224304	0.00695363	up	no
CAND1	0.0936825	0.658638	0.74781	up	no
CAND2	-2.38364	0.0333095	0.0697916	down	no
CANX	0.0704568	1.04e-05	5.76e-05	up	no
CAP2	-0.0453079	0.273786	0.382037	down	no
CAPG	-0.690263	0.000703118	0.00249539	down	no
CAPN1	-0.740364	0.137116	0.221655	down	no
CAPN10	0.353948	0.00099682	0.003399	up	no
CAPN12	-4.07996	0.00190214	0.00601313	down	yes
CAPN13	-0.519053	0.925003	0.949063	down	no
CAPN15	0.0292423	0.345646	0.458847	up	no
CAPN2	-1.4213	5.35e-08	4.47e-07	down	yes
CAPN5	-0.630148	0.300612	0.411444	down	no
CAPN6	-0.293179	0.0128165	0.0312279	down	no
CAPN7	-1.16573	3.13e-21	1.06e-19	down	yes
CAPN8	3.63162	0.0259701	0.0563793	up	no
CAPNS1	-1.55285	9.98e-22	3.47e-20	down	yes
CAPRIN1	-0.161423	0.00152449	0.00495103	down	no
CAPZA1	-0.360583	0.526769	0.633415	down	no
CARD6	0.16809	0.00199845	0.0062758	up	no
CARD9	1.78018	0.0581008	0.109674	up	no
CARHSP1	0.642717	6.18e-07	4.34e-06	up	no
CARM1	-0.126663	0.401313	0.514677	down	no
CARMIL1	0.51599	0.023534	0.0518148	up	no
CARMIL2	0.339637	0.929639	0.951598	up	no
CARS1	0.576305	0.0568196	0.107779	up	no
CASC3	0.394108	0.000101065	0.000447176	up	no
CASKIN1	1.35137	0.087551	0.15433	up	no
CASKIN2	0.195815	0.661611	0.750425	up	no
CASP10	-1.28954	0.307852	0.419202	down	no
CASP2	0.178699	0.2106	0.311427	up	no
CASP3	-0.562844	0.433109	0.547185	down	no
CASP6	0.25446	0.00214246	0.00668079	up	no
CASP7	-2.4739	0.0505228	0.0977633	down	no
CASP8	-0.51756	0.895571	0.927729	down	no
CASP8AP2	0.708282	0.181406	0.276351	up	no
CASP9	-0.373026	1.38e-05	7.41e-05	down	no
CASS4	1.93571	0.00434128	0.0122647	up	yes
CASTOR1	1.04955	0.068126	0.125249	up	no
CASTOR2	-0.255818	0.775568	0.840858	down	no
CASZ1	0.818054	0.677741	0.762978	up	no
CAT	0.398393	0.944193	0.96134	up	no
CATSPERB	6.44335	8.28e-08	6.69e-07	up	yes
CATSPERG	-2.85867	0.000863155	0.00299391	down	yes
CAV1	-1.16613	4.22e-05	0.000204651	down	yes
CAV2	-1.14616	0.832533	0.882418	down	no
CAVIN1	-0.531059	0.393384	0.506374	down	no
CAVIN2	0.190182	0.00299619	0.00891878	up	no
CAVIN3	-1.21662	0.568392	0.671156	down	no
CBFA2T2	-0.632765	0.154927	0.24366	down	no
CBFA2T3	0.272768	7.65e-06	4.36e-05	up	no
CBFB	0.488039	2.75e-09	2.81e-08	up	no
CBL	0.459817	0.00147667	0.00480656	up	no
CBLB	0.480032	0.000264804	0.00105037	up	no
CBLIF	4.09705	1.86e-05	9.79e-05	up	yes
CBLN2	0.811426	0.720435	0.796915	up	no
CBLN3	-0.754895	0.65887	0.747988	down	no
CBR4	-0.470559	0.00581647	0.015788	down	no
CBS	4.96774	6.31e-50	1.08e-47	up	yes
CBX1	-0.355708	0.00592342	0.0160345	down	no
CBX2	1.00916	0.945532	0.962024	up	no
CBX4	1.51842	8.1e-08	6.56e-07	up	yes
CBX5	0.646581	0.0726845	0.132305	up	no
CBX6	0.314281	0.223756	0.326248	up	no
CBX7	2.03665	1.63e-05	8.67e-05	up	yes
CBX8	0.564325	0.0220592	0.0490599	up	no
CBY3	0.724575	0.473563	0.585473	up	no
CC2D1B	0.49648	2.67e-13	4.59e-12	up	no
CC2D2A	-0.434279	0.115986	0.193182	down	no
CCAR1	0.146223	0.454817	0.568282	up	no
CCAR2	0.262331	0.192147	0.289525	up	no
CCBE1	0.318023	0.532263	0.639032	up	no
CCDC102B	0.211404	0.77516	0.840596	up	no
CCDC106	-0.370056	0.765721	0.832595	down	no
CCDC107	-0.0170767	0.944066	0.96134	down	no
CCDC112	-0.143247	0.0206786	0.0464808	down	no
CCDC117	0.326593	1.69e-13	2.97e-12	up	no
CCDC12	-1.84096	6.04e-38	5.92e-36	down	yes
CCDC120	0.155419	0.0910137	0.159238	up	no
CCDC121	0.843064	0.818667	0.872686	up	no
CCDC124	0.0888276	0.648495	0.739536	up	no
CCDC127	0.0651529	0.00460616	0.0129127	up	no
CCDC134	-0.375151	0.607253	0.70606	down	no
CCDC136	1.01128	0.354339	0.467987	up	no
CCDC137	-1.86432	0.608934	0.707283	down	no
CCDC141	-1.02295	0.031717	0.0668853	down	no
CCDC142	0.506757	0.32258	0.435265	up	no
CCDC149	0.854482	0.000448357	0.00168731	up	no
CCDC154	4.27522	7.2e-05	0.000328174	up	yes
CCDC157	-1.55685	0.0546422	0.104286	down	no
CCDC163	1.58995	0.183758	0.279433	up	no
CCDC166	0.13954	0.0935199	0.162469	up	no
CCDC167	0.634883	0.0799144	0.143454	up	no
CCDC168	5.50394	8.65e-23	3.31e-21	up	yes
CCDC17	0.0604061	0.0133212	0.0321858	up	no
CCDC170	-2.21395	0.0386036	0.0785214	down	no
CCDC171	0.36203	0.215499	0.316908	up	no
CCDC174	-1.3244	0.0331807	0.0695651	down	no
CCDC183	0.00142686	0.641545	0.734431	up	no
CCDC186	0.00800269	0.0460834	0.0906495	up	no
CCDC191	-0.853951	0.00631344	0.0169298	down	no
CCDC22	0.193964	0.815762	0.8706	up	no
CCDC25	-1.37514	0.00335364	0.00980931	down	yes
CCDC28A	0.527691	0.493459	0.603422	up	no
CCDC30	3.6323	1.49e-42	1.83e-40	up	yes
CCDC32	-0.649883	0.893185	0.926142	down	no
CCDC34	0.656786	0.247347	0.353198	up	no
CCDC39	-0.650977	0.69206	0.774178	down	no
CCDC40	-0.608296	0.137564	0.222201	down	no
CCDC43	0.0704479	9.86e-07	6.64e-06	up	no
CCDC51	1.17817	0.382494	0.496024	up	no
CCDC57	-1.90772	1.02e-06	6.83e-06	down	yes
CCDC6	1.02452	1.8e-07	1.38e-06	up	yes
CCDC61	-0.499112	0.582968	0.683888	down	no
CCDC63	-1.28552	0.115259	0.192391	down	no
CCDC65	0.0291016	0.936559	0.956355	up	no
CCDC68	-2.23247	0.45773	0.571003	down	no
CCDC77	0.968793	0.113659	0.190286	up	no
CCDC8	-1.5331	0.00411849	0.0116974	down	yes
CCDC80	0.169901	0.655668	0.745443	up	no
CCDC82	1.59575	0.0367281	0.0755743	up	no
CCDC85A	-0.886745	0.00161955	0.00523115	down	no
CCDC85B	0.481754	0.494038	0.603837	up	no
CCDC86	0.431606	0.00010478	0.000461793	up	no
CCDC88A	0.0664311	0.603577	0.702353	up	no
CCDC88B	2.01611	1.48e-17	3.82e-16	up	yes
CCDC88C	0.679645	0.954026	0.96809	up	no
CCDC9	-0.0750355	0.148466	0.236072	down	no
CCDC90B	-0.211839	0.0913837	0.159692	down	no
CCDC91	-1.36177	0.406594	0.520459	down	no
CCDC92	-1.35892	0.16856	0.260477	down	no
CCDC93	-0.856063	0.00340446	0.009912	down	no
CCDC96	-1.11698	0.120172	0.198719	down	no
CCDC97	-0.235071	0.388241	0.501352	down	no
CCDC9B	-0.925384	0.000147252	0.000623661	down	no
CCHCR1	-0.969133	0.0289569	0.0618266	down	no
CCK	0.417794	0.372005	0.485761	up	no
CCKAR	4.10747	3.89e-22	1.41e-20	up	yes
CCL17	-0.264837	0.472686	0.584676	down	no
CCL24	-3.44425	0.0151318	0.0356977	down	yes
CCL25	-0.885426	1.17e-11	1.68e-10	down	no
CCL26	8.02558	1.85e-08	1.67e-07	up	yes
CCL28	-2.74074	0.0433534	0.0862711	down	no
CCL5	3.09545	6.82e-10	7.66e-09	up	yes
CCM2L	-0.218314	0.0118156	0.0290201	down	no
CCN1	1.4749	0.00275324	0.00830825	up	yes
CCN2	0.822644	0.00285668	0.00856918	up	no
CCN3	0.050085	0.910643	0.939081	up	no
CCN4	1.41919	0.20315	0.302761	up	no
CCNA2	0.208165	0.481056	0.592201	up	no
CCNB1	-0.082171	0.456352	0.569566	down	no
CCNB2	1.61614	0.00237709	0.00730195	up	yes
CCNB3	0.368211	0.359278	0.472902	up	no
CCND1	0.360889	2.47e-06	1.55e-05	up	no
CCND2	0.23433	0.192362	0.289763	up	no
CCND3	-0.675029	0.0843042	0.149783	down	no
CCNDBP1	-1.68481	0.0944993	0.163917	down	no
CCNE2	-2.55648	1.24e-10	1.56e-09	down	yes
CCNF	-0.45721	0.712516	0.790232	down	no
CCNG1	0.689495	0.00584027	0.0158434	up	no
CCNG2	0.658487	0.00317497	0.00937359	up	no
CCNI	-1.35626	0.119526	0.198008	down	no
CCNI2	-1.61504	0.257637	0.36454	down	no
CCNJ	0.833928	0.0206485	0.0464235	up	no
CCNJL	-0.720504	1.08e-05	5.95e-05	down	no
CCNK	-0.122226	5.3e-12	7.92e-11	down	no
CCNL2	0.604756	0.762689	0.830373	up	no
CCNQ	-0.0339621	0.979854	0.986596	down	no
CCNT1	0.173988	1.18e-10	1.49e-09	up	no
CCNY	-0.750364	0.00337755	0.00986208	down	no
CCR1	0.554488	0.262467	0.369975	up	no
CCR3	0.620006	0.16839	0.260284	up	no
CCR5	1.02299	0.233257	0.337324	up	no
CCR6	0.266571	0.0328451	0.0689474	up	no
CCR7	1.94835	0.217799	0.319453	up	no
CCR9	1.17868	0.0859515	0.152015	up	no
CCRL2	0.883915	0.504359	0.612956	up	no
CCS	-1.43977	0.58537	0.685989	down	no
CCSAP	1.2789	1.44e-13	2.56e-12	up	yes
CCSER1	0.912826	0.980561	0.987003	up	no
CCSER2	-2.03595	0.649578	0.740436	down	no
CCT2	0.561349	0.120967	0.199804	up	no
CCT3	0.11372	0.401072	0.514515	up	no
CCT4	0.595549	0.124293	0.204196	up	no
CCT5	-0.78359	0.00318761	0.0094054	down	no
CCT6B	1.14969	0.000209506	0.000855044	up	yes
CCT7	0.563258	0.0146093	0.0347083	up	no
CCT8	-0.506188	0.200258	0.299069	down	no
CCZ1	-0.80347	0.799031	0.858279	down	no
CD109	-0.0241953	1.99e-05	0.000104276	down	no
CD14	-0.0653419	0.353762	0.467469	down	no
CD160	2.37369	0.927848	0.950439	up	no
CD163	1.25847	7e-05	0.000319525	up	yes
CD164	-0.0604519	0.885311	0.920881	down	no
CD180	0.677147	0.364252	0.478078	up	no
CD19	0.550526	0.758984	0.827409	up	no
CD1E	-3.41569	0.0704997	0.128979	down	no
CD2	-0.25683	0.145378	0.231992	down	no
CD200	0.384484	0.0009637	0.00330183	up	no
CD200R1	-1.14087	0.0552834	0.1053	down	no
CD22	-0.518134	0.080626	0.144571	down	no
CD248	-1.19747	0.0199403	0.0451126	down	yes
CD27	0.214066	0.794319	0.854763	up	no
CD274	0.0716643	0.00108669	0.00367091	up	no
CD276	-1.70548	3.4e-08	2.92e-07	down	yes
CD28	0.240892	0.551986	0.656312	up	no
CD2AP	0.437611	0.00711968	0.0187941	up	no
CD2BP2	0.22593	0.0981445	0.168847	up	no
CD300A	-0.67064	0.00810018	0.0210413	down	no
CD300LG	-2.31724	0.00412708	0.0117153	down	yes
CD320	2.78709	4.33e-22	1.56e-20	up	yes
CD34	-0.496368	0.68216	0.766558	down	no
CD4	-1.20667	0.000241399	0.000966075	down	yes
CD40	1.41675	0.0799092	0.143454	up	no
CD44	0.861231	0.0506976	0.0980451	up	no
CD5	0.102977	0.993706	0.995875	up	no
CD53	0.47986	0.0144986	0.0345021	up	no
CD58	-0.80916	0.0140107	0.0336025	down	no
CD5L	-2.1092	0.00548455	0.0150156	down	yes
CD6	-0.188445	0.190453	0.287359	down	no
CD63	-1.53164	0.000576133	0.00208952	down	yes
CD68	-0.798169	2.4e-06	1.51e-05	down	no
CD7	0.357895	0.604559	0.703414	up	no
CD72	1.7456	0.887744	0.922439	up	no
CD74	0.834602	0.0107635	0.0268808	up	no
CD80	2.69424	0.00556857	0.0152126	up	yes
CD81	-0.311201	0.595264	0.694955	down	no
CD82	-0.551967	0.142155	0.227831	down	no
CD8B	2.68786	0.0451114	0.089102	up	no
CD9	0.49574	0.000173873	0.00072485	up	no
CD93	-0.644583	1.06e-10	1.34e-09	down	no
CD96	1.43915	5.09e-05	0.000240546	up	yes
CD99	-1.85956	0.00229673	0.00709827	down	yes
CD99L2	0.765127	2.54e-10	3.02e-09	up	no
CDA	3.92944	2.32e-08	2.05e-07	up	yes
CDADC1	-0.523698	4.17e-11	5.58e-10	down	no
CDAN1	-0.0959438	0.0373161	0.0765193	down	no
CDC14B	1.32738	0.0825984	0.147375	up	no
CDC16	-0.91126	1.78e-09	1.86e-08	down	no
CDC20	0.108081	0.571281	0.673229	up	no
CDC23	-0.0831186	0.941471	0.95914	down	no
CDC25A	1.09817	0.00713671	0.0188292	up	yes
CDC25B	-0.127446	0.997273	0.998242	down	no
CDC27	-1.13913	7.38e-07	5.11e-06	down	yes
CDC34	0.343554	2.07e-08	1.85e-07	up	no
CDC37	0.361494	2.44e-09	2.51e-08	up	no
CDC37L1	-0.707571	0.0437285	0.0869317	down	no
CDC40	-1.59673	0.798059	0.857508	down	no
CDC42	-1.72327	0.403611	0.517163	down	no
CDC42BPG	-0.068746	0.395754	0.508906	down	no
CDC42EP1	0.876614	7.24e-05	0.000329394	up	no
CDC42EP2	0.381794	9.54e-06	5.32e-05	up	no
CDC42EP3	0.129778	9e-05	0.00040275	up	no
CDC42EP4	-0.208889	1.79e-09	1.87e-08	down	no
CDC45	-0.0404573	0.118428	0.196413	down	no
CDC5L	0.88818	0.266799	0.374773	up	no
CDC6	1.89189	4.68e-09	4.65e-08	up	yes
CDC7	0.730532	0.972364	0.981502	up	no
CDC73	-0.103875	1.58e-06	1.03e-05	down	no
CDCA2	-7.62052	3.85e-16	8.73e-15	down	yes
CDCA3	0.518575	0.221022	0.323242	up	no
CDCA4	0.886899	0.132207	0.214889	up	no
CDCA5	-0.240435	0.00274365	0.00828429	down	no
CDCA7	-0.193424	0.748057	0.818146	down	no
CDCA8	-0.725682	0.000496447	0.00183949	down	no
CDH1	0.443818	0.09385	0.162923	up	no
CDH11	-0.62032	0.00176062	0.0056185	down	no
CDH13	-2.08759	4.5e-17	1.12e-15	down	yes
CDH19	-0.0912144	0.0341755	0.0713545	down	no
CDH2	-0.233555	0.75454	0.823504	down	no
CDH20	-3.31142	2.28e-06	1.44e-05	down	yes
CDH23	-0.978322	0.000224933	0.00091321	down	no
CDH24	8.94703	2.12e-111	2.37e-108	up	yes
CDH3	-2.629	0.037085	0.076169	down	no
CDH5	0.796334	0.0188287	0.0428957	up	no
CDH6	-1.36949	2.81e-07	2.09e-06	down	yes
CDHR2	-0.828726	0.0628808	0.116926	down	no
CDHR4	3.41959	1.02e-06	6.83e-06	up	yes
CDIP1	1.06468	2.49e-07	1.86e-06	up	yes
CDIPT	-0.870717	0.954092	0.96809	down	no
CDK1	-1.25273	0.358255	0.471862	down	no
CDK10	0.739567	0.370571	0.484357	up	no
CDK12	0.872188	0.0111339	0.0276417	up	no
CDK16	1.25216	0.778041	0.842634	up	no
CDK17	0.496724	0.243316	0.348428	up	no
CDK18	-1.01767	0.689642	0.772217	down	no
CDK19	-0.398471	0.520211	0.627273	down	no
CDK2	-0.168287	0.792758	0.853538	down	no
CDK20	1.13949	0.000226029	0.000916183	up	yes
CDK2AP1	-0.315032	1.47e-15	3.14e-14	down	no
CDK4	-1.50727	0.0223547	0.0496297	down	yes
CDK5	-0.67684	0.115553	0.192713	down	no
CDK5R1	0.975995	0.148286	0.235898	up	no
CDK5R2	-0.920533	0.110962	0.186513	down	no
CDK5RAP1	-0.203271	0.0144765	0.0344575	down	no
CDK5RAP3	-1.0227	0.257547	0.364465	down	no
CDK8	0.0315375	0.129132	0.210739	up	no
CDK9	0.667662	0.0462536	0.0908781	up	no
CDKAL1	1.00898	2.67e-05	0.000136343	up	yes
CDKL1	-1.07689	0.00460646	0.0129127	down	yes
CDKL2	2.2076	3.85e-06	2.32e-05	up	yes
CDKL4	-0.626659	0.140716	0.225991	down	no
CDKL5	-0.237032	1.09e-09	1.18e-08	down	no
CDKN1A	1.29105	3.98e-05	0.000194524	up	yes
CDKN1B	0.353609	0.00297744	0.00886819	up	no
CDKN1C	-0.731718	0.0217376	0.0485049	down	no
CDKN2AIP	-0.282309	0.00232922	0.0071811	down	no
CDKN2AIPNL	1.49877	5.28e-12	7.9e-11	up	yes
CDKN2B	1.28686	0.92174	0.946597	up	no
CDKN2C	0.316679	0.203292	0.30285	up	no
CDKN2D	0.823065	0.0512019	0.0987934	up	no
CDO1	0.987774	0.283569	0.392973	up	no
CDON	0.646831	0.0810018	0.145091	up	no
CDPF1	1.14236	1.65e-06	1.07e-05	up	yes
CDR2	0.139043	0.703968	0.783333	up	no
CDR2L	-0.0936181	0.0277202	0.0595767	down	no
CDS2	-0.29326	0.000833587	0.00290834	down	no
CDYL	0.295374	0.200488	0.29928	up	no
CDYL2	0.477103	0.105293	0.178869	up	no
CEACAM18	-0.287065	2.35e-08	2.07e-07	down	no
CEBPA	-0.0038606	2.58e-08	2.27e-07	down	no
CEBPB	0.504129	0.168875	0.260883	up	no
CEBPE	1.00987	0.787857	0.850297	up	no
CEBPG	1.51196	0.0016837	0.0054124	up	yes
CEBPZ	0.192583	0.0117358	0.0288512	up	no
CEBPZOS	1.26879	4.97e-08	4.19e-07	up	yes
CEL	15.4383	1.52e-180	1.54e-176	up	yes
CELA1	15.7074	6.96e-14	1.28e-12	up	yes
CELF1	-1.14109	6.14e-05	0.000284703	down	yes
CELF3	1.0485	0.0933887	0.162297	up	no
CELF5	2.77656	0.000384565	0.00146803	up	yes
CELSR1	2.02752	0.0799153	0.143454	up	no
CEMIP	-1.13889	0.882836	0.919253	down	no
CEMIP2	0.514205	0.234549	0.338756	up	no
CENATAC	-0.57874	0.0247759	0.0541946	down	no
CEND1	0.567203	0.337582	0.450154	up	no
CENPA	1.19086	0.128049	0.209277	up	no
CENPB	-0.162498	4.06e-05	0.000197371	down	no
CENPC	0.719632	0.00565598	0.0154264	up	no
CENPF	-0.287833	0.269992	0.378048	down	no
CENPI	0.656419	6.27e-05	0.0002893	up	no
CENPJ	-0.254495	0.0598692	0.112465	down	no
CENPK	0.561672	0.46546	0.578147	up	no
CENPL	0.772012	0.113143	0.189642	up	no
CENPM	0.339845	0.476207	0.587735	up	no
CENPN	1.25326	0.00170192	0.00546053	up	yes
CENPO	0.0690521	0.831121	0.881402	up	no
CENPP	-1.43076	0.0224481	0.0497932	down	yes
CENPT	0.770399	0.243055	0.348203	up	no
CENPV	-0.0535778	0.00991584	0.0250411	down	no
CENPW	0.810153	0.282585	0.391824	up	no
CENPX	-2.87645	0.000313035	0.00121847	down	yes
CEP104	0.48288	0.0298402	0.0634575	up	no
CEP112	-0.131997	0.59892	0.698463	down	no
CEP120	0.823311	0.868266	0.909428	up	no
CEP131	0.0715058	0.0633109	0.117596	up	no
CEP135	0.28085	0.0110157	0.0274023	up	no
CEP152	0.429034	0.111482	0.187201	up	no
CEP162	-1.65338	3.4e-08	2.92e-07	down	yes
CEP164	-0.176774	0.499088	0.608389	down	no
CEP170	0.1943	0.324922	0.437782	up	no
CEP19	-0.216487	0.274048	0.38235	down	no
CEP192	0.790201	0.017739	0.0407998	up	no
CEP295	-0.380386	0.000951379	0.00326404	down	no
CEP295NL	-0.409546	0.343534	0.456644	down	no
CEP44	0.861701	0.00346664	0.0100777	up	no
CEP55	0.422002	0.930744	0.952512	up	no
CEP63	0.832227	0.52339	0.630253	up	no
CEP68	-0.364163	0.545892	0.650906	down	no
CEP72	3.07035	4.21e-10	4.87e-09	up	yes
CEP76	0.732478	8.42e-07	5.75e-06	up	no
CEP83	-0.0216247	0.0245421	0.0537646	down	no
CEP85	0.85137	2.05e-12	3.21e-11	up	no
CEP85L	0.396345	9e-12	1.32e-10	up	no
CEP89	0.533862	0.505368	0.613896	up	no
CEP97	-0.0234954	0.427353	0.541404	down	no
CERCAM	2.37496	4.47e-09	4.45e-08	up	yes
CERK	-0.236805	0.789014	0.850777	down	no
CERS1	0.147584	0.0130113	0.0316015	up	no
CERS2	0.480379	0.020359	0.0458747	up	no
CERS4	-0.841441	0.00486193	0.0135162	down	no
CERS5	0.27092	0.724478	0.79981	up	no
CERT1	-0.785144	0.751193	0.820776	down	no
CES1	1.68141	1.42e-12	2.25e-11	up	yes
CETN3	0.639364	0.0409297	0.0823589	up	no
CFAP119	0.248885	0.08563	0.151605	up	no
CFAP157	-1.389	0.0341061	0.0712242	down	no
CFAP221	-1.43993	0.0862918	0.152483	down	no
CFAP276	-9.66836	1.92e-20	6.25e-19	down	yes
CFAP298	-0.952166	0.336856	0.449601	down	no
CFAP36	-1.08999	9.13e-05	0.00040775	down	yes
CFAP410	-1.2734	0.0725638	0.132157	down	no
CFAP418	-2.74809	0.00340249	0.00991089	down	yes
CFAP44	-4.08792	5.88e-05	0.000273781	down	yes
CFAP45	-3.05372	0.000770549	0.00270523	down	yes
CFAP53	0.383945	0.0563403	0.10699	up	no
CFAP65	-0.84925	0.263384	0.370957	down	no
CFAP68	1.10986	2.39e-09	2.46e-08	up	yes
CFAP70	-2.76536	0.0131005	0.0317893	down	yes
CFAP91	-5.20307	4.72e-14	8.78e-13	down	yes
CFAP97	3.25862	0.276224	0.384748	up	no
CFB	-1.02211	0.000802596	0.00280895	down	yes
CFD	0.824948	1.61e-08	1.48e-07	up	no
CFH	-1.63146	5.56e-33	4.32e-31	down	yes
CFL1	0.137437	0.691068	0.773165	up	no
CFL2	-0.024751	0.00528295	0.0145386	down	no
CFP	-0.0475232	0.357247	0.471027	down	no
CFTR	0.213303	0.0580717	0.109639	up	no
CGAS	0.451865	0.147053	0.234157	up	no
CGN	-0.26572	0.643277	0.735497	down	no
CGREF1	-1.19246	0.251958	0.358363	down	no
CH25H	0.862773	0.195786	0.293824	up	no
CHAC1	3.98232	4.22e-18	1.15e-16	up	yes
CHAC2	-0.0469857	4.49e-06	2.67e-05	down	no
CHAD	-1.45317	0.07517	0.136142	down	no
CHAF1A	-0.228272	0.151017	0.239112	down	no
CHAF1B	0.15842	0.140457	0.225684	up	no
CHAMP1	1.08103	0.0834848	0.148642	up	no
CHAT	1.01093	0.180696	0.275561	up	no
CHCHD1	-1.77844	8.53e-09	8.21e-08	down	yes
CHCHD3	-0.360272	1.18e-23	4.75e-22	down	no
CHCHD4	0.0873595	0.379638	0.49308	up	no
CHCHD5	-0.463927	7.82e-08	6.34e-07	down	no
CHCHD6	-0.136457	0.241646	0.346922	down	no
CHD1	-0.223422	5.23e-12	7.84e-11	down	no
CHD1L	-0.473526	0.00313132	0.00926912	down	no
CHD4	0.700312	0.000295249	0.00115682	up	no
CHD5	0.772393	0.568961	0.671514	up	no
CHD6	0.165402	0.0356554	0.0738336	up	no
CHD7	-0.575246	0.386482	0.499655	down	no
CHD8	-0.173324	0.039472	0.0799495	down	no
CHD9	0.140472	0.000511656	0.00188816	up	no
CHDH	0.517841	2.9e-08	2.52e-07	up	no
CHEK2	-1.01241	0.00282098	0.00847469	down	yes
CHERP	0.199069	0.00568955	0.0155054	up	no
CHFR	-0.419445	0.896126	0.92821	down	no
CHGA	-0.801368	0.00415549	0.011786	down	no
CHGB	1.61386	1.03e-18	2.94e-17	up	yes
CHIC2	-2.68731	3.21e-11	4.36e-10	down	yes
CHID1	-0.272061	0.270903	0.378852	down	no
CHKA	1.06177	0.000118993	0.000516985	up	yes
CHL1	-1.9532	1.73e-09	1.81e-08	down	yes
CHM	0.391563	0.109378	0.184373	up	no
CHML	1.33138	0.0150052	0.035457	up	yes
CHMP1B	0.778685	0.000281226	0.0011079	up	no
CHMP2A	0.158933	0.760997	0.829117	up	no
CHMP2B	-0.0991095	4.01e-05	0.000195615	down	no
CHMP4B	-0.133181	0.223215	0.32574	down	no
CHMP4C	-3.84777	0.83202	0.882077	down	no
CHMP5	1.02533	0.50198	0.610882	up	no
CHMP6	0.845888	0.000450886	0.00169557	up	no
CHMP7	-1.50007	7.15e-06	4.1e-05	down	yes
CHN1	-1.69812	4.94e-11	6.52e-10	down	yes
CHODL	-3.48168	3.59e-06	2.17e-05	down	yes
CHORDC1	-2.42027	0.000341291	0.00131779	down	yes
CHP1	0.0664809	0.180852	0.275757	up	no
CHPF	0.394288	0.236915	0.341392	up	no
CHPF2	-0.221382	0.994731	0.996498	down	no
CHRAC1	0.641344	0.0288095	0.06159	up	no
CHRM1	0.440616	0.224473	0.327057	up	no
CHRM2	-0.408237	0.000154892	0.000651915	down	no
CHRM3	1.03151	0.705842	0.78464	up	no
CHRM4	1.24526	0.00818694	0.0212448	up	yes
CHRNA2	-0.100652	0.0737677	0.133963	down	no
CHRNA3	0.658816	0.168776	0.26077	up	no
CHRNB1	0.932267	0.196337	0.294346	up	no
CHRNB2	-0.195743	0.00146107	0.00476809	down	no
CHRNB3	2.47494	0.00070388	0.00249722	up	yes
CHRND	3.54092	0.000739509	0.00261078	up	yes
CHRNE	2.81509	5.54e-09	5.44e-08	up	yes
CHST1	1.23067	0.830655	0.881186	up	no
CHST10	-0.0881426	0.754003	0.823135	down	no
CHST11	0.673369	5e-05	0.000236689	up	no
CHST12	2.168	0.149475	0.237192	up	no
CHST14	-0.22302	0.00261646	0.00795975	down	no
CHST15	0.470489	0.034984	0.0726369	up	no
CHST2	-0.241097	0.00817901	0.0212297	down	no
CHST3	0.604867	1.11e-06	7.4e-06	up	no
CHST4	-1.05247	0.0698171	0.127939	down	no
CHST7	-0.0606143	0.312012	0.423838	down	no
CHSY1	0.478479	0.0382618	0.077936	up	no
CHSY3	0.339564	0.93583	0.955997	up	no
CHTF18	0.367371	0.552613	0.656902	up	no
CHTF8	0.379588	3.3e-26	1.64e-24	up	no
CHTOP	-0.401948	0.723567	0.799328	down	no
CHURC1	-0.746951	0.00682941	0.0181465	down	no
CIAO1	-0.361942	0.000263249	0.00104647	down	no
CIAO2A	0.609077	0.134372	0.217813	up	no
CIAO2B	0.236056	0.725137	0.800317	up	no
CIAO3	-0.183819	0.0224631	0.0497994	down	no
CIAPIN1	0.244394	0.145368	0.231992	up	no
CIART	0.442655	0.101008	0.172831	up	no
CIB1	-0.304791	0.247652	0.353533	down	no
CIB2	2.25217	0.0305213	0.0647015	up	no
CIBAR1	1.77204	2.92e-06	1.81e-05	up	yes
CIDEB	-0.181471	0.0599181	0.112536	down	no
CIITA	-1.00687	0.0102171	0.0257133	down	yes
CILK1	-0.603327	8.25e-10	9.12e-09	down	no
CILP	-0.681917	0.181576	0.276485	down	no
CINP	-0.119152	0.151986	0.240006	down	no
CIP2A	-0.174821	0.206396	0.306377	down	no
CIPC	0.492391	5.91e-09	5.78e-08	up	no
CISD1	-0.405981	0.0518856	0.0998645	down	no
CISH	1.22901	0.000237766	0.00095456	up	yes
CIT	0.264945	0.670137	0.757713	up	no
CITED2	-0.858299	0.0465166	0.0913061	down	no
CIZ1	-0.508686	0.384394	0.497912	down	no
CKAP2	-0.193027	0.145142	0.231773	down	no
CKAP2L	0.647968	0.818144	0.872444	up	no
CKAP4	0.151313	0.501394	0.610464	up	no
CKAP5	0.0545682	0.298697	0.409608	up	no
CKB	-2.91798	0.017994	0.0413015	down	yes
CKM	0.24038	0.0576705	0.109086	up	no
CKMT2	0.592978	0.370197	0.483993	up	no
CLASRP	1.03245	0.0736354	0.133843	up	no
CLCA1	-2.28629	6.2e-05	0.000286963	down	yes
CLCC1	1.50752	0.717608	0.794658	up	no
CLCN2	-0.403144	0.663734	0.751904	down	no
CLCN3	0.527999	0.251552	0.357987	up	no
CLCN4	1.38198	0.00747604	0.0196067	up	yes
CLCN6	-0.0880091	0.890443	0.924124	down	no
CLCN7	-0.768469	0.00143363	0.00469369	down	no
CLDN11	0.123115	0.860578	0.904471	up	no
CLDN15	-0.58209	0.360289	0.473985	down	no
CLDN2	-4.58162	1	1	down	no
CLDN23	0.611448	0.000935571	0.00321527	up	no
CLDN5	0.403284	0.295758	0.406572	up	no
CLDN6	8.50246	1.23e-12	1.97e-11	up	yes
CLDN7	0.348519	0.133531	0.216728	up	no
CLDN8	0.0174598	7.09e-07	4.93e-06	up	no
CLDND1	-0.534162	0.966691	0.977338	down	no
CLEC11A	-1.25299	0.014525	0.0345567	down	yes
CLEC14A	-0.360068	0.120088	0.198677	down	no
CLEC3B	-1.73809	0.00294882	0.00879854	down	yes
CLEC4E	-0.0442572	0.163118	0.253942	down	no
CLEC4G	-1.65988	0.151905	0.239989	down	no
CLEC7A	-2.17868	0.00513277	0.0141639	down	yes
CLIC1	0.328193	0.107709	0.18225	up	no
CLIC2	-1.46758	0.00915966	0.0233962	down	yes
CLIC4	0.196254	5.6e-24	2.33e-22	up	no
CLINT1	-0.00946891	0.559762	0.66306	down	no
CLIP2	-0.571975	0.0132708	0.0321101	down	no
CLIP3	-0.923597	0.0258545	0.0561524	down	no
CLIP4	-1.25601	0.742275	0.813851	down	no
CLK3	0.481458	0.926086	0.949348	up	no
CLMN	-0.790234	0.0372106	0.0763495	down	no
CLMP	0.522181	6.49e-05	0.000298748	up	no
CLN3	0.429826	0.988595	0.992527	up	no
CLN5	-1.44674	0.997764	0.998456	down	no
CLN6	0.162634	0.00285195	0.00855754	up	no
CLN8	0.261673	0.00236512	0.00727181	up	no
CLNS1A	-2.58314	0.119757	0.198325	down	no
CLP1	0.790385	0.0979526	0.168578	up	no
CLPB	0.848262	9.85e-16	2.13e-14	up	no
CLPP	-0.2766	0.090954	0.159179	down	no
CLPS	15.1067	6.1e-144	2.05e-140	up	yes
CLPTM1	0.555149	0.00073585	0.00259968	up	no
CLPTM1L	0.242253	2.63e-08	2.3e-07	up	no
CLPX	0.344118	0.00408834	0.0116183	up	no
CLRN3	-1.48961	0.268477	0.376498	down	no
CLSPN	-0.368592	0.884531	0.920543	down	no
CLSTN3	0.983563	0.367312	0.481219	up	no
CLTC	-0.431333	0.0038534	0.0110345	down	no
CLTRN	0.115612	0.839287	0.887731	up	no
CLU	0.870493	0.0245609	0.0537943	up	no
CLUAP1	-0.258283	0.0121039	0.0296706	down	no
CLVS2	-0.898518	0.0309347	0.0654954	down	no
CLYBL	-2.00028	4.87e-07	3.49e-06	down	yes
CMAS	-0.693211	0.00241949	0.00741638	down	no
CMBL	0.892882	0.0225193	0.0498963	up	no
CMIP	0.289629	0.0023784	0.00730374	up	no
CMKLR1	-0.165114	4.1e-07	2.98e-06	down	no
CMPK1	-1.99456	0.127558	0.208644	down	no
CMPK2	-0.338955	0.0574301	0.108692	down	no
CMTM3	-0.0462041	0.469421	0.581635	down	no
CMTM4	0.698129	0.000114137	0.000498892	up	no
CMTM6	0.472703	2.37e-16	5.47e-15	up	no
CMTM8	-0.250258	3.3e-14	6.21e-13	down	no
CMTR1	0.101713	0.454712	0.568222	up	no
CMTR2	1.22042	0.0961972	0.166227	up	no
CMYA5	-1.14508	0.0288002	0.0615832	down	no
CNBP	-0.355042	0.538333	0.643946	down	no
CNDP1	0.519613	0.963366	0.974758	up	no
CNDP2	-1.76662	0.271814	0.379705	down	no
CNGA3	-0.802972	0.0123165	0.0301625	down	no
CNIH2	0.696917	0.576639	0.678119	up	no
CNIH4	0.548933	0.000233337	0.000939845	up	no
CNKSR3	1.00172	0.0926464	0.161396	up	no
CNN1	-0.299051	0.366	0.479935	down	no
CNN3	1.76951	1.08e-08	1.01e-07	up	yes
CNNM2	1.56527	0.000205388	0.000839935	up	yes
CNNM3	0.113764	0.00671038	0.0178772	up	no
CNNM4	0.311809	8.69e-11	1.12e-09	up	no
CNOT1	-0.270486	0.809155	0.865746	down	no
CNOT10	-0.596209	0.000977598	0.00334604	down	no
CNOT2	-0.836634	0.000395807	0.00150696	down	no
CNOT4	-0.229104	1.96e-16	4.57e-15	down	no
CNOT6	0.106173	0.305834	0.417073	up	no
CNOT8	-0.227456	0.279105	0.387977	down	no
CNOT9	-0.108448	0.0706823	0.129231	down	no
CNPY3	0.0262924	0.209945	0.310777	up	no
CNPY4	-0.246381	0.0938805	0.162927	down	no
CNR1	-0.288055	0.0268307	0.0579501	down	no
CNRIP1	0.930685	0.706513	0.785213	up	no
CNST	-0.525226	0.100551	0.172337	down	no
CNTF	3.38869	1.57e-13	2.77e-12	up	yes
CNTFR	1.46561	0.0297518	0.063302	up	no
CNTLN	-0.694539	0.0244705	0.0536194	down	no
CNTN1	-0.601158	3.03e-06	1.87e-05	down	no
CNTN2	-2.9823	2.05e-07	1.56e-06	down	yes
CNTN4	-1.46938	0.0123367	0.0301946	down	yes
CNTNAP1	0.984226	0.0773862	0.13956	up	no
CNTNAP2	-0.982022	0.107327	0.181765	down	no
CNTRL	-0.229333	0.555883	0.659625	down	no
COASY	0.120103	0.000612196	0.00220605	up	no
COBLL1	-0.548584	0.0115755	0.0285486	down	no
COG1	0.4728	0.492748	0.602845	up	no
COG2	0.255233	0.158792	0.248517	up	no
COG3	-0.481183	0.020995	0.0470977	down	no
COG4	-0.561192	0.375221	0.488474	down	no
COG6	-0.703218	0.0648343	0.120139	down	no
COG8	0.309866	0.11188	0.187775	up	no
COIL	1.05789	0.00671797	0.0178927	up	yes
COL12A1	-0.0803254	0.0155976	0.0365658	down	no
COL14A1	-0.409818	0.0798162	0.143425	down	no
COL15A1	-2.53968	0.00186548	0.00591017	down	yes
COL16A1	-1.57231	0.00453078	0.0127321	down	yes
COL17A1	1.42569	0.612846	0.710763	up	no
COL18A1	-1.60799	4.09e-05	0.000198556	down	yes
COL1A1	-2.60407	0.00403798	0.0114946	down	yes
COL21A1	0.729163	0.252179	0.358627	up	no
COL23A1	-3.85146	9.59e-15	1.88e-13	down	yes
COL3A1	-3.41555	0.0011378	0.0038231	down	yes
COL4A1	-1.69746	5.08e-08	4.27e-07	down	yes
COL4A2	-1.76128	1.21e-19	3.64e-18	down	yes
COL4A4	-0.814801	0.00174223	0.00557216	down	no
COL4A6	-0.0818583	0.00586001	0.0158884	down	no
COL5A2	-1.42997	6.52e-05	0.000299732	down	yes
COL5A3	-0.686212	0.0143286	0.0341861	down	no
COL6A1	-2.26489	3.78e-05	0.00018601	down	yes
COL6A3	-2.43785	4.66e-06	2.75e-05	down	yes
COL6A5	-3.11449	0.00174879	0.00559137	down	yes
COL6A6	-3.88003	4.87e-12	7.32e-11	down	yes
COL7A1	-2.61917	1.81e-08	1.64e-07	down	yes
COL8A1	-0.325255	7.74e-05	0.000350671	down	no
COL9A2	-0.0603615	0.624192	0.721017	down	no
COL9A3	-3.77744	1.36e-18	3.86e-17	down	yes
COLEC10	-3.3288	2.13e-08	1.9e-07	down	yes
COLEC11	0.363102	0.689546	0.772217	up	no
COLEC12	0.355853	0.0151826	0.0357884	up	no
COLGALT1	0.238019	0.136374	0.220669	up	no
COMMD10	-1.36515	6.2e-19	1.8e-17	down	yes
COMMD2	0.64763	0.000237934	0.000954858	up	no
COMMD4	-1.75667	0.0032795	0.0096315	down	yes
COMMD5	0.232117	0.603026	0.702036	up	no
COMMD7	-0.924188	0.0811679	0.145336	down	no
COMMD8	-1.08591	0.956106	0.969647	down	no
COMTD1	-0.673575	0.770023	0.836373	down	no
COPA	-0.299304	0.142951	0.228853	down	no
COPB1	-0.0648872	0.954479	0.968288	down	no
COPB2	-0.26238	0.314972	0.426882	down	no
COPE	0.633025	0.0106602	0.0266559	up	no
COPG1	-0.849397	0.0363566	0.0749781	down	no
COPG2	1.03257	0.00735553	0.0193207	up	yes
COPS2	-2.11748	0.985939	0.991042	down	no
COPS3	0.922002	4.43e-06	2.63e-05	up	no
COPS4	0.563382	0.887906	0.922439	up	no
COPS5	0.356676	0.142572	0.228392	up	no
COPS6	-0.406195	0.0342653	0.0714437	down	no
COPS7A	-0.267842	0.000664007	0.00236991	down	no
COPS7B	-0.135254	0.260762	0.367829	down	no
COPS8	0.788625	0.00497355	0.0137734	up	no
COPS9	0.352333	0.257846	0.364727	up	no
COPZ2	0.749592	0.212922	0.313842	up	no
COQ10A	2.23301	7.15e-13	1.18e-11	up	yes
COQ10B	0.482461	0.0621578	0.115987	up	no
COQ2	-1.29484	9.3e-10	1.02e-08	down	yes
COQ4	-0.0776658	0.332001	0.444708	down	no
COQ5	0.0936918	0.00450599	0.0126719	up	no
COQ6	-1.30463	1.84e-08	1.66e-07	down	yes
COQ7	1.43588	0.310092	0.421741	up	no
COQ8A	-0.654344	0.0271795	0.0585516	down	no
COQ8B	-0.449492	0.470517	0.582707	down	no
COQ9	-0.888121	6.57e-08	5.43e-07	down	no
CORO1B	-1.75874	2.06e-09	2.14e-08	down	yes
CORO1C	0.859595	6.93e-09	6.73e-08	up	no
CORO2A	-0.305437	0.213277	0.31419	down	no
CORO2B	0.490156	0.00185131	0.00587451	up	no
CORO7	0.184904	0.0162974	0.0380122	up	no
COTL1	-0.0118002	0.74729	0.817485	down	no
CP	-1.23506	0.495253	0.604884	down	no
CPA1	14.6664	2.85e-95	2.4e-92	up	yes
CPA2	13.6103	2.78e-169	1.4e-165	up	yes
CPA3	2.23461	0.00447552	0.0125981	up	yes
CPAMD8	-0.670145	0.0842475	0.149735	down	no
CPB1	15.6766	6.6e-99	6.05e-96	up	yes
CPD	0.816105	0.924273	0.948414	up	no
CPE	0.199209	0.0258198	0.0560891	up	no
CPEB1	1.47063	0.667048	0.755095	up	no
CPEB4	1.45018	0.681407	0.765995	up	no
CPED1	-0.950461	2.54e-08	2.23e-07	down	no
CPLANE2	-2.8805	0.000755068	0.00265549	down	yes
CPLX1	0.523838	0.205596	0.305729	up	no
CPM	1.11464	0.00204748	0.00642278	up	yes
CPNE2	-0.49895	0.178582	0.273038	down	no
CPNE3	-0.323032	0.00225392	0.00698523	down	no
CPNE5	-0.816235	0.0306014	0.0648442	down	no
CPO	1.62258	0.223575	0.326172	up	no
CPOX	1.46501	0.462704	0.575638	up	no
CPPED1	-0.0931868	0.0143454	0.034202	down	no
CPQ	-0.110037	0.179754	0.274456	down	no
CPS1	-1.46635	0.000265594	0.00105289	down	yes
CPSF1	-0.078483	0.630757	0.725536	down	no
CPSF2	0.123464	4.93e-06	2.89e-05	up	no
CPSF3	-0.0321354	0.517	0.624377	down	no
CPSF7	0.161839	0.0189001	0.0430292	up	no
CPT1A	-0.295048	0.0300935	0.0639423	down	no
CPT1B	0.994954	3.95e-13	6.73e-12	up	no
CPT1C	-0.809164	0.013497	0.0325327	down	no
CPT2	-0.494686	0.439487	0.553236	down	no
CPTP	0.395863	2.83e-06	1.76e-05	up	no
CPXM1	-3.94832	0.0371791	0.0763003	down	no
CPXM2	-2.27533	6.34e-12	9.38e-11	down	yes
CRACD	0.0329102	7.42e-05	0.000336774	up	no
CRACR2B	0.770127	4.46e-05	0.000214144	up	no
CRADD	-2.58648	1.23e-10	1.55e-09	down	yes
CRAMP1	0.298605	0.137153	0.22168	up	no
CRAT	-0.142496	0.000233356	0.000939845	down	no
CRB3	0.855598	0.000327212	0.00126925	up	no
CRBN	-0.632976	0.674066	0.760308	down	no
CRCP	-1.88086	0.0145757	0.0346447	down	yes
CREB1	-0.607192	0.889213	0.923132	down	no
CREB3	-0.212048	3.11e-06	1.91e-05	down	no
CREB3L1	0.456107	0.164243	0.255289	up	no
CREB3L2	-0.684773	0.0250448	0.0546289	down	no
CREB3L3	-0.571285	0.125384	0.205699	down	no
CREB3L4	-0.339197	0.034694	0.0721535	down	no
CREBBP	0.75923	0.019435	0.0440582	up	no
CREBL2	-0.218456	0.458128	0.571287	down	no
CREBRF	0.633374	0.186995	0.283539	up	no
CREBZF	2.03322	0.105662	0.179367	up	no
CREG1	0.569337	0.63774	0.731402	up	no
CRELD2	1.34858	0.000107779	0.000473973	up	yes
CREM	1.55535	3.3e-05	0.00016431	up	yes
CRHBP	-1.75376	5.42e-06	3.16e-05	down	yes
CRIP3	4.06387	1.11e-12	1.79e-11	up	yes
CRISPLD2	-0.616568	0.252939	0.359202	down	no
CRK	0.443568	0.00730799	0.0192208	up	no
CRKL	0.159575	1.84e-06	1.18e-05	up	no
CRLF1	-1.77987	0.179218	0.273721	down	no
CRLF3	0.669913	0.246494	0.352058	up	no
CRLS1	0.516179	0.0669289	0.123453	up	no
CRMP1	0.195219	0.671123	0.758487	up	no
CRNKL1	-0.410165	0.286564	0.39647	down	no
CROCC	-0.321422	0.495835	0.605301	down	no
CROCC2	0.400832	0.790294	0.851703	up	no
CRTAP	-0.727486	0.00688402	0.0182723	down	no
CRTC3	-0.681872	0.392606	0.505502	down	no
CRYAB	0.385122	0.217085	0.318592	up	no
CRYBG1	-0.645919	0.732113	0.805947	down	no
CRYBG2	1.15985	4.06e-09	4.05e-08	up	yes
CRYBG3	0.502586	0.578488	0.679659	up	no
CRYM	-0.260235	0.221943	0.324307	down	no
CRYZ	-0.662813	0.263698	0.371295	down	no
CS	-0.12148	6.05e-06	3.5e-05	down	no
CSDE1	-0.441647	0.988225	0.992304	down	no
CSE1L	-1.39421	0.0278362	0.059775	down	no
CSF1	0.845934	0.00228326	0.0070653	up	no
CSF1R	0.0670999	0.264401	0.371975	up	no
CSF3	-0.31438	0.2563	0.362954	down	no
CSF3R	2.84347	6.13e-06	3.54e-05	up	yes
CSGALNACT2	0.765513	7.55e-06	4.31e-05	up	no
CSK	-1.16637	0.872092	0.912299	down	no
CSKMT	-0.160275	0.322937	0.43563	down	no
CSNK1A1	0.768081	0.325702	0.438716	up	no
CSNK1D	0.48546	0.0137435	0.0330559	up	no
CSNK1E	-0.478238	0.00169584	0.00544275	down	no
CSNK1G3	0.349782	0.0788514	0.141893	up	no
CSNK2A1	-1.29579	0.135963	0.22018	down	no
CSNK2A2	0.537062	0.021688	0.0484157	up	no
CSNK2B	1.03615	0.326373	0.439209	up	no
CSPG4	-1.13764	0.297138	0.408025	down	no
CSPP1	0.908853	0.00418825	0.0118722	up	no
CSRNP1	-0.404073	0.348844	0.462122	down	no
CSRNP2	0.320254	0.41788	0.532005	up	no
CSRP1	-0.684205	0.363324	0.477123	down	no
CSRP2	0.30385	0.00634538	0.0170035	up	no
CST7	2.08127	0.0142514	0.0340425	up	yes
CSTA	0.595004	0.772105	0.838093	up	no
CSTB	-0.158021	0.808501	0.865746	down	no
CSTF1	-0.647011	0.48595	0.596841	down	no
CSTF2T	-0.0365872	0.389444	0.502713	down	no
CSTF3	0.141692	0.220337	0.322567	up	no
CSTPP1	-0.0259864	0.0982435	0.168931	down	no
CTBP1	0.426502	0.0208597	0.0468358	up	no
CTBP2	1.4208	0.00947334	0.0240597	up	yes
CTBS	-0.343713	1.05e-05	5.77e-05	down	no
CTC1	-0.103697	0.88105	0.918436	down	no
CTCF	0.121963	0.95988	0.97201	up	no
CTDSP2	0.171087	7.67e-19	2.21e-17	up	no
CTH	0.608732	0.157636	0.247151	up	no
CTIF	0.18362	0.000272898	0.00107803	up	no
CTLA4	-2.09839	1.17e-05	6.37e-05	down	yes
CTNNA1	-0.64397	0.00376528	0.0108344	down	no
CTNNAL1	0.369769	0.507729	0.616022	up	no
CTNNB1	-0.183788	0.656549	0.74605	down	no
CTNNBL1	-1.27167	8.24e-07	5.64e-06	down	yes
CTNND1	-0.640571	3.16e-09	3.19e-08	down	no
CTNND2	0.683084	0.516982	0.624377	up	no
CTNS	-0.723271	0.280529	0.389776	down	no
CTPS1	-2.48036	2.12e-18	5.92e-17	down	yes
CTPS2	-1.82998	1.63e-22	6.07e-21	down	yes
CTR9	-0.120468	0.000571456	0.00207703	down	no
CTRC	14.8108	1.64e-79	9.21e-77	up	yes
CTSA	-0.498694	0.000493665	0.00183436	down	no
CTSB	0.585125	0.018689	0.042635	up	no
CTSC	2.29682	0.164609	0.255544	up	no
CTSD	0.469594	0.000433542	0.00163644	up	no
CTSF	0.33247	0.881394	0.918604	up	no
CTSH	-1.79384	4.34e-05	0.000209264	down	yes
CTSK	-0.112636	0.641971	0.734586	down	no
CTSO	0.490338	0.00268469	0.00814034	up	no
CTSW	-1.49556	2.01e-09	2.09e-08	down	yes
CTSZ	-0.238036	0.597023	0.696492	down	no
CTTN	-0.469497	0.0368632	0.0757598	down	no
CTTNBP2	0.0845522	0.265156	0.37282	up	no
CTTNBP2NL	-0.555108	0.234189	0.338477	down	no
CTU2	0.31537	0.123536	0.203228	up	no
CTXN1	-0.59674	0.0149565	0.0353667	down	no
CUBN	-7.53183	1	1	down	no
CUEDC1	0.680614	0.107316	0.181765	up	no
CUEDC2	0.112446	0.287764	0.397911	up	no
CUL1	0.204098	0.285791	0.395628	up	no
CUL2	-1.27023	7.04e-07	4.9e-06	down	yes
CUL3	-2.43754	0.185635	0.281781	down	no
CUL4A	-0.986234	0.0410533	0.0824742	down	no
CUL5	-0.139492	0.295115	0.405853	down	no
CUL7	0.265861	0.0920947	0.160629	up	no
CUL9	-0.162014	0.24346	0.348485	down	no
CUTA	-0.385987	0.734363	0.808069	down	no
CUTC	-0.829813	0.118755	0.196923	down	no
CUZD1	14.034	3.51e-29	2.12e-27	up	yes
CWC15	-1.31341	4.68e-06	2.76e-05	down	yes
[truncated: 8,109 more rows]

## Sheet: Table S7-4
Table S7-4. Differential expression analysis of kidney tissue between R. pusillus and R. ferrumequinum
gene	log2FC	pval	padj	regulate	significant
A2M	2.12371	0.207392	0.316641	up	no
A2ML1	5.77315	3.07e-31	2.13e-29	up	yes
A3GALT2	-0.664186	0.00103009	0.00364845	down	no
A4GALT	-0.668566	0.122309	0.209174	down	no
AAAS	0.0305252	0.342973	0.468479	up	no
AACS	0.554158	0.165346	0.265155	up	no
AADAT	2.25233	0.0752718	0.141148	up	no
AAGAB	0.0610267	0.353099	0.478032	up	no
AAMDC	-1.73547	0.129908	0.219298	down	no
AAMP	0.304097	0.0691022	0.131928	up	no
AARS1	0.531095	0.0246653	0.0564583	up	no
AARS2	0.383592	0.261611	0.380776	up	no
AARSD1	-1.1938	0.167404	0.267665	down	no
AASDHPPT	-0.398979	0.0106654	0.0279739	down	no
AASS	0.622687	0.041215	0.0860817	up	no
AATF	-0.220828	0.11305	0.196429	down	no
AATK	0.604869	0.900092	0.934687	up	no
ABAT	1.35733	1.37e-05	7.83e-05	up	yes
ABCA1	0.12064	0.584324	0.692645	up	no
ABCA2	0.0133236	0.436858	0.559198	up	no
ABCA3	0.16863	0.010313	0.0271671	up	no
ABCA4	1.75662	0.137385	0.229183	up	no
ABCA8	-0.380438	0.115907	0.200381	down	no
ABCA9	-1.72653	1.22e-43	2.06e-41	down	yes
ABCB10	0.0733712	0.00280093	0.00873366	up	no
ABCB6	1.47384	7.87e-21	2.81e-19	up	yes
ABCB7	-1.24252	0.038682	0.0817773	down	no
ABCB8	-0.596947	5.55e-07	4.17e-06	down	no
ABCB9	0.785002	0.00154287	0.00516845	up	no
ABCC10	-0.402759	0.220387	0.332643	down	no
ABCC11	-1.55916	1	1	down	no
ABCC2	1.52226	0.0600241	0.117398	up	no
ABCC3	-1.11468	1	1	down	no
ABCC4	0.884048	0.157481	0.2554	up	no
ABCC5	0.294766	0.311341	0.435649	up	no
ABCC6	-0.540344	0.582519	0.691055	down	no
ABCC8	-1.46226	0.0285039	0.06343	down	no
ABCD1	-0.489574	0.00788875	0.0215796	down	no
ABCD3	0.977629	0.00825485	0.0224029	up	no
ABCD4	-0.0943457	0.00107647	0.00379318	down	no
ABCE1	0.21185	0.192899	0.298891	up	no
ABCF2	0.278833	0.355805	0.480537	up	no
ABCF3	0.326824	0.00485688	0.0141644	up	no
ABCG4	-1.46629	0.012933	0.0327804	down	yes
ABCG8	3.5876	0.00144896	0.00489357	up	yes
ABHD1	-0.375018	0.000186213	0.000802798	down	no
ABHD11	-0.512518	0.0373838	0.0795378	down	no
ABHD12	-0.42908	0.00959437	0.0255018	down	no
ABHD14A	1.59524	0.00486071	0.0141716	up	yes
ABHD14B	0.540765	0.198062	0.30552	up	no
ABHD15	0.679136	0.117988	0.203257	up	no
ABHD16A	0.478111	0.00207879	0.00672786	up	no
ABHD17A	-0.37511	0.000608301	0.00230904	down	no
ABHD17B	-1.58445	4.91e-19	1.55e-17	down	yes
ABHD2	0.948448	2.63e-25	1.24e-23	up	no
ABHD3	1.71491	0.423744	0.546342	up	no
ABHD4	1.05829	4.46e-07	3.42e-06	up	yes
ABHD6	-0.911766	0.022241	0.0518054	down	no
ABHD8	-0.445675	0.355625	0.480357	down	no
ABI3	0.221722	0.632889	0.731063	up	no
ABITRAM	-0.346249	0.00271358	0.00849464	down	no
ABL1	0.714439	0.000116917	0.00053065	up	no
ABLIM3	9.58e-06	0.718754	0.799468	up	no
ABR	0.125152	1.02e-08	1.01e-07	up	no
ABRA	5.74954	7.48e-37	7.8e-35	up	yes
ABRACL	-0.00129723	0.702206	0.786657	down	no
ABRAXAS1	0.222571	0.000123578	0.00055672	up	no
ABRAXAS2	-0.225872	0.425211	0.547344	down	no
ABT1	0.204172	0.00135419	0.00460817	up	no
ABTB2	0.184039	0.712983	0.795277	up	no
ABTB3	1.55789	0.0155435	0.0382364	up	yes
ACAA1	-0.0132476	0.968455	0.979145	down	no
ACAA2	0.00662908	3.45e-05	0.000179095	up	no
ACACA	0.228334	0.613138	0.716751	up	no
ACACB	0.102651	0.336151	0.461296	up	no
ACAD10	0.493185	0.162857	0.262304	up	no
ACAD11	0.63142	0.00023664	0.000993639	up	no
ACAD8	0.508108	0.54906	0.661243	up	no
ACAD9	-2.21179	0.000298143	0.00122351	down	yes
ACADL	0.934113	0.919267	0.948112	up	no
ACADM	-2.79608	1.12e-32	8.61e-31	down	yes
ACADS	1.09291	0.000257027	0.00106967	up	yes
ACADSB	-0.440933	0.184743	0.288855	down	no
ACADVL	0.523739	0.83042	0.886508	up	no
ACAP1	-0.488552	0.153446	0.25031	down	no
ACAP2	-0.388471	2.14e-05	0.000116602	down	no
ACAP3	-0.51877	0.762248	0.834488	down	no
ACAT1	0.336662	0.582924	0.691377	up	no
ACAT2	2.01626	0.0056874	0.0162423	up	yes
ACBD4	-1.90296	0.251871	0.369918	down	no
ACBD5	-0.154667	1.24e-06	8.73e-06	down	no
ACE2	-1.12951	0.497833	0.615862	down	no
ACER2	1.37195	3.57e-11	5.04e-10	up	yes
ACKR1	-0.537017	0.0491851	0.0994378	down	no
ACKR2	-0.9484	0.0243444	0.0558476	down	no
ACKR3	1.29204	0.460406	0.58155	up	no
ACKR4	-0.144115	0.00110435	0.0038729	down	no
ACLY	-1.36037	0.947573	0.966822	down	no
ACO1	-0.0720451	0.697103	0.782668	down	no
ACO2	0.395599	0.146986	0.242029	up	no
ACOD1	0.125811	0.870673	0.914069	up	no
ACOT11	0.286898	0.00477884	0.0139724	up	no
ACOT13	0.545402	0.12506	0.212971	up	no
ACOT6	0.785373	0.841937	0.894269	up	no
ACOT8	2.20205	0.00150489	0.00505597	up	yes
ACOX1	-1.04107	0.00476173	0.0139302	down	yes
ACOX2	2.63865	1.08e-08	1.06e-07	up	yes
ACOX3	-0.406356	0.000599199	0.0022812	down	no
ACP1	0.0562312	0.000324901	0.00132437	up	no
ACP2	-1.16102	0.000221999	0.000938269	down	yes
ACP3	2.2703	0.000495529	0.00192053	up	yes
ACP5	-0.160184	0.649716	0.744832	down	no
ACP6	-0.128096	0.973714	0.982856	down	no
ACP7	4.29568	0.00297012	0.00918629	up	yes
ACRBP	1.50401	6.61e-19	2.06e-17	up	yes
ACSF2	-0.445373	0.305765	0.42977	down	no
ACSL1	0.021788	2.89e-05	0.000152415	up	no
ACSL3	-0.826218	0.527296	0.642075	down	no
ACSL5	0.123923	0.10218	0.18139	up	no
ACSL6	1.15297	1	1	up	no
ACSS1	-2.41621	0.954928	0.971782	down	no
ACSS2	0.2247	0.966886	0.977972	up	no
ACSS3	-0.27377	1.23e-08	1.2e-07	down	no
ACTA2	1.06926	0.00256783	0.00809735	up	yes
ACTB	0.417179	0.104557	0.184594	up	no
ACTG2	4.18655	6.47e-07	4.79e-06	up	yes
ACTL6A	-0.225104	0.00166664	0.00554348	down	no
ACTMAP	1.10599	0.0161557	0.0395314	up	yes
ACTN1	1.0707	0.000272508	0.00112863	up	yes
ACTN2	1.20013	0.0177779	0.0428704	up	yes
ACTN4	0.306995	0.00773679	0.0212371	up	no
ACTR1A	-0.0403446	0.0111767	0.0290639	down	no
ACTR1B	-0.581568	0.0993057	0.177293	down	no
ACTR2	0.23499	8.8e-07	6.35e-06	up	no
ACTR3	-1.16353	0.964156	0.976305	down	no
ACTR5	0.614779	0.745426	0.820708	up	no
ACTR6	-0.427166	0.00731535	0.0202146	down	no
ACTR8	-0.982056	2.58e-06	1.71e-05	down	no
ACVR1	-0.667327	0.578503	0.687552	down	no
ACVR1B	0.955661	0.0584459	0.114724	up	no
ACVR1C	0.677424	0.056186	0.110932	up	no
ACVR2A	0.0326549	0.179772	0.283401	up	no
ACVR2B	0.563918	8.25e-05	0.000389648	up	no
ACVRL1	0.718188	0.00608995	0.0172563	up	no
ACY1	-0.276089	0.302794	0.427165	down	no
ACY3	-0.222504	0.000105306	0.000485425	down	no
ACYP2	2.1811	0.000167759	0.00072964	up	yes
ADA2	-1.19038	0.0713533	0.13535	down	no
ADAM10	0.337257	2.01e-06	1.36e-05	up	no
ADAM17	0.635363	0.0203919	0.0481503	up	no
ADAM19	-1.02762	0.122412	0.209244	down	no
ADAM23	-2.00169	0.00479908	0.0140264	down	yes
ADAM8	-0.138772	0.39194	0.515709	down	no
ADAM9	0.344925	0.00398482	0.0119209	up	no
ADAMDEC1	-1.27292	0.171941	0.273436	down	no
ADAMTS1	1.56657	0.000612689	0.00232399	up	yes
ADAMTS12	-0.936834	0.001475	0.00496688	down	no
ADAMTS13	-1.03742	0.0959795	0.172309	down	no
ADAMTS14	1.27218	0.17449	0.276815	up	no
ADAMTS15	-1.61872	0.290378	0.413777	down	no
ADAMTS16	-0.441882	0.00289412	0.00898621	down	no
ADAMTS17	-1.42843	1	1	down	no
ADAMTS2	0.169981	0.871642	0.914583	up	no
ADAMTS4	5.36873	2.9e-15	6.47e-14	up	yes
ADAMTS5	0.394206	1	1	up	no
ADAMTS6	0.627955	0.0019765	0.00644127	up	no
ADAMTS7	-1.53136	0.00459054	0.0134829	down	yes
ADAMTS8	0.843611	0.0836134	0.154047	up	no
ADAMTSL2	-2.05189	0.0130151	0.0329721	down	yes
ADAMTSL3	1.95826	3.42e-05	0.000177524	up	yes
ADAMTSL4	-1.72768	0.0166707	0.0406277	down	yes
ADAMTSL5	2.2567	8.6e-05	0.0004045	up	yes
ADAP2	-0.85344	7.16e-06	4.36e-05	down	no
ADAR	0.849757	0.0155199	0.0381929	up	no
ADARB1	0.584783	4.06e-06	2.61e-05	up	no
ADAT2	1.12387	0.00978887	0.025952	up	yes
ADAT3	-0.0622994	0.581966	0.690828	down	no
ADCK1	-0.0255749	0.891151	0.928566	down	no
ADCK2	-0.437678	2.99e-08	2.78e-07	down	no
ADCK5	-0.957476	0.244825	0.361959	down	no
ADCY10	2.96672	3.94e-13	6.93e-12	up	yes
ADCY2	-1.54955	0.000847468	0.00309071	down	yes
ADCY4	0.18587	0.22905	0.343358	up	no
ADCY5	0.144785	0.96852	0.979145	up	no
ADCY6	0.137365	0.602208	0.708073	up	no
ADCY9	0.763298	0.00691228	0.0192399	up	no
ADCYAP1	0.390482	2.96e-06	1.94e-05	up	no
ADD1	-0.071416	0.245206	0.362418	down	no
ADD3	-2.16321	0.338233	0.463599	down	no
ADGB	-1.86753	0.00469892	0.0137726	down	yes
ADGRA3	-0.636869	0.000111535	0.00050936	down	no
ADGRB2	-0.119955	0.802038	0.863444	down	no
ADGRB3	-0.086471	0.660644	0.753842	down	no
ADGRD1	0.79094	0.0106698	0.0279783	up	no
ADGRE1	-1.78441	0.0551171	0.109313	down	no
ADGRE5	-0.776117	0.0169476	0.0411665	down	no
ADGRF5	-0.433452	3.16e-06	2.06e-05	down	no
ADGRG1	-1.53314	0.37335	0.498041	down	no
ADGRG3	-0.664788	0.982913	0.988741	down	no
ADGRG5	-5.35824	5.96e-09	6.13e-08	down	yes
ADGRG6	-0.599273	0.650708	0.745555	down	no
ADGRL1	-0.754471	0.271236	0.391747	down	no
ADGRL4	0.512407	0.0351787	0.0757203	up	no
ADGRV1	-3.87146	7.91e-15	1.69e-13	down	yes
ADH5	-0.52693	0.0286844	0.0637767	down	no
ADI1	-2.57492	0.904425	0.937394	down	no
ADIPOR1	0.319646	0.135207	0.226212	up	no
ADIRF	-0.077458	0.831326	0.887017	down	no
ADISSP	-1.70978	0.233917	0.348989	down	no
ADK	1.17737	0.093437	0.168507	up	no
ADM	1.90756	1.92e-05	0.000106087	up	yes
ADNP	-0.291499	0.00804331	0.0219326	down	no
ADNP2	0.646444	0.116639	0.201411	up	no
ADO	-0.909625	3.71e-29	2.18e-27	down	no
ADORA1	1.19547	2.51e-32	1.89e-30	up	yes
ADORA2A	-0.292437	0.193056	0.299089	down	no
ADORA2B	-0.282716	0.640376	0.737153	down	no
ADORA3	-1.55935	0.0722596	0.136717	down	no
ADPGK	-1.61714	0.00084562	0.00308627	down	yes
ADPRH	0.15691	1.5e-09	1.67e-08	up	no
ADPRM	0.490847	0.00609637	0.0172669	up	no
ADPRS	-0.8939	0.244121	0.361125	down	no
ADRA1B	-0.0634209	0.00128793	0.00442498	down	no
ADRA1D	-0.842325	1.44e-10	1.86e-09	down	no
ADRA2A	-0.0387491	0.0078195	0.0214185	down	no
ADRA2B	-0.122221	0.0241244	0.0554786	down	no
ADRB1	-0.0614875	0.022727	0.0527349	down	no
ADRB2	0.965898	0.219905	0.332061	up	no
ADRM1	-0.670838	0.061778	0.120264	down	no
ADSL	-0.601933	0.597568	0.704206	down	no
ADTRP	3.73975	3.96e-05	0.000202633	up	yes
AEBP2	-1.41456	7.92e-61	3.55e-58	down	yes
AEN	0.618225	0.0339802	0.0736166	up	no
AFAP1	1.23583	0.874099	0.915989	up	no
AFAP1L1	-0.489385	0.00204942	0.0066495	down	no
AFAP1L2	-0.780961	0.00412799	0.0123075	down	no
AFF1	0.0816476	0.00100139	0.00356145	up	no
AFF3	-1.19183	0.0515523	0.103533	down	no
AFF4	0.627567	0.000402671	0.00160029	up	no
AFG1L	0.249795	0.181591	0.28531	up	no
AFG3L2	-0.480827	0.952079	0.969743	down	no
AFMID	1.57036	0.00806214	0.0219666	up	yes
AFTPH	1.06389	0.654366	0.748582	up	no
AGA	-1.08916	4.31e-15	9.4e-14	down	yes
AGAP2	-0.0414459	0.194695	0.301086	down	no
AGBL1	0.429929	0.693286	0.780517	up	no
AGBL3	4.70248	7.02e-86	9.05e-83	up	yes
AGBL5	1.57432	5.15e-13	8.9e-12	up	yes
AGER	5.19174	2.02e-79	2.08e-76	up	yes
AGFG1	0.579895	0.000123324	0.00055582	up	no
AGGF1	-1.51996	0.000832002	0.00304615	down	yes
AGK	-1.69107	1.54e-05	8.67e-05	down	yes
AGL	0.681503	0.00230056	0.00734428	up	no
AGMAT	-3.03285	0.264843	0.384505	down	no
AGO1	-0.186716	7.76e-06	4.69e-05	down	no
AGO2	-0.0460739	2.27e-37	2.41e-35	down	no
AGPAT3	-0.0481847	1.02e-09	1.16e-08	down	no
AGPAT4	0.311767	0.594257	0.701432	up	no
AGPAT5	-0.368861	2.15e-16	5.31e-15	down	no
AGPS	-1.60746	1.79e-46	3.43e-44	down	yes
AGT	7.26067	1	1	up	no
AGTPBP1	0.768629	2.61e-10	3.25e-09	up	no
AGTR1	1.44625	0.0598381	0.117078	up	no
AGXT	1.1874	1	1	up	no
AGXT2	1.10325	0.0502044	0.101144	up	no
AHCTF1	0.357043	2.97e-05	0.000156124	up	no
AHCY	1.97201	0.00117889	0.00410346	up	yes
AHDC1	0.346906	0.951887	0.969706	up	no
AHNAK	1.32184	2.31e-13	4.18e-12	up	yes
AHNAK2	-2.31278	1.08e-15	2.48e-14	down	yes
AHRR	-2.38756	0.00636545	0.0179306	down	yes
AHSA1	0.63142	0.0379517	0.0805801	up	no
AHSP	0.0292627	0.688407	0.776593	up	no
AICDA	2.80918	0.209877	0.319915	up	no
AIDA	0.680602	7.96e-09	8.03e-08	up	no
AIF1	-0.630306	0.237587	0.353231	down	no
AIFM2	-1.01453	8.73e-05	0.000409695	down	yes
AIMP2	0.330983	0.832433	0.887601	up	no
AIP	0.165524	0.0894517	0.162655	up	no
AJM1	0.291388	0.563252	0.672994	up	no
AJUBA	-0.492234	0.162744	0.262204	down	no
AK1	1.38888	0.0010357	0.00366453	up	yes
AK2	1.64512	0.0198002	0.0470329	up	yes
AK4	1.40812	2.72e-05	0.000144272	up	yes
AK7	2.64156	0.0487291	0.0987499	up	no
AK8	-2.5616	2.46e-08	2.31e-07	down	yes
AKAIN1	-0.687986	0.555633	0.666592	down	no
AKAP1	1.00104	0.390916	0.515286	up	no
AKAP10	0.573801	0.0473594	0.0964722	up	no
AKAP11	-0.964745	0.0486847	0.0987181	down	no
AKAP12	-0.144027	0.956886	0.972049	down	no
AKAP13	0.54597	0.897965	0.933085	up	no
AKAP17A	-0.373926	0.384504	0.509497	down	no
AKAP5	0.287895	0.121401	0.207951	up	no
AKAP8	-1.06458	0.0589637	0.115587	down	no
AKAP8L	0.167029	0.364859	0.489498	up	no
AKIP1	-0.785859	0.0919207	0.166237	down	no
AKIRIN1	-0.981903	0.3672	0.491872	down	no
AKNA	-0.322459	0.951822	0.969706	down	no
AKR1B1	0.129802	0.911683	0.942361	up	no
AKR7A2	0.272548	0.264664	0.384331	up	no
AKT1S1	0.928221	0.0289135	0.064238	up	no
AKT2	-0.032809	0.0332646	0.0724007	down	no
AKTIP	0.219116	0.392421	0.51621	up	no
ALAD	0.673604	8.3e-14	1.59e-12	up	no
ALAS1	0.180296	0.837298	0.890947	up	no
ALAS2	-0.56639	0.510285	0.626907	down	no
ALB	8.43286	1	1	up	no
ALCAM	0.532454	0.388577	0.513049	up	no
ALDH16A1	0.0137251	0.332063	0.457207	up	no
ALDH18A1	0.0341131	0.937265	0.961199	up	no
ALDH1A1	-0.854403	0.000262581	0.00109146	down	no
ALDH1A2	-0.71154	0.0296486	0.0655533	down	no
ALDH1A3	0.120977	0.712688	0.795034	up	no
ALDH1B1	-0.728741	0.000315013	0.00128711	down	no
ALDH1L1	0.0358877	0.944727	0.965398	up	no
ALDH1L2	2.32911	0.0136492	0.0342926	up	yes
ALDH2	-0.479506	0.165204	0.265009	down	no
ALDH3A1	3.95761	4.53e-12	7.11e-11	up	yes
ALDH3A2	-0.158195	0.110933	0.193664	down	no
ALDH5A1	-0.961908	0.0052587	0.0151691	down	no
ALDH6A1	0.606979	9.46e-08	8.05e-07	up	no
ALDH7A1	-1.57743	0.193751	0.299986	down	no
ALDH8A1	2.3604	5.04e-16	1.19e-14	up	yes
ALDH9A1	0.579796	0.00503276	0.0145949	up	no
ALDOA	0.494099	0.0675894	0.129615	up	no
ALDOB	1.38291	3.8e-05	0.000195021	up	yes
ALG1	0.287149	0.453211	0.575066	up	no
ALG10	-0.212659	2.76e-09	2.97e-08	down	no
ALG11	0.328875	0.699869	0.784805	up	no
ALG12	-1.49427	0.457336	0.578594	down	no
ALG13	-0.59952	3.35e-07	2.63e-06	down	no
ALG2	0.117974	0.0729987	0.137888	up	no
ALG5	-0.841119	0.0067773	0.0189511	down	no
ALG6	-0.409697	1.11e-07	9.38e-07	down	no
ALK	-3.52874	1.63e-05	9.12e-05	down	yes
ALKBH1	-0.038015	0.666194	0.758666	down	no
ALKBH2	-0.35314	0.673629	0.764013	down	no
ALKBH3	-1.25437	0.487038	0.606213	down	no
ALKBH4	-0.928473	0.312746	0.436986	down	no
ALKBH5	-0.343117	0.0754139	0.141389	down	no
ALKBH6	0.183337	0.361001	0.486028	up	no
ALKBH7	0.300156	0.157008	0.254792	up	no
ALKBH8	-1.37063	0.0245396	0.0562265	down	no
ALMS1	0.441331	0.827003	0.883783	up	no
ALOX15	1.82306	0.0447383	0.0922356	up	no
ALOX5	-1.18001	0.0729554	0.137857	down	no
ALPK1	0.440958	0.460953	0.581957	up	no
ALPK2	0.878162	0.307905	0.432072	up	no
ALPK3	-0.489389	0.0088686	0.0238491	down	no
ALPL	-0.30593	0.635676	0.733134	down	no
ALS2CL	-0.519589	0.183407	0.287285	down	no
ALX1	-1.16256	0.0119946	0.030795	down	yes
AMBP	5.14402	3.38e-06	2.19e-05	up	yes
AMBRA1	0.936818	2.31e-07	1.85e-06	up	no
AMD1	-0.465403	0.000618039	0.00234169	down	no
AMDHD1	-0.0205256	0.934621	0.958964	down	no
AMDHD2	0.108149	0.228545	0.342787	up	no
AMER1	-0.278405	0.193317	0.299449	down	no
AMER2	0.603534	0.119665	0.205502	up	no
AMER3	0.200845	1	1	up	no
AMFR	0.174456	0.361804	0.486915	up	no
AMH	0.645643	0.759477	0.832207	up	no
AMHR2	4.88246	8.73e-18	2.42e-16	up	yes
AMIGO1	0.983484	0.179118	0.282542	up	no
AMIGO2	1.92741	0.127176	0.215743	up	no
AMIGO3	0.158875	0.0319134	0.069813	up	no
AMMECR1L	-0.124331	0.0744088	0.139962	down	no
AMN1	0.381301	0.959876	0.974217	up	no
AMOT	0.817214	0.984467	0.989402	up	no
AMOTL2	0.166224	0.574633	0.683506	up	no
AMPD2	-0.563077	0.00183643	0.00603433	down	no
AMPD3	-0.172663	0.590379	0.697892	down	no
AMT	-0.293545	0.99228	0.994979	down	no
AMZ1	-1.65591	0.0924899	0.167091	down	no
ANAPC1	-0.312978	0.0161257	0.0394672	down	no
ANAPC10	0.151297	0.347863	0.473103	up	no
ANAPC13	0.0454763	0.916666	0.946186	up	no
ANAPC16	-1.34826	0.514116	0.630282	down	no
[truncated: 10,159 more rows]

## Sheet: Table S7-5
Table S7-5. Differential expression analysis of liver tissue between R. pusillus and R. ferrumequinum
[truncated: 9,093 more rows]

[truncated: 3 more sheets: Table S7-6, Table S7-7, Table S7-8]
