# Supplementary material for: Comparative transcriptome analysis unveils unique antiviral immune signatures of Rhinolophus pusillus
Source: Front Immunol. 2026 May 20;17:1797102. doi: 10.3389/fimmu.2026.1797102 (PMC13229797; doi:10.3389/fimmu.2026.1797102)
Supplement: Supplementary file 12 [file Table8.xlsx]

## Sheet: Sheet1
Table S8. Top 20 hub candidates identified by six algorithms in CytoHubba
Rank	MCC	MNC	Degree	EPC	Closeness	Radiality
1	DDX58	DDX58	DDX58	DDX58	DDX58	DDX58
2	IFIT2	IFIT2	IFIT2	IFIT2	CD44	CD44
3	MX2	TRIM25	CFP	OAS3	IFIT2	IFIT2
4	OAS3	MX2	CFH	TRIM25	TRIM25	CFH
5	TRIM25	CFP	TRIM25	NLRC5	CFH	STING1
6	NLRC5	CFH	MX2	MX2	NLRC4	NLRC4
7	NLRC4	OAS3	C3	NLRC4	NLRC5	NLRC5
8	NAIP	NLRC5	NLRC4	NAIP	MX2	TRIM56
9	PYCARD	NAIP	OAS3	SHFL	OAS3	TRIM25
10	SHFL	C3	NLRC5	PYCARD	STING1	MX2
11	CFP	MASP2	NAIP	TRIM56	TRIM56	NAIP
12	CFH	NLRC4	STING1	STING1	NAIP	OAS3
13	C3	PYCARD	MASP2	TRIM38	PYCARD	PYCARD
14	MASP2	SHFL	PYCARD	PTPN6	SHFL	REL
15	CFD	TRIM56	SHFL	CD44	REL	SHFL
16	C8G	STING1	TRIM56	REL	CFP	TRIM38
17	TRIM56	CFD	CFD	CFH	TRIM38	S100B
18	STING1	C8G	C8G	CFP	C3	CFP
19	CD44	TRIM38	CD44	MASP2	MASP2	C3
20	PTPN6	C1QBP	PTPN6	C3	CFD	MASP2
